# Supplementary material for: Non-muscle myosins control radial glial basal endfeet to mediate interneuron organization
Source: PLoS Biol. 2023 Feb 28;21(2):e3001926. doi: 10.1371/journal.pbio.3001926 (PMC9974137; doi:10.1371/journal.pbio.3001926)
Supplement: S1 Table — (XLSX) [file pbio.3001926.s006.xlsx]

## Sheet: Raw Peptides
Supplemental Table 1- Raw Peptides
Primary Protein Name	Protein Description	Modified Peptide Sequence	Monoisotopic m/z	Charge State	Peak Centroid Time	A Endfeet+ ID31259	B Endfeet+ ID31260	C Endfeet+ ID31261	D Endfeet- ID31262	E Endfeet- ID31263	F Endfeet- ID31264	G Whole+ ID31265	H Whole+ ID31266	I Whole+ ID31267	J Whole- ID31268	K Whole- ID31269	L Whole- ID31270	QC Pool 1 ID31272	QC Pool 2 ID31272	QC Pool 3 ID31272	QC Pool 4 ID31272
SOGA3_MOUSE	Protein SOGA3 OS=Mus musculus GN=Soga3 PE=1 SV=2	AAAAAAAAQMHTK	606.811	2	24.61	189825	138696	308054	237743	409472	459032	2.10548e+06	1.94106e+06	665817	1.7598e+06	2.98165e+06	16316064	2095010	1.835e+06	2.61559e+06	2.22247e+06
SOGA3_MOUSE	Protein SOGA3 OS=Mus musculus GN=Soga3 PE=1 SV=2	AAAAAAAAQM[147.0354]HTK	614.807	2	20.317	60714.7	33958.3	165457	156478	105186	91518	1.61527e+06	1.07458e+06	607765	1.49382e+06	2118955	10737662	976639	1.12785e+06	1.03369e+06	1.19195e+06
FUMH_MOUSE	Fumarate hydratase, mitochondrial OS=Mus musculus GN=Fh PE=1 SV=2	AAAEVNQEYGLDPK	752.866	2	39.203	2.39384e+06	189461	7.39609e+06	2.85256e+06	5.38772e+06	291755	3.01064e+06	1.34262e+06	421094	3876236	7.18062e+06	47934732	6.43895e+06	5.88071e+06	7.60563e+06	5.58943e+06
TOM70_MOUSE	Mitochondrial import receptor subunit TOM70 OS=Mus musculus GN=Tomm70a PE=1 SV=1	AAAFEQLQK	503.271	2	37.002	7.65146e+06	4.00792e+06	16283516	6.65406e+06	12485270	2.1644e+06	11156838	9865589	6059617	11904399	23808448	84030456	16393127	16688111	16232760	18569792
POSTN_MOUSE	Periostin OS=Mus musculus GN=Postn PE=1 SV=2	AAAITSDLLESLGR	708.887	2	76.953	70403928	34847792	85074688	5.89466e+06	27833744	1.89193e+06	241443	14977928	182834	1.14781e+06	4591007	5778588	13427086	15625869	13737068	14417030
STIP1_MOUSE	Stress-induced-phosphoprotein 1 - Mus musculus (Mouse)	AAALEFLNR	502.779	2	58.32	4748145	1.41264e+06	8.36679e+06	4.01616e+06	7252101	4.16321e+06	5624319	6.91565e+06	2.82993e+06	8.14302e+06	11888218	36696080	9705362	8.33903e+06	8803233	9543468
EFNB1_MOUSE	Ephrin-B1 OS=Mus musculus GN=Efnb1 PE=1 SV=1	AAALSLSTLASPK	615.358	2	59.19	6017371	3.83376e+06	13542163	10467860	11807842	9894623	26601036	21674466	15676617	22878720	31983654	160387808	25087462	27880266	25888278	27174014
MRP_MOUSE	MARCKS-related protein OS=Mus musculus GN=Marcksl1 PE=1 SV=2	AAATPESQEPQAK	664.327	2	22.115	249856	300833	6779149	1.07467e+06	1.92961e+06	487962	4.18973e+06	3.92612e+06	854245	6.8657e+06	7.81047e+06	75717640	7450436	8257513	4.70687e+06	7.20744e+06
XPO2_MOUSE	Exportin-2 - Mus musculus (Mouse)	AADEEAFEDNSEEYIR	944.397	2	49.382	4.0339e+06	664892	6246855	3586114	8216089	2.32595e+06	11032287	6.12456e+06	1266289	8030832	12715320	34312696	6.32854e+06	7347806	8076242	8385191
CAND1_MOUSE	Cullin-associated NEDD8-dissociated protein 1 - Mus musculus (Mouse)	AADIDQEVKER	637.322	2	27.406	428813	942454	643942	370447	621258	967136	2.00877e+06	5377564	320759	4.14696e+06	4.62563e+06	24140046	2.033e+06	2.19647e+06	2.01571e+06	3.00085e+06
SIN3A_MOUSE	Paired amphipathic helix protein Sin3a OS=Mus musculus GN=Sin3a PE=1 SV=2	AADIIDGLR	472.264	2	51.68	1.14179e+06	578092	3.30408e+06	1251902	2.80922e+06	1.0094e+06	5084844	6.43411e+06	1.98778e+06	3.99854e+06	5.25815e+06	15136058	4.06563e+06	3.71101e+06	3.65424e+06	4292055
KPYM_MOUSE	Pyruvate kinase isozymes M1/M2 OS=Mus musculus GN=Pkm2 PE=1 SV=4	AADVHEVR	448.732	2	20.769	20069866	12984169	56112224	25451172	37350700	17759818	52699564	41649568	26834142	40155748	58029968	165622240	41931916	42367980	38382660	48736924
NCKP1_MOUSE	Nck-associated protein 1 OS=Mus musculus GN=Nckap1 PE=2 SV=2	AAEDLFVNIR	574.309	2	62.633	301624	1.10177e+06	3.27356e+06	2.12303e+06	1.79008e+06	5448143	5373204	7.42208e+06	1.92112e+06	5.39019e+06	7332801	26975742	5612534	1.33401e+06	5196275	4886488
ACACA_MOUSE	Acetyl-CoA carboxylase 1 - Mus musculus (Mouse)	AAEEVGYPVMIK	653.839	2	56.052	110286096	70455688	118631184	105897352	98068424	96876624	61207416	111215024	31632924	83111576	135836928	115538480	116797424	97835384	86081280	99298808
ACACA_MOUSE	Acetyl-CoA carboxylase 1 - Mus musculus (Mouse)	AAEEVGYPVM[147.0354]IK	661.836	2	48.882	68389744	51597328	63592404	74790552	78292504	74690816	66226148	88672592	36631192	77214256	96386984	71971712	69567552	69531248	65193344	71435944
PRP6_MOUSE	Pre-mRNA-processing factor 6 OS=Mus musculus GN=Prpf6 PE=2 SV=1	AAELETDIR	509.263	0	36.379	1.20269e+06	897295	3.7074e+06	2.0819e+06	4285940	2.13496e+06	5341519	7.22514e+06	2215006	4.11598e+06	7575660	20368636	5779200	3.96516e+06	4966993	4.90112e+06
NDUA7_MOUSE	NADH dehydrogenase [ubiquinone] 1 alpha subcomplex subunit 7 OS=Mus musculus GN=Ndufa7 PE=1 SV=3	AAESSAMAATEK	583.77	2	23.972	1.88471e+06	1.5441e+06	6.03291e+06	2710957	3.26871e+06	3902525	1.97796e+06	979940	2.13157e+06	707377	2244478	15765072	3808886	3.95699e+06	3.12318e+06	3.61086e+06
PYR1_MOUSE	CAD protein OS=Mus musculus GN=Cad PE=1 SV=1	AAFALGGLGSGFASTK	727.885	2	70.859	6.42951e+06	2.3121e+06	12773011	5970917	6.27081e+06	3455823	9761965	12094535	5.73096e+06	8255871	19731382	56396296	13753329	14340976	14934416	12614329
CASA2_BOVIN	Alpha-S2-casein OS=Bos taurus GN=CSN1S2 PE=1 SV=2	AAFDDAIAELDTLSEESYK	696.6595, 1044.486	2, 3	89.853	11055368	7.6439e+06	28295232	15576949	33882056	4.18756e+06	27255284	15126098	14829618	46867180	22825234	107223728	19525296	16484880	14482405	13296351
ALDH2_MOUSE	Aldehyde dehydrogenase, mitochondrial OS=Mus musculus GN=Aldh2 PE=1 SV=1	AAFQLGSPWR	566.798	2	63.726	389546	1.01403e+06	2.35908e+06	2599712	3499856	650505	2.58469e+06	1.26494e+06	684595	1.60286e+06	2.13879e+06	6780684	1.52566e+06	3.12726e+06	1.66967e+06	3.68411e+06
SPEE_MOUSE	Spermidine synthase OS=Mus musculus GN=Srm PE=2 SV=1	AAFVLPEFTR	575.816	2	73.521	2.33026e+06	1.4734e+06	4222757	2.48984e+06	2.34328e+06	2.05496e+06	6.16385e+06	5767973	2.08323e+06	11029306	9955106	63718172	10995435	9549946	9377548	10891246
RCC2_MOUSE	Protein RCC2 OS=Mus musculus GN=Rcc2 PE=2 SV=1	AAGAAAIITEPEHTK	493.93085, 740.3924	2, 3	38.764	4.23604e+06	6.21445e+06	24213670	10564682	15703364	7210599	27580942	34783108	18693730	34168684	52525252	235912672	39605856	32901792	34874052	39608516
PUR2_MOUSE	Trifunctional purine biosynthetic protein adenosine-3 OS=Mus musculus GN=Gart PE=2 SV=2	AAGFKDPLLASGTDGVGTK	602.32	3	54.918	2.29978e+06	1665934	9476078	1.87979e+06	4.78414e+06	2.44977e+06	5.87438e+06	9625654	3.69811e+06	5.32904e+06	9894161	28512912	8794216	6.70066e+06	6.05692e+06	8620294
SF3B1_MOUSE	Splicing factor 3B subunit 1 OS=Mus musculus GN=Sf3b1 PE=1 SV=1	AAGLATMISTMRPDIDNMDEYVR	857.408	3	84.62	1.382e+06	1.08587e+06	3.03761e+06	1.47211e+06	1539549	1.33788e+06	6.6944e+06	9090167	1.83453e+06	3.25148e+06	6.03988e+06	15181423	2481383	1.61279e+06	1.23392e+06	1.55912e+06
RRBP1_MOUSE	Ribosome-binding protein 1 OS=Mus musculus GN=Rrbp1 PE=2 SV=2	AAGPLESSGKEEITQLK	586.647	0	44.849	2509922	2366810	6.16967e+06	2139489	4132717	2.17764e+06	0	0	31323.5	13352.1	127612	327934	1315274	1.17836e+06	603022	744158
ALD2_MOUSE	Aldose reductase-related protein 2 OS=Mus musculus GN=Akr1b8 PE=1 SV=2	AAIDAGYR	418.715	2	28.512	94580416	87175176	141657776	111288840	120574808	91733056	21816118	22693122	10231513	19807386	30897798	35297936	72077920	53810632	58717656	67095444
BIRA_ECOLI	Bifunctional protein BirA OS=Escherichia coli (strain K12) GN=birA PE=1 SV=1	AAINKHIQTLR	632.878	2	29.054	0	30764.4	1.37847e+06	2661.34	0	41804.1	10196036	4335962	2.78537e+06	39086.6	8342.28	33230.9	1.22225e+06	736050	1.64883e+06	1.20409e+06
OXSR1_MOUSE	Serine/threonine-protein kinase OSR1 OS=Mus musculus GN=Oxsr1 PE=1 SV=1	AAISQLR	379.729	2	30.595	3728495	6443344	10187705	7709754	8699612	4.13357e+06	9879253	7492487	4900764	6905580	11274852	35897196	8214848	8213906	8047592	10616812
HBBZ_MOUSE	Hemoglobin subunit beta-H1 OS=Mus musculus GN=Hbb-bh1 PE=2 SV=3	AAITSIWDK	502.774	2	55.723	11885571	3775293	55985488	7225468	37109448	3.18625e+06	946106	1.7165e+06	1.722e+06	774151	3600729	10405164	9556820	10133334	8565567	10782930
HBBZ_MOUSE	Hemoglobin subunit beta-H1 OS=Mus musculus GN=Hbb-bh1 PE=2 SV=3	AAITSIWDKVDLEK	530.2905, 794.9326	2, 3	68.889	80110064	35572636	287229792	33200052	216845712	23421922	10510934	13441086	6.73156e+06	8066310	23408968	108345176	53296296	48802392	42123516	42815088
DDX21_MOUSE	Nucleolar RNA helicase 2 - Mus musculus (Mouse)	AAITVEHLAIK	583.35	2	49.318	168403	0	1.12078e+06	88754.9	156106	0	1.36616e+06	2.28783e+06	65314.3	1.64099e+06	3237765	21305706	864559	1.3508e+06	1.98718e+06	998027
EMAL4_MOUSE	Echinoderm microtubule-associated protein-like 4 - Mus musculus (Mouse)	AALADVLR	414.75	2	51.149	763621	727714	1.56456e+06	1.14282e+06	2.30554e+06	437288	1.70104e+06	2.21525e+06	1.57753e+06	1658612	3488239	13719041	2.70282e+06	2.92506e+06	2.21632e+06	1.68401e+06
DPYL3_MOUSE	Dihydropyrimidinase-related protein 3 OS=Mus musculus GN=Dpysl3 PE=1 SV=1	AALAGGTTMIIDHVVPEPESSLTEAYEK	733.1183, 977.1553	3, 4	78.783	3995658	1.9659e+06	1.93817e+06	1.93009e+06	2.86955e+06	1.79403e+06	40962968	40432684	13954428	43235108	51696356	317157024	41123292	29001924	22457938	23883358
DPYL1_MOUSE	Dihydropyrimidinase-related protein 1 OS=Mus musculus GN=Crmp1 PE=1 SV=1	AALAGGTTMIIDHVVPEPGSSLLTSFEK	947.828	3	93.386	3108735	440174	1.76098e+06	1.27768e+06	1.33449e+06	423068	53882824	52595412	21741908	52515464	77816112	242072432	16285589	13458093	8701160	7526853
PA1B3_MOUSE	Platelet-activating factor acetylhydrolase IB subunit gamma - Mus musculus (Mouse)	AALAGYPR	409.72906, 409.72922	0, 2	32.629	866999	844249	2.86775e+06	2.28592e+06	3.49775e+06	1.23964e+06	13521206	13024870	4798538	23580428	16485993	61791132	11863076	10098099	11279436	15391226
SYHC_MOUSE	Histidyl-tRNA synthetase, cytoplasmic OS=Mus musculus GN=Hars PE=2 SV=1	AALEELVR	450.761	2	49.293	3.52297e+06	1809113	8554835	5.07501e+06	6691624	3.92075e+06	4.96817e+06	7.59158e+06	3.0236e+06	7913317	8170649	25098710	8532918	7554572	7.14209e+06	7.75338e+06
BIRA_ECOLI	Bifunctional protein BirA OS=Escherichia coli (strain K12) GN=birA PE=1 SV=1	AALELFEQEGLAPYLSR	636.335, 953.9992	2, 3	87.506	126764912	147467376	829990208	369499	1.1744e+06	320356	2650158592	2520683008	1286604928	4.19682e+06	960004	659825	378711296	328045696	272506368	306696416
BIRA_ECOLI	Bifunctional protein BirA OS=Escherichia coli (strain K12) GN=birA PE=1 SV=1	AALELFEQ[129.0426]EGLAPYLSR	954.49	2	89.404	125174	331579	4.25165e+06	254911	111205	79790.9	15695874	8312295	5439740	5849.57	220721	663202	664404	766746	880888	977200
SYEP_MOUSE	Bifunctional aminoacyl-tRNA synthetase OS=Mus musculus GN=Eprs PE=2 SV=3	AALLNQHYQVNFK	773.411	2	53.013	1.79267e+06	1.12959e+06	5.81428e+06	1.69875e+06	4210024	749943	1.81219e+06	3452978	475603	1.70936e+06	7.65012e+06	37989368	2.59213e+06	4.54283e+06	4.97061e+06	3.15148e+06
RHPN2_MOUSE	Rhophilin-2 OS=Mus musculus GN=Rhpn2 PE=1 SV=2	AALNQQILK	499.803	0	35.033	224332	194156	795846	932707	1.39402e+06	674496	3.08108e+06	3763476	635309	3.76514e+06	4.76022e+06	11471577	2265261	2003566	2.34925e+06	2.45364e+06
KIF2A_MOUSE	Kinesin-like protein KIF2A OS=Mus musculus GN=Kif2a PE=1 SV=2	AALQEEEQASK	602.296	2	23.834	1580371	278245	4870849	2.19817e+06	3.60863e+06	1763883	7731894	7649603	3.80222e+06	8.07243e+06	9702560	35618264	6879410	6546498	6.82151e+06	8175174
RS25_MOUSE	40S ribosomal protein S25 - Mus musculus (Mouse)	AALQELLSK	486.789	2	56.594	12848232	8334314	37858524	15247869	37227824	14898653	11328446	25838898	10641804	31108104	40694904	205627456	39262812	40157524	38697692	39968280
LRP1_MOUSE	Prolow-density lipoprotein receptor-related protein 1 OS=Mus musculus GN=Lrp1 PE=1 SV=1	AALSGANVLTLIEK	700.411	2	80.036	5583086	2.02839e+06	17506882	4683703	10779631	4628615	1.39139e+06	1.72025e+06	419553	2.19201e+06	6.84005e+06	33556644	5904789	5.41448e+06	6.31592e+06	5737443
TBB6_MOUSE	Tubulin beta-6 chain OS=Mus musculus GN=Tubb6 PE=1 SV=1	AALVDLEPGTMDSVR	787.398	2	63.298	16076538	6765470	41475660	23435714	34188176	12273771	793536	406482	273858	1.60553e+06	2.08637e+06	7328644	12673135	12375563	8.20748e+06	12099144
DPYL5_MOUSE	Dihydropyrimidinase-related protein 5 OS=Mus musculus GN=Dpysl5 PE=1 SV=1	AALVGGTTMIIGHVLPDKETSLVEAYEK	736.394	4	79.892	525640	1.12601e+06	191523	400018	681957	154582	2.82829e+06	5868599	1.83633e+06	4.5231e+06	6516446	38808788	878522	1304843	688094	448204
TLN1_MOUSE	Talin-1 OS=Mus musculus GN=Tln1 PE=1 SV=1	AAMEPIVISAK	565.317	2	52.878	18689396	10521112	35749088	13328708	16306896	9318070	1.48381e+06	1.5605e+06	179153	758302	2.0619e+06	9777529	9658357	10371367	9662686	9322731
AP2B1_MOUSE	AP-2 complex subunit beta-1 - Mus musculus (Mouse)	AAMIWIVGEYAER	754.881	0	81.251	660933	36862.1	1.73595e+06	401184	838557	0	464341	430123	44145.1	267295	1.00168e+06	9246047	693792	658111	534150	269963
FAS_MOUSE	Fatty acid synthase OS=Mus musculus GN=Fasn PE=1 SV=2	AAMLGQEDPPQHGLPR	572.955	3	41.721	5.56172e+06	2810437	12953017	5764303	9870656	5304602	9073228	14510401	4981906	11890522	19520264	58806276	14648998	11206135	8998343	10840633
PLAK_MOUSE	Junction plakoglobin OS=Mus musculus GN=Jup PE=2 SV=3	AAM[147.0354]IVNQLSK	545.8	2	36.67	7.00757e+06	23285812	36641968	13955963	23083022	30539466	14765284	22753834	24881604	20169042	28424838	24768702	20613158	18346680	21145224	21317310
SATB2_MOUSE	DNA-binding protein SATB2 OS=Mus musculus GN=Satb2 PE=2 SV=1	AAPAETDQR	479.732	2	19.422	0	0	6553.56	11594.6	6388.38	2452.87	711430	475530	161516	369136	1.39251e+06	8630767	402252	813700	585040	682488
IPYR_MOUSE	Inorganic pyrophosphatase OS=Mus musculus GN=Ppa1 PE=1 SV=1	AAPFTLEYR	534.278	2	55.755	113823584	77117296	108675184	113255840	120500584	67117472	137082208	94697120	88700416	101286984	135808800	192101120	128376192	117815056	107562600	127218232
CCD22_MOUSE	Coiled-coil domain-containing protein 22 OS=Mus musculus GN=Ccdc22 PE=2 SV=1	AAQEQELESLR	637.321	2	39.405	1.69264e+06	911258	4.4082e+06	1.4241e+06	3.07939e+06	746368	3214442	2352103	1.50363e+06	1380520	2.26131e+06	10519224	3.62484e+06	2.49905e+06	2298904	2.462e+06
EEA1_MOUSE	Early endosome antigen 1 OS=Mus musculus GN=Eea1 PE=2 SV=2	AAQLATEIADIK	622.348	2	57.378	25544610	14453194	9644852	8.29323e+06	9547722	22119808	732832	4041749	594401	8762312	1.0549e+06	9211086	11062773	10025955	8778661	10524989
KAP3_MOUSE	cAMP-dependent protein kinase type II-beta regulatory subunit OS=Mus musculus GN=Prkar2b PE=1 SV=3	AASAHAIGTVK	513.289	2	24.149	159237	73500.1	1.29533e+06	282314	543305	185572	3.75698e+06	3.87538e+06	1.93843e+06	4308784	6.58527e+06	25037078	3.8042e+06	3.68429e+06	4969492	4108153
CASA2_BOVIN	Alpha-S2-casein OS=Bos taurus GN=CSN1S2 PE=1 SV=2	AASDIAMTELPPTHPIR	607.318	3	55.47	731405	1.19992e+06	3061295	1.83174e+06	4241056	591595	2.03618e+06	3.98617e+06	746446	5743136	4131539	19078152	4853624	4.03929e+06	3537315	4.09812e+06
ARK72_MOUSE	Aflatoxin B1 aldehyde reductase member 2 OS=Mus musculus GN=Akr7a2 PE=1 SV=2	AASGAPLRPATVLGTMEMGR	662.68	3	65.446	503816	281218	5.7462e+06	806050	4.10436e+06	675705	1.06792e+06	1562673	563993	1278825	3.98947e+06	36135928	2.05362e+06	1.74315e+06	1176322	472585
ACSF2_MOUSE	Acyl-CoA synthetase family member 2, mitochondrial OS=Mus musculus GN=Acsf2 PE=2 SV=1	AASGLLSIGLR	529.322	2	66.693	4.05085e+06	1.02016e+06	10453850	5.12506e+06	10734480	4.70209e+06	846695	1216826	324064	1.19768e+06	4.12799e+06	16844072	4.83402e+06	3.388e+06	3.6715e+06	3804624
IF4B_MOUSE	Eukaryotic translation initiation factor 4B OS=Mus musculus GN=Eif4b PE=1 SV=1	AASIFGGAKPVDTAAR	766.415	2	44.605	32095.2	70191.6	587663	205924	319162	49617.7	3.42744e+06	6391223	2.80514e+06	452614	795019	17631770	1.7858e+06	2.06972e+06	1.60327e+06	2.49127e+06
GCN1_MOUSE	eIF-2-alpha kinase activator GCN1 OS=Mus musculus GN=Gcn1 PE=1 SV=1	AASQGTQVPTVTEGVAAALLLSK	738.077	3	89.19	3.94206e+06	2505049	7459223	3.18921e+06	5.84187e+06	2.31196e+06	6989155	10315030	3.77874e+06	3.45664e+06	8706126	24503958	6.67193e+06	5614184	5.02518e+06	5.29498e+06
KIF1A_MOUSE	Kinesin-like protein KIF1A OS=Mus musculus GN=Kif1a PE=1 SV=2	AASVSSLHER	528.774	2	23.889	588397	224700	4.92051e+06	294833	1.23195e+06	472672	2.04942e+06	1.96204e+06	1186132	1.74503e+06	2.41597e+06	9540067	2.17274e+06	2.25799e+06	2.18186e+06	3594930
OGT1_MOUSE	UDP-N-acetylglucosamine--peptide N-acetylglucosaminyltransferase 110 kDa subunit OS=Mus musculus GN=Ogt PE=1 SV=2	AATGEEVPR	465.238	2	23.996	1.80039e+06	1.92201e+06	8398540	1.30092e+06	2847323	1.04507e+06	17041150	13818213	6097309	10996810	13275154	33937104	10117255	8940542	10327206	12265522
KAP3_MOUSE	cAMP-dependent protein kinase type II-beta regulatory subunit OS=Mus musculus GN=Prkar2b PE=1 SV=3	AATITATSPGALWGLDR	850.952	2	72.524	400832	8202.95	91483.6	0	84073.2	309084	2.39069e+06	914128	3932.27	2.4038e+06	7862614	39855064	3.48515e+06	1.14964e+06	1.01852e+06	1054568
DNJC7_MOUSE	DnaJ homolog subfamily C member 7 OS=Mus musculus GN=Dnajc7 PE=1 SV=2	AATLMMLGR	482.259	2	57.656	350023	938072	1.01258e+06	478744	473550	779267	1.28489e+06	1.90458e+06	332639	1.17956e+06	3.50318e+06	23306518	2.33656e+06	2276356	2.48342e+06	2.73607e+06
DYHC1_MOUSE	Cytoplasmic dynein 1 heavy chain 1 - Mus musculus (Mouse)	AATSPALFNR	524.282	2	42.078	25129060	15719919	55125828	33817144	45425912	30187254	42316692	70115480	16141686	49281208	73531376	166838480	56516824	50735052	48577656	52790916
UBA1_MOUSE	Ubiquitin-like modifier-activating enzyme 1 OS=Mus musculus GN=Uba1 PE=1 SV=1	AAVASLLQSVQVPEFTPK	629.0181, 943.02185	2, 3	86.841	9044581	10781804	39783828	21789032	44843012	14136004	62374564	59603128	23035694	72955440	72297592	349094592	46468776	34904520	29052792	29109306
AIMP2_MOUSE	Aminoacyl tRNA synthetase complex-interacting multifunctional protein 2 OS=Mus musculus GN=Aimp2 PE=1 SV=1	AAVDGLSK	380.713	2	25.81	6.14859e+06	5891990	12590363	6764477	12026778	6040220	15422850	16821122	7305085	7877492	16530905	29398706	13423839	8954020	10103980	13168862
PRP6_MOUSE	Pre-mRNA-processing factor 6 OS=Mus musculus GN=Prpf6 PE=2 SV=1	AAVELEEPEDAR	664.819	2	38.561	2.3132e+06	691820	2.99447e+06	2377219	2.75548e+06	256458	10397608	10135999	2.41315e+06	5793913	8.3374e+06	30028460	6796626	6.51057e+06	6.79824e+06	6585518
IMB1_MOUSE	Importin subunit beta-1 - Mus musculus (Mouse)	AAVENLPTFLVELSR	553.6418, 829.95935	2, 3	95.067	49368508	29290580	97477128	56239528	91197712	36731852	71579224	52677608	25665678	72894912	115273624	377060096	50541312	46763784	42155576	38479188
PSMD1_MOUSE	26S proteasome non-ATPase regulatory subunit 1 OS=Mus musculus GN=Psmd1 PE=1 SV=1	AAVESLGFILFR	661.876	2	93.927	4724765	3754658	9312207	6.78645e+06	10102314	3.89913e+06	9975570	9605062	1.58351e+06	11505829	10664052	35272760	5.07248e+06	3.66483e+06	2880627	2203104
DDX21_MOUSE	Nucleolar RNA helicase 2 - Mus musculus (Mouse)	AAVIGDVIR	457.278	2	50.024	7521442	26831162	5961868	2.77015e+06	3.63492e+06	4812368	5.13796e+06	12742111	5035670	10070413	12669481	37514988	10120442	9861781	11644448	5842884
AT1A1_MOUSE	Sodium/potassium-transporting ATPase subunit alpha-1 precursor - Mus musculus (Mouse)	AAVPDAVGK	414.234	2	28.097	5903580	4777271	20331882	10204759	16486946	8616232	5.24756e+06	7282680	3870243	10217424	12124020	45548184	13984830	9696065	11435695	13647200
ENOA_MOUSE	Alpha-enolase - Mus musculus (Mouse)	AAVPSGASTGIYEALELR	602.3194, 902.97705	2, 3	73.982	147041120	111004552	259320784	172693408	274109888	125200616	335036768	341697088	215647504	317721312	425821984	1072668672	296735840	260812784	223166304	228089792
ADDA_MOUSE	Alpha-adducin OS=Mus musculus GN=Add1 PE=1 SV=2	AAVVTSPPPTTAPHK	737.406	2	30.665	3.37371e+06	1.10204e+06	9194758	5.06137e+06	9324148	3.36781e+06	4940671	5.11556e+06	1.2703e+06	3888034	5458988	35376420	5.99622e+06	5194617	6516939	6965020
WDR47_MOUSE	WD repeat-containing protein 47 OS=Mus musculus GN=Wdr47 PE=2 SV=1	AAYADLLTPLISK	688.394	2	81.577	1790.91	27210.9	50075.2	0	189729	132674	1.75911e+06	2.92058e+06	839681	2.36703e+06	7272037	35021992	3.99623e+06	4.04361e+06	2890593	3601376
ADT1_MOUSE	ADP/ATP translocase 1 OS=Mus musculus GN=Slc25a4 PE=1 SV=4	AAYFGVYDTAK	603.294	2	50.37	14279056	11229033	31635958	24595634	36876104	22909934	20353256	40254964	8954363	27311056	48734856	150324544	36754460	34888080	30462720	37913292
COTL1_MOUSE	Coactosin-like protein OS=Mus musculus GN=Cotl1 PE=1 SV=3	AAYNLVR	403.729	2	35.869	8590509	9400556	23590062	12843601	14193267	10827119	14441873	16963004	10036317	17736006	21292926	68182816	21195382	16340393	18490542	20055000
SYRC_MOUSE	Arginyl-tRNA synthetase, cytoplasmic OS=Mus musculus GN=Rars PE=2 SV=2	AAYPDLENPPLIVTPSQQPK	1089.57	2	69.975	362965	0	1119111	0	1.01706e+06	0	1.13769e+06	508253	504745	380630	1373039	21566968	270860	1.60639e+06	4.1481e+06	1.88106e+06
DC1I2_MOUSE	Cytoplasmic dynein 1 intermediate chain 2 OS=Mus musculus GN=Dync1i2 PE=2 SV=1	ADAEEEAATR	531.737	2	21.015	1.51237e+06	818090	4477971	3579141	3.62412e+06	1.65335e+06	6474135	4.81198e+06	2.64913e+06	5.90148e+06	4731090	13161934	4307395	4624250	3.75e+06	4.37465e+06
TLN1_MOUSE	Talin-1 OS=Mus musculus GN=Tln1 PE=1 SV=1	ADAEGESDLENSR	696.796	2	24.965	10348353	6942171	16636914	7.21946e+06	9362806	9347476	1563279	1.67613e+06	470191	466714	947976	3.23001e+06	5.01653e+06	5.60789e+06	5593471	6.42646e+06
AHSA1_MOUSE	Activator of 90 kDa heat shock protein ATPase homolog 1 OS=Mus musculus GN=Ahsa1 PE=2 SV=2	ADATNVNNWHWTER	571.92883, 857.3894	2, 3	47.715	887707	1.10137e+06	8073075	2.31782e+06	2896450	1.0041e+06	5702544	7218601	3.24648e+06	2.84642e+06	11855600	37189708	7045537	5760754	5.0174e+06	7082786
PUR8_MOUSE	Adenylosuccinate lyase OS=Mus musculus GN=Adsl PE=2 SV=1	ADAYFSPIHSQLEHLLDPSSFTGR	896.775	3	88.035	8103890	3.62694e+06	16440603	9354020	18777376	5417938	14266126	11778909	4.70432e+06	10292953	15341681	57281544	1.14505e+06	1.90061e+06	1.0972e+06	533264
STXB1_MOUSE	Syntaxin-binding protein 1 OS=Mus musculus GN=Stxbp1 PE=1 SV=2	ADDPTM[147.0354]GEGPDK	624.755	2	21.415	13744.1	114856	181257	65374.5	50095.3	50773.5	736609	665456	331791	1.17593e+06	1.12563e+06	7896815	775602	432535	563675	827031
SYDC_MOUSE	Aspartyl-tRNA synthetase, cytoplasmic OS=Mus musculus GN=Dars PE=2 SV=1	ADDVVWVR	480.25	2	47.744	4048508	8534275	13787094	5.06751e+06	7788479	3550538	6.76179e+06	8529062	3.06644e+06	9975257	13532878	37007864	9989814	10163577	10356863	9994807
PYC_MOUSE	Pyruvate carboxylase, mitochondrial OS=Mus musculus GN=Pc PE=1 SV=1	ADEAYLIGR	504.26004, 504.26016, 504.2602	2	43.355	1503537664	1028881792	2610192384	2522787840	3626819840	1488183552	1437824128	1557371520	1002633024	2099912192	2948629760	2195032064	2148144896	2023094528	1784867200	2081550976
PRDX1_MOUSE	Peroxiredoxin-1 - Mus musculus (Mouse)	ADEGISFR	447.719	2	38.005	153184384	182227440	811839040	197391984	605634944	201460912	169647296	169871616	121370472	215176960	366084288	1125542400	344350304	295405120	336192000	389633664
ACLY_MOUSE	ATP-citrate synthase - Mus musculus (Mouse)	ADEVAPAK	400.709	2	20.849	4409625	1091712	6768992	1.6726e+06	1.36044e+06	1.48422e+06	24546724	1.49638e+06	2.68329e+06	14352321	9322876	24541212	1.50407e+06	8572669	9279460	16482527
MYH10_MOUSE	Myosin-10 OS=Mus musculus GN=Myh10 PE=1 SV=2	ADEWLM[147.0354]K	454.7119, 454.71228	2	37.116	71297712	16468375	50790180	13199562	30132314	12616833	613662	3.21269e+06	1.28526e+06	665878	2088159	2.77722e+06	17659342	16268233	16422191	17136392
PYC_MOUSE	Pyruvate carboxylase, mitochondrial OS=Mus musculus GN=Pc PE=1 SV=1	ADFAQAC[160.0307]QDAGVR	704.817	2	35.852	8888181	11769537	19858524	16101519	14899517	10115953	2505089	6900193	3.17294e+06	8.30984e+06	10066384	9358512	9747490	8184163	8783971	10808721
DLDH_MOUSE	Dihydrolipoyl dehydrogenase, mitochondrial OS=Mus musculus GN=Dld PE=1 SV=2	ADGSTQVIDTK	567.785	2	26.505	179188	462633	534512	547833	831377	555185	2.19675e+06	1.23635e+06	794316	5070195	1.2997e+06	6.57019e+06	1.57371e+06	1564124	1.35311e+06	1.50429e+06
RS3A_MOUSE	40S ribosomal protein S3a OS=Mus musculus GN=Rps3a PE=1 SV=3	ADGYEPPVQESV	645.795	2	46.573	46254248	47628408	80938320	52098420	76823752	35889212	68558648	101780648	44716256	62714692	88521208	201219936	82339064	81398752	62978924	77101920
RS8_MOUSE	40S ribosomal protein S8 - Mus musculus (Mouse)	ADGYVLEGK	476.242	2	33.475	23636744	11163925	33260648	20704982	33017780	22663600	20561510	40197388	14402859	19388326	35082128	88051144	31181424	24913578	23013616	24486884
PRS10_MOUSE	26S protease regulatory subunit S10B OS=Mus musculus GN=Psmc6 PE=1 SV=1	ADHDFVVQEDFMK	790.855	2	56.626	688982	1.24885e+06	233544	123317	688097	188524	868870	1148592	615984	1.53474e+06	1.82362e+06	18462670	1.19872e+06	585450	1.80545e+06	625778
HS90B_MOUSE	Heat shock protein HSP 90-beta - Mus musculus (Mouse)	ADHGEPIGR	476.235	2	21.388	31265192	22230606	89758032	35683040	51227084	27753384	62915052	59558004	25985278	77124064	82396440	336284896	65155520	67791368	65389124	72665096
PAIP1_MOUSE	Polyadenylate-binding protein-interacting protein 1 OS=Mus musculus GN=Paip1 PE=2 SV=1	ADILQVGLR	492.795	2	58.832	1867763	1.34184e+06	8903703	3.49957e+06	7.75014e+06	3266086	7.77582e+06	6251096	2.60834e+06	5.39328e+06	12843496	75268512	10954814	10839800	10917955	10142019
SYMC_MOUSE	Methionyl-tRNA synthetase, cytoplasmic OS=Mus musculus GN=Mars PE=2 SV=1	ADKNQVAAEVAK	622.335	2	24.963	429123	50341.3	1.44143e+06	469445	713916	209537	1.32137e+06	1.95521e+06	250771	1.12911e+06	1.97461e+06	10015098	1.58575e+06	1.22856e+06	1.58761e+06	2.28711e+06
UB2L3_MOUSE	Ubiquitin-conjugating enzyme E2 L3 - Mus musculus (Mouse)	ADLAEEYSK	513.243	2	30.907	11157221	10690649	45603944	15927615	25963372	15101107	8528225	13466512	10219038	10049590	22707852	110364856	23718976	19857302	22905492	27247964
HS90A_MOUSE	Heat shock protein HSP 90-alpha - Mus musculus (Mouse)	ADLINNLGTIAK	621.856	2	61.662	145510448	105947744	331748512	182125776	340791360	133535880	330801152	295016064	152668624	424156544	463255232	1462288768	408325344	357364768	345033696	348333856
MYH10_MOUSE	Myosin-10 OS=Mus musculus GN=Myh10 PE=1 SV=2	ADMEDLMSSK	563.739	2	44.846	29944102	7599217	15243648	2.86681e+06	11586563	7.14758e+06	2790845	4239395	7501015	2.60384e+06	4977351	898549	7610177	7037815	5.83753e+06	6431269
KS6A3_MOUSE	Ribosomal protein S6 kinase alpha-3 OS=Mus musculus GN=Rps6ka3 PE=1 SV=2	ADPSQFELLK	574.303	2	57.834	4.65145e+06	1.68758e+06	8881076	4.43948e+06	4237341	3.06443e+06	3.60353e+06	4527638	710001	2.33215e+06	3.67026e+06	10386166	4.91079e+06	6.493e+06	3.86207e+06	4564745
SAMH1_MOUSE	SAM domain and HD domain-containing protein 1 OS=Mus musculus GN=Samhd1 PE=1 SV=2	ADPYVEITGTAGK	661.334	2	45.989	8586016	5.14806e+06	18061736	4886787	7583582	5792469	10309448	9009873	7.45823e+06	4.23557e+06	8760750	19297126	10189716	7978665	8671663	8140729
MTAP2_MOUSE	Microtubule-associated protein 2 OS=Mus musculus GN=Map2 PE=1 SV=2	ADQGLDFAATK	568.782	2	41.94	152958	248302	334651	215371	315169	186753	3.26345e+06	3.6987e+06	510796	4.14231e+06	6784812	74138424	3.70329e+06	4.02154e+06	4.11103e+06	5.62283e+06
EHD1_MOUSE	EH domain-containing protein 1 OS=Mus musculus GN=Ehd1 PE=1 SV=1	ADQIETQQLMR	666.832	2	42.311	2.56554e+06	1.15515e+06	10346434	1.48096e+06	4.68725e+06	690781	4668091	3.61077e+06	746176	2.4922e+06	4.64212e+06	30068072	1.88276e+06	4078555	3.78901e+06	4305747
RS14_MOUSE	40S ribosomal protein S14 - Mus musculus (Mouse)	ADRDESSPYAAMLAAQDVAQR	755.689	3	60.152	3187179	1.85609e+06	3281013	656587	1.80015e+06	2.56984e+06	1.29985e+06	1.96635e+06	320150	1451302	193032	27968672	4968303	1.10599e+06	2.48729e+06	2.77754e+06
RS14_MOUSE	40S ribosomal protein S14 - Mus musculus (Mouse)	ADRDESSPYAAM[147.0354]LAAQDVAQR	761.021	3	46.707	929417	437703	840714	1.45418e+06	1.32089e+06	708107	486981	1.6158e+06	922511	1.3599e+06	2106534	6482115	2.06064e+06	1.0731e+06	1.72273e+06	488879
SEPT9_MOUSE	Septin-9 OS=Mus musculus GN=Sept9 PE=1 SV=1	ADTLTLEER	524.269	2	37.981	50424796	96572120	178130080	90398576	141402704	132243152	77260672	104135912	102730504	64365724	55075488	94004984	100019304	78572560	83114584	96226432
EHMT1_MOUSE	Histone-lysine N-methyltransferase EHMT1 OS=Mus musculus GN=Ehmt1 PE=1 SV=2	ADTTSTVTLAPGQEK	759.886	2	35.477	52475.6	0	771694	119471	500828	159708	5955644	9347599	2751833	1.27252e+06	4210592	16990130	3.64424e+06	3.45636e+06	2.64023e+06	3.38898e+06
CAND1_MOUSE	Cullin-associated NEDD8-dissociated protein 1 - Mus musculus (Mouse)	ADVFHAYLSLLK	459.58972, 688.8812	2, 3	85.899	38756504	22630628	57234644	35932056	61343168	28227036	42951472	57532840	21441766	40228256	73263032	193124768	21513200	19867520	15772182	12755161
TIF1B_MOUSE	Transcription intermediary factor 1-beta OS=Mus musculus GN=Trim28 PE=1 SV=3	ADVQSIIGLQR	600.34	2	57.196	1865646	1.05529e+06	11771739	3.96165e+06	9555569	1.2622e+06	25117358	21935408	18198716	14010881	22896992	101792240	21341766	17809384	18637336	17775972
SPTN1_MOUSE	Spectrin alpha chain, non-erythrocytic 1 OS=Mus musculus GN=Sptan1 PE=1 SV=4	ADVVESWIGEK	616.811	0	58.406	881340	327837	3.38559e+06	436930	808082	449333	267200	25462	51514.1	89283	438568	2.43653e+06	1.40852e+06	399172	359711	679516
VATA_MOUSE	Vacuolar ATP synthase catalytic subunit A OS=Mus musculus GN=Atp6v1a PE=1 SV=2	ADYAQLLEDMQNAFR	595.6128, 892.9163	2, 3	96.183	4133478	2.0888e+06	13418054	4.09073e+06	6602237	1.87637e+06	9225194	9040051	2606575	9505793	20023268	90715248	8443772	6775660	5066706	4.59156e+06
PYC_MOUSE	Pyruvate carboxylase, mitochondrial OS=Mus musculus GN=Pc PE=1 SV=1	AEAEAQAEELSFPR	516.58307, 774.37103, 774.3727	2, 3	51.705	5826002944	4020315648	9887800320	6987090944	11349161984	5078729728	5349315072	4489944064	2850438400	6917017088	9590569984	8402180096	6763463168	6574497792	6164226048	7014346240
PYC_MOUSE	Pyruvate carboxylase, mitochondrial OS=Mus musculus GN=Pc PE=1 SV=1	AEAEAQ[129.0426]AEELSFPR	516.90967, 774.86017	2, 3	54.203	54362404	42209796	113413216	34172664	96718608	55597336	51592516	36855720	28053652	74007040	92964680	77265704	52115772	60763224	61548920	92794448
EFTU_MOUSE	Elongation factor Tu, mitochondrial OS=Mus musculus GN=Tufm PE=1 SV=1	AEAGDNLGALVR	593.315	2	49.233	17642076	13223089	44061228	26198496	39045980	20132414	41022432	33397848	22027254	40086456	57360964	152290224	43664864	39466156	41055728	42870084
MCM6_MOUSE	DNA replication licensing factor MCM6 OS=Mus musculus GN=Mcm6 PE=1 SV=1	AEAVESAQAGDR	602.282	2	21.795	4961959	4.52979e+06	12794997	9472776	14374183	2.30376e+06	9292134	12550072	6.25283e+06	10356796	17277380	38103100	14299656	12727415	9625835	12247971
MARCS_MOUSE	Myristoylated alanine-rich C-kinase substrate OS=Mus musculus GN=Marcks PE=1 SV=2	AEDGAAPSPSSETPK	722.333	2	24.963	4.17523e+06	4.37851e+06	28197520	8047665	15468563	9178647	4.75238e+06	5746469	2.37004e+06	11320241	10348080	110000688	16069598	16704220	13045300	18097730
RS2_MOUSE	40S ribosomal protein S2 - Mus musculus (Mouse)	AEDKEWIPVTK	658.348	2	43.786	27906386	7.24623e+06	64068040	31712834	31522672	19312266	62470444	36987928	22180778	44647604	62112228	157488704	43593472	47421272	44563816	52818100
AEDO_MOUSE	2-aminoethanethiol dioxygenase OS=Mus musculus GN=Ado PE=1 SV=2	AEDLNIAPR	499.766	2	38.145	4.53666e+06	4.21732e+06	13497748	5.74922e+06	12448032	4.40772e+06	16165863	13687120	7.35932e+06	15059692	22109426	46392276	14436075	11388608	12448578	15425362
PCNA_MOUSE	Proliferating cell nuclear antigen - Mus musculus (Mouse)	AEDNADTLALVFEAPNQEK	692.3357, 1037.9996	2, 3	73.987	4668678	6735484	19982888	11527818	19415986	5072144	41132488	35334272	16408492	36371764	39503020	155945520	31324646	28281556	22889426	23976608
PALD_MOUSE	Paladin OS=Mus musculus GN=Pald PE=1 SV=1	AEEDFVSYTPR	657.303	0	46.749	5.00033e+06	2.69507e+06	11110965	4752462	10610634	3343749	3210253	2.07487e+06	943962	3.38078e+06	1.27762e+06	8852067	4502415	5.27382e+06	5.05511e+06	4.28504e+06
LAP2A_MOUSE	Lamina-associated polypeptide 2, isoforms alpha/zeta OS=Mus musculus GN=Tmpo PE=1 SV=3	AEEPGVSDQSVFSSER	862.393	2	44.136	112049	76545.3	365607	153450	1.07799e+06	650169	593526	2.97928e+06	1.12685e+06	531873	500421	13188124	1.33065e+06	631742	759168	594588
TOP1_MOUSE	DNA topoisomerase 1 OS=Mus musculus GN=Top1 PE=1 SV=2	AEEVATFFAK	556.784	2	56.802	4506357	2959758	9743612	7.88689e+06	11081448	8.17485e+06	11877509	27365034	8760323	12208995	25841266	70223544	15870122	15199843	14078177	19829358
FLNA_MOUSE	Filamin-A - Mus musculus (Mouse)	AEFTVETR	476.74	2	35.071	24638314	17171644	52648776	28788042	36635336	25313086	9030744	12751020	6444686	7708589	12044728	28040604	19905640	16202829	18047116	20652840
ALBU_BOVIN	Serum albumin precursor - Bos taurus	AEFVEVTK	461.747	2	37.757	111024200	163989824	183809712	149805552	145504960	159717792	79238488	123285896	138027952	121267360	265886416	83456928	154467488	118328048	125778080	143572320
B2L13_MOUSE	Bcl-2-like protein 13 OS=Mus musculus GN=Bcl2l13 PE=1 SV=1	AEGAAQLSEER	580.78	2	26.54	476686	642457	2.56346e+06	1.42453e+06	2.15398e+06	470750	4237543	4.02817e+06	1.60672e+06	7199922	4.57774e+06	29301044	4880470	4.7267e+06	5042626	5.17962e+06
TPM4_MOUSE	Tropomyosin alpha-4 chain OS=Mus musculus GN=Tpm4 PE=2 SV=3	AEGDAAALNR	494.245	0	24.307	1.73691e+06	1.34984e+06	5.38766e+06	3.4156e+06	3.16006e+06	2.39779e+06	3.05593e+06	602888	686896	895433	791792	1.9952e+06	1.46924e+06	2.06189e+06	2.66964e+06	2316307
THOC2_MOUSE	THO complex subunit 2 OS=Mus musculus GN=Thoc2 PE=3 SV=1	AEGGYFGQIR	549.272	2	45.242	3.07736e+06	1.29987e+06	7.13751e+06	3.74677e+06	5821330	1.87437e+06	12606029	14110746	4882546	4907296	9354216	25074680	9696441	7908575	6.51612e+06	8520352
RL13A_MOUSE	60S ribosomal protein L13a - Mus musculus (Mouse)	AEGQVLVLDGR	578.819	2	47.902	43327168	26606780	38924636	28329282	36404512	31011568	32287946	26408202	15312940	21495392	30570564	59083032	31370224	31503908	28946362	34736768
PPP5_MOUSE	Serine/threonine-protein phosphatase 5 OS=Mus musculus GN=Ppp5c PE=2 SV=2	AEGYEVAHGGR	573.27	2	22.963	1236588	873061	6000612	1344336	2967876	1624352	3.01096e+06	1.58905e+06	1.11214e+06	2.63166e+06	3.48919e+06	19617798	3505719	3.60182e+06	3708120	4.53195e+06
FLNA_MOUSE	Filamin-A - Mus musculus (Mouse)	AEISFEDR	483.73	0	38.212	9659833	6411311	17753460	10318461	13409333	8394391	1.50688e+06	4462048	1.96551e+06	1.67908e+06	2.91803e+06	7.32729e+06	7.45051e+06	6465880	6654131	7284632
TCPH_MOUSE	T-complex protein 1 subunit eta - Mus musculus (Mouse)	AEKDNAEIR	523.266	2	20.226	1261672	318070	4.10484e+06	358444	451524	610156	3.50036e+06	38415.1	681445	2.82795e+06	2.54306e+06	17866564	494643	2.65122e+06	2.52741e+06	3812390
VPS35_MOUSE	Vacuolar protein sorting-associated protein 35 OS=Mus musculus GN=Vps35 PE=1 SV=1	AELAELPLR	506.295	2	57.96	5867201	4474665	17950868	7.68357e+06	10944299	5.62211e+06	7.74047e+06	10604371	3056216	7954156	15532419	52528396	13981722	13921551	12904718	13599574
DYHC1_MOUSE	Cytoplasmic dynein 1 heavy chain 1 - Mus musculus (Mouse)	AELGEYIR	475.751	2	44.553	28669840	14333000	40917856	26621692	38853992	26254330	30212228	53558496	16864730	32274300	58778384	113113304	38469512	37475016	34012264	38845652
RS3_MOUSE	40S ribosomal protein S3 - Mus musculus (Mouse)	AELNEFLTR	546.788	2	55.767	77365376	59140172	140055360	92342104	140611424	67604896	89312104	123776304	51221540	88313952	145211104	323228896	126347832	123785432	111576880	131169328
PALD_MOUSE	Paladin OS=Mus musculus GN=Pald PE=1 SV=1	AENLELAIQK	564.817	2	48.264	4761894	2.98112e+06	14928108	6.46987e+06	10170051	3.76334e+06	1.2902e+06	704089	78812.6	794045	1.8015e+06	8877674	3.94954e+06	4.04311e+06	3.77772e+06	4249089
NSF_MOUSE	Vesicle-fusing ATPase - Mus musculus (Mouse)	AENSSLNLIGK	573.312	2	45.093	1.56211e+06	656443	4556426	2.06601e+06	2220904	1.15784e+06	3.3012e+06	2.09321e+06	320685	3.44232e+06	4.67702e+06	19968332	3742118	3.75614e+06	3.40098e+06	4.44657e+06
UBA1_MOUSE	Ubiquitin-like modifier-activating enzyme 1 OS=Mus musculus GN=Uba1 PE=1 SV=1	AENYDISPADR	625.786	2	33.51	13074803	6.46135e+06	20822350	14392006	28365680	13114009	31388154	21045294	8544561	36862396	28486506	135037616	29638116	28063002	21426260	23414630
MTAP2_MOUSE	Microtubule-associated protein 2 OS=Mus musculus GN=Map2 PE=1 SV=2	AEPSQLDIK	500.769	2	35.767	226330	138599	1.88282e+06	800154	1.73065e+06	213875	5.37984e+06	4.44265e+06	2.08579e+06	3.8815e+06	7.85569e+06	41767116	6444042	4.91485e+06	5681797	6644288
ELP1_MOUSE	Elongator complex protein 1 OS=Mus musculus GN=Ikbkap PE=2 SV=2	AEQGTVLIGSER	630.332	0	38.383	2.21905e+06	539673	3.61987e+06	2.88047e+06	4487987	2.39274e+06	4233012	5.13304e+06	622663	3.79077e+06	5.28223e+06	15670264	4.85762e+06	4659650	4830829	4.82374e+06
GREB1_MOUSE	Protein GREB1 OS=Mus musculus GN=Greb1 PE=2 SV=1	AEQHVLK	412.734	2	21.605	6966484	2078321	19992214	4.34683e+06	4436817	8763731	20479820	373806	3.08211e+06	5.20266e+06	6528364	2.87137e+06	1.86031e+06	5585104	7.19932e+06	8997939
DYHC1_MOUSE	Cytoplasmic dynein 1 heavy chain 1 - Mus musculus (Mouse)	AERPDVDEKR	405.54126, 607.80835	2, 3	20.276	2.30868e+06	1.41477e+06	3.00576e+06	2.23248e+06	2693488	2272466	3.54656e+06	4985104	1.31901e+06	2.58016e+06	6524402	18331504	3820023	3980996	2.62279e+06	3.16022e+06
DESP_MOUSE	Desmoplakin OS=Mus musculus GN=Dsp PE=3 SV=1	AESGPDLR	422.711	2	24.943	8892028	31079596	75483752	14682698	22827328	44501320	19506736	23774264	59348880	24520222	23629666	10092625	31546154	23126352	28275940	32745890
SYNE2_MOUSE	Nesprin-2 OS=Mus musculus GN=Syne2 PE=1 SV=2	AESHELTEEDR	658.291	2	22.311	117809	174059	143015	66461.3	52184.8	173586	442109	667636	94764.7	300273	609842	4344813	220998	115579	406297	240858
RRP44_MOUSE	Exosome complex exonuclease RRP44 OS=Mus musculus GN=Dis3 PE=2 SV=4	AESPDFPYLNTLLR	818.422	2	87.053	1.93209e+06	1.15118e+06	4.54322e+06	3.88693e+06	3.31966e+06	1.54125e+06	5.39115e+06	4281565	2004043	4.15785e+06	5959212	13654950	2.69542e+06	2.87652e+06	2.99499e+06	4.07468e+06
UBP47_MOUSE	Ubiquitin carboxyl-terminal hydrolase 47 OS=Mus musculus GN=Usp47 PE=1 SV=2	AETVAAPVTVR	557.315	0	39.155	380448	124802	710290	321005	966956	500064	784674	3.81687e+06	317200	1218753	4422722	13202359	1.44736e+06	1.90097e+06	2.01116e+06	1.77099e+06
GARS_MOUSE	Glycine--tRNA ligase OS=Mus musculus GN=Gars PE=1 SV=1	AEVSELPNVVR	606.831	2	50.267	477519	2.78856e+06	14211202	1.61894e+06	8.12446e+06	313552	22862538	15759745	6095399	26301190	30457284	136699216	24492732	17349582	15403890	21812592
UBA1_MOUSE	Ubiquitin-like modifier-activating enzyme 1 OS=Mus musculus GN=Uba1 PE=1 SV=1	AEVSQPR	393.708	2	20.302	2.84165e+06	2.2727e+06	9301269	5.16813e+06	6.77481e+06	2882381	15140115	8336026	4.24347e+06	18176908	14034492	66532204	10805708	11849573	10307078	12870917
EDC4_MOUSE	Enhancer of mRNA-decapping protein 4 OS=Mus musculus GN=Edc4 PE=1 SV=2	AEVWDLDMLR	624.307	2	77.783	1.26068e+06	880536	8694530	1345258	332979	206674	1.80996e+06	2.16787e+06	677106	101656	843823	11497215	2.10548e+06	1.7342e+06	1.07756e+06	2419423
TAOK2_MOUSE	Serine/threonine-protein kinase TAO2 OS=Mus musculus GN=Taok2 PE=1 SV=3	AEWLLR	394.22552, 394.22604, 394.22626	2	57.722	150538528	123225752	389679648	348859936	291651232	235894352	327956256	137066464	178546016	145583616	248603792	146731200	255523632	211020240	188904288	226593632
TRIO_MOUSE	Triple functional domain protein OS=Mus musculus GN=Trio PE=1 SV=2	AFAAALDER	482.248	0	41.449	246275	68611.1	155252	186239	708031	305771	3.47376e+06	3.69018e+06	1.18318e+06	3.24903e+06	3.84106e+06	10072596	2.18275e+06	2.09548e+06	1.27637e+06	2550218
TCPD_MOUSE	T-complex protein 1 subunit delta - Mus musculus (Mouse)	AFADAM[147.0354]EVIPSTLAENAGLNPISTVTELR	1016.18	3	96.001	4394988	3.61841e+06	8508358	6.02506e+06	14442653	4.10223e+06	14852244	25561334	5.97968e+06	19752414	21617774	55557536	9789764	4.9563e+06	3.50663e+06	5650300
TADBP_MOUSE	TAR DNA-binding protein 43 - Mus musculus (Mouse)	AFAFVTFADDK	616.302	2	72.384	10065336	10011251	25262102	18212030	19797840	10672400	40971920	34336284	17902612	44565432	61906876	168988480	31849464	31668884	27907634	28391264
PUR2_MOUSE	Trifunctional purine biosynthetic protein adenosine-3 OS=Mus musculus GN=Gart PE=2 SV=2	AFAHITGGGLLENIPR	833.457	2	67.636	1610937	1.62832e+06	6.01076e+06	2205691	4.17907e+06	839759	8.09899e+06	4622167	2564366	5454896	9461637	39006496	3.32486e+06	3.00295e+06	4.14787e+06	3.10794e+06
IPO7_MOUSE	Importin-7 OS=Mus musculus GN=Ipo7 PE=1 SV=2	AFAVGVQQVLLK	636.887	2	71.163	18269958	10319888	27779490	14027040	19794784	11880803	29257128	28206812	9790064	30747096	57276380	162490784	24814882	27265378	28066394	22948746
GDPD1_MOUSE	Glycerophosphodiester phosphodiesterase domain-containing protein 1 OS=Mus musculus GN=Gdpd1 PE=2 SV=1	AFDLGATGVMTDYPTK	843.905	2	66.273	10734488	1014744	4466014	4575655	7.88919e+06	2098431	21996644	22700086	13229408	23410938	37838548	78073000	26408234	20327028	13669764	15851604
ACLY_MOUSE	ATP-citrate synthase - Mus musculus (Mouse)	AFDSGIIPMEFVNK	784.395	2	80.931	113658464	79343192	147427136	101283032	138186752	68984672	185679520	177984432	79533208	180702832	301786656	513456416	161915792	147947664	137611680	127608264
ACLY_MOUSE	ATP-citrate synthase - Mus musculus (Mouse)	AFDSGIIPM[147.0354]EFVNK	792.391	2	69.975	67935320	59334184	74480408	62057956	104341872	46569136	137188112	156297456	92992056	162629344	241221536	316484512	127223176	115538832	103510528	113750960
BZW2_MUSMM	Basic leucine zipper and W2 domain-containing protein 2 OS=Mus musculus GN=Bzw2 PE=1 SV=1	AFEDEMKK	499.236	2	26.752	1749509	826768	2.7207e+06	1.57714e+06	3043050	575403	4770337	2.4848e+06	2.08651e+06	2.6753e+06	3763469	12325055	4499050	3.65302e+06	3.93817e+06	3.57277e+06
ELP1_MOUSE	Elongator complex protein 1 OS=Mus musculus GN=Ikbkap PE=2 SV=2	AFESTLQLMER	662.831	0	62.829	0	305004	0	0	0	364795	2.6269e+06	1.32649e+06	0	518003	2.0624e+06	17466130	3.25754e+06	1.44194e+06	732185	1.50962e+06
OTUB1_MOUSE	Ubiquitin thioesterase OTUB1 - Mus musculus (Mouse)	AFGFSHLEALLDDSKELQR	726.04	3	80.592	446291	528070	2.51417e+06	1.21558e+06	2.8629e+06	1.10963e+06	2210553	4388890	825956	2.16135e+06	4141265	45134056	1.02734e+06	1.27468e+06	582902	747423
FLNB_MOUSE	Filamin-B - Mus musculus (Mouse)	AFGPGIEGK	438.234	2	36.322	8968283	8492363	20799122	9919305	15771381	9285149	4.31802e+06	4.62695e+06	2584927	2.39943e+06	3584789	12889012	9255369	6747751	7383405	9888341
FLNC_MOUSE	Filamin-C OS=Mus musculus GN=Flnc PE=1 SV=3	AFGPGLEGGLVNK	629.843	2	55.71	3.12687e+06	1475258	4.13372e+06	2.11824e+06	6017778	2.81862e+06	129171	328426	202992	616.99	346589	1.78257e+06	2193970	2.1545e+06	1.77033e+06	2.497e+06
FLNA_MOUSE	Filamin-A - Mus musculus (Mouse)	AFGPGLQGGNAGSPAR	728.867	2	39.267	58993188	38789932	87687224	57269328	75903744	57601832	12910705	25302398	7618702	10454773	18545140	62785948	44225316	38772944	37529120	46818176
SRSF3_MOUSE	Serine/arginine-rich splicing factor 3 OS=Mus musculus GN=Srsf3 PE=2 SV=1	AFGYYGPLR	522.268	2	55.935	11892387	12788265	17671486	19766860	46340468	15128261	24077864	26273778	14786565	37393768	29229956	87239944	35824408	31142756	29738846	34987348
PUR4_MOUSE	Phosphoribosylformylglycinamidine synthase OS=Mus musculus GN=Pfas PE=2 SV=1	AFHITQGLLK	564.332	2	55.059	1.81227e+06	585012	4273055	1.37656e+06	3.85461e+06	1.08519e+06	4936061	5197671	1.95598e+06	5.11458e+06	6584509	28765826	5.6967e+06	4545775	4.52223e+06	3920213
TCPA_MOUSE	T-complex protein 1 subunit alpha OS=Mus musculus GN=Tcp1 PE=1 SV=3	AFHNEAQVNPER	471.22815, 706.3384	2, 3	26.575	40025288	25439338	86257888	46562672	80454016	35829428	117397568	99119584	48262076	90217800	103193448	241569392	88385936	77551824	84950224	99308368
PUR8_MOUSE	Adenylosuccinate lyase OS=Mus musculus GN=Adsl PE=2 SV=1	AFIITGQTYTR	635.842	2	53.225	2.76585e+06	1135501	7.12964e+06	3.83476e+06	7116640	2.92732e+06	4.06466e+06	6.47794e+06	1.93287e+06	5.8602e+06	9715171	39548840	6.98198e+06	5079752	5695216	7713604
HNRPM_MOUSE	Heterogeneous nuclear ribonucleoprotein M - Mus musculus (Mouse)	AFITNIPFDVK	632.85	2	77.326	25166588	15827804	66961956	38771816	72699736	28536880	91589120	122637944	60945680	107013144	166489648	487203104	89953656	87430184	81635904	81786864
RLA0_MOUSE	60S acidic ribosomal protein P0 - Mus musculus (Mouse)	AFLADPSAFAAAAPAAAATTAAPAAAAAPAK	899.473	3	77.173	46884960	38385244	97203056	65941204	97867576	42816904	47911668	93458416	35035840	67403376	88367912	299390112	88453792	66597508	63766712	63520956
OGT1_MOUSE	UDP-N-acetylglucosamine--peptide N-acetylglucosaminyltransferase 110 kDa subunit OS=Mus musculus GN=Ogt PE=1 SV=2	AFLDSLPDVK	552.8	2	65.257	626416	465531	4745161	1.02139e+06	2770194	214226	15908845	22889632	6372443	13643211	25304410	73011872	15822545	13121793	9412389	10623988
TRAP1_MOUSE	Heat shock protein 75 kDa, mitochondrial precursor - Mus musculus (Mouse)	AFLEALQNQAETSSK	818.912	2	57	2.48336e+06	248567	6158964	1511637	6197948	1857790	3419747	3.79678e+06	1.98454e+06	2.32153e+06	4429307	18732660	2.63355e+06	3.49967e+06	3533737	4936644
RL34_MOUSE	60S ribosomal protein L34 - Mus musculus (Mouse)	AFLIEEQK	489.268	0	46.588	35960924	21784590	46513116	34027244	42995752	36065700	28306560	41134920	21527072	26993990	39667848	84107176	35904072	36395312	36399276	41155296
DCTN1_MOUSE	Dynactin subunit 1 OS=Mus musculus GN=Dctn1 PE=1 SV=2	AFLQGGQEATDIALLLR	908.502	2	90.357	6215386	6.39913e+06	13963107	1.49905e+06	3.2259e+06	959811	10304220	10047329	4.07125e+06	5156839	8104367	22844036	2895062	3379041	2.49589e+06	1.27109e+06
RAB10_MOUSE	Ras-related protein Rab-10 - Mus musculus (Mouse)	AFLTLAEDILR	631.361	2	93.477	20163740	14621142	42464980	28706078	44295636	20407740	30221146	28343934	16725016	26882024	33880444	102150856	13321785	13229053	10253791	8218304
RL3_MOUSE	60S ribosomal protein L3 - Mus musculus (Mouse)	AFMGPLK	382.212	2	47.001	4096718	1.94048e+06	7.55644e+06	4417765	6.47208e+06	5380720	7.05543e+06	10842540	2.97612e+06	6.82588e+06	10447999	25781910	9334249	8139073	6210349	9123608
HS105_MOUSE	Heat shock protein 105 kDa - Mus musculus (Mouse)	AFNDPFIQK	540.28	2	54.712	8.25459e+06	4.5616e+06	22039822	7971421	19344686	5.28743e+06	22671114	29798218	13104763	26763978	50339192	171563632	39825388	35638548	31451150	35708292
CND1_MOUSE	Condensin complex subunit 1 OS=Mus musculus GN=Ncapd2 PE=1 SV=2	AFQSAFR	413.714	2	37.595	2.70193e+06	4.12603e+06	10057547	5.17996e+06	7742978	4.83363e+06	11201448	13120946	2.94891e+06	7.5345e+06	9731021	38078548	10943946	6970427	8898123	10299599
BZW2_MUSMM	Basic leucine zipper and W2 domain-containing protein 2 OS=Mus musculus GN=Bzw2 PE=1 SV=1	AFSEAEQTK	505.743	2	23.536	1.862e+06	2.51775e+06	7.33577e+06	1.75983e+06	3.78166e+06	4.53818e+06	9728685	10245482	7196002	11584658	14876093	45304888	9562437	8837343	9847998	10750255
ESTD_MOUSE	S-formylglutathione hydrolase - Mus musculus (Mouse)	AFSGYLGPDESK	635.802	2	44.349	1.48353e+06	1.54216e+06	3.24293e+06	4.24687e+06	4.14256e+06	3655466	4.20042e+06	3.0915e+06	1.1475e+06	6.86429e+06	3.90105e+06	16761223	4474800	4438056	4541880	4.90167e+06
S61A1_MOUSE	Protein transport protein Sec61 subunit alpha isoform 1 OS=Mus musculus GN=Sec61a1 PE=2 SV=2	AFSPTTVNTGR	575.797	2	34.948	4.13041e+06	12035177	17748358	6670272	13786359	6.88513e+06	5780093	10342250	7183334	3.44748e+06	9593940	14243452	8744945	8447288	8.0926e+06	10197602
SRSF7_MOUSE	Serine/arginine-rich splicing factor 7 OS=Mus musculus GN=Srsf7 PE=1 SV=1	AFSYYGPLR	537.275	2	55.416	4.92809e+06	3884101	19692572	7.25017e+06	17214888	7779397	18832214	30283070	14716347	29718164	49415984	204373696	41862716	36928468	34884964	41094672
RTCA_MOUSE	RNA 3'-terminal phosphate cyclase OS=Mus musculus GN=RtcA PE=1 SV=2	AFVAGVLPLK	507.82	2	70.283	1730196	210300	5176285	1.73186e+06	4.80901e+06	1.22976e+06	5738139	10122031	2.52529e+06	7.80681e+06	12104099	45390352	8688039	9533421	7757505	8326234
TBA4A_MOUSE	Tubulin alpha-4A chain - Mus musculus (Mouse)	AFVHWYVGEGMEEGEFSEAR	777.3425, 777.34357, 1165.51	2, 3	79.036	130682248	20215324	87271240	58841272	52398972	25280078	144249104	198257904	68673408	107905040	227214096	805576320	118103024	100637464	52077752	59826292
TBA4A_MOUSE	Tubulin alpha-4A chain - Mus musculus (Mouse)	AFVHWYVGEGM[147.0354]EEGEFSEAR	782.6756, 782.67615, 782.6762, 1173.5089	0, 2, 3	64.348	59191372	11040128	64313568	38789068	58376336	30665308	164749632	189391072	77044216	128267856	221970480	557266560	127765808	98889528	80153160	98915600
AGM1_MOUSE	Phosphoacetylglucosamine mutase OS=Mus musculus GN=Pgm3 PE=1 SV=1	AFVRPSGTEDIVR	482.928	3	42.55	301374	207404	1.88679e+06	717231	2.35181e+06	315241	1664379	2.05146e+06	670606	2.44194e+06	4192005	22801988	3.38226e+06	3340725	2441037	3.11881e+06
PSME2_MOUSE	Proteasome activator complex subunit 2 OS=Mus musculus GN=Psme2 PE=2 SV=4	AFYAELYHIISSNLEK	633.327	3	92.836	2.14915e+06	1.33658e+06	9338598	1.5623e+06	4.13051e+06	242290	841590	1.7017e+06	303337	940493	2.32122e+06	37240504	668354	327363	153575	164498
NDUS7_MOUSE	NADH dehydrogenase [ubiquinone] iron-sulfur protein 7, mitochondrial OS=Mus musculus GN=Ndufs7 PE=1 SV=1	AGAGAVVPK	385.231	2	26.449	1994010	1.23759e+06	4.1413e+06	3215443	4945442	2.22405e+06	4302952	4061147	2.12516e+06	4.19754e+06	3.7865e+06	10497768	4276307	3.25287e+06	3.73163e+06	4556890
K1211_MOUSE	Uncharacterized protein KIAA1211 OS=Mus musculus GN=Kiaa1211 PE=2 SV=2	AGDEPVPR	420.714	2	23.779	491515	180268	2.4876e+06	409340	1.02396e+06	314648	3.34991e+06	5.6742e+06	3.29789e+06	975882	3.47441e+06	12326212	2602444	2.27655e+06	2.12054e+06	2.78944e+06
ZN512_MOUSE	Zinc finger protein 512 OS=Mus musculus GN=Znf512 PE=2 SV=2	AGDEVDEPSER	602.259	2	23.182	122737	68516	620476	240364	405704	74507.8	3.59334e+06	4.05749e+06	1.51175e+06	2444516	4.19189e+06	16978336	2215592	2.51985e+06	2.26799e+06	2.61292e+06
ETFB_MOUSE	Electron transfer flavoprotein subunit beta OS=Mus musculus GN=Etfb PE=1 SV=3	AGDLGVDLTSK	538.285	0	43.738	1.60497e+06	771739	6.34495e+06	1.11804e+06	2.54936e+06	1.11647e+06	5.06294e+06	264256	6245778	3.13003e+06	4559876	15993652	1.75683e+06	4.9352e+06	3.98972e+06	5.72823e+06
PCCA_MOUSE	Propionyl-CoA carboxylase alpha chain, mitochondrial OS=Mus musculus GN=Pcca PE=2 SV=2	AGDTVGEGDLLVELE	758.873	2	79.996	498322880	486251328	703236096	575825216	968421312	329812768	345594944	576403456	318539936	416424608	616597568	531218720	629421120	378458880	317735936	338408192
NISCH_MOUSE	Nischarin OS=Mus musculus GN=Nisch PE=1 SV=2	AGEDFR	694.3143, 694.3145	1	28.918	10079746	41528060	71819016	30031030	37828232	43519940	24019576	41512228	106634616	32409038	83616288	13173984	44864920	30214890	39721884	42722460
SYNE2_MOUSE	Nesprin-2 OS=Mus musculus GN=Syne2 PE=1 SV=2	AGELNNSFQQLLR	745.391	2	67.989	1.37944e+06	547466	2155007	1.45044e+06	2125961	1.9516e+06	1.98001e+06	3.88422e+06	3.04411e+06	500469	2.53058e+06	25010228	3.14e+06	2644014	2.0525e+06	2.21478e+06
NCAM1_MOUSE	Neural cell adhesion molecule 1 OS=Mus musculus GN=Ncam1 PE=1 SV=3	AGEQDASIHLK	584.801	2	29.788	599142	320166	886189	467078	765412	416497	3.73894e+06	5532703	2.19769e+06	9499561	5.26826e+06	17306156	3.39224e+06	2.307e+06	3.19298e+06	4163853
NONO_MOUSE	Non-POU domain-containing octamer-binding protein OS=Mus musculus GN=Nono PE=1 SV=3	AGEVFIHK	450.75	2	31.017	10342373	8852494	25112372	20257668	26876112	11970586	49872468	67965200	30310292	54287340	59090904	153594560	46193844	40005752	37500516	44991884
ACTS_MOUSE	Actin, alpha cardiac muscle 1 OS=Mus musculus GN=Actc1 PE=1 SV=1	AGFAGDDAPR	488.727	2	28.388	2066854144	1910481792	4971128832	2806674176	4096692736	2102486784	3323167232	2997157120	1623023104	3118642688	3444481536	12229299200	3843234304	3263180288	3389852672	3908840448
ACTZ_MOUSE	Alpha-centractin OS=Mus musculus GN=Actr1a PE=2 SV=1	AGFAGDQIPK	502.263	0	39.049	3314952	2.49927e+06	21560376	5026546	9544877	4.183e+06	9836165	9968318	6213639	12865545	14425610	40435768	12865901	10068312	9828239	10687070
MSH6_MOUSE	DNA mismatch repair protein Msh6 OS=Mus musculus GN=Msh6 PE=1 SV=2	AGFDSDYDQALADIR	828.88	2	65.904	1.32078e+06	2227830	1.85633e+06	1.43184e+06	3.06936e+06	1.3727e+06	3.69083e+06	3.95945e+06	2.87042e+06	3408929	4.19154e+06	14195152	2.71243e+06	2.03483e+06	1.6794e+06	912594
UBP7_MOUSE	Ubiquitin carboxyl-terminal hydrolase 7 OS=Mus musculus GN=Usp7 PE=1 SV=1	AGFIQDTSLILYEEVKPNLTER	846.114	3	88.375	4.82942e+06	1903877	9258098	1.97787e+06	7.93627e+06	1.04602e+06	14355533	17244696	4.10486e+06	8588879	16620693	57585652	2426250	2574495	881648	662413
XPO5_MOUSE	Exportin-5 OS=Mus musculus GN=Xpo5 PE=2 SV=1	AGGFVVGYTPSGNPIFR	869.949	2	72.337	683704	495972	447141	506432	2.07659e+06	263181	5165557	8689753	632637	3.94334e+06	11668800	38831272	4198278	3.96944e+06	3540740	2772118
HSP74_MOUSE	Heat shock 70 kDa protein 4 - Mus musculus (Mouse)	AGGIETIANEYSDR	748.354	2	49.995	206430	1.36933e+06	2.70818e+06	2177912	1.84417e+06	790926	3873029	3.45241e+06	1.69954e+06	7.42443e+06	2.26823e+06	24950586	3.70086e+06	3.06585e+06	1.35054e+06	2.42608e+06
FLNA_MOUSE	Filamin-A - Mus musculus (Mouse)	AGGPGLER	378.703	2	23.782	23774276	20349276	59102640	23943556	28535238	29012960	9965195	13259233	7109376	10058066	8784059	26355740	21236656	18585690	22289248	25189810
THIC_MOUSE	Acetyl-CoA acetyltransferase, cytosolic OS=Mus musculus GN=Acat2 PE=1 SV=2	AGHFDKEIVPVLVSSR	585.324	3	56.809	195385	69742.2	189481	585167	737534	0	2564956	3.9855e+06	829621	3519427	3154442	19582886	1750106	2185403	1.50329e+06	3.84174e+06
NU155_MOUSE	Nuclear pore complex protein Nup155 OS=Mus musculus GN=Nup155 PE=2 SV=1	AGIFQPHVR	512.786	2	39.314	122895	227619	1.06844e+06	1.14377e+06	747910	642018	1.83388e+06	2738481	364961	1622520	2.78257e+06	19942492	2.10196e+06	1.39278e+06	2.90252e+06	1.75375e+06
EF2_MOUSE	Elongation factor 2 - Mus musculus (Mouse)	AGIIASAR	379.729	2	30.288	21331546	21681410	96761640	28801460	68453072	26619458	42644548	37779564	24998100	52072572	82382432	473420928	81689040	65260832	75795208	89886448
PSA_MOUSE	Puromycin-sensitive aminopeptidase OS=Mus musculus GN=Npepps PE=1 SV=1	AGIISTVEVLK	565.345	2	65.73	3412380	3.33514e+06	15343932	7419492	20324946	3769984	26906528	28684956	10496856	31832644	51204236	149857408	26882562	28405310	22375660	25940504
GTF2I_MOUSE	General transcription factor II-I OS=Mus musculus GN=Gtf2i PE=1 SV=3	AGISFIIK	424.765	2	64.368	146351	311619	1.29823e+06	1.08859e+06	3753708	1.04836e+06	8625261	17024930	5790049	5227363	10672150	31479004	6047601	4296328	3.59035e+06	3.87822e+06
MCM5_MOUSE	DNA replication licensing factor MCM5 - Mus musculus (Mouse)	AGITTTLNSR	517.286	2	34.989	2.56684e+06	1.64407e+06	6608047	2.93633e+06	5554685	2581623	8590133	9032558	5116563	6463707	9232670	32057436	7398149	6.36793e+06	6685909	8589841
MCM2_MOUSE	DNA replication licensing factor MCM2 - Mus musculus (Mouse)	AGIVTSLQAR	508.298	2	42.92	866541	310362	4.13821e+06	1149712	1.3929e+06	710285	9563252	12337314	921007	6063150	14438568	47898960	8738151	11218276	9693572	11137224
ACLY_MOUSE	ATP-citrate synthase - Mus musculus (Mouse)	AGKDLVSSLTSGLLTIGDR	635.021	3	89.075	4.72976e+06	5021434	7582385	4662689	6.32903e+06	1.39444e+06	13550920	17508544	4.96852e+06	10786934	21909134	26743642	6.12204e+06	4.74101e+06	3488215	3.96252e+06
NEST_MOUSE	Nestin OS=Mus musculus GN=Nes PE=1 SV=1	AGLELEQEVVGLEDPR	585.3036, 877.4512	2, 3	72.555	2.08402e+06	4.03215e+06	13768936	3.04758e+06	2.86314e+06	1.03616e+06	34526868	68638120	21746046	2.94429e+06	4961586	54194716	12630276	17926934	10448460	11401957
H2A1F_MOUSE	Histone H2A type 1 OS=Mus musculus GN=Hist1h2ab PE=1 SV=3	AGLQFPVGR	472.769	2	53.681	225061456	291424160	387497088	685778432	765260160	685379200	1207532928	1031544576	430983104	1758568192	197652096	1399773952	854537728	766691200	766504192	876881856
H2A1F_MOUSE	Histone H2A type 1 OS=Mus musculus GN=Hist1h2ab PE=1 SV=3	AGLQ[129.0426]FPVGR	473.261	2	55.611	1.59409e+06	3.24296e+06	7.89948e+06	5523418	6218136	8583293	12268235	10140791	4.43956e+06	22866896	2258954	15523370	7.97072e+06	9563413	9732182	13416942
RENT1_MOUSE	Regulator of nonsense transcripts 1 OS=Mus musculus GN=Upf1 PE=1 SV=2	AGLSQSLFER	554.293	2	53.682	3054606	1.50213e+06	7090211	3.65151e+06	6.4915e+06	2.20992e+06	4707195	6157770	2.06056e+06	4946063	9116238	16270870	6821560	5881396	5338237	5.93174e+06
TCPZ_MOUSE	T-complex protein 1 subunit zeta - Mus musculus (Mouse)	AGMSSLKG	375.694	2	26.605	5.79366e+06	4314265	13263001	6169454	9788366	4.21494e+06	18661412	16732725	6458287	14615086	15598990	42773052	15221814	13665944	14107074	16866844
RL3_MOUSE	60S ribosomal protein L3 - Mus musculus (Mouse)	AGMTHIVR	442.742	2	27.108	14631251	12049546	36743972	21189894	22183300	17245770	25956740	29790092	9611306	20079088	33842440	107439280	29265428	24859912	25965958	30125016
RL3_MOUSE	60S ribosomal protein L3 - Mus musculus (Mouse)	AGM[147.0354]THIVR	450.738	2	21.5	4372523	2.19081e+06	9121776	3.67355e+06	8.15693e+06	4041973	9862476	8053232	5.36027e+06	6726108	10432112	22871604	7.55682e+06	7115037	8071765	7913050
RL7_MOUSE	60S ribosomal protein L7 - Mus musculus (Mouse)	AGNFYVPAEPK	596.803	0	46.472	96215192	46317120	46712648	35682472	46516904	77714032	43291468	49030164	36117956	67183984	58127508	49204608	49945200	55783552	49935540	54147752
RL22_MOUSE	60S ribosomal protein L22 - Mus musculus (Mouse)	AGNLGGGVVTIER	621.843	2	46.334	23826304	20937370	49921432	26222186	48288196	25487940	26742426	38216420	20560894	32575074	45826128	128221512	40014836	39925144	36399500	40786660
SCOT1_MOUSE	Succinyl-CoA:3-ketoacid-coenzyme A transferase 1, mitochondrial OS=Mus musculus GN=Oxct1 PE=1 SV=1	AGNVIFR	388.723	0	39.119	354227	453694	1.80146e+06	1.98052e+06	3.25235e+06	1.09881e+06	2250858	3.0243e+06	829395	6089047	3.85665e+06	16535018	3.8041e+06	3.14698e+06	2.50694e+06	4.3509e+06
HNRPQ_MOUSE	Heterogeneous nuclear ribonucleoprotein Q - Mus musculus (Mouse)	AGPIWDLR	464.255	2	59.705	16161376	1.25581e+06	30606534	2.33086e+06	24448646	6.73802e+06	42169924	54048408	30953542	46146352	76590056	194546992	65192920	56169104	42936180	53517224
SRC_MOUSE	Neuronal proto-oncogene tyrosine-protein kinase Src OS=Mus musculus GN=Src PE=1 SV=3	AGPLAGGVTTFVALYDYESR	696.353	3	90.861	1.67914e+06	277731	2302492	634021	3075455	78980.5	844860	2984396	641596	1.68907e+06	4322282	10470344	1.42969e+06	791602	335775	168074
ATLA1_MOUSE	Atlastin-1 OS=Mus musculus GN=Spg3a PE=1 SV=1	AGPVQVLIVK	512.331	2	58.027	53985.3	0	0	0	99628.4	0	2.09547e+06	2.38031e+06	557570	2275575	5.23988e+06	13961069	1.16703e+06	2046699	1.6882e+06	1.6288e+06
6PGD_MOUSE	6-phosphogluconate dehydrogenase, decarboxylating - Mus musculus (Mouse)	AGQAVDDFIEK	596.796	2	45.56	26267042	19752742	70546216	22993764	43369792	21104516	24348200	19550462	11216381	26650598	40258696	176305248	44693548	40525512	36714428	41448520
CNN3_MOUSE	Calponin-3 OS=Mus musculus GN=Cnn3 PE=2 SV=1	AGQSVIGLQMGTNK	702.368	2	49.529	2.31178e+06	1.78231e+06	7.25229e+06	4.05028e+06	2.71465e+06	1.74203e+06	9332020	12187167	4.69243e+06	6.27802e+06	6486880	46653908	10435507	9481792	7148017	8859086
MACF1_MOUSE	Microtubule-actin cross-linking factor 1 OS=Mus musculus GN=Macf1 PE=1 SV=1	AGSELLESSAGDDASSLR	882.914	2	47.32	487253	721954	1.79172e+06	2.00981e+06	1724122	230186	1.71822e+06	4.93264e+06	904303	2.47554e+06	2256856	12804886	2.50935e+06	3374770	1.47278e+06	559510
ATRX_MOUSE	Transcriptional regulator ATRX OS=Mus musculus GN=Atrx PE=1 SV=2	AGSLGINLVAANR	628.359	2	57.699	557361	29191.3	694269	351211	202401	493838	1.56604e+06	4568784	820583	969436	1.57297e+06	12957434	1.01726e+06	1.33759e+06	1.12765e+06	973136
SERA_MOUSE	D-3-phosphoglycerate dehydrogenase - Mus musculus (Mouse)	AGTGVDNVDLEAATR	744.868	2	44.186	9931186	6.79589e+06	26127198	15668192	29121524	8899851	51472896	43087424	23904388	55498972	67527216	265893328	51490676	53683564	46233852	53195320
LRP1_MOUSE	Prolow-density lipoprotein receptor-related protein 1 OS=Mus musculus GN=Lrp1 PE=1 SV=1	AGTSPGTPNR	479.24	2	19.955	1.49351e+06	618302	5542757	1.91155e+06	4.02136e+06	1181449	566187	900714	298941	794758	2.07877e+06	11796120	2.27848e+06	2.28776e+06	1.6411e+06	1.78798e+06
FLNA_MOUSE	Filamin-A - Mus musculus (Mouse)	AGVAPLQVK	441.773	2	39.772	58904592	40438064	101122992	64332240	78624360	55882196	16165348	29579726	11032277	12009161	21666386	58341716	46835880	36593448	38559728	49534680
PLEC_MOUSE	Plectin OS=Mus musculus GN=Plec PE=1 SV=2	AGVGAPVTQVTLQSTQR	856.967	2	49.584	12649351	6.26211e+06	13313945	7752693	11771852	5251850	0	0	23350.6	0	0	1.77145e+06	2.6945e+06	1.07907e+06	2.40288e+06	2.65346e+06
H2AY_MOUSE	Core histone macro-H2A.1 OS=Mus musculus GN=H2afy PE=1 SV=3	AGVIFPVGR	458.274	2	56.439	12888741	10488659	25951480	21305908	29393892	22446664	40378372	51727640	21691444	48047524	51883740	113825400	42752220	43614720	36962908	43902820
GBB1_MOUSE	Guanine nucleotide-binding protein G(I)/G(S)/G(T) subunit beta-2 OS=Mus musculus GN=Gnb2 PE=1 SV=3	AGVLAGHDNR	505.262	2	22.836	11199681	8.23033e+06	25560822	9886746	11041804	10280806	29814644	17712430	8106931	33506454	12317183	46436760	16114962	15823597	17210504	20167934
MYH10_MOUSE	Myosin-10 OS=Mus musculus GN=Myh10 PE=1 SV=2	AGVLAHLEEER	408.55014, 612.32227	2, 3	43.539	758194944	323572128	539970944	123868448	340474048	129789984	8971128	34309972	10293917	9088583	15532492	26372928	169663216	167889744	143976784	170784832
MYH10_MOUSE	Myosin-10 OS=Mus musculus GN=Myh10 PE=1 SV=2	AGVLAHLEEERDLK	527.286	3	46.96	19648532	8193743	7757844	1767452	5.5974e+06	2.2746e+06	147449	631474	122031	78966.6	329625	271914	2.44717e+06	1.93037e+06	1.47936e+06	1.56545e+06
CN166_MOUSE	UPF0568 protein C14orf166 homolog OS=Mus musculus PE=2 SV=1	AGVMALANLLQIQR	749.432	2	90.455	202759	107743	1867191	281503	1.59979e+06	162291	1.23688e+06	1685393	380065	1.86215e+06	2.41293e+06	9163895	513449	314798	320432	256841
RL7A_MOUSE	60S ribosomal protein L7a - Mus musculus (Mouse)	AGVNTVTTLVENK	673.369	2	50.645	23274250	9863280	53985576	28348208	44133444	20350660	36743128	43738256	16893572	29011088	45601876	109050928	37583796	33652064	36138084	33861128
RL7A_MOUSE	60S ribosomal protein L7a - Mus musculus (Mouse)	AGVNTVTTLVENKK	491.94672, 737.4168	2, 3	44.921	17398802	12278017	36694284	22175382	30379408	25062760	31505428	51427448	16829164	32523978	41007540	100891856	35584284	30913344	28245450	32434068
RPB2_MOUSE	DNA-directed RNA polymerase II subunit RPB2 OS=Mus musculus GN=Polr2b PE=2 SV=2	AGVSQVLNR	472.269	2	34.803	1.28737e+06	862636	6.14736e+06	3.14871e+06	4.68119e+06	1478041	11069082	10124369	4.07694e+06	7.63881e+06	12935648	36140520	8771441	6.67417e+06	7629854	9045356
ENOA_MOUSE	Alpha-enolase - Mus musculus (Mouse)	AGYTDQVVIGMDVAASEFYR	1096.52	2	87.611	4.10919e+06	777775	2.70132e+06	2.26132e+06	2.48462e+06	1.01105e+06	4460348	4275205	1.38607e+06	4.2226e+06	6038200	14067460	1.89429e+06	3.51773e+06	1.82259e+06	1.27979e+06
RS23_MOUSE	40S ribosomal protein S23 - Mus musculus (Mouse)	AHLGTALK	405.744	2	26.558	21472716	12259072	37936080	21361672	26256680	21149026	25244012	33797804	14613123	23356164	25685310	67835912	28989334	25022092	26293498	31494632
DYHC1_MOUSE	Cytoplasmic dynein 1 heavy chain 1 - Mus musculus (Mouse)	AHQANQLYPFAISLIESVR	719.719	3	95.65	20403446	9724926	29596574	22838472	25881126	20797892	25471174	52249112	10112288	24666670	45800812	121397256	9288862	9167964	5.63462e+06	5.09042e+06
KTN1_MOUSE	Kinectin OS=Mus musculus GN=Ktn1 PE=1 SV=1	AHQLSVTSQVQELQNLLR	688.711	3	81.949	9993022	4.90369e+06	13529484	10677880	16356292	9175385	4317920	12904999	2879462	2.37985e+06	2.37214e+06	4350951	3.64436e+06	2.38435e+06	1.56509e+06	1.80795e+06
PP1A_MOUSE	Serine/threonine-protein phosphatase PP1-alpha catalytic subunit - Mus musculus (Mouse)	AHQVVEDGYEFFAK	820.391	2	56.099	1.34436e+06	1.70289e+06	2220529	2.44644e+06	2.78156e+06	861191	3293276	4313664	756884	3.38215e+06	2.4652e+06	23431328	2.66651e+06	4.0625e+06	3.09058e+06	3328745
CSN2_MOUSE	COP9 signalosome complex subunit 2 OS=Mus musculus GN=Cops2 PE=1 SV=1	AHTDFFEAFK	606.787	2	59.334	2455655	82233.1	6041575	474758	1.97521e+06	958387	791939	1.46729e+06	1.20729e+06	1.01829e+06	3789684	16903804	3.10462e+06	3012290	3652291	3.24864e+06
ZC21A_MOUSE	Zinc finger C2HC domain-containing protein 1A OS=Mus musculus GN=Zc2hc1a PE=1 SV=1	AIAAPQAGANTK	556.806	2	26.191	31405.6	0	0	6653.52	0	16613.2	746935	1.09194e+06	315330	1.54888e+06	2.07459e+06	21305256	1.58274e+06	1.39163e+06	1.25014e+06	1.61168e+06
ATPB_MOUSE	ATP synthase subunit beta, mitochondrial precursor - Mus musculus (Mouse)	AIAELGIYPAVDPLDSTSR	994.521	2	80.566	447515	736768	4403199	8.02184e+06	9946860	2.94672e+06	16952090	10110754	1.46916e+06	35432608	1.53987e+06	25310932	7859951	9364350	7.50128e+06	6208808
TCPQ_MOUSE	T-complex protein 1 subunit theta - Mus musculus (Mouse)	AIAGTGANVIVTGGK	664.88	2	44.032	45268652	29124052	71957496	24869020	39562044	15561429	93775064	99450032	45034420	58500588	85352176	294766016	77295728	81926920	72341544	81277280
NFIB_MOUSE		AIAYTWFNLQAR	727.382	2	77.763	1.05699e+06	319229	768900	325772	1.01676e+06	525108	6.27573e+06	7208796	2347605	3.14095e+06	5169601	45327592	2.62818e+06	2.06442e+06	1.56444e+06	1.57303e+06
F10A1_MOUSE	Hsc70-interacting protein - Mus musculus (Mouse)	AIDLFTDAIK	553.808	0	71.027	94228.8	560722	2893137	886965	2312567	34179.1	1.67975e+06	1.65454e+06	1.02881e+06	4455945	1.98014e+06	17589912	3.28313e+06	3.07936e+06	3.14324e+06	2923820
STRBP_MOUSE	Spermatid perinuclear RNA-binding protein OS=Mus musculus GN=Strbp PE=1 SV=1	AIDLMNALMR	574.302	2	78.957	263162	449549	758160	343391	1.10916e+06	725038	3.73775e+06	3295765	689331	4.22191e+06	5981879	16623781	2797162	2.37463e+06	2434119	2.13074e+06
HNRPQ_MOUSE	Heterogeneous nuclear ribonucleoprotein Q - Mus musculus (Mouse)	AIEALKEFNEDGALAVLQQFK	778.75	3	91.649	3.82453e+06	4468088	7881468	4863841	6.824e+06	3.18046e+06	11344087	14064939	6.25003e+06	8461901	13797920	34511744	3.43319e+06	2.61014e+06	1.82616e+06	1.69268e+06
SNAA_MOUSE	Alpha-soluble NSF attachment protein OS=Mus musculus GN=Napa PE=1 SV=1	AIEIYTDMGR	584.787	2	51.577	899675	954679	4.14848e+06	655328	1.71327e+06	360098	999300	803791	556090	1.11217e+06	1.75576e+06	12977628	2059792	1.25586e+06	1470938	1.81841e+06
FUMH_MOUSE	Fumarate hydratase, mitochondrial OS=Mus musculus GN=Fh PE=1 SV=2	AIEMLGGELGSK	602.816	2	56.12	2.50863e+06	1099024	8411378	3.75417e+06	4.60909e+06	1.57617e+06	4.03072e+06	2863616	1.1796e+06	3.79619e+06	7584605	37156844	8696043	6288976	6432048	8605141
AP1S1_MOUSE	AP-1 complex subunit sigma-1A OS=Mus musculus GN=Ap1s1 PE=1 SV=1	AIEQADLLQEEDESPR	921.939	2	49.906	847168	860065	1.521e+06	852551	2.00171e+06	167576	3.90342e+06	2.02372e+06	734845	2.29014e+06	3.93203e+06	7803436	1.78281e+06	2.02727e+06	1.37015e+06	2.87986e+06
IF2B1_MOUSE	Insulin-like growth factor 2 mRNA-binding protein 1 OS=Mus musculus GN=Igf2bp1 PE=1 SV=1	AIETFSGK	426.727	2	31.388	828617	522024	1144986	1.31278e+06	3.01067e+06	1.39878e+06	862734	4686835	1974900	2.76747e+06	5260877	9505503	3.36746e+06	3.15118e+06	1.90499e+06	2528930
UBP47_MOUSE	Ubiquitin carboxyl-terminal hydrolase 47 OS=Mus musculus GN=Usp47 PE=1 SV=2	AIETTDVTR	503.263	0	27.857	569465	102583	1.30513e+06	543778	1.16032e+06	218423	2999664	1.9304e+06	859826	2.45322e+06	3.51473e+06	14091394	2.10227e+06	1.35843e+06	2.29584e+06	2.38736e+06
COR1B_MOUSE	Coronin-1B - Mus musculus (Mouse)	AIFLADGK	417.739	2	45.687	18626918	20000816	32912406	23235584	19470230	18734586	25653752	34592592	17192926	14207388	13136332	11984994	22522344	17800964	15360334	20189044
IPO7_MOUSE	Importin-7 OS=Mus musculus GN=Ipo7 PE=1 SV=2	AIFQTIQNR	545.804	2	45.672	9679433	2.45488e+06	19940502	13441939	23067302	10285493	28603416	31399246	13795978	24615648	48277212	131605152	29740874	29942532	24453504	29531282
SEPT3_MOUSE	Neuronal-specific septin-3 OS=Mus musculus GN=Sept3 PE=1 SV=2	AIGHVIEEGGVK	604.835	2	34.699	1466.82	61661.5	181318	17499.3	176379	20595.8	3.32642e+06	3.08443e+06	1506200	3.02181e+06	5887158	22568656	3.17232e+06	2.36403e+06	3.19805e+06	3.57462e+06
MAP1B_MOUSE	Microtubule-associated protein 1B OS=Mus musculus GN=Map1b PE=1 SV=1	AIGNIELGIR	528.314	2	59.098	12174572	682156	24295652	1.5717e+06	14080905	4307112	79904184	138170896	52640848	52825328	122360304	369111072	75714936	68754160	63411704	66553784
IMA1_MOUSE	Importin subunit alpha-1 OS=Mus musculus GN=Kpna2 PE=1 SV=2	AIGNIVTGTDEQTQK	787.904	2	39.76	10848738	7152935	13993756	8419862	9945926	5.51147e+06	11061802	10877286	4.47705e+06	10497444	13739543	37447704	14369920	10403563	9360763	14386215
IPO5_MOUSE	Importin-5 OS=Mus musculus GN=Ipo5 PE=1 SV=3	AIGTEPDSDVLSEIMHSFAK	716.3478, 1074.0183	2, 3	95.683	24472092	12908534	42571812	20381552	32262446	13766385	36121368	39096248	15950048	39488852	69667304	178168416	23665568	21009150	17148188	16905656
TERA_MOUSE	Transitional endoplasmic reticulum ATPase - Mus musculus (Mouse)	AIGVKPPR	419.268	0	28.194	925321	320238	2752994	2.38272e+06	4588922	1.80371e+06	7993694	4.17392e+06	2.19593e+06	13593643	3159394	21375414	5188892	5.68546e+06	4753384	5.70802e+06
PFKAL_MOUSE	ATP-dependent 6-phosphofructokinase, liver type OS=Mus musculus GN=Pfkl PE=1 SV=4	AIGVLTSGGDAQGMNAAVR	894.458	0	53.6	2.05772e+06	308293	1.02639e+06	320008	1.62215e+06	428779	1.75611e+06	723432	294056	511536	1.48064e+06	4.2595e+06	1.19837e+06	1.54213e+06	1.37384e+06	1.7628e+06
XPO1_MOUSE	Exportin-1 - Mus musculus (Mouse)	AIIASNIMYIVGQYPR	603.662, 904.99005	2, 3	88.886	12003758	5.34957e+06	22777832	10655612	17617636	7499960	16943192	23144246	6.13069e+06	15335980	27963660	91037520	12539327	10207116	8.29538e+06	7382919
ABCE1_MOUSE	ATP-binding cassette sub-family E member 1 OS=Mus musculus GN=Abce1 PE=2 SV=1	AIIKPQYVDQIPK	504.964	3	51.839	10472059	5.93052e+06	20507856	12339195	18894016	8933204	17226858	20969496	7.58877e+06	15834925	24383300	52934472	20285626	17437042	14517155	18322152
DNMT1_MOUSE	DNA (cytosine-5)-methyltransferase 1 OS=Mus musculus GN=Dnmt1 PE=1 SV=5	AIILAAAPGEK	527.319	2	48.581	640808	482014	2.39542e+06	1.05389e+06	2.38818e+06	856139	7.55451e+06	8999655	4.13759e+06	5085322	9987178	35897836	5.95625e+06	6454892	5611669	6.26102e+06
HBAZ_MOUSE	Hemoglobin subunit zeta OS=Mus musculus GN=Hbz PE=2 SV=2	AIIMSMWEK	554.78	2	67.057	102411992	47902120	428741184	80643136	175897632	42514488	25056462	23692004	15729479	19850034	44320192	218198624	88681232	74423312	66061904	65428116
GCN1_MOUSE	eIF-2-alpha kinase activator GCN1 OS=Mus musculus GN=Gcn1 PE=1 SV=1	AIITALGVDR	514.808	0	55.819	2.38264e+06	1.44777e+06	4.60154e+06	2.02006e+06	5441876	1.75821e+06	3.15439e+06	4725861	1.22471e+06	1.96599e+06	5199710	14323142	4.10391e+06	5.05407e+06	4.10922e+06	5.56691e+06
ODPA_MOUSE	Pyruvate dehydrogenase E1 component subunit alpha, somatic form, mitochondrial OS=Mus musculus GN=Pdha1 PE=1 SV=1	AILAELTGR	472.282	2	56.562	1.92987e+06	2138573	2.3418e+06	1759837	4079391	1703015	1.6978e+06	5042764	764736	4405198	4.59716e+06	13582299	4.87601e+06	4.07553e+06	3.96431e+06	4.47474e+06
TBB2B_MOUSE	Tubulin beta-2B chain - Mus musculus (Mouse)	AILVDLEPGTMDSVR	539.2829, 808.4201, 808.4206, 808.42114, 808.4214	0, 2, 3	70.589	372245472	241814800	862587008	596928064	895002752	387748064	3530869760	3302507776	1598447616	3647465984	5145853440	12304640000	2436943616	2189552896	1973593344	2166252800
TBB2B_MOUSE	Tubulin beta-2B chain - Mus musculus (Mouse)	AILVDLEPGTM[147.0354]DSVR	544.61456, 816.4183, 816.4184, 816.41907, 816.4193	2, 3	64.394	227587680	164286944	459541568	364062240	669673920	321334720	2613427456	2712788736	1437143296	2986333696	3699572992	7493358080	1912877184	1724620672	1556206464	1718766848
ARL1_MOUSE	ADP-ribosylation factor-like protein 1 - Mus musculus (Mouse)	AILVVFANK	487.805	2	64.362	2.54742e+06	744613	1.64996e+06	207875	3.46371e+06	1.5782e+06	2402430	2821737	1.01231e+06	1.27714e+06	1.94118e+06	15329276	4886369	3131315	3.35548e+06	3672129
ZER1_MOUSE	Protein zer-1 homolog OS=Mus musculus GN=Zer1 PE=1 SV=1	AINLLFDIAR	573.336	2	85.272	66289.8	14502.4	32185.8	73779.1	537947	0	1.66124e+06	910902	116857	2.35191e+06	3461222	5251109	23366.1	73921.5	36143.3	0
PSA6_MOUSE	Proteasome subunit alpha type-6 - Mus musculus (Mouse)	AINQGGLTSVAVR	643.364	2	45.308	2.18025e+06	2.76206e+06	8.12372e+06	3.69667e+06	6.85532e+06	6.63739e+06	4.14783e+06	4819776	11266775	8710315	7108054	8364391	7731813	6063531	6207204	5.76794e+06
NCKP1_MOUSE	Nck-associated protein 1 OS=Mus musculus GN=Nckap1 PE=2 SV=2	AINQIAAALFTIHK	504.296	3	80.17	3.84015e+06	1.85523e+06	9376236	5765651	9321852	3.70584e+06	7.65394e+06	10431689	2.01308e+06	6806763	13676999	40920816	5.2386e+06	5.24579e+06	3.88147e+06	3.35933e+06
FUBP2_MOUSE	Far upstream element-binding protein 2 - Mus musculus (Mouse)	AINQQTGAFVEISR	767.405	2	51.241	14198518	3.96196e+06	17572496	8248317	15813611	2341768	26845882	20586656	9423036	21060360	33047892	96371816	21893452	22495362	17931650	20826926
DYHC1_MOUSE	Cytoplasmic dynein 1 heavy chain 1 - Mus musculus (Mouse)	AINTAVK	716.428	1	24.197	6.59023e+06	6037568	18756646	8736193	11157726	9445037	12573707	14693400	7.13554e+06	11353298	19677014	44866292	12809062	12775028	13152387	16071254
ELAV2_MOUSE	ELAV-like protein 2 OS=Mus musculus GN=Elavl2 PE=2 SV=1	AINTLNGLR	486.285	2	42.601	102108	122365	74594.1	68515.8	868953	94766.3	3.21145e+06	4.60131e+06	1.74073e+06	3.53284e+06	2.9487e+06	16737520	2.55038e+06	2444341	2455065	1.94525e+06
SYEP_MOUSE	Bifunctional aminoacyl-tRNA synthetase OS=Mus musculus GN=Eprs PE=2 SV=3	AIQGATSHHLGQNFSK	848.431	2	29.869	3.31774e+06	4.20145e+06	13117738	7.1824e+06	7492901	5713318	7.64193e+06	7677575	3459701	4812095	11528732	39782184	6133107	6087784	8058991	9079036
OGT1_MOUSE	UDP-N-acetylglucosamine--peptide N-acetylglucosaminyltransferase 110 kDa subunit OS=Mus musculus GN=Ogt PE=1 SV=2	AIQINPAFADAHSNLASIHK	530.283	4	56.5	1.61116e+06	1.26472e+06	5.86055e+06	1501885	3.07093e+06	1.30594e+06	10471965	16400620	3263365	7476927	15776131	43508920	6483691	9438514	6708414	7270665
IF2G_MOUSE	Eukaryotic translation initiation factor 2 subunit 3, X-linked OS=Mus musculus GN=Eif2s3x PE=1 SV=2	AISGVHTVR	470.271	0	25.345	7.22204e+06	4.57794e+06	23115818	4066759	19032538	5.24229e+06	16688818	19500424	8861042	21268762	23134744	82376672	16678302	21959572	18275446	23945012
2AAA_MOUSE	Serine/threonine-protein phosphatase 2A 65 kDa regulatory subunit A alpha isoform - Mus musculus (Mouse)	AISHEHSPSDLEAHFVPLVK	738.383	3	57.163	24483444	15121025	52518336	17846380	40929992	12569357	45318372	35985136	18268204	46005464	94151216	306690432	49132732	43275612	39384896	45737936
MYO5A_MOUSE	Myosin-Va OS=Mus musculus GN=Myo5a PE=1 SV=1	AISPTSATSSGR	567.79	2	25.461	7840093	3969092	6915514	217177	4240468	897595	6422256	13090262	2281008	4.00415e+06	3.84155e+06	12628417	8843541	1.77741e+06	3987539	6.33468e+06
ZFR_MOUSE	Zinc finger RNA-binding protein OS=Mus musculus GN=Zfr PE=1 SV=2	AISSASSPQSPGDALR	772.389	2	36.205	39266.2	151552	474729	316518	810800	216344	7464059	8.21669e+06	3.71217e+06	2.27817e+06	3697950	14553146	2.94371e+06	2717278	3.16442e+06	3.76177e+06
RBM27_MOUSE	RNA-binding protein 26 OS=Mus musculus GN=Rbm26 PE=1 SV=2	AISSTEAVLNNR	637.839	2	38.097	11170296	6242815	20791158	14261078	23930298	10384947	17197378	18284158	9944191	12420365	23857782	35260564	16362600	15524303	17643240	18403286
ELAV1_MOUSE	ELAV-like protein 1 - Mus musculus (Mouse)	AISTLNGLR	472.779	0	43.02	224278	475046	301116	0	966398	0	31899.9	4.6577e+06	0	1.61775e+06	1.59032e+06	31448558	1.30579e+06	567874	2.34066e+06	3161443
RL24_MOUSE	60S ribosomal protein L24 - Mus musculus (Mouse)	AITGASLADIMAK	631.345	2	66.313	28831230	14901731	42057180	29660724	27718102	22704146	28450960	37736156	15568070	28323818	34604028	87564928	36803252	33091432	30925004	31985678
RL24_MOUSE	60S ribosomal protein L24 - Mus musculus (Mouse)	AITGASLADIM[147.0354]AK	639.342	2	51.656	10230280	7.44146e+06	11711294	9912986	15514997	12307877	11855200	17761874	9718984	15603933	13799695	26938690	15681667	14355932	13197581	15348791
DESP_MOUSE	Desmoplakin OS=Mus musculus GN=Dsp PE=3 SV=1	AITGFDDPFSGK	627.803	2	62.19	3784483	5272773	27397320	3845122	14878410	10047041	2.1753e+06	7956496	14482157	7481277	12719105	6984179	11815838	8294859	7.7315e+06	7586696
HNRPL_MOUSE	Heterogeneous nuclear ribonucleoprotein L - Mus musculus (Mouse)	AITHLNNNFMFGQK	817.909	2	55.754	4749366	3.74092e+06	16419245	5293080	11791038	3.52641e+06	19885848	22191364	7316741	18756100	33551712	160725424	21178848	26206942	19600386	22819244
NID2_MOUSE	Nidogen-2 OS=Mus musculus GN=Nid2 PE=1 SV=1	AITVDPIR	442.763	2	45.645	12149786	11275646	24587916	13422590	16905376	8735783	3.45693e+06	2472027	1.16417e+06	1.88611e+06	1.29449e+06	3658885	7396039	6.11104e+06	5.71106e+06	7164659
RSSA_MOUSE	40S ribosomal protein SA - Mus musculus (Mouse)	AIVAIENPADVSVISSR	870.978	2	67.859	3501940	1.53614e+06	9819926	5.07591e+06	12521294	1.40706e+06	14863792	16804726	2962597	28272152	17161198	81514128	13675793	9474445	10107739	10344965
PYR1_MOUSE	CAD protein OS=Mus musculus GN=Cad PE=1 SV=1	AIVHAVGQELQVTGPFNLQLIAK	816.131	3	85.989	8477649	3.10399e+06	14617280	5.07598e+06	14891649	4.09044e+06	4.51687e+06	19457228	3.56557e+06	7.53064e+06	18687236	60492340	1312462	2.63369e+06	522688	118692
STXB1_MOUSE	Syntaxin-binding protein 1 OS=Mus musculus GN=Stxbp1 PE=1 SV=2	AIVPILLDANVSTYDK	866.479	2	83.333	370869	535054	1.12348e+06	74741.5	286441	129012	2.90191e+06	3.85377e+06	613355	4.3741e+06	7.31056e+06	50439772	3.54738e+06	3746103	3050466	2925553
ACLY_MOUSE	ATP-citrate synthase - Mus musculus (Mouse)	AIVWGMQTR	531.282	2	53.482	45917328	19265842	87497080	43333180	45288280	27122240	72465984	80102616	28549460	63748900	170713872	331594432	82370984	74638568	76144512	84336192
SMHD1_MOUSE	Structural maintenance of chromosomes flexible hinge domain-containing protein 1 OS=Mus musculus GN=Smchd1 PE=2 SV=2	AIYDETQGR	526.754	2	27.706	2.27223e+06	1.50234e+06	13309549	2992416	4.5048e+06	1402174	14073466	18357084	5665596	6.70053e+06	8805111	28300476	8110353	5.92661e+06	6.18584e+06	7.53206e+06
EF1G_MOUSE	Elongation factor 1-gamma OS=Mus musculus GN=Eef1g PE=1 SV=3	AKDPFAHLPK	375.213	3	38.325	10428640	13676430	36816080	20407464	31910534	16161196	25647812	22788356	12795235	15442086	33270200	137674704	36913728	35936048	27219880	31383446
RL13_MOUSE	60S ribosomal protein L13 - Mus musculus (Mouse)	AKEAAEQDVEK	609.303	2	20.111	3.53642e+06	1.92914e+06	4788352	2.74441e+06	3.65031e+06	3.96034e+06	2915608	3.57059e+06	1.5804e+06	2.74368e+06	4.54608e+06	25239066	4.35606e+06	4632828	3.56261e+06	4450398
VATA_MOUSE	Vacuolar ATP synthase catalytic subunit A OS=Mus musculus GN=Atp6v1a PE=1 SV=2	AKEILQEEEDLAEIVQLVGK	752.077	3	95.462	3.58766e+06	2.12044e+06	6.07913e+06	2.11612e+06	4.40009e+06	1.08693e+06	6382303	7.21698e+06	1.56568e+06	5.69896e+06	11443362	44109100	3.10863e+06	2.87431e+06	1.54781e+06	1.53963e+06
IDHC_MOUSE	Isocitrate dehydrogenase [NADP] cytoplasmic OS=Mus musculus GN=Idh1 PE=1 SV=1	AKLDNNTELSFFAK	799.414	2	58.703	512819	54888	147553	272198	403515	125448	1335740	358567	261588	1.27456e+06	2.62339e+06	22243900	367890	1.49399e+06	1377809	1.70945e+06
DOCK7_MOUSE	Dedicator of cytokinesis protein 7 OS=Mus musculus GN=Dock7 PE=1 SV=3	AKLEEAILGSIGAR	476.6115, 714.41315	2, 3	63.634	431826	65906	180720	223981	1.22695e+06	329224	374719	3.03732e+06	1.01676e+06	1.22616e+06	1.51393e+06	26678708	693781	758467	1.11487e+06	542210
IPO5_MOUSE	Importin-5 OS=Mus musculus GN=Ipo5 PE=1 SV=3	AKLEEHFK	501.274	2	25.174	8617168	5597215	16386324	7139134	10118425	6596366	22452030	17181216	7.24653e+06	15020259	26822446	67580144	21284508	14450224	19073534	21300656
OPA1_MOUSE	Dynamin-like 120 kDa protein, mitochondrial OS=Mus musculus GN=Opa1 PE=1 SV=1	AKNEILDEVISLSQVTPK	662.037	3	84.808	3.68831e+06	1.18728e+06	5.14464e+06	2.68972e+06	4412589	2.2731e+06	4686996	6494668	2.73027e+06	5644281	8444185	22926344	4.15353e+06	3.73916e+06	2.04736e+06	1.951e+06
ACLY_MOUSE	ATP-citrate synthase - Mus musculus (Mouse)	AKPAMPQGK	464.257	2	21.43	19206880	12197068	34545704	18894658	20144228	13312644	36194784	27025170	12098162	33787304	49543504	96492944	28076762	29671642	29165364	31204610
SUCA_MOUSE	Succinyl-CoA ligase [GDP-forming] subunit alpha, mitochondrial OS=Mus musculus GN=Suclg1 PE=1 SV=3	AKPVVSFIAGITAPPGR	560.998	3	70.456	7.87279e+06	4990664	16657671	10199330	21022284	9354971	9949730	11844326	4.68675e+06	11277283	14289625	40493200	11406320	8628893	6942268	6951297
PAIRB_MOUSE	Plasminogen activator inhibitor 1 RNA-binding protein - Mus musculus (Mouse)	AKVEFNIR	488.782	2	39.646	2.47273e+06	3834860	13107429	4919897	10059296	6482074	13380752	13362293	8589995	6.85473e+06	8485113	52643108	9423234	8.10055e+06	8576073	9911346
PCCA_MOUSE	Propionyl-CoA carboxylase alpha chain, mitochondrial OS=Mus musculus GN=Pcca PE=2 SV=2	AKVNTIPGFDGVVK	482.2761, 722.91077	2, 3	54.514	140827792	130630232	195876784	128515608	225194704	56510196	97173736	104204032	33550064	110340768	190174992	150390368	135629216	136399696	111139424	135605440
PCCA_MOUSE	Propionyl-CoA carboxylase alpha chain, mitochondrial OS=Mus musculus GN=Pcca PE=2 SV=2	AKVN[115.0269]TIPGFDGVVK	723.404	2	55.693	6.55256e+06	7.48887e+06	11191896	8.20258e+06	13488420	3.37179e+06	4254427	5181311	1.52624e+06	5.80985e+06	12314396	10650207	6695167	8542727	6.91888e+06	8.03483e+06
H12_MOUSE	Histone H1.2 - Mus musculus (Mouse)	ALAAAGYDVEK	554.287	2	36.906	27720260	31954472	42718164	58812056	47882176	62403184	90858440	108588640	75630632	147568848	47804776	132162544	67327808	63549212	68419392	78421200
SCRIB_MOUSE		ALAALPSAGSLQR	627.862	2	52.789	301112	61577.6	2.14517e+06	88121.9	1.06629e+06	0	4869154	6.06982e+06	1.88699e+06	937486	3.16475e+06	18375292	3.11281e+06	2.9781e+06	2.53809e+06	2.46139e+06
MCM4_MOUSE	DNA replication licensing factor MCM4 OS=Mus musculus GN=Mcm4 PE=2 SV=1	ALADDDFLTVTGK	683.348	2	62.302	4.89724e+06	2.37329e+06	6299465	2.79491e+06	3.62446e+06	1.00249e+06	15183506	10164547	3.70368e+06	10084400	9907654	31857434	9857563	7714476	7.07073e+06	6217382
GCN1_MOUSE	eIF-2-alpha kinase activator GCN1 OS=Mus musculus GN=Gcn1 PE=1 SV=1	ALADENEFVR	582.287	0	43.755	551633	1.23552e+06	2.03411e+06	245959	1.13113e+06	95058.8	1.66662e+06	5951337	680157	1.56139e+06	4248812	20723200	2.43593e+06	2.44014e+06	3.00394e+06	2.95009e+06
EDC4_MOUSE	Enhancer of mRNA-decapping protein 4 OS=Mus musculus GN=Edc4 PE=1 SV=2	ALAEGQQR	436.731	0	20.354	3.48045e+06	2371182	10505783	2.04755e+06	1.80839e+06	1.06169e+06	5.27693e+06	3230634	1.7819e+06	1.93187e+06	3.46509e+06	9489549	2.8756e+06	3976800	3.82671e+06	3.48489e+06
MSD2_MOUSE	Myb/SANT-like DNA-binding domain-containing protein 2 OS=Mus musculus GN=Msantd2 PE=1 SV=1	ALAELGYER	511.269	2	42.809	2.1964e+06	1.01703e+06	4393431	1176099	1.89596e+06	1.16588e+06	17562440	19185338	10419151	1.03016e+06	698877	6534713	6658317	3826524	5.23897e+06	6.12232e+06
TCPQ_MOUSE	T-complex protein 1 subunit theta - Mus musculus (Mouse)	ALAENSGVK	444.742	2	23.158	18223184	18613454	61367192	13736590	23480230	15052308	92767968	51108532	23096562	49391132	46854360	169662656	45897588	40513236	57008876	60645908
M4K5_MOUSE	Mitogen-activated protein kinase kinase kinase kinase 5 OS=Mus musculus GN=Map4k5 PE=2 SV=2	ALAVELLDK	486.291	0	59.586	1.22209e+06	731614	4.42373e+06	1.91967e+06	2.83921e+06	1.34712e+06	2.79136e+06	6880323	1.50774e+06	1914742	5207173	13937526	3.88275e+06	3366949	3202061	4.27464e+06
PYC_MOUSE	Pyruvate carboxylase, mitochondrial OS=Mus musculus GN=Pc PE=1 SV=1	ALAVSDLNR	479.76877, 479.7694	2	39.135	2744881152	2496701952	5619307008	4340372480	6679088640	3021152512	1877312000	2753250304	1603797248	3143445504	5096247808	4846197248	3836888832	3134647040	3226010624	3693354752
PYC_MOUSE	Pyruvate carboxylase, mitochondrial OS=Mus musculus GN=Pc PE=1 SV=1	ALAVSDLN[115.0269]R	480.261	2	42.458	15849764	19338656	53051692	20652088	39931000	23457402	14831832	18779392	46638856	29617368	35588252	30064212	26777856	25034344	25608766	34169528
PRAF2_MOUSE	PRA1 family protein 2 OS=Mus musculus GN=Praf2 PE=2 SV=1	ALDDFVLGSAR	582.306	2	63.028	212476	305448	1.14414e+06	793600	1867149	387127	2.11041e+06	1.864e+06	359095	6634276	3.59783e+06	22248480	1.30755e+06	4.26172e+06	895157	947123
LMNB1_MOUSE	Lamin-B1 - Mus musculus (Mouse)	ALDDTAR	381.192	2	21.573	783260	426818	3.02984e+06	1.0303e+06	1.95588e+06	1.04004e+06	6934513	4.84111e+06	1363934	9408903	2.04671e+06	11629468	3.53482e+06	3.0843e+06	3.5761e+06	3955613
PRS7_MOUSE	26S protease regulatory subunit 7 - Mus musculus (Mouse)	ALDEGDIALLK	579.323	2	61.514	1.53166e+06	0	2.18577e+06	779561	5995541	413713	4.90038e+06	6930310	784301	6152290	11096794	57044816	9874778	8.235e+06	10824685	7092400
UBP7_MOUSE	Ubiquitin carboxyl-terminal hydrolase 7 OS=Mus musculus GN=Usp7 PE=1 SV=1	ALDELMDGDIIVFQK	853.936	2	84.403	537403	307376	941607	293051	208450	94301.2	2.49268e+06	1.0623e+06	1.20717e+06	1.01312e+06	2.63174e+06	10982190	619582	964398	806555	923384
XPO5_MOUSE	Exportin-5 OS=Mus musculus GN=Xpo5 PE=2 SV=1	ALDIVESEK	502.269	2	39.448	5.60946e+06	12594497	15136208	7265601	10604705	5687860	22646090	18326014	6786688	17298280	24872002	65460680	15989923	12352521	14770605	16820962
MBB1A_MOUSE	Myb-binding protein 1A OS=Mus musculus GN=Mybbp1a PE=1 SV=2	ALDLIEVLVTK	607.374	2	91.987	8964423	4468282	14475326	5625115	8831309	4.59043e+06	27249850	37970756	14334932	8345469	13781923	41221488	7.08635e+06	6367161	4769197	3.36439e+06
MK01_MOUSE	Mitogen-activated protein kinase 1 OS=Mus musculus GN=Mapk1 PE=1 SV=3	ALDLLDK	394.231	2	49.687	6202592	5.20339e+06	13507839	8416054	14957598	5960368	8599103	8314280	4.29718e+06	14369470	15132380	47998560	16098346	10793746	10043744	13739379
PPM1G_MOUSE	Protein phosphatase 1G OS=Mus musculus GN=Ppm1g PE=2 SV=3	ALDMSYDHKPEDEVELAR	706.664	3	47.876	351190	351523	3149412	2.70773e+06	769597	830097	4389801	1267178	4207529	1.54949e+06	2257332	22761076	3102395	2.0996e+06	1.70057e+06	3.14195e+06
GLYR1_MOUSE	Putative oxidoreductase GLYR1 OS=Mus musculus GN=Glyr1 PE=2 SV=1	ALDQSDNDMSAVYR	792.852	2	41.733	912014	623792	2669229	2.3843e+06	2441842	1.1224e+06	12582579	14895390	5.45805e+06	5006893	6.08243e+06	26951854	5.34407e+06	5714590	5.42076e+06	5.74645e+06
TLN1_MOUSE	Talin-1 OS=Mus musculus GN=Tln1 PE=1 SV=1	ALDYYMLR	522.761	2	58.749	6.02397e+06	2.34339e+06	8392155	2.7673e+06	2335272	3020887	51569.8	342960	62075.7	53024.2	281333	2.61413e+06	2.69641e+06	1.94662e+06	1.9426e+06	1720077
RMXL1_MOUSE	RNA binding motif protein, X-linked-like-1 OS=Mus musculus GN=Rbmxl1 PE=1 SV=1	ALEAVFGK	417.739	0	48.01	3.46054e+06	729837	1.05087e+06	1.46626e+06	22113752	8474209	6.7796e+06	8935785	3.17032e+06	13543307	2.68637e+06	8467843	8120112	5.81538e+06	5102967	6.74411e+06
MYH10_MOUSE	Myosin-10 OS=Mus musculus GN=Myh10 PE=1 SV=2	ALEDETK	403.199	2	21.145	25277238	3.84325e+06	10366342	2.05703e+06	6903160	4.6313e+06	614972	954616	1.0676e+06	729895	1.13546e+06	1.50193e+06	4.16992e+06	3.78761e+06	3.15839e+06	4864163
MYH10_MOUSE	Myosin-10 OS=Mus musculus GN=Myh10 PE=1 SV=2	ALEEALEAK	487.263	2	37.624	36436684	7.60983e+06	21964882	3958373	15896517	4.57936e+06	685694	1.59048e+06	851247	1.02488e+06	1.96462e+06	3559170	8080028	5609075	7880450	8838595
MYH9_MOUSE	Myosin-9 - Mus musculus (Mouse)	ALEEAMEQK	524.752	2	29.647	153459488	34565284	74720440	12094105	35396216	23999526	1.01238e+06	1.21797e+06	926465	534889	1.2251e+06	1.6031e+06	30265424	21336476	25457536	30072356
MYH9_MOUSE	Myosin-9 - Mus musculus (Mouse)	ALEEAM[147.0354]EQK	532.749	2	21.975	77098112	17349640	29806742	6.51729e+06	18630856	11961376	20318.1	1.07321e+06	962402	318525	309707	607302	13455605	13107767	12352254	13891645
CLH1_MOUSE	Clathrin heavy chain 1 OS=Mus musculus GN=Cltc PE=1 SV=3	ALEHFTDLYDIK	732.871	0	61.56	5169021	1.47306e+06	19165330	2.3317e+06	10853788	1.01416e+06	2069138	660594	844933	3.47004e+06	5.26843e+06	18286988	5050807	9031177	4259770	4.53803e+06
CLH1_MOUSE	Clathrin heavy chain 1 OS=Mus musculus GN=Cltc PE=1 SV=3	ALEHFTDLYDIKR	540.951, 810.9229	2, 3	55.043	13890472	9305430	29813052	10285848	22078148	14523804	17831938	21514658	3.7091e+06	11957360	23979328	59312248	18279902	16344776	12665234	14538056
TCPH_MOUSE	T-complex protein 1 subunit eta - Mus musculus (Mouse)	ALEIIPR	406.256	2	52.18	20956198	16843434	55129252	20498180	45803176	15472569	53189912	42844060	24936830	65462248	88889232	297604192	70139584	63264272	56522476	65578516
CHIP_MOUSE	STIP1 homology and U box-containing protein 1 OS=Mus musculus GN=Stub1 PE=1 SV=1	ALELDGQSVK	530.288	2	39.612	1.38756e+06	1.0642e+06	4.17715e+06	2416266	3.86007e+06	1.37719e+06	2739349	2.93668e+06	1.68657e+06	3.25449e+06	5216791	16156593	3.73478e+06	3.38871e+06	3425006	3372454
MYH10_MOUSE	Myosin-10 OS=Mus musculus GN=Myh10 PE=1 SV=2	ALELDPNLYR	602.321	2	60.136	253444016	63304772	109983968	23891234	97072224	21767986	392700	7.53235e+06	5751113	612555	3071020	3.78344e+06	51269416	42253732	40966120	43996268
MYH9_MOUSE	Myosin-9 - Mus musculus (Mouse)	ALELDSNLYR	597.311	2	54.494	482649248	185546832	280685728	72374240	168429040	74101304	4719631	14837851	6.31751e+06	4.19374e+06	8986850	8778532	99939288	95385472	83911016	98883912
FKBP4_MOUSE	FK506-binding protein 4 - Mus musculus (Mouse)	ALELDSNNEK	566.777	2	31.035	3.11692e+06	2.61029e+06	6.21925e+06	4.135e+06	7.75836e+06	2.05484e+06	11242245	10292508	4.41818e+06	15659447	15541894	48216292	9258958	8986076	10201034	12026596
KIF5C_MOUSE	Kinesin heavy chain isoform 5C OS=Mus musculus GN=Kif5c PE=1 SV=2	ALEQQMESHR	614.789	0	25.461	0	0	269893	0	0	33230.8	622060	1.09881e+06	601425	758778	1.94287e+06	9798481	0	425048	571659	981069
MYH9_MOUSE	Myosin-9 - Mus musculus (Mouse)	ALEQQVEEMK	602.797	2	38.852	166567200	38355876	80189928	14819092	43280688	24874662	1610602	3.76569e+06	2.05079e+06	1.72208e+06	4509315	9355762	28896756	25696708	24031262	30453698
MYH10_MOUSE	Myosin-10 OS=Mus musculus GN=Myh10 PE=1 SV=2	ALEQQVEEMR	616.799	2	40.477	95520984	6.53159e+06	37724108	1938195	16163651	10694265	466062	327753	313562	0	264858	356626	7419756	9133284	7507514	9659906
MYH10_MOUSE	Myosin-10 OS=Mus musculus GN=Myh10 PE=1 SV=2	ALEQQVEEM[147.0354]R	624.799	2	29.237	22800552	6.09649e+06	11712649	3.23557e+06	10328797	5.89306e+06	496697	1.53355e+06	2.75257e+06	690722	1.1203e+06	2.13436e+06	4.71914e+06	4.39154e+06	5180552	5.80626e+06
PGK1_MOUSE	Phosphoglycerate kinase 1 OS=Mus musculus GN=Pgk1 PE=1 SV=4	ALESPERPFLAILGGAK	590.337	0	79.098	1.91019e+06	2.96367e+06	5.40552e+06	4.23382e+06	6.78062e+06	3947783	10607831	10467886	4.19151e+06	16401119	6.36466e+06	25605072	6.7967e+06	4.61935e+06	3792207	4.31309e+06
RPTOR_MOUSE	Regulatory-associated protein of mTOR OS=Mus musculus GN=Rptor PE=1 SV=1	ALETIGANLQK	579.33	2	44.744	204734	6518.03	518535	801070	1.75032e+06	227246	3261732	4.15807e+06	906538	3795445	5384443	12920484	2.71282e+06	2566822	2.15383e+06	2021257
SART3_MOUSE	Squamous cell carcinoma antigen recognized by T-cells 3 OS=Mus musculus GN=Sart3 PE=2 SV=1	ALEYLQQEVEER	753.875	2	53.034	302211	248754	3.24711e+06	993496	2.15508e+06	723617	29733220	27457938	13663774	4349490	6.08575e+06	25598288	7618550	6868747	7390595	7059412
GDPD1_MOUSE	Glycerophosphodiester phosphodiesterase domain-containing protein 1 OS=Mus musculus GN=Gdpd1 PE=2 SV=1	ALFDHLTAR	522.285	2	49.178	1.09109e+06	1.35528e+06	2.48845e+06	3449333	5024191	2.11392e+06	15281844	16499936	8349884	16989502	30332696	75262816	15914582	14561484	12347809	13985708
PLCG1_MOUSE	1-phosphatidylinositol-4,5-bisphosphate phosphodiesterase gamma-1 OS=Mus musculus GN=Plcg1 PE=1 SV=2	ALFDYK	378.699	0	46.705	3.23682e+06	1.79073e+06	4.17311e+06	2.67987e+06	2.27192e+06	1.85659e+06	3139624	5468388	2.14474e+06	4563073	7.7432e+06	16849804	6135142	5.18923e+06	5.17375e+06	4.91892e+06
M4K4_MOUSE	Mitogen-activated protein kinase kinase kinase kinase 4 OS=Mus musculus GN=Map4k4 PE=1 SV=1	ALFLIPR	415.268	2	69.605	9236970	8643223	19281036	12052072	16465982	8.13974e+06	54198256	57247172	28853148	32611974	48392480	101842304	33243774	28715252	26560414	28267320
TLN1_MOUSE	Talin-1 OS=Mus musculus GN=Tln1 PE=1 SV=1	ALGDLISATK	494.787	2	52.727	36506116	22766034	64893552	28051614	41280180	19252268	6.47579e+06	6300204	1.86443e+06	3.93137e+06	5979296	20239736	21763796	20337824	20132106	23398600
DYHC1_MOUSE	Cytoplasmic dynein 1 heavy chain 1 - Mus musculus (Mouse)	ALGEYLER	475.75	2	43.498	20851946	35948812	47275088	26694424	29827488	25469794	38679588	54309428	16091779	35796448	66041804	136721120	33789780	40202776	39921424	49485624
CISY_MOUSE	Citrate synthase, mitochondrial OS=Mus musculus GN=Cs PE=1 SV=1	ALGFPLERPK	564.333	2	52.768	5.33306e+06	1.51031e+06	7.76761e+06	3.54191e+06	6.4718e+06	2.0734e+06	8766633	5.69172e+06	1.57821e+06	17395020	6.25599e+06	46977764	7555522	8428954	9336837	8747856
DYHC1_MOUSE	Cytoplasmic dynein 1 heavy chain 1 - Mus musculus (Mouse)	ALGHQLGR	426.245	2	24.507	7.80534e+06	7316513	19636128	9224265	11113804	11832478	13465710	28107968	7.61888e+06	17631310	19977550	47101808	18325782	13164133	15677930	17341426
GNL1_MOUSE	Guanine nucleotide-binding protein-like 1 OS=Mus musculus GN=Gnl1 PE=2 SV=3	ALGPEQLLR	498.795	2	56.955	383889	129065	2.07101e+06	511982	1.12559e+06	294469	1.18402e+06	946036	245893	674979	2148209	15744020	1.23268e+06	1.46998e+06	1810094	1.15656e+06
RBP2_MOUSE	E3 SUMO-protein ligase RanBP2 OS=Mus musculus GN=Ranbp2 PE=1 SV=1	ALGTNTSTAPNHTLR	777.404	2	29.569	218583	768082	3.74461e+06	609522	976114	579464	5.06196e+06	10129694	2.65787e+06	882004	1772958	5.80975e+06	1.91738e+06	1.66224e+06	1.99278e+06	3.15148e+06
FABP7_MOUSE	Fatty acid-binding protein, brain OS=Mus musculus GN=Fabp7 PE=1 SV=2	ALGVGFATR	446.255	2	47.043	148712256	156316432	236478048	237950832	277514816	204283920	719607552	629700096	435582208	854067712	1204980224	1964999552	581979840	556899968	552253376	609368000
ALD2_MOUSE	Aldose reductase-related protein 2 OS=Mus musculus GN=Akr1b8 PE=1 SV=2	ALGVSNFNHFQIER	544.6142, 816.41785	2, 3	59.174	249183760	205926832	333821344	261730816	284949280	228837888	78958392	81681584	40753604	61897592	98809280	125775592	151035472	137153632	108873608	117119968
SYDC_MOUSE	Aspartyl-tRNA synthetase, cytoplasmic OS=Mus musculus GN=Dars PE=2 SV=1	ALHHGIDLEK	566.809	2	29.331	6.23646e+06	5210780	18408382	9324974	14534993	6924065	12294096	12742778	5327669	10625252	18097922	57621480	13170705	10621308	12409417	14156133
EF1G_MOUSE	Elongation factor 1-gamma OS=Mus musculus GN=Eef1g PE=1 SV=3	ALIAAQYSGAQVR	674.372	2	46.189	29281014	26838940	90421432	36028904	66516744	28937624	38012396	45438848	24533992	49145768	69295376	328943136	65784832	64908708	63359952	68902072
FAS_MOUSE	Fatty acid synthase OS=Mus musculus GN=Fasn PE=1 SV=2	ALIAEATK	408.744	2	32.154	2.97125e+06	3.1454e+06	14198894	3.75739e+06	9331747	6902827	18686728	25366448	7.76576e+06	20978356	33307998	103165168	16933250	11784682	20841548	24496588
TCPD_MOUSE	T-complex protein 1 subunit delta - Mus musculus (Mouse)	ALIAGGGAPEIELALR	775.948	2	77.447	36062664	23384912	71593600	44205180	65536044	37782424	86862256	93992320	41928164	90742616	139113088	366208736	60194140	57959056	52289032	50896048
STRN4_MOUSE	Striatin-4 OS=Mus musculus GN=Strn4 PE=1 SV=1	ALIASAGADALAK	586.337	2	49.279	968699	691430	5.34553e+06	143478	1.26298e+06	189934	6129496	5421196	2.64747e+06	1.69637e+06	3473119	31429036	4.79092e+06	5.0227e+06	3.42298e+06	5.49238e+06
LYPA1_MOUSE	Acyl-protein thioesterase 1 - Mus musculus (Mouse)	ALIDQEVK	458.259	2	36.445	6.0253e+06	5673011	27478800	3871266	18694340	5064042	12115476	11500719	9066295	12383344	22476444	40065376	14147229	13119612	10856210	16472394
LYPA1_MOUSE	Acyl-protein thioesterase 1 - Mus musculus (Mouse)	ALINPANVTFK	594.342	2	62.169	1968416	503588	22867928	1403544	19916042	1.13235e+06	2.67242e+06	3.94819e+06	514278	12491395	20159760	44891204	11881482	13756138	11382913	13259495
DDX1_MOUSE	ATP-dependent RNA helicase DDX1 OS=Mus musculus GN=Ddx1 PE=2 SV=1	ALIVEPSR	442.763	2	39.383	75333920	64677724	112545128	117899592	123426968	82560752	181225424	124474752	116170816	150296016	104159648	123298632	114617848	98376032	100204576	117399440
RIR1_MOUSE	Ribonucleoside-diphosphate reductase large subunit OS=Mus musculus GN=Rrm1 PE=2 SV=1	ALKEEEEKER	420.8845, 630.82336	2, 3	19.701	4.11055e+06	1.87461e+06	9418336	3980327	7.33071e+06	3.03973e+06	7.65135e+06	7314834	3139011	5852037	11057534	41973700	7.89163e+06	7.40038e+06	6.18272e+06	6.77459e+06
PYR1_MOUSE	CAD protein OS=Mus musculus GN=Cad PE=1 SV=1	ALKEENIQTLLINPNIATVQTSQGLADK	1008.22	3	77.57	1.10936e+06	638789	2.27918e+06	290357	453485	877453	2.05838e+06	3692061	195705	1.22482e+06	3854118	20866786	2750041	1.26202e+06	1.76625e+06	1362395
TMM33_MOUSE	Transmembrane protein 33 - Mus musculus (Mouse)	ALLANALTSALR	607.368	2	74.884	6.83705e+06	3.25483e+06	13459127	10475232	16131228	8593251	22427040	25236122	9524457	19147350	31242092	66962192	11605609	10702844	11523936	9438722
NMRL1_MOUSE	NmrA-like family domain-containing protein 1 OS=Mus musculus GN=Nmral1 PE=1 SV=1	ALLEDGTFR	511.269	2	49.677	3.21825e+06	2.3924e+06	7.23319e+06	4447672	7.9186e+06	3.67882e+06	25318906	25553490	14529665	27287062	38517892	106547776	26486130	22672472	19818156	27003366
PLEC_MOUSE	Plectin OS=Mus musculus GN=Plec PE=1 SV=2	ALLEEIER	486.772	0	51.376	11939437	6775723	8594520	4744420	6.64898e+06	6812417	13998.5	199408	97956.3	187731	108753	1.76778e+06	4.47781e+06	3.21011e+06	3.32864e+06	3.69805e+06
EF2_MOUSE	Elongation factor 2 - Mus musculus (Mouse)	ALLELQLEPEELYQTFQR	740.722	3	96.432	43732064	36963004	131122064	58886836	133083112	37018052	77759448	92010984	53903308	77511432	125239176	641582208	23608728	17804380	5.09796e+06	3.01238e+06
PSA7L_MOUSE	Proteasome subunit alpha type-7 OS=Mus musculus GN=Psma7 PE=1 SV=1	ALLEVVQSGGK	550.819	2	49.709	5.22254e+06	8503342	14017391	4.8196e+06	8464232	5.26699e+06	10140440	7.71256e+06	6664665	14460066	8928492	34034656	10357884	8943242	8330525	11183940
HS90B_MOUSE	Heat shock protein HSP 90-beta - Mus musculus (Mouse)	ALLFIPR	415.268	2	68.375	124471008	85495208	262052864	155166256	257423328	102716024	185764544	232774624	99125800	225485904	329141760	1063521536	263548144	224141040	212240432	210102496
HS90A_MOUSE	Heat shock protein HSP 90-alpha - Mus musculus (Mouse)	ALLFVPR	408.26007, 408.2602	0	61.778	11656567	3.32086e+06	32041324	5.80824e+06	39516644	10790020	32358952	46370020	17638932	62489016	57436520	219724624	49950396	46818744	42419004	47644584
MCM7_MOUSE	DNA replication licensing factor MCM7 OS=Mus musculus GN=Mcm7 PE=2 SV=1	ALLLLLVGGVDQSPQGMK	613.685	3	93.723	3.28814e+06	1481392	8.2209e+06	5.09944e+06	6952495	2.95463e+06	8389063	13824420	3339683	6.44565e+06	8759063	25729942	2.0926e+06	1.39991e+06	444644	196677
ZEB2_MOUSE	Zinc finger E-box-binding homeobox 2 OS=Mus musculus GN=Zeb2 PE=2 SV=1	ALLLSSVLSEK	580.349	2	73.536	0	127622	0	0	0	0	2.23334e+06	5.3615e+06	986358	1420356	5.08603e+06	24435388	1.20388e+06	1.3073e+06	900871	1.44001e+06
AP2A1_MOUSE	AP-2 complex subunit alpha-1 OS=Mus musculus GN=Ap2a1 PE=1 SV=1	ALLLSTYIK	511.318	2	69.284	6244561	4.29538e+06	19995522	6.899e+06	16555125	6936059	7363901	13350199	2.72281e+06	9202875	10294930	50764540	12095837	8623995	8.11723e+06	8481900
B3AT_MOUSE	Band 3 anion transport protein OS=Mus musculus GN=Slc4a1 PE=1 SV=1	ALLNLVPVQK	547.849	2	67.829	6699714	1.57331e+06	13162770	6671758	13494237	4.37656e+06	0	382981	0	221164	316734	2967562	2.49312e+06	2.73932e+06	3.74081e+06	4232292
DESP_MOUSE	Desmoplakin OS=Mus musculus GN=Dsp PE=3 SV=1	ALLQAILQTEDM[147.0354]LK	801.942	2	87.235	13482379	38557152	88205520	23986308	45420256	57234128	20612712	24596152	42872348	27798060	30446974	12318260	19281236	17150108	15542834	13511400
SRP68_MOUSE	Signal recognition particle 68 kDa protein OS=Mus musculus GN=Srp68 PE=2 SV=1	ALLQQQPEDDSKR	764.392	2	29.103	1.46129e+06	1.27285e+06	6500596	1.96861e+06	4.5153e+06	832802	7.99334e+06	6918476	3.92222e+06	4438174	6434833	24698936	5261292	4.56325e+06	5310222	6141922
GSHR_MOUSE	Glutathione reductase, mitochondrial precursor - Mus musculus (Mouse)	ALLTPVAIAAGR	576.858	2	65.791	659557	441089	2869753	821255	4.56731e+06	0	1426440	1.10704e+06	525985	4279639	5250430	28460478	4534803	4667021	3.33583e+06	3.22792e+06
PSD11_MOUSE	26S proteasome non-ATPase regulatory subunit 11 - Mus musculus (Mouse)	ALLVEVQLLESK	671.403	2	78.863	1.56956e+06	536516	4.0852e+06	1.9421e+06	2.76552e+06	774245	3498798	4.13361e+06	1.41304e+06	4475753	6.52641e+06	22559784	77026.2	152224	0	0
PLAK_MOUSE	Junction plakoglobin OS=Mus musculus GN=Jup PE=2 SV=3	ALMGSPQLVAAVVR	706.407	2	72.7	8870055	20380346	40512596	9548946	19651104	30868780	11082713	9916332	20423948	7545358	22018914	7.73662e+06	14509244	12620288	14131800	14146070
CH60_MOUSE	60 kDa heat shock protein, mitochondrial precursor - Mus musculus (Mouse)	ALMLQGVDLLADAVAVTMGPK	705.052	3	97.333	5.42716e+06	760916	4034293	2.56127e+06	6400552	849084	3.78672e+06	1.98812e+06	1652617	3.78274e+06	4390655	57809692	879885	1.82036e+06	428537	196641
PLAK_MOUSE	Junction plakoglobin OS=Mus musculus GN=Jup PE=2 SV=3	ALM[147.0354]GSPQLVAAVVR	714.405	2	62.778	13576737	91891936	136249632	45068504	62920868	85041936	50415844	45762588	97272184	57936640	77384976	26790456	63496792	63212528	60053044	68540872
MSH2_MOUSE	DNA mismatch repair protein Msh2 OS=Mus musculus GN=Msh2 PE=2 SV=1	ALNLFQGSVEDTTGSQSLAALLNK	826.436	3	90.336	688846	402590	1979493	915319	2.12331e+06	361116	2.54146e+06	4.77774e+06	1.50531e+06	2.0389e+06	5.7857e+06	14274380	1.92547e+06	1.09506e+06	652888	962694
SYVC_MOUSE	Valyl-tRNA synthetase OS=Mus musculus GN=Vars PE=2 SV=1	ALNPLEDWLR	613.83	2	84.911	6.95581e+06	2.5087e+06	23857410	8582705	12150016	6.03359e+06	16477491	14400063	6.41752e+06	9762150	23476790	70033264	14048182	12346382	11460192	10757587
HDHD2_MOUSE	Haloacid dehalogenase-like hydrolase domain-containing protein 2 OS=Mus musculus GN=Hdhd2 PE=1 SV=2	ALPEFTGVQTQDPNAVVIGLAPEHFHYQLLNQAFR	981.007	4	92.146	400172	196656	378282	712434	1.47865e+06	366819	1.00435e+06	1.43398e+06	738695	475935	1.53498e+06	14399520	39849.5	66585.4	36671.8	25647.2
PLAK_MOUSE	Junction plakoglobin OS=Mus musculus GN=Jup PE=2 SV=3	ALPELTKLLNDEDPVVVTK	698.727	3	81.527	386440	13008864	3.12274e+06	6.93937e+06	2.38697e+06	5023558	3.0929e+06	1.16383e+06	6593415	626258	5227006	116857	2.50888e+06	1.41491e+06	1.26513e+06	1.46723e+06
GSTP1_MOUSE	Glutathione S-transferase P 1 OS=Mus musculus GN=Gstp1 PE=1 SV=2	ALPGHLKPFETLLSQNQGGK	712.391	3	62.884	10903350	7704005	73656584	8488872	81622304	3.71681e+06	23887560	35383040	16083134	51938000	72596768	245682528	11633302	21570392	15109891	14501955
PPM1G_MOUSE	Protein phosphatase 1G OS=Mus musculus GN=Ppm1g PE=2 SV=3	ALQDAFLAIDAK	638.349	2	69.098	5861387	990666	11011926	6686974	7985666	12152870	31734780	28552268	16284744	19476674	15097909	54626872	13302780	14202163	11603774	10341686
EDC4_MOUSE	Enhancer of mRNA-decapping protein 4 OS=Mus musculus GN=Edc4 PE=1 SV=2	ALQDVQIR	471.771	0	38.007	6758038	8007042	19100966	4.82153e+06	4925350	4373446	9174593	6871235	4.09526e+06	3.68237e+06	7262708	20223852	6.32712e+06	6968703	8545215	10062680
TCPZ_MOUSE	T-complex protein 1 subunit zeta - Mus musculus (Mouse)	ALQFLEQVK	538.31	2	59.744	8864553	699911	19261796	1.1802e+06	19827042	4.45124e+06	21713580	36588368	20347468	25346466	46383544	170293888	30285672	30215348	30884600	30256922
AP2B1_MOUSE	AP-2 complex subunit beta-1 - Mus musculus (Mouse)	ALQHMTDFAIQFNK	832.417	2	62.574	2379953	1.5629e+06	3.96236e+06	2.62787e+06	3.12347e+06	1.01881e+06	2678295	1.01413e+06	620999	3.47602e+06	5.06048e+06	43890912	3.11772e+06	1.23534e+06	2.45592e+06	3.32619e+06
GAPD1_MOUSE	GTPase-activating protein and VPS9 domain-containing protein 1 OS=Mus musculus GN=Gapvd1 PE=1 SV=2	ALQIPEVYLR	601.35	2	71.401	3.55573e+06	892478	8236258	8456781	8760277	9291739	28573266	41502472	11164899	34376148	47399984	61795412	18694876	16814392	17981038	16184756
HGS_MOUSE	Hepatocyte growth factor-regulated tyrosine kinase substrate OS=Mus musculus GN=Hgs PE=1 SV=2	ALQNAVSTFVNR	660.358	2	55.506	1.063e+06	836593	5.03063e+06	1.8313e+06	3.84656e+06	1.44134e+06	5938024	7.42543e+06	2.61837e+06	3856499	9027075	44678968	6633804	6724500	5.90855e+06	8142336
P66B_MOUSE	Transcriptional repressor p66-beta OS=Mus musculus GN=Gatad2b PE=1 SV=1	ALQQEQEIEQR	686.348	0	29.428	513622	480518	1.07753e+06	658355	1.62272e+06	341443	6823917	8.24736e+06	4.15585e+06	4554505	5138863	15644519	3.83544e+06	3.61515e+06	3494224	3779135
IF2B3_MOUSE	Insulin-like growth factor 2 mRNA-binding protein 3 OS=Mus musculus GN=Igf2bp3 PE=1 SV=1	ALQSGPPQSR	520.778	2	23.051	8729561	4.66938e+06	26602242	10579942	15360053	7.70549e+06	13886513	11947432	5134802	9030699	13952594	40627512	13066001	13469131	12569008	13296034
CLAP1_MOUSE	CLIP-associating protein 1 OS=Mus musculus GN=Clasp1 PE=1 SV=2	ALQSHLK	398.737	0	22.875	154979	90415.2	732033	202291	399708	138683	1.87404e+06	1.99201e+06	525461	1.22393e+06	2.26574e+06	7893261	1.69284e+06	1.55227e+06	1.66873e+06	2.03456e+06
IQGA1_MOUSE	Ras GTPase-activating-like protein IQGAP1 - Mus musculus (Mouse)	ALQSLALGLR	521.324	2	62.536	16803958	8781722	33823192	15659330	20881160	11161301	2.22414e+06	4027850	0	471309	3.52411e+06	15062174	11491046	10856920	11618128	10916888
PRS10_MOUSE	26S protease regulatory subunit S10B OS=Mus musculus GN=Psmc6 PE=1 SV=1	ALQSVGQIVGEVLK	720.924	2	84.971	6516512	1.7932e+06	8191094	8.23575e+06	14213474	4.08094e+06	9655562	18653768	10523040	12694296	20208644	65641188	8.23152e+06	7463297	6883182	5814304
PSMD5_MOUSE	26S proteasome non-ATPase regulatory subunit 5 - Mus musculus (Mouse)	ALQSVVQAVPLHELR	553.989	3	64.72	1.32379e+06	1.69129e+06	1.96839e+06	0	5.03048e+06	904188	1.15958e+06	3.02075e+06	1.13647e+06	3.15206e+06	4356442	39563340	4.82904e+06	4914245	4416191	3.78672e+06
ARK72_MOUSE	Aflatoxin B1 aldehyde reductase member 2 OS=Mus musculus GN=Akr7a2 PE=1 SV=2	ALQTTYGTNAPR	646.833	2	31.367	3.67472e+06	3352644	15688844	4.82515e+06	15394488	3.59421e+06	5.63895e+06	7.85021e+06	3468234	9161958	15859788	53052564	10757068	10228624	10184391	12481069
TMCO3_MOUSE	Transmembrane and coiled-coil domain-containing protein 3 OS=Mus musculus GN=Tmco3 PE=2 SV=1	ALQ[129.0426]GDYR	412.2	2	25.936	2.10779e+06	8.2787e+06	25524944	4.97666e+06	17819182	6168284	9924878	11580064	20096142	9093360	7305169	3.15968e+06	10860272	9286692	10761340	9835084
TLN2_MOUSE	Talin-2 OS=Mus musculus GN=Tln2 PE=1 SV=2	ALSDLIGATK	494.787	2	53.429	5.55985e+06	3574872	15185353	4.03704e+06	7762164	2820037	1.28609e+06	1.80398e+06	519178	915200	1.19096e+06	8591949	4.4366e+06	4.38402e+06	4110824	5.28554e+06
CDC23_MOUSE	Cell division cycle protein 23 homolog OS=Mus musculus GN=Cdc23 PE=1 SV=2	ALSIFNELR	531.8	2	72.197	2453970	1.67844e+06	7.54324e+06	5782321	9275851	2.87268e+06	9168057	10768527	3.70772e+06	6928340	13681530	30203928	7208320	6808249	6315912	5.83852e+06
SNX2_MOUSE	Sorting nexin-2 OS=Mus musculus GN=Snx2 PE=1 SV=2	ALSQLAEVEEK	608.824	2	45.186	35869128	25639594	68725896	28203452	48828532	16512505	33535380	26559996	21027658	17350306	25548898	61402396	37381588	34125504	30695776	36645444
RINI_MOUSE	Ribonuclease inhibitor OS=Mus musculus GN=Rnh1 PE=2 SV=1	ALSQPDTVLR	550.309	2	41.613	6.55074e+06	4.87281e+06	20426316	9730833	14189326	6393909	6.43172e+06	3.99246e+06	2386989	4718024	6.8871e+06	31530058	9513858	8.14578e+06	8.37234e+06	9137804
TLN1_MOUSE	Talin-1 OS=Mus musculus GN=Tln1 PE=1 SV=1	ALSTDPASPNLK	607.325	2	36.851	20942116	16251244	41059660	22190624	24495756	15260143	3569546	4550286	1.84602e+06	1.6532e+06	4445419	10366196	12650844	11913213	12997872	13746011
PSD13_MOUSE	26S proteasome non-ATPase regulatory subunit 13 OS=Mus musculus GN=Psmd13 PE=1 SV=1	ALSVGLVR	407.761	2	48.879	5789506	5.19595e+06	14281637	6.69505e+06	12397401	4.28159e+06	7.5334e+06	8836928	5.34465e+06	10884066	19278476	52608448	13696065	12005851	10970202	13761120
ESYT1_MOUSE	Extended-synaptotagmin-1 - Mus musculus (Mouse)	ALTLGALTLPLAR	655.413	2	89.987	5491152	4.36677e+06	15172990	6.06918e+06	10058497	3.91504e+06	197618	435796	91299.4	186097	344126	2891382	1.99889e+06	2.07136e+06	1.70375e+06	1.68739e+06
CAND1_MOUSE	Cullin-associated NEDD8-dissociated protein 1 - Mus musculus (Mouse)	ALTLIAGSPLK	542.342	2	64.17	57366548	19579162	69462296	54364456	78142544	42392660	80567144	75080616	22466416	78255984	114343480	343671424	76898856	75349112	73120120	75798560
XPO2_MOUSE	Exportin-2 - Mus musculus (Mouse)	ALTLPGSSENEYIMK	826.914	0	62.338	2155838	1527501	4.92865e+06	1.61874e+06	5472074	310067	5.73173e+06	6.16482e+06	1.76512e+06	6574243	11073341	30555660	8852516	7995689	4428677	6.50306e+06
CAND2_MOUSE	Cullin-associated NEDD8-dissociated protein 2 OS=Mus musculus GN=Cand2 PE=1 SV=2	ALTLVAMSPLR	586.347	2	74.005	1.40967e+06	328566	4.06943e+06	1.94423e+06	3920064	1055715	3.12068e+06	1.9101e+06	129236	3.875e+06	5425644	20127256	2860070	2.99098e+06	3.9703e+06	3.0077e+06
APC5_MOUSE	Anaphase-promoting complex subunit 5 OS=Mus musculus GN=Anapc5 PE=2 SV=1	ALTPASLQK	464.776	2	36.566	3.09561e+06	1704687	7654659	3.99688e+06	9072759	3.41588e+06	11313340	11101608	2.08895e+06	7269436	10437504	31659772	9377037	6601812	8694058	9515569
FLNA_MOUSE	Filamin-A - Mus musculus (Mouse)	ALTQTGGPHVK	554.808	2	24.95	33388434	22850032	67851696	28011466	35874312	32897534	11848845	16006308	6.51811e+06	7541619	10944829	33538470	25954070	22392820	26017708	29511818
ECHA_MOUSE	Trifunctional enzyme subunit alpha, mitochondrial OS=Mus musculus GN=Hadha PE=1 SV=1	ALTSFER	412.22	2	36.006	4.16028e+06	3.20212e+06	9905026	7425855	11663818	5301170	2.59459e+06	5.04437e+06	2018197	3.23796e+06	6211901	14481083	7815821	5165755	5.89252e+06	6.08816e+06
TBB4A_MOUSE	Tubulin beta-4A chain OS=Mus musculus GN=Tubb4a PE=1 SV=3	ALTVPELTQQMFDAK	564.6275, 846.4381	2, 3	80.869	78902528	53628952	185114944	142454832	208817440	91393216	630687616	542917120	285340576	608392960	851594432	1985687680	424892928	381143456	358921088	338816000
TBB2B_MOUSE	Tubulin beta-2B chain - Mus musculus (Mouse)	ALTVPELTQQM[147.0354]FDSK	575.29, 862.43146, 862.4315	2, 3	62.912	15455875	7.78049e+06	31172024	19466472	57040292	17652994	626281024	588304832	345328960	734395520	882939136	1817147264	463996992	425740704	394729504	456646912
TBB5_MOUSE	Tubulin beta-5 chain - Mus musculus (Mouse)	ALTVPELTQQVFDAK	553.96954, 553.9698, 830.4511, 830.4517	2, 3	79.626	455377056	323278656	1119525632	704472896	1065438912	514746688	2301171200	2041320832	1148213632	2226148864	3363272704	8679276544	1791130240	1526949248	1403316992	1426295680
RS16_MOUSE	40S ribosomal protein S16 - Mus musculus (Mouse)	ALVAYYQK	478.265	2	38.833	20546338	21432338	42377152	35866068	41804756	29582986	40708140	53859624	24916342	39825116	53269476	137405600	47923644	39522832	38822388	47713968
RENT1_MOUSE	Regulator of nonsense transcripts 1 OS=Mus musculus GN=Upf1 PE=1 SV=2	ALVEGPLNNLR	598.343	2	57.675	4.36456e+06	589452	9601862	4718548	7.17559e+06	3.08079e+06	8209374	7.42491e+06	3.26761e+06	6.56349e+06	11396343	22667772	7900755	8.20262e+06	6.48532e+06	7.83426e+06
PFKAM_MOUSE	ATP-dependent 6-phosphofructokinase, muscle type OS=Mus musculus GN=Pfkm PE=1 SV=3	ALVFQPVTELKDQTDFEHR	758.391	3	66.791	463642	316365	569643	1.01487e+06	2065151	1348287	2.55847e+06	4.68387e+06	2603218	3485644	8441888	22523956	918445	1.36413e+06	1.00851e+06	919351
PARK7_MOUSE	Protein DJ-1 OS=Mus musculus GN=Park7 PE=1 SV=1	ALVILAK	727.507	1	50.886	2.08031e+06	3.40154e+06	10101502	3.48566e+06	8779400	2.85158e+06	12689589	1.72354e+06	4382101	16130491	13106344	76186312	5.62088e+06	13254461	13140782	13943571
RL29_MOUSE	60S ribosomal protein L29 OS=Mus musculus GN=Rpl29 PE=2 SV=2	ALVKPQAIKPK	398.26358, 596.89197	2, 3	30.688	259677984	158032624	158365296	135009888	142005008	272511808	51111268	73274840	61307108	81467592	87396416	264940464	137685600	130802336	117664920	153255712
TNPO1_MOUSE	Transportin-1 OS=Mus musculus GN=Tnpo1 PE=1 SV=1	ALVMLLEVR	522.317	0	78.201	6.24858e+06	3297066	10589289	6.07126e+06	8574273	2880066	7.10794e+06	6.19374e+06	1792068	5.27879e+06	9617823	45304536	849475	1.19381e+06	462330	193511
PLEC_MOUSE	Plectin OS=Mus musculus GN=Plec PE=1 SV=2	ALVPAAELLDSGVISHELYQQLQR	884.144	3	96.758	34436760	11896242	13686442	21177450	20376156	8.17449e+06	556205	451799	1.69251e+06	817315	858605	3.85919e+06	1.06299e+06	1.1909e+06	689715	445328
DHX15_MOUSE	Putative pre-mRNA-splicing factor ATP-dependent RNA helicase DHX15 - Mus musculus (Mouse)	ALVTGYFMQVAHLER	578.971	3	77.304	7302394	927952	7.34573e+06	2.99442e+06	10156927	1.81707e+06	7688732	16761929	4.62122e+06	9632975	15424595	82401592	7.23306e+06	4.35611e+06	1.8402e+06	1.84623e+06
IPO9_MOUSE	Importin-9 OS=Mus musculus GN=Ipo9 PE=1 SV=3	ALWAASR	387.716	0	39.101	1.44437e+06	0	4.30576e+06	1.78939e+06	3.61936e+06	1.56717e+06	4081026	5100692	1.49159e+06	3236169	5881766	18554960	4.79731e+06	4.1085e+06	3782625	3819647
ANXA1_MOUSE	Annexin A1 - Mus musculus (Mouse)	ALYEAGER	454.727	2	28.15	8515204	6792516	26420704	12078140	58589932	9678571	12288808	1482619	4266404	7.04535e+06	2.53211e+06	9048874	13321490	9850138	10772327	13184607
FPPS_MOUSE	Farnesyl pyrophosphate synthetase OS=Mus musculus GN=Fdps PE=2 SV=1	ALYEALDLQSAFFK	808.422	2	89.12	7.16016e+06	3.22034e+06	9978506	3.10657e+06	5771962	2.00721e+06	16668649	14998019	9202907	12923640	21825724	63990924	6.01854e+06	5591457	3.37537e+06	2.36088e+06
LMNB1_MOUSE	Lamin-B1 - Mus musculus (Mouse)	ALYETELADAR	626.313	2	46.792	3770971	3.10991e+06	10193516	6.29653e+06	13103681	3.11688e+06	22445884	21617488	7.75819e+06	37010256	13558056	66652792	19829238	16757194	16012476	17243012
VPS28_MOUSE	Vacuolar protein sorting-associated protein 28 homolog OS=Mus musculus GN=Vps28 PE=2 SV=1	AMDEIQPDLR	594.289	2	45.442	476600	117274	1.92278e+06	90424	1.45279e+06	265967	3317893	1.9455e+06	382633	2.77844e+06	5.85005e+06	17304854	2.92805e+06	1.44148e+06	2.5942e+06	2680545
GNAO_MOUSE	Guanine nucleotide-binding protein G(o) subunit alpha OS=Mus musculus GN=Gnao1 PE=1 SV=3	AMDTLGVEYGDK	649.8	2	45.622	7974.81	308536	467874	306080	478669	75573.4	3.33986e+06	2.56319e+06	1809884	2385598	5.54504e+06	17845466	2450267	2.4847e+06	1.94509e+06	2691798
GNAO_MOUSE	Guanine nucleotide-binding protein G(o) subunit alpha OS=Mus musculus GN=Gnao1 PE=1 SV=3	AMDTLGVEYGDKER	792.371	2	40.992	518052	204641	222913	36012.7	206706	0	8808976	7812916	3.48201e+06	16038854	17600248	70979584	6373927	5815404	7045405	8152457
PGAM1_MOUSE	Phosphoglycerate mutase 1 OS=Mus musculus GN=Pgam1 PE=1 SV=3	AMEAVAAQGK	488.249	2	25.118	946953	354296	1222477	1.89907e+06	2.53403e+06	891142	5210801	2146794	1.30842e+06	6219511	381850	8034224	2665504	2.62694e+06	3.0871e+06	2.2445e+06
ANXA6_MOUSE	Annexin A6 OS=Mus musculus GN=Anxa6 PE=1 SV=2	AMEGAGTDEK	504.717	2	20.255	3692457	1.74553e+06	11251031	3479204	5379921	1.91773e+06	563085	235620	131821	462472	586379	3753793	2.13272e+06	2624229	1.89773e+06	2.38369e+06
H2B1P_MOUSE	Histone H2B type 1-M OS=Mus musculus GN=Hist1h2bm PE=1 SV=2	AMGIMNSFVNDIFER	581.9441, 872.412	2, 3	96.168	56607824	67516112	144207888	191405136	160272816	131032048	362861312	230379792	95843816	376035200	78938440	445216928	60932476	62249844	42844452	36423236
SYYC_MOUSE	Tyrosyl-tRNA synthetase, cytoplasmic - Mus musculus (Mouse)	AMLESIGVPLEK	643.855	2	66.583	1.3379e+06	1.40049e+06	5082894	2.13594e+06	2.66951e+06	1.64627e+06	6647943	4656773	2499102	6397603	11391411	41362524	6.14774e+06	8.08462e+06	7331005	7.46361e+06
PFKAL_MOUSE	ATP-dependent 6-phosphofructokinase, liver type OS=Mus musculus GN=Pfkl PE=1 SV=4	AMLWVSEK	482.252	2	53.584	2.84842e+06	4989262	8371007	3.94286e+06	6383709	2417690	6126633	6.91129e+06	2.57167e+06	6.93076e+06	8060560	24397718	6966927	6329285	6.7643e+06	7881295
KI21A_MOUSE	Kinesin-like protein KIF21A OS=Mus musculus GN=Kif21a PE=1 SV=2	AMQETVDALR	567.284	2	40.004	0	188154	199223	0	0	506526	0	3.3849e+06	26255.3	928477	38838.2	15867123	353903	599416	465172	926306
TCPG_MOUSE	T-complex protein 1 subunit gamma - Mus musculus (Mouse)	AMTGVEQWPYR	669.319	2	53.694	18538032	4.42326e+06	43443896	23695680	23209196	13863315	51562368	43090452	18752236	27454116	73934824	183278528	48607960	45766944	43520172	44289748
MYH10_MOUSE	Myosin-10 OS=Mus musculus GN=Myh10 PE=1 SV=2	AMVNKDDIQK	581.3	2	25.017	45676448	13710498	30441392	6.17388e+06	14290348	9352293	1.12897e+06	2.42858e+06	849034	1.31435e+06	1.80232e+06	3427360	11111909	9001400	10825033	12435097
H2B1P_MOUSE	Histone H2B type 1-M OS=Mus musculus GN=Hist1h2bm PE=1 SV=2	AM[147.0354]GIM[147.0354]NSFVNDIFER	888.40686, 888.407	2	76.751	32004732	46177240	68474480	81389800	111197760	88999968	158718992	148011744	100975288	258599536	41356152	196810944	87301808	80422656	67689984	83809704
GNAI2_MOUSE	Guanine nucleotide-binding protein G(i), alpha-2 subunit OS=Mus musculus GN=Gnai2 PE=1 SV=4	AM[147.0354]GNLQIDFADPQR	796.384	2	56.185	14378092	11079138	26064164	15352537	23645262	12512192	13047336	12747408	16827826	9776214	22822550	47285524	17357976	17170000	15773946	17746336
EIF3A_MOUSE	Eukaryotic translation initiation factor 3 subunit A - Mus musculus (Mouse)	ANEFLEVGK	503.763	2	46.312	10658095	1.44145e+06	10056470	8539716	9883492	9155288	9790870	13474006	8978907	5422892	10172668	17891682	10043324	8970702	11143572	11323792
ADH1_YEAST	Alcohol dehydrogenase 1 OS=Saccharomyces cerevisiae GN=ADH1 PE=1 SV=4	ANELLINVK	507.30215, 507.30252, 507.3027, 507.30316, 507.30374	0, 2	53.791	7338718720	6486500352	7199604224	7386733056	8068785152	7043336192	6701388800	6733091840	6302908928	7547524608	7531098624	6889880064	6940627968	6332587520	6043343360	6682272768
ADH1_YEAST	Alcohol dehydrogenase 1 OS=Saccharomyces cerevisiae GN=ADH1 PE=1 SV=4	ANELLIN[115.0269]VK	507.795	2	55.566	67788928	61104888	69633688	73946088	63236052	71800968	56730500	67946344	59940500	56476952	68094984	62033912	61512720	55906604	51066408	61077968
DYHC1_MOUSE	Cytoplasmic dynein 1 heavy chain 1 - Mus musculus (Mouse)	ANEVEQMIR	545.271	2	42.821	20818966	11645618	35732484	21505036	24900062	18863888	19700736	29653028	10098507	21900530	40756580	77072672	30043738	28274440	24767748	30572708
TCPQ_MOUSE	T-complex protein 1 subunit theta - Mus musculus (Mouse)	ANEVISK	380.713	2	22.257	11298558	14904616	33595124	12250278	17982756	11372685	48379808	40823056	18302334	33857296	32781216	102121424	32217410	28419724	28404900	31376752
IMB1_MOUSE	Importin subunit beta-1 - Mus musculus (Mouse)	ANFDKESER	548.256	2	20.948	4657677	1481098	12265505	4317581	6805172	3477067	5.29594e+06	4093929	1.49494e+06	6484432	9014726	43246320	7.51326e+06	8453443	6.33434e+06	8.23862e+06
HNRL2_MOUSE	Heterogeneous nuclear ribonucleoprotein U-like protein 2 OS=Mus musculus GN=Hnrnpul2 PE=1 SV=1	ANFSLPEK	453.239	2	41.948	1.40434e+06	1.42501e+06	8491299	2.98469e+06	4262286	3047110	6.1487e+06	7887473	2.01355e+06	6369264	9907426	45285020	8699501	6489417	6194616	7829633
ADH1_YEAST	Alcohol dehydrogenase 1 OS=Saccharomyces cerevisiae GN=ADH1 PE=1 SV=4	ANGTTVLVGMPAGAK	693.873	2	50.573	23127104	25155240	22867860	25397350	25382636	20424240	26430992	18510224	26774878	27720956	25603712	24681264	25005814	27703826	26088176	29030416
ADH1_YEAST	Alcohol dehydrogenase 1 OS=Saccharomyces cerevisiae GN=ADH1 PE=1 SV=4	ANGTTVLVGM[147.0354]PAGAK	701.871	2	38.012	72494376	74200616	80682376	81998544	88919016	79420976	76700072	71591616	74885152	78939640	78822392	75383712	75201616	71190008	69726096	83133896
AP2A1_MOUSE	AP-2 complex subunit alpha-1 OS=Mus musculus GN=Ap2a1 PE=1 SV=1	ANHPMDAEVTK	606.786	2	24.237	1.80022e+06	911058	5707241	2.49125e+06	2.98878e+06	1.47056e+06	4184948	4157545	1.51743e+06	2.26191e+06	4276071	14304319	4.9359e+06	3.36098e+06	3.98102e+06	4.06545e+06
NEDD4_MOUSE	E3 ubiquitin-protein ligase NEDD4 OS=Mus musculus GN=Nedd4 PE=1 SV=3	ANILEDSYR	540.769	2	42.919	9025068	5.22906e+06	25687984	17198802	23637640	8434394	13290198	16960562	6482802	7344301	18607018	43252516	18585512	21281052	14107523	21076246
RAB10_MOUSE	Ras-related protein Rab-10 - Mus musculus (Mouse)	ANINIEK	401.226	2	28.382	5026478	4832161	13818811	7017737	11394520	5371696	10037562	13329456	6046440	9085757	8340728	34576616	11321166	9727730	8676108	10583089
RAB8A_MOUSE	Ras-related protein Rab-8A - Mus musculus (Mouse)	ANINVENAFFTLAR	790.415	2	83.596	3.84899e+06	2.84588e+06	8855461	4.28965e+06	7705756	2.13771e+06	3251898	3.57172e+06	1661772	3.28134e+06	4.86489e+06	20320016	4.03225e+06	4.30466e+06	3185481	3.07963e+06
FLNA_MOUSE	Filamin-A - Mus musculus (Mouse)	ANLPQSFQVDTSK	717.863	2	47.464	75293944	48677612	109981000	70728048	92611368	61877764	17595928	31921022	11767664	12621826	24652710	63529540	52539312	48697472	43577860	53090580
MYH9_MOUSE	Myosin-9 - Mus musculus (Mouse)	ANLQIDQINTDLNLER	623.99133, 935.4867	2, 3	67.659	183166704	39306328	74814224	15160750	54065928	32426804	3.1157e+06	6.85378e+06	2.57563e+06	5.49419e+06	5674676	16006875	25093072	27050542	19884164	24167258
NRDC_MOUSE	Nardilysin OS=Mus musculus GN=Nrd1 PE=1 SV=1	ANLVLLSGANEGR	657.362	2	55.062	97116.6	147991	1.71868e+06	233286	1.027e+06	40148.3	684086	565523	147983	962716	2.64387e+06	15439080	1.04199e+06	1.31391e+06	1054075	1.29187e+06
TPP2_MOUSE	Tripeptidyl-peptidase 2 OS=Mus musculus GN=Tpp2 PE=2 SV=3	ANNVDYTVHSVR	687.842	2	30.86	2.13359e+06	1.79897e+06	6585669	2.50508e+06	4.58332e+06	1.76076e+06	3.31058e+06	3264507	1.01782e+06	3.44007e+06	6371637	25582126	4.17633e+06	4055887	4746605	5391627
PRP8_MOUSE	Pre-mRNA-processing-splicing factor 8 OS=Mus musculus GN=Prpf8 PE=1 SV=1	ANPALYVLR	508.798	2	57.921	2859446	1.91413e+06	5288625	2208611	4419644	2.1939e+06	7842264	8707802	2.2532e+06	6.09468e+06	11017280	23472834	6202560	6.05053e+06	5972735	7.04127e+06
RS23_MOUSE	40S ribosomal protein S23 - Mus musculus (Mouse)	ANPFGGASHAK	528.764	2	25.837	50893236	19571884	55259868	35097416	56542000	33054724	53703560	50537560	28462480	35935620	56063016	131339240	54502616	49430720	43288532	47765160
U520_MOUSE	U5 small nuclear ribonucleoprotein 200 kDa helicase OS=Mus musculus GN=Snrnp200 PE=1 SV=1	ANSNLVLQADR	600.82	2	38.119	1.80625e+06	341976	4767185	2022668	3.45914e+06	2.6865e+06	3083421	6.34302e+06	1.79144e+06	2.77796e+06	7693718	28873604	5603704	5227319	5077371	5.53272e+06
MDHM_MOUSE	Malate dehydrogenase, mitochondrial precursor - Mus musculus (Mouse)	ANTFVAELK	496.774	2	49.047	1.73839e+06	10848699	4.02628e+06	5536478	5381348	4776576	10955583	7.02123e+06	5382365	24548694	3.88011e+06	16310405	9275954	8.08189e+06	7508605	9737624
ATP5H_MOUSE	ATP synthase subunit d, mitochondrial OS=Mus musculus GN=Atp5h PE=1 SV=3	ANVAKPGLVDDFEK	501.59946, 751.8957	2, 3	46.83	2.85607e+06	2.8759e+06	21239144	7768738	13910300	6936700	2391890	3.24888e+06	932740	5.47774e+06	9766325	98630136	14726786	13864787	11855507	13451272
PFKAL_MOUSE	ATP-dependent 6-phosphofructokinase, liver type OS=Mus musculus GN=Pfkl PE=1 SV=4	ANVEHMTEK	529.749	2	21.668	2.59065e+06	613033	8446280	2.6305e+06	4.85883e+06	1.89526e+06	8962364	5.41227e+06	2.95702e+06	5247988	7.72113e+06	26784508	6456429	6326378	6.07856e+06	6.4091e+06
MICA1_MOUSE	NEDD9-interacting protein with calponin homology and LIM domains OS=Mus musculus GN=Mical1 PE=1 SV=1	ANVVPEALQR	548.809	2	42.794	2.32319e+06	956133	8690203	3741028	6665304	1.01178e+06	3.35189e+06	2.7415e+06	1.31653e+06	4256150	5.6338e+06	16926830	4440622	4220544	4778668	4.13708e+06
ADH1_YEAST	Alcohol dehydrogenase 1 OS=Saccharomyces cerevisiae GN=ADH1 PE=1 SV=4	AN[115.0269]ELLINVK	507.795	2	55.101	62635508	50314184	64467484	56209340	63982040	65425568	43432164	53655312	50569756	50423480	61737316	48107732	53846816	50120816	46298956	59646396
ADH1_YEAST	Alcohol dehydrogenase 1 OS=Saccharomyces cerevisiae GN=ADH1 PE=1 SV=4	AN[115.0269]GTTVLVGMPAGAK	694.366	2	52.476	3.57757e+06	1.12005e+06	4.50928e+06	12437165	3.30821e+06	616902	31978980	1515435	5372780	39110164	6747318	3.2267e+06	8.21494e+06	7.05138e+06	6472572	9680437
MCM3_MOUSE	DNA replication licensing factor MCM3 - Mus musculus (Mouse)	APAGQLPR	405.234	2	27.145	1.54408e+06	1.53373e+06	15883489	4321486	11582437	2.91539e+06	19307440	14528316	6856839	16720764	18045432	65938564	17269204	12093569	13591643	14221136
RS3A_MOUSE	40S ribosomal protein S3a OS=Mus musculus GN=Rps3a PE=1 SV=3	APAMFNIR	460.244	2	53.114	49635948	35740880	105213592	50043876	75462392	33759572	66508172	69693944	35340532	63588120	100069096	279313856	92688160	79866856	80988120	93337192
RS3A_MOUSE	40S ribosomal protein S3a OS=Mus musculus GN=Rps3a PE=1 SV=3	APAM[147.0354]FNIR	468.241	2	39.977	14256414	20368904	28322288	19413330	37908524	25815738	31189936	48505824	19341800	45329424	48146732	136215296	47794344	39161900	36304176	44189980
NB5R3_MOUSE	NADH-cytochrome b5 reductase 3 OS=Mus musculus GN=Cyb5r3 PE=1 SV=3	APDAWDYSQGFVNEEMIR	1064.48	2	75.471	33904488	9288252	18406198	13749119	9313944	27155818	7600108	9472253	17052154	19791246	21650660	11924985	11632544	12808262	11927584	11229767
CDK19_MOUSE	Cyclin-dependent kinase 8 OS=Mus musculus GN=Cdk8 PE=2 SV=3	APELLLGAR	470.284	0	53.885	79845.6	159997	180571	0	157724	106039	740947	747649	181566	747587	644535	4.40018e+06	658219	858190	714730	1.3319e+06
NEST_MOUSE	Nestin OS=Mus musculus GN=Nes PE=1 SV=1	APEVEELAR	507.266	2	38.396	16234387	17703754	46499292	9405418	21919098	8661013	61417840	102838856	44510104	8.2482e+06	17832422	89092008	35794560	30630674	30461152	34977724
MK10_MOUSE	Mitogen-activated protein kinase 10 OS=Mus musculus GN=Mapk10 PE=1 SV=2	APEVILGMGYK	589.318	2	59.32	790049	728263	955132	1.24474e+06	891943	490493	2.98345e+06	3.85461e+06	1.64743e+06	3.7064e+06	8263616	19896290	4.39575e+06	5799350	3.76827e+06	3.65432e+06
HS90B_MOUSE	Heat shock protein HSP 90-beta - Mus musculus (Mouse)	APFDLFENK	540.771	2	65.502	18744632	10297850	50247060	27344712	48109856	11578228	31760094	36279992	18554968	41420292	61976108	216288880	54215112	48605820	46835544	49921408
HS90B_MOUSE	Heat shock protein HSP 90-beta - Mus musculus (Mouse)	APFDLFENKK	403.54788, 604.81915	2, 3	57.109	7.22903e+06	2.19912e+06	14630082	3.86054e+06	16182233	5661252	6266312	12248098	3369375	10521318	20849526	71623264	15912520	12121371	15583862	13698611
TCPQ_MOUSE	T-complex protein 1 subunit theta - Mus musculus (Mouse)	APGFAQMLK	481.76	2	56.214	15226130	12477969	38989508	12920761	23695100	8805128	37038208	50531736	18282448	24805014	48129332	164474016	46709368	40119900	37061092	43596864
TCPQ_MOUSE	T-complex protein 1 subunit theta - Mus musculus (Mouse)	APGFAQM[147.0354]LK	489.757	2	39.476	6.25823e+06	6078762	15857396	5348272	13773925	3018105	27863448	28555240	15975490	17941506	28185628	84053840	24017718	17208924	19026114	21834080
LRC47_MOUSE	Leucine-rich repeat-containing protein 47 - Mus musculus (Mouse)	APGPGLAQGLPQLHSLVLR	642.042	3	76.621	1217401	515499	5.14301e+06	698029	2.7256e+06	469449	6357830	8.3046e+06	1.91943e+06	6945375	16107399	92418696	5.99037e+06	4.48639e+06	3.27532e+06	3926229
PYR1_MOUSE	CAD protein OS=Mus musculus GN=Cad PE=1 SV=1	APHVLVLGSGVYR	456.5979, 684.3935	2, 3	54.955	11347316	5.75601e+06	27809344	13078957	21957348	11821200	13914522	27985702	6770186	14603016	34829496	89869768	22241350	21932568	18077518	22177590
41_MOUSE	Protein 4.1 OS=Mus musculus GN=Epb41 PE=1 SV=2	APIAAPEPELK	568.321	2	45.704	5504885	4548878	11342372	2.48044e+06	4579492	1.70637e+06	30051262	49585588	22722168	4.01076e+06	7.53572e+06	25903406	16148195	14030828	12925851	14714492
KPYM_MOUSE	Pyruvate kinase isozymes M1/M2 OS=Mus musculus GN=Pkm2 PE=1 SV=4	APIIAVTR	420.768	2	41.968	234947360	247596320	598668800	345959456	432272576	289614336	809598208	816280832	397289984	747792064	828454272	2396423424	680008960	592363392	557139776	615422016
DDX5_MOUSE	Probable ATP-dependent RNA helicase DDX5 - Mus musculus (Mouse)	APILIATDVASR	613.858	2	57.412	63077528	57849608	147396592	90511576	152026832	81376960	274217568	344902912	160520656	302230112	378929216	1365137280	275589216	282587072	267517696	271796384
RL4_MOUSE	60S ribosomal protein L4 - Mus musculus (Mouse)	APIRPDIVNFVHTNLR	621.351	3	66.045	142861472	56128240	135395648	71441416	164468944	110490104	163922496	201837904	86307624	112622560	166590000	404657696	67963360	55953496	51287064	55390900
FINC_MOUSE	Fibronectin OS=Mus musculus GN=Fn1 PE=1 SV=3	APITGYIIR	502.3	2	55.912	75632520	56483716	75689232	11375427	18515768	9856344	798719	16753234	1791561	2.17372e+06	3.99567e+06	2.55191e+06	22972922	20829880	21300030	26401476
SYIC_MOUSE	Isoleucyl-tRNA synthetase, cytoplasmic OS=Mus musculus GN=Iars PE=2 SV=1	APLKPYPVPTSDNILIQEQTQLK	865.146	3	68.609	10227246	5934568	24841290	13518419	19317800	5429956	12992575	25400234	4889325	9633482	30237472	89069216	15729627	15377626	10956659	11147779
KHDR1_MOUSE	KH domain-containing, RNA-binding, signal transduction-associated protein 1 OS=Mus musculus GN=Khdrbs1 PE=1 SV=2	APPARPVK	418.26	2	20.55	3.84079e+06	1.74576e+06	11887650	5650415	7.33014e+06	5204649	20469156	5919467	8924757	16806992	22845294	150535888	13896808	19966766	18578264	20907902
DCX_MOUSE	Neuronal migration protein doublecortin OS=Mus musculus GN=Dcx PE=1 SV=1	APQSLASSNSAQAR	694.349	2	24.44	374706	601875	1.12877e+06	505819	482031	898700	53470704	52248364	28187542	51705820	70262952	210077296	41930504	40012088	35994904	41473352
ALBU_MOUSE	Serum albumin OS=Mus musculus GN=Alb PE=1 SV=3	APQVSTPTLVEAAR	720.395	2	50.127	130402752	116620816	101129840	105204640	128622888	135155616	98146456	96929344	102014456	109270944	99374176	125527696	110142920	112898360	95825528	116181712
SAFB1_MOUSE	Scaffold attachment factor B1 OS=Mus musculus GN=Safb PE=1 SV=2	APTAALSPEPQDSKEDVKK	671.016	3	29.929	6012.73	90736.5	297321	22505.5	349759	70751.2	1.89535e+06	1995982	460188	696078	1822687	15099716	1.21687e+06	1.59102e+06	940845	1052019
DYHC1_MOUSE	Cytoplasmic dynein 1 heavy chain 1 - Mus musculus (Mouse)	APVIDADKPVSSQLR	798.442	2	42.546	9191082	4.90664e+06	18450372	13655091	15402327	10677189	14926022	21847724	6417600	14618569	25808584	67913544	15579236	17227468	17601576	18766584
L2GL1_MOUSE	Lethal(2) giant larvae protein homolog 1 OS=Mus musculus GN=Llgl1 PE=1 SV=1	APVVAIAVLDGR	590.856	2	69.354	2.79508e+06	1.23541e+06	11584969	4.76374e+06	10113599	2.91608e+06	22351616	20265068	7173377	17087128	30765826	109623264	13900179	14856256	15317612	14821030
SYYC_MOUSE	Tyrosyl-tRNA synthetase, cytoplasmic - Mus musculus (Mouse)	APWELLELR	563.816	2	81.379	1807621	588122	5443461	1.24148e+06	3.49838e+06	1.39219e+06	5866452	6411229	1.88069e+06	5076898	11241595	40630812	5.44545e+06	6.20813e+06	4.27727e+06	4.14659e+06
TCPZ_MOUSE	T-complex protein 1 subunit zeta - Mus musculus (Mouse)	AQAALAVNISAAR	628.3586, 628.35876	2	49.851	13603577	4.06724e+06	21451700	8.26286e+06	22988076	6.83201e+06	26201708	26527996	10419759	33710024	44522360	133474856	18284306	20926850	17645536	17686284
PLEC_MOUSE	Plectin OS=Mus musculus GN=Plec PE=1 SV=2	AQAELEAQELQR	693.353	2	37.607	12466702	8071237	9374235	6944325	6.66498e+06	7.63769e+06	503158	393221	586966	119558	736018	840454	3.59325e+06	2593653	3.1301e+06	4.53287e+06
RL29_MOUSE	60S ribosomal protein L29 OS=Mus musculus GN=Rpl29 PE=2 SV=2	AQASAPAQAPK	520.279	2	21.71	318976160	161468448	208510192	144046592	154419392	272450816	67488200	92994528	63314452	98866008	110324432	399565312	156098112	166781584	136241552	166495312
PCCA_MOUSE	Propionyl-CoA carboxylase alpha chain, mitochondrial OS=Mus musculus GN=Pcca PE=2 SV=2	AQAVHPGYGFLSENK	539.938	3	46.658	1595447936	1295852416	2426440192	2065183744	3306722560	900113600	851720512	1246618880	703801728	1212440704	1852469632	1267990784	1719968384	1400214016	1225337728	1474214016
PCCA_MOUSE	Propionyl-CoA carboxylase alpha chain, mitochondrial OS=Mus musculus GN=Pcca PE=2 SV=2	AQAVHPGYGFLSENKEFAK	524.0169, 698.35345	3, 4	51.351	959581952	1030763712	1098659840	928496512	1594676096	838466112	866378432	1307735296	341689088	1162187008	1612456448	1622744576	1105356160	974848896	854877568	1019467712
MBB1A_MOUSE	Myb-binding protein 1A OS=Mus musculus GN=Mybbp1a PE=1 SV=2	AQDASLNVPER	600.304	2	33.672	12031040	7520224	24877512	12820762	20637812	7486121	36400944	40892960	15877493	14159939	25855386	52644508	23623968	20755166	19652298	20444938
DPP3_MOUSE	Dipeptidyl-peptidase 3 OS=Mus musculus GN=Dpp3 PE=2 SV=1	AQDPDQLR	471.735	0	24.23	440592	158443	1.83965e+06	956425	1.00558e+06	534058	2.24241e+06	2.37372e+06	869106	2.22473e+06	2.20161e+06	8280398	2.15295e+06	1.72019e+06	2.06294e+06	1.53666e+06
NEST_MOUSE	Nestin OS=Mus musculus GN=Nes PE=1 SV=1	AQDVPHSLLQGGR	459.9117, 689.36444	2, 3	39.817	6.54339e+06	16840708	47802232	6.34732e+06	12997444	10052316	109083032	187175616	70664664	13645973	26740174	121754000	51888076	47211184	49514784	54491244
AT1A3_MOUSE	Sodium/potassium-transporting ATPase subunit alpha-3 - Mus musculus (Mouse)	AQEILAR	400.734	2	29.839	786001	609461	1.32284e+06	673916	893376	771963	4693242	4.25699e+06	2.18856e+06	5332274	8360993	27555146	5512839	3.73077e+06	4550498	5431594
AKA12_MOUSE	A-kinase anchor protein 12 OS=Mus musculus GN=Akap12 PE=1 SV=1	AQENVELPQLK	634.846	2	51.509	6568527	2.39934e+06	38412704	5487368	21185312	7424289	533788	1.25668e+06	276926	362027	978430	11378544	5.61811e+06	6519591	5.56763e+06	7.02826e+06
GRP75_MOUSE	Stress-70 protein, mitochondrial precursor - Mus musculus (Mouse)	AQFEGIVTDLIK	667.372	2	79.883	23028080	21342970	54804036	24288284	49733960	19105030	35964840	37729140	22037314	39474868	62974308	254661568	40997284	37149412	36317028	36689804
GRP75_MOUSE	Stress-70 protein, mitochondrial precursor - Mus musculus (Mouse)	AQFEGIVTDLIKR	497.282	3	72.735	0	96769.8	1.55768e+06	96578.8	1.70679e+06	785401	651420	1.48849e+06	141888	843683	1502976	13666172	888262	729193	453402	496241
SYFB_MOUSE	Phenylalanyl-tRNA synthetase beta chain OS=Mus musculus GN=Farsb PE=2 SV=1	AQGASDVVLYK	575.809	2	39.532	9193427	5.66372e+06	28339624	14465852	20663700	8688863	30064246	26387900	10994196	27079614	37401160	76888808	24699888	21489444	22206646	23670702
ATAT_MOUSE	Alpha-tubulin N-acetyltransferase 1 OS=Mus musculus GN=Atat1 PE=1 SV=1	AQHLPAPITSALR	458.933	3	52.814	112010	83327.5	237598	200996	301853	9943.83	5.1538e+06	9618445	1.46897e+06	7.71422e+06	11309544	24755120	4429655	3031330	2.76508e+06	3185129
CLAP1_MOUSE	CLIP-associating protein 1 OS=Mus musculus GN=Clasp1 PE=1 SV=2	AQIGTVLPSLIDR	691.903	2	73.47	659304	113057	867172	464890	1389206	259753	10345293	13155479	6216251	10849727	19803578	73580112	8.15553e+06	7.86318e+06	7.62106e+06	8970920
DNLI1_MOUSE	DNA ligase 1 OS=Mus musculus GN=Lig1 PE=1 SV=2	AQIHVLEGGEVK	640.353	2	38.873	499573	230310	904082	560242	1.03704e+06	159152	3270410	5581648	1.2937e+06	1.8744e+06	3475506	13834924	2.50567e+06	1.97048e+06	2.1461e+06	2.70222e+06
SYNE2_MOUSE	Nesprin-2 OS=Mus musculus GN=Syne2 PE=1 SV=2	AQLDDALPSPLK	634.348	2	59.218	110319	178218	680289	69740.6	911262	2794.21	3.74316e+06	8257960	3.28422e+06	1806732	5.60093e+06	23857066	4.3014e+06	4.19541e+06	2.72793e+06	3.64013e+06
AINX_MOUSE	Alpha-internexin OS=Mus musculus GN=Ina PE=1 SV=2	AQLEEASSAR	531.265	2	23.516	4.01211e+06	2.47581e+06	5068644	6.86473e+06	4.08694e+06	3.39592e+06	18896352	10702167	6239701	15418220	13236557	23475604	8575182	8538100	8112967	9304503
RLBP1_MOUSE	Retinaldehyde-binding protein 1 OS=Mus musculus GN=Rlbp1 PE=2 SV=3	AQLEQLTTK	516.29	2	34.352	462422	209047	1.16122e+06	411008	557051	325293	4050771	2.83564e+06	1.85697e+06	4.59662e+06	6.97391e+06	41901832	4.91553e+06	3.80545e+06	4617645	5479833
SAE1_MOUSE	SUMO-activating enzyme subunit 1 OS=Mus musculus GN=Sae1 PE=2 SV=1	AQNLNPMVDVK	614.821	2	47.344	2.41171e+06	715462	10570896	4.91402e+06	6707185	1.4304e+06	24488586	18405372	7.57e+06	20492374	28749274	77149456	17984262	15457732	15873774	16675553
UBXN6_MOUSE	UBX domain-containing protein 6 OS=Mus musculus GN=Ubxn6 PE=1 SV=1	AQPQNLAR	449.248	2	23.114	509332	566249	1.863e+06	657720	914659	757717	3.61947e+06	2.52129e+06	1.1302e+06	2294352	2.38606e+06	6675401	1750500	1.73872e+06	2.16503e+06	1.84998e+06
RBM14_MOUSE	RNA-binding protein 14 OS=Mus musculus GN=Rbm14 PE=1 SV=1	AQPSASLGVGYR	603.317	0	39.215	564401	769805	436369	1.86698e+06	2.85786e+06	562698	9660934	10578671	5038826	8039082	10408813	24607962	5998372	4.88185e+06	5.53216e+06	5533716
TBCB_MOUSE	Tubulin folding cofactor B OS=Mus musculus GN=Tbcb PE=1 SV=2	AQQEAEAAQR	551.266	2	19.169	511046	222050	2.71475e+06	253266	521069	701190	4294795	1.30173e+06	1.14756e+06	2.711e+06	3089919	12476208	1.06243e+06	3.15744e+06	2.35967e+06	3054111
FIBA_MOUSE	Fibrinogen alpha chain OS=Mus musculus GN=Fga PE=1 SV=1	AQQIQALQSNVR	678.373	2	37.491	24448252	16955482	31688546	4.05834e+06	5604253	3.14457e+06	369183	2.42598e+06	132727	509068	396093	283962	6602975	7.10725e+06	6.78024e+06	7.18773e+06
KTN1_MOUSE	Kinectin OS=Mus musculus GN=Ktn1 PE=1 SV=1	AQQSLNSIHSK	606.82	2	23.521	5468120	3.12566e+06	9001326	4.40919e+06	7023111	6979534	5653997	7587915	3418979	3.39949e+06	6056900	12010971	5.27215e+06	5651246	6067085	5.93307e+06
PLEC_MOUSE	Plectin OS=Mus musculus GN=Plec PE=1 SV=2	AQQVEAAER	501.253	2	20.852	4843744	2.88678e+06	4.15557e+06	2913997	3.14783e+06	2.87226e+06	723150	117818	317063	128312	245242	763595	1.67371e+06	1589714	993577	1.46103e+06
NEST_MOUSE	Nestin OS=Mus musculus GN=Nes PE=1 SV=1	AQSGDASWR	489.225	2	24.936	1.55571e+06	984841	9457700	1791094	2944129	1.20831e+06	12867329	21460076	8436390	1186157	2.6631e+06	21407356	7.38533e+06	6.43906e+06	7505939	7.91009e+06
PSD11_MOUSE	26S proteasome non-ATPase regulatory subunit 11 - Mus musculus (Mouse)	AQSLLSTDR	495.764	2	33.98	1740761	1.69895e+06	5628419	2.2611e+06	5961251	1.79209e+06	6522775	5819305	3.68116e+06	6.88101e+06	8.0328e+06	21966092	6463773	5.21572e+06	5209935	5750262
AKA12_MOUSE	A-kinase anchor protein 12 OS=Mus musculus GN=Akap12 PE=1 SV=1	AQTEEDDLQEPK	701.82	2	27.747	1.69506e+06	1.03679e+06	18596234	3.79616e+06	10871625	1.39079e+06	607402	345637	214025	90544	655251	7.03047e+06	2.30014e+06	3.34181e+06	2.988e+06	3.05381e+06
RUVB1_MOUSE	RuvB-like 1 - Mus musculus (Mouse)	AQTEGINISEEALNHLGEIGTK	775.395	3	71.303	3.37697e+06	5.27364e+06	10130668	4.00622e+06	7682465	2.35933e+06	33787116	41938644	15009136	6.53484e+06	6163356	25144726	12736278	6.95587e+06	6.7442e+06	6.27837e+06
PLEC_MOUSE	Plectin OS=Mus musculus GN=Plec PE=1 SV=2	AQVEQELTTLR	644.349	2	48.601	12378279	5676463	4.26709e+06	4393297	5.06224e+06	8.0321e+06	165067	480636	222709	285785	337781	1.19666e+06	3.01437e+06	2.66759e+06	2248532	2.59065e+06
RS25_MOUSE	40S ribosomal protein S25 - Mus musculus (Mouse)	AQVIYTR	425.742	2	29.099	6604397	6330565	23263392	10483385	18195642	9125192	9692295	14907932	7.33555e+06	17045908	19353044	102531232	21148112	17111882	18747152	21750388
RIC8A_MOUSE	Synembryn-A OS=Mus musculus GN=Ric8a PE=1 SV=2	AQVLPPLR	447.282	2	49.107	408155	222201	2.18517e+06	78824.8	771625	108786	2.72502e+06	2466868	1.06465e+06	1.84861e+06	2.45839e+06	14611225	2.3844e+06	1.6858e+06	2.06051e+06	2.04549e+06
SESD1_MOUSE	SEC14 domain and spectrin repeat-containing protein 1 OS=Mus musculus GN=Sestd1 PE=1 SV=1	AQWGIGDSIR	551.786	2	51.806	827935	344041	3.3015e+06	682558	1.58682e+06	638623	9802630	6.59972e+06	2.49396e+06	7.13986e+06	15500590	43955164	7.84087e+06	7.07688e+06	7785987	7764052
AINX_MOUSE	Alpha-internexin OS=Mus musculus GN=Ina PE=1 SV=2	AQYESLAAK	490.756	2	29.338	314411	199370	857061	519302	1.09077e+06	257856	7973231	7.31243e+06	3.11372e+06	10928246	8386943	20736610	4.61378e+06	3.61394e+06	4.07925e+06	4.80123e+06
ACTZ_MOUSE	Alpha-centractin OS=Mus musculus GN=Actr1a PE=2 SV=1	AQYYLPDGSTIEIGPSR	933.966	2	69.676	4500240	4.07654e+06	10703013	5258782	12937152	4893158	20085974	10593359	8425024	16168746	21290880	54133004	11657241	9598815	8042450	12437523
DAPLE_MOUSE	Protein Daple OS=Mus musculus GN=Ccdc88c PE=1 SV=1	AQ[129.0426]NALK	645.356	1	23.355	10500798	15018204	37025664	13963233	16569139	26679910	22317220	10377046	16120463	17077474	13598957	31333340	13285015	17384424	20732476	21968304
NEST_MOUSE	Nestin OS=Mus musculus GN=Nes PE=1 SV=1	ARADDELAALR	400.882	0	39.887	4101.81	502702	247225	136676	0	138593	925348	7.67543e+06	451683	173790	87272.2	4954586	1.00896e+06	567740	1.16275e+06	466618
VATE1_MOUSE	Vacuolar proton pump subunit E 1 OS=Mus musculus GN=Atp6v1e1 PE=1 SV=2	ARDDLITDLLNEAK	529.618	3	79.872	897518	391470	4.7054e+06	522868	3.0194e+06	529828	2.1492e+06	3.80605e+06	766687	1599164	5.40619e+06	32113462	2.9026e+06	1.94159e+06	1442223	1.57465e+06
ROBO4_MOUSE	Roundabout homolog 4 OS=Mus musculus GN=Robo4 PE=1 SV=2	ARGPDSN[115.0269]VLLLR	437.918	3	70.634	72069832	85835840	67775200	73090768	139321584	160785504	71784800	107666464	103481768	59070964	78382280	132933152	56796652	41866288	35609416	31365000
EF2_MOUSE	Elongation factor 2 - Mus musculus (Mouse)	ARPFPDGLAEDIDKGEVSAR	715.03046, 715.0306	3	56.384	49230708	44409380	160790704	43281708	132694712	47499772	72649576	88150008	45619304	95144672	149724704	801194944	130354400	123743704	104786912	116644864
LMNB1_MOUSE	Lamin-B1 - Mus musculus (Mouse)	ASAPATPLSPTR	584.82	2	35.84	5391567	4.02977e+06	14538713	10287955	19592320	6.8388e+06	37406952	30771082	11759665	52617428	17390558	98017016	28004902	21651316	24452104	26849446
SYWC_MOUSE	Tryptophanyl-tRNA synthetase, cytoplasmic OS=Mus musculus GN=Wars PE=2 SV=2	ASEDFVDPWTVR	711.337	2	66.801	8.17972e+06	2.63795e+06	13295040	4375184	8951916	4009080	14913624	12127917	2.94948e+06	9389040	19819280	57804100	15220408	13419744	12394684	12908484
MYO1C_MOUSE	Myosin-Ic OS=Mus musculus GN=Myo1c PE=1 SV=2	ASFLLNLR	467.279	2	68.676	7284778	3.39414e+06	14008346	7196110	9515134	6810696	377038	844440	81312.9	24150.2	197747	1845444	2341095	1.02833e+06	1.40753e+06	1.40145e+06
RL8_MOUSE	60S ribosomal protein L8 - Mus musculus (Mouse)	ASGNYATVISHNPETK	563.6133, 844.9158	2, 3	35.849	122010880	72790528	174951152	125012816	156922144	121975352	111407288	129830184	71033432	102136696	127286336	282861440	132691272	116107360	117913920	142822352
FLNA_MOUSE	Filamin-A - Mus musculus (Mouse)	ASGPGLNTTGVPASLPVEFTIDAK	781.41315, 1171.6145	2, 3	83.212	41714736	24560004	54249792	31529300	51564392	35502632	1548071	14741380	3.35418e+06	2.55807e+06	9705992	29149672	18897512	14596249	14113690	18696614
H12_MOUSE	Histone H1.2 - Mus musculus (Mouse)	ASGPPVSELITK	599.839	2	52.232	20832986	21279850	29122932	40243064	32417864	40128080	64049636	66807784	42754636	106167512	27315396	77645800	52531888	48886028	47312892	55392144
STMN1_MOUSE	Stathmin - Mus musculus (Mouse)	ASGQAFELILSPR	694.88	2	72.538	0	95690.4	482328	144612	28152.1	549123	5849776	9981915	2.04086e+06	16484044	142559	14874376	2.76503e+06	2.23006e+06	1.76161e+06	1.60141e+06
TP53B_MOUSE	Tumor suppressor p53-binding protein 1 OS=Mus musculus GN=Tp53bp1 PE=1 SV=2	ASGTEAADFALPSSR	740.356	2	49.535	345998	929345	1.31356e+06	768012	1.55598e+06	897993	8105292	16989052	4264882	2646081	7992536	51513436	8147484	7374438	5814996	8471217
MYH9_MOUSE	Myosin-9 - Mus musculus (Mouse)	ASIAALEAK	437.255	2	38.636	150066288	44910232	78797264	13961656	47388904	30062084	324915	1.34715e+06	384328	308254	321044	992090	29225596	25371546	25366170	31939616
PUR6_MOUSE	Multifunctional protein ADE2 [Includes: Phosphoribosylaminoimidazole-succinocarboxamide synthase - Mus musculus (Mouse)	ASILNTWISLK	623.363	2	82.985	5.74055e+06	1.9899e+06	17315932	6753803	10171041	5292218	15680581	16276910	7022839	9443372	18085186	69685536	10021362	8295271	7.12379e+06	7.41806e+06
RL7_MOUSE	60S ribosomal protein L7 - Mus musculus (Mouse)	ASINMLR	402.722	2	40.057	124651816	82464192	72040856	52714024	44835444	128959584	67553824	91245376	54289352	116384184	79126776	125933904	92949576	83724136	74713960	94600128
RL7_MOUSE	60S ribosomal protein L7 - Mus musculus (Mouse)	ASINM[147.0354]LR	410.72028, 410.7203	2	30.011	45581956	29141820	26928168	25042234	33155754	50017956	28132734	33788608	27635768	47357280	35876548	28645388	34763372	26793376	31675910	35243620
DCTN1_MOUSE	Dynactin subunit 1 OS=Mus musculus GN=Dctn1 PE=1 SV=2	ASLAALPPLHVAK	644.392	2	58.262	5.15561e+06	4.06764e+06	12279149	358891	880362	614292	7741572	7023491	1.09587e+06	3.87725e+06	6502702	27444852	5.89046e+06	6.10196e+06	5827498	6.6956e+06
NID2_MOUSE	Nidogen-2 OS=Mus musculus GN=Nid2 PE=1 SV=1	ASLEAGAEPETIITSGLISPEGLAIDHFR	998.851	3	94.127	12546480	11053311	23103772	12630036	16652301	8859807	377952	4.08783e+06	1.06546e+06	1.60727e+06	1.07216e+06	4720603	2.00198e+06	2322873	2.75182e+06	2.69716e+06
TS101_MOUSE	Tumor susceptibility gene 101 protein OS=Mus musculus GN=Tsg101 PE=1 SV=2	ASLISAVSDK	495.777	2	44.764	2136081	643961	2638473	1.18828e+06	2.08591e+06	1.14617e+06	6.972e+06	5184350	3.16562e+06	7.3128e+06	9357009	39860492	5843040	5.77972e+06	6.61252e+06	6.60293e+06
DHX36_MOUSE	Probable ATP-dependent RNA helicase DHX36 OS=Mus musculus GN=Dhx36 PE=2 SV=1	ASLLDDYQLPEILR	823.443	2	89.007	709588	552947	1.48494e+06	765453	2.35482e+06	705691	6083024	6167217	2.27168e+06	3548315	5.28901e+06	15700370	2.19666e+06	2.27786e+06	2127696	2.31287e+06
NCKP1_MOUSE	Nck-associated protein 1 OS=Mus musculus GN=Nckap1 PE=2 SV=2	ASLSLADHR	485.259	2	30.397	1.47108e+06	1.57534e+06	6049810	2.72455e+06	5476117	3.67557e+06	3.6518e+06	4461077	668526	3.74408e+06	6.77506e+06	22813432	4943880	4126975	3.73044e+06	6.37129e+06
MAP1B_MOUSE	Microtubule-associated protein 1B OS=Mus musculus GN=Map1b PE=1 SV=1	ASLSPMDEPVPDSESPVEK	1007.47	2	52.502	365710	80507.2	1.07528e+06	82683.5	561658	272066	6.39637e+06	11685248	2.51009e+06	174526	1.72097e+06	27348188	3400404	2.67605e+06	2.38241e+06	2.85756e+06
SERC_MOUSE	Phosphoserine aminotransferase OS=Mus musculus GN=Psat1 PE=1 SV=1	ASLYNAVTTEDVEK	770.38	2	48.512	1.25304e+06	991007	1.94829e+06	2.15166e+06	1.65634e+06	979473	6717359	5124311	1.41037e+06	11161146	3934028	20733786	4.85673e+06	5595331	4333138	5.07102e+06
SAE2_MOUSE	SUMO-activating enzyme subunit 2 - Mus musculus (Mouse)	ASNEDGDIKR	552.766	2	19.531	1.7026e+06	659386	3.9656e+06	1.46672e+06	1.66258e+06	1.29748e+06	7.61778e+06	1.43561e+06	2.11467e+06	4.5826e+06	6.53247e+06	29578708	2.943e+06	4966746	4.76222e+06	5134498
GRP75_MOUSE	Stress-70 protein, mitochondrial precursor - Mus musculus (Mouse)	ASNGDAWVEAHGK	671.313	0	29.184	23723036	25045750	28769278	19261388	19127860	16989898	27161724	16769980	11309083	46130024	18995588	31318480	14232665	47872632	18448452	25907540
GCN1_MOUSE	eIF-2-alpha kinase activator GCN1 OS=Mus musculus GN=Gcn1 PE=1 SV=1	ASPDTPPER	485.234	0	21.73	2.23672e+06	767069	5860800	1.69482e+06	4586833	622133	3918328	3.98667e+06	1.90692e+06	1.60629e+06	3.95435e+06	7735066	3925030	3.86191e+06	3.04999e+06	4502060
SYNCI_MOUSE	Syncoilin OS=Mus musculus GN=Sync PE=1 SV=1	ASPEPLR	385.213	2	27.466	2.39482e+06	4.56712e+06	2.04972e+06	20043686	429852	3.21129e+06	617578	17005110	1.48385e+06	33914384	3003411	3.93466e+06	6531972	4725507	6937758	7.11044e+06
USO1_MOUSE	General vesicular transport factor p115 - Mus musculus (Mouse)	ASQKPQPNFPSPEYMIFDHEFTK	913.434	3	74.139	2922116	3.30828e+06	10772867	4657750	7.26771e+06	4376497	3.76878e+06	3813596	1.96091e+06	4824304	7.0385e+06	45150724	3.23331e+06	4337171	2.64634e+06	2467531
KI21A_MOUSE	Kinesin-like protein KIF21A OS=Mus musculus GN=Kif21a PE=1 SV=2	ASQQINALR	500.78	2	30.545	1.67178e+06	1.06736e+06	4457994	468097	1956398	202997	8716414	14025948	5.46333e+06	5.61432e+06	12868942	41640576	7.2621e+06	6414327	6246077	8368594
MYH10_MOUSE	Myosin-10 OS=Mus musculus GN=Myh10 PE=1 SV=2	ASRDEIFAQSK	626.32	2	30.847	42338476	8908449	18316180	3.46176e+06	13871606	7847613	244444	520964	258510	280116	411845	2804137	8.34025e+06	6.45267e+06	7.35095e+06	8325350
MYH9_MOUSE	Myosin-9 - Mus musculus (Mouse)	ASREEILAQAK	608.338	2	30.312	47550640	14315121	23390516	7448039	14519255	9131027	2345177	1.05965e+06	2139357	1.7741e+06	587854	2.30713e+06	10259464	7798371	9775974	10784516
MCM6_MOUSE	DNA replication licensing factor MCM6 OS=Mus musculus GN=Mcm6 PE=1 SV=1	ASSAAGLTAAVVR	587.333	2	45.917	3283794	1.206e+06	7.70799e+06	4.3202e+06	6.44139e+06	2131454	11102024	11398895	5.63518e+06	8887391	12308368	26941428	9988345	9599954	7975772	9759001
RPN1_MOUSE	Dolichyl-diphosphooligosaccharide--protein glycosyltransferase subunit 1 OS=Mus musculus GN=Rpn1 PE=2 SV=1	ASSFVLALEPELESR	824.434	2	79.766	13723219	10109695	27509060	13841775	25870022	7735125	11507082	10989651	7.23364e+06	13689450	20578202	55440628	12892024	11511880	10943489	10614117
IF4G2_MOUSE	Eukaryotic translation initiation factor 4 gamma 2 OS=Mus musculus GN=Eif4g2 PE=1 SV=2	ASSLISLLK	466.294	2	70.342	3731839	2.1695e+06	6478984	2.02364e+06	4887482	857689	12930537	18365032	7175598	10156649	12439124	34394020	11809801	7907885	7.40142e+06	8982324
LAP2B_MOUSE	Lamina-associated polypeptide 2 isoforms beta/delta/epsilon/gamma OS=Mus musculus GN=Tmpo PE=1 SV=3	ASSNESLVANR	574.288	2	26.566	6015913	5366778	31076190	7562195	24257996	8534284	48079748	45710480	25941026	21460096	26225290	221048128	42660620	37157492	41730348	45475932
TPR_MOUSE	Nucleoprotein TPR OS=Mus musculus GN=Tpr PE=1 SV=1	ASTALSNEQQAR	638.317	2	23.145	1.63868e+06	1748622	2.91482e+06	1.34304e+06	1316062	1.05492e+06	7.15673e+06	8387554	2.48853e+06	1.3337e+06	1.92398e+06	6.47436e+06	2.40533e+06	2903032	3.16482e+06	3.29897e+06
ABCF3_MOUSE	ATP-binding cassette sub-family F member 3 OS=Mus musculus GN=Abcf3 PE=1 SV=1	ASVILAGLGFTPK	637.378	2	76.955	2.56505e+06	603703	5355862	1.11172e+06	2.1044e+06	1.13251e+06	6180400	7.10957e+06	1.22018e+06	4.38699e+06	8827217	27824498	6.39178e+06	6113786	5.0611e+06	2.74264e+06
VIGLN_MOUSE	Vigilin OS=Mus musculus GN=Hdlbp PE=1 SV=1	ASVITQVFHVPLEER	862.971	2	75.051	3.28847e+06	857093	8389689	4.07388e+06	5650510	2.35194e+06	2.3703e+06	1.22222e+06	954841	415877	1.22969e+06	13132094	1.03675e+06	1.96136e+06	2.68077e+06	2320506
CTNA2_MOUSE	Catenin alpha-2 - Mus musculus (Mouse)	ASYVASTK	413.718	2	22.125	1.89395e+06	716285	3.15751e+06	1.38158e+06	3.25796e+06	1.27333e+06	2.37835e+06	2.32933e+06	259739	2.93229e+06	3077931	13035419	2.45702e+06	2142483	2557908	3.24831e+06
IPO5_MOUSE	Importin-5 OS=Mus musculus GN=Ipo5 PE=1 SV=3	ATAAFILANEHNVALFK	610.668	3	73.478	42977312	26970402	56523808	33956492	59398028	26527902	66009964	72234776	23757992	75020360	130042888	262555728	64534888	44855692	37254136	40392988
GRB2_MOUSE	Growth factor receptor-bound protein 2 OS=Mus musculus GN=Grb2 PE=1 SV=1	ATADDELSFK	548.761	0	41.338	108042	62739	3671122	455063	1.56759e+06	324211	799585	1.35556e+06	268788	2.50076e+06	4.22931e+06	20236670	2.09348e+06	1.60837e+06	1.75698e+06	2.93026e+06
ALBU_MOUSE	Serum albumin OS=Mus musculus GN=Alb PE=1 SV=3	ATAEQLK	380.713	2	21.46	25109236	8478863	32944412	8879262	6191671	24818658	44920216	2.64198e+06	14700915	21445800	9094946	16384632	5075169	14704695	21114674	29967288
LRP1_MOUSE	Prolow-density lipoprotein receptor-related protein 1 OS=Mus musculus GN=Lrp1 PE=1 SV=1	ATALAIMGDK	495.768	2	48.744	2.30787e+06	1.67892e+06	10522651	2388154	5.75191e+06	2.27783e+06	3.2461e+06	1.82297e+06	1.87171e+06	2880296	3.78786e+06	17887000	4.24599e+06	4.52281e+06	3524581	4.62671e+06
DHRS1_MOUSE	Dehydrogenase/reductase SDR family member 1 OS=Mus musculus GN=Dhrs1 PE=2 SV=1	ATAQEAQSLGGR	594.801	2	25.038	2402546	1.70029e+06	5498962	3.24879e+06	3945661	3.29938e+06	13164384	6.58508e+06	3.34759e+06	5004004	7.92383e+06	19062386	6204523	6186765	6909376	7375069
PRDX1_MOUSE	Peroxiredoxin-1 - Mus musculus (Mouse)	ATAVMPDGQFK	582.789	2	41.916	121212680	120197880	607220416	148201088	392726848	128474800	93658136	96606160	75411640	116495216	220393712	839467776	255849056	230829584	214040864	252915936
SSDH_MOUSE	Succinate-semialdehyde dehydrogenase, mitochondrial OS=Mus musculus GN=Aldh5a1 PE=1 SV=1	ATC[160.0307]FLLR	440.739	0	44.92	2.32918e+06	7788429	141362	1.03494e+06	2.51163e+06	2.89896e+06	131407	4021682	1.17002e+06	5894149	3892740	721510	3590055	2.78506e+06	779799	1.17893e+06
IDHC_MOUSE	Isocitrate dehydrogenase [NADP] cytoplasmic OS=Mus musculus GN=Idh1 PE=1 SV=1	ATDFVVPGPGK	544.292	2	46.877	17066296	16820672	46904020	29118854	45157016	24746306	103688528	81340256	49795332	115940064	143009440	488861728	97425984	101678216	93397544	104978032
ADH1_YEAST	Alcohol dehydrogenase 1 OS=Saccharomyces cerevisiae GN=ADH1 PE=1 SV=4	ATDGGAHGVINVSVSEAAIEASTR	771.38586, 771.3859, 771.38617, 771.38635, 771.3864, 771.3871, 771.38806, 771.3896, 1156.5753	0, 2, 3	66.357	2816079104	2580136448	2246998784	2900391680	2622860800	2428806656	2136588160	2998648320	2523366400	2477555968	2664309760	2161044224	2477455616	2022318848	1740752000	1916660992
ADH1_YEAST	Alcohol dehydrogenase 1 OS=Saccharomyces cerevisiae GN=ADH1 PE=1 SV=4	ATDGGAHGVIN[115.0269]VSVSEAAIEASTR	771.721	0	62.445	5449408	8568617	4.52943e+06	8.26391e+06	1479722	4.90453e+06	4.42566e+06	5.50535e+06	3.81609e+06	4.86595e+06	9532847	3.07918e+06	5879473	3862323	4828487	3.31736e+06
SAHH_MOUSE	Adenosylhomocysteinase - Mus musculus (Mouse)	ATDVMIAGK	453.242	2	32.953	289432	442987	1.69348e+06	897416	939157	1.20477e+06	745213	965884	727836	941611	1.21124e+06	9690078	930851	1.23055e+06	1229337	1.60049e+06
CCAR2_MOUSE	Cell cycle and apoptosis regulator protein 2 OS=Mus musculus GN=Ccar2 PE=1 SV=2	ATEAAPQPHEASGEAEATEQAPDVSEQADTSK	1084.82	3	34.321	1.49049e+06	423500	2.03328e+06	354717	528612	65086.3	3.62554e+06	2.77702e+06	189013	648205	1.90791e+06	24781254	2.5783e+06	3.90308e+06	2.29861e+06	2.45682e+06
HNRH2_MOUSE	Heterogeneous nuclear ribonucleoprotein H2 OS=Mus musculus GN=Hnrnph2 PE=1 SV=1	ATENDIYNFFSPLNPMR	676.9869, 1014.97723	2, 3	92.542	4.26622e+06	4547104	17319600	8121705	11325838	3925302	21180964	19499584	7.85027e+06	21564698	30712876	133008000	18474416	15126269	14200917	13747087
HNRH2_MOUSE	Heterogeneous nuclear ribonucleoprotein H2 OS=Mus musculus GN=Hnrnph2 PE=1 SV=1	ATENDIYNFFSPLNPM[147.0354]R	1022.98	2	84.908	454420	170346	1.03823e+06	500568	1.82411e+06	356849	2397514	3.22055e+06	391147	3.18948e+06	5.5592e+06	23265422	2.74734e+06	2.59448e+06	2.35727e+06	2.2188e+06
HNRPF_MOUSE	Heterogeneous nuclear ribonucleoprotein F - Mus musculus (Mouse)	ATENDIYNFFSPLNPVR	666.3289, 998.9911	0, 2	90.066	40546732	47676820	107071568	57312176	92464416	46512204	164228608	121257000	72742696	184176224	236537088	1069110848	140645568	134119160	128640344	121264696
RS2_MOUSE	40S ribosomal protein S2 - Mus musculus (Mouse)	ATFDAISK	426.726	2	35.242	32996438	32067166	76143008	49441964	68580864	42592016	79430720	81624360	39101040	73735608	81313512	170314848	74332024	56174980	63391556	71647304
PSA_MOUSE	Puromycin-sensitive aminopeptidase OS=Mus musculus GN=Npepps PE=1 SV=1	ATFDISLVVPK	595.344	2	76.894	1.16535e+06	815078	7386851	3.91989e+06	7549475	1339622	9294846	12222303	7155230	12536405	27284004	103052256	6.06814e+06	6.46944e+06	3809727	4.07673e+06
TOM70_MOUSE	Mitochondrial import receptor subunit TOM70 OS=Mus musculus GN=Tomm70a PE=1 SV=1	ATFYLLIGSANAAKPDLDK	670.028	3	73.697	1.92333e+06	952919	3007690	862918	2070492	498518	904384	1.98333e+06	389431	1.12377e+06	2941378	22063876	731727	304701	559221	170280
COPG1_MOUSE	Coatomer subunit gamma-1 OS=Mus musculus GN=Copg1 PE=2 SV=1	ATFYLNVLEQK	663.358	2	71.056	8623870	3.81852e+06	20638420	8930073	13690844	6837478	7.02848e+06	5.27852e+06	667935	2.62395e+06	8.00492e+06	24229026	7.08758e+06	6682897	5276470	4.81162e+06
COPG2_MOUSE	Coatomer subunit gamma-2 OS=Mus musculus GN=Copg2 PE=2 SV=1	ATFYLNVLQQR	676.867	2	70.303	5354613	2.32602e+06	15746816	10259487	15474785	5947174	46873144	61486784	27570328	8832629	19220388	37409472	11167535	10092752	9468594	6705837
FINC_MOUSE	Fibronectin OS=Mus musculus GN=Fn1 PE=1 SV=3	ATGVFTTLQPLR	652.372	2	65.681	107698048	66205844	101164016	17336946	32668506	11442196	7.48475e+06	25301994	3.45235e+06	4880819	7.44751e+06	6.71658e+06	31587204	25684472	26466532	25431046
PYR1_MOUSE	CAD protein OS=Mus musculus GN=Cad PE=1 SV=1	ATGYPLAYVAAK	612.835	2	55.71	8.17389e+06	4681748	19523782	9275858	14839596	8488711	9767974	19222038	4372695	10967296	26054114	66123208	17552276	17378840	17411592	20070084
TNPO2_MOUSE	Transportin-2 OS=Mus musculus GN=Tnpo2 PE=2 SV=1	ATIGILITTIASK	651.407	2	82.465	3.60615e+06	1.01587e+06	3.99715e+06	2814723	2.59078e+06	675466	5402264	4880866	1.03603e+06	7.01312e+06	9153744	32823984	2176193	2.3614e+06	1500353	722385
MYH10_MOUSE	Myosin-10 OS=Mus musculus GN=Myh10 PE=1 SV=2	ATISALEAK	452.261	2	36.724	75150768	25154468	47119204	12060279	38653816	21750952	835165	4.02381e+06	1.78153e+06	558460	1.50741e+06	7718820	21980652	14855669	17869940	20048430
TCPH_MOUSE	T-complex protein 1 subunit eta - Mus musculus (Mouse)	ATISNDGATILK	602.331	2	42.986	12113034	22892932	51185200	13824694	35804976	8229882	39291408	57199692	18402118	73181536	71082808	241733328	59444920	61048572	50763500	65144900
CARF_MOUSE	CDKN2A-interacting protein OS=Mus musculus GN=Cdkn2aip PE=2 SV=1	ATLDVFFVPLK	625.363	2	90.875	17425.2	9509.68	128498	56073.2	103180	0	1.85587e+06	2.12733e+06	842846	1.08233e+06	2610474	14475238	817129	751346	689366	555049
CLIP2_MOUSE	CAP-Gly domain-containing linker protein 2 OS=Mus musculus GN=Clip2 PE=1 SV=2	ATLNSGPGAQQK	586.306	2	22.305	383221	49195.8	821182	64870.6	444839	57878.6	990015	943440	174187	691140	1156079	7889797	990194	1.13277e+06	322473	916185
UBA1_MOUSE	Ubiquitin-like modifier-activating enzyme 1 OS=Mus musculus GN=Uba1 PE=1 SV=1	ATLPSPDKLPGFK	457.593	3	57.13	9586410	5447387	22248702	9699960	17705728	7586943	23323600	25285056	9612474	30171958	31729760	112926992	31818156	22829566	22992828	30314984
ACACA_MOUSE	Acetyl-CoA carboxylase 1 - Mus musculus (Mouse)	ATLVEHGIR	498.284	2	30.362	64458080	47504504	84854600	88979752	86842216	73545040	54768752	97879600	29842414	75059856	117988008	97818904	76509184	62170924	70893096	84778224
BACH_MOUSE	Cytosolic acyl coenzyme A thioester hydrolase OS=Mus musculus GN=Acot7 PE=1 SV=2	ATLWYVPLSLK	645.877	2	87.375	671204	345506	4.80679e+06	1.08792e+06	2.86716e+06	706061	3.70494e+06	3.44171e+06	1.10158e+06	4.339e+06	9362418	28309196	4512879	3.85107e+06	3.84344e+06	3.9736e+06
ANM1_MOUSE	Protein arginine N-methyltransferase 1 - Mus musculus (Mouse)	ATLYVTAIEDR	626.333	2	55.035	5.57543e+06	4.95022e+06	12282030	6156473	8554570	7.27596e+06	10916818	7116358	6.16479e+06	11997454	7.38507e+06	46043396	13224917	12668137	9940193	14576942
NCBP1_MOUSE	Nuclear cap-binding protein subunit 1 OS=Mus musculus GN=Ncbp1 PE=1 SV=2	ATNDEIFSILK	625.835	2	74.136	470377	649952	5926577	1.48528e+06	3.96581e+06	1.7446e+06	8950339	10035050	2.13241e+06	6.07767e+06	16267443	69327912	11182126	11362148	10113643	10821847
CSDE1_MOUSE	Cold shock domain-containing protein E1 OS=Mus musculus GN=Csde1 PE=2 SV=1	ATNIEVLSNTFQFTNEAR	1028.01	2	74.899	89397.7	368835	995459	275636	646541	62857.4	1.5907e+06	2.53996e+06	176910	1.81796e+06	2963312	17870134	465002	387589	233340	496532
RTN4_MOUSE	Reticulon-4 OS=Mus musculus GN=Rtn4 PE=1 SV=2	ATNPFVNR	459.743	2	35.413	1.89397e+06	1.74719e+06	7162141	1.95199e+06	4233350	1.50019e+06	70058712	74848984	45456612	9427056	15844632	101772912	26853072	21578206	23686190	29912762
MSH6_MOUSE	DNA mismatch repair protein Msh6 OS=Mus musculus GN=Msh6 PE=1 SV=2	ATPILSETK	480.274	2	35.541	636273	282869	1.41228e+06	797309	2.08419e+06	926205	4.13453e+06	5563563	3047381	2.68791e+06	5046810	18574544	3.41936e+06	2635448	3189693	3.85818e+06
PCNA_MOUSE	Proliferating cell nuclear antigen - Mus musculus (Mouse)	ATPLSPTVTLSMSADVPLVVEYK	806.765	3	92.552	3.86838e+06	2.00104e+06	4655223	3.24922e+06	2.96624e+06	1.14048e+06	4.1145e+06	8032704	3134164	4633526	7.2905e+06	21357446	2.39418e+06	2.76243e+06	1.54856e+06	944240
MBB1A_MOUSE	Myb-binding protein 1A OS=Mus musculus GN=Mybbp1a PE=1 SV=2	ATPQIPETK	492.771	2	31.457	4.35779e+06	948891	6642575	1.72359e+06	5067539	742542	10734336	16202815	5103814	1917869	6019608	22738708	6675869	5.22492e+06	5.36384e+06	7826209
AGAP3_MOUSE	Arf-GAP with GTPase, ANK repeat and PH domain-containing protein 3 OS=Mus musculus GN=Agap3 PE=1 SV=1	ATPTTAPGTSPR	578.801	2	23.802	231216	52341.4	639237	369899	1.03451e+06	341532	6447180	4.74314e+06	1.64701e+06	4978917	7.19813e+06	19001020	3.67673e+06	3.88784e+06	3199942	3.71135e+06
IF4A1_MOUSE	Eukaryotic initiation factor 4A-I - Mus musculus (Mouse)	ATQALVLAPTR	570.84	2	47.14	73584056	56993192	174664384	94430728	135899824	65723304	187214768	159274224	84230528	176494048	239941952	824340672	167838096	177109440	185427488	192662960
MBB1A_MOUSE	Myb-binding protein 1A OS=Mus musculus GN=Mybbp1a PE=1 SV=2	ATQTLQTLGEAQSK	738.388	2	37.043	4.78745e+06	1.76879e+06	8.09607e+06	2.81523e+06	5.03427e+06	1.17646e+06	20886542	20576336	9279172	4.8816e+06	8454240	25148486	9765723	8936041	8380884	10307232
MAP4_MOUSE	Microtubule-associated protein 4 OS=Mus musculus GN=Map4 PE=1 SV=3	ATSPSTLVSTGPSSR	724.373	2	36.883	3236852	3.04986e+06	10616967	4431851	7.979e+06	5079843	9454198	18181974	13469068	3828084	7660676	40291484	10631734	9466827	9702583	12947029
CSN4_MOUSE	COP9 signalosome complex subunit 4 OS=Mus musculus GN=Cops4 PE=1 SV=1	ATTADGSSILDR	603.801	2	36.252	6.45084e+06	4.08967e+06	13552094	6851968	13131007	4.68141e+06	10420060	8146601	4.53032e+06	9731940	12212711	37518624	10871449	8838780	10029155	11586650
SERPH_MOUSE	Serpin H1 precursor - Mus musculus (Mouse)	ATTLAER	381.21	2	22.604	42584732	37574532	126382632	61454384	104522072	52894104	8935492	12401924	8616833	13919078	14202618	49105216	41220392	38855972	38656064	44441248
TNPO1_MOUSE	Transportin-1 OS=Mus musculus GN=Tnpo1 PE=1 SV=1	ATVGILITTIASK	644.398	2	74.91	26406240	12697403	38387604	20201514	31438840	13347469	21713154	21560220	8063361	22479612	38806976	124735688	16079703	16502678	14319297	10691019
SYDC_MOUSE	Aspartyl-tRNA synthetase, cytoplasmic OS=Mus musculus GN=Dars PE=2 SV=1	ATVNQDTR	452.726	2	19.56	3.65768e+06	2133727	8668859	4511461	7.67716e+06	2.85834e+06	9103459	5.69728e+06	3.34083e+06	5878673	9969230	27013042	6.77207e+06	6.57144e+06	6173983	6563773
SF3B1_MOUSE	Splicing factor 3B subunit 1 OS=Mus musculus GN=Sf3b1 PE=1 SV=1	ATVNTFGYIAK	592.818	2	50.842	4.52347e+06	2421965	12863006	5282569	8.04112e+06	3.81782e+06	33677336	34957664	14998813	15457915	26581436	58014832	20803800	17634756	17407990	20032908
1433G_MOUSE	14-3-3 protein gamma - Mus musculus (Mouse)	ATVVESSEK	475.245	2	21.52	1.08057e+06	734337	2.66917e+06	1.24217e+06	2.5977e+06	708941	7.10421e+06	3.80662e+06	1.98524e+06	14175677	3.62197e+06	22646290	4.91509e+06	4.69921e+06	5.38561e+06	4960811
CAND1_MOUSE	Cullin-associated NEDD8-dissociated protein 1 - Mus musculus (Mouse)	AVAALLTIPEAEK	442.59302, 663.38666	2, 3	67.741	47851808	23329898	79086848	58610108	90192264	39028684	91743272	80620304	32130416	85453704	130812608	358010720	83171344	76053744	83230576	79633408
CAND2_MOUSE	Cullin-associated NEDD8-dissociated protein 2 OS=Mus musculus GN=Cand2 PE=1 SV=2	AVAALLTNPEVR	627.364	2	56.366	6158467	1734876	9662886	7493851	13577333	5.41512e+06	6627928	9142272	2.73762e+06	9092235	14592096	45011088	10193704	10582055	10704289	11762063
OGT1_MOUSE	UDP-N-acetylglucosamine--peptide N-acetylglucosaminyltransferase 110 kDa subunit OS=Mus musculus GN=Ogt PE=1 SV=2	AVAAYLR	382.226	2	36.676	977424	409485	3.43855e+06	564918	3.11389e+06	670879	9458626	12801830	4390916	7857482	13516653	39964244	9600424	6317769	6572401	8019347
TLN1_MOUSE	Talin-1 OS=Mus musculus GN=Tln1 PE=1 SV=1	AVAEQIPLLVQGVR	498.29877, 498.2992, 746.94586	2, 3	73.787	37840068	24795642	64310496	24766734	38883956	16413614	869408	1870617	523619	488068	993375	13499102	15609179	13605499	14052288	15462928
QCR2_MOUSE	Cytochrome b-c1 complex subunit 2, mitochondrial OS=Mus musculus GN=Uqcrc2 PE=1 SV=1	AVAFQNSQTR	561.288	2	27.487	17497084	14560293	36876404	22474408	31935840	31554390	34415188	32334048	26294022	36934360	40961884	89925656	32468812	28231726	33430680	42400168
SERPH_MOUSE	Serpin H1 precursor - Mus musculus (Mouse)	AVAISLPK	399.757	2	50.108	84024296	61819332	209711808	104805312	213405952	77325040	3161896	17667420	7894991	16716632	29435246	72482312	93847064	72176208	63528488	84377536
TOP1_MOUSE	DNA topoisomerase 1 OS=Mus musculus GN=Top1 PE=1 SV=2	AVALYFIDK	520.294	2	65.997	8.26019e+06	3857513	15313603	10442673	15290192	9079164	35634980	50109256	21284110	31285174	49165584	119677312	27012082	26326108	25876078	24348922
PRS4_MOUSE	26S protease regulatory subunit 4 - Mus musculus (Mouse)	AVANQTSATFLR	639.844	2	44.198	3.19553e+06	1.53615e+06	7.75473e+06	4357261	8.31597e+06	3.07019e+06	7.83518e+06	7647687	3294117	10802674	11205441	41171088	9207636	10517925	9371284	9681807
TCPE_MOUSE	T-complex protein 1 subunit epsilon OS=Mus musculus GN=Cct5 PE=1 SV=1	AVANTMR	381.699	2	21.768	2.70585e+06	1.10213e+06	12685235	3772166	5.51393e+06	2163944	10306029	9773847	3601912	10436904	13350805	49843152	9640842	9377852	8447058	11682227
ZMYM4_MOUSE	Zinc finger MYM-type protein 4 OS=Mus musculus GN=Zmym4 PE=1 SV=1	AVAPQQGLLDR	584.327	2	41.827	240986	99839.7	825663	863121	1.35303e+06	700527	11053733	13691424	5.61683e+06	3.27214e+06	6.31823e+06	16804056	5.13194e+06	4.82967e+06	3862822	5.36802e+06
TCPG_MOUSE	T-complex protein 1 subunit gamma - Mus musculus (Mouse)	AVAQALEVIPR	583.848	2	58.947	96857040	43682692	187854336	87429656	159863216	78747632	266959808	236331872	113944144	221326784	344730848	767311040	231409216	216464816	216557744	223351072
QCR2_MOUSE	Cytochrome b-c1 complex subunit 2, mitochondrial OS=Mus musculus GN=Uqcrc2 PE=1 SV=1	AVAQGNLSSADVQAAK	765.399	2	33.765	6.77211e+06	3.76975e+06	15835151	10054911	16263119	6.71051e+06	14300057	15810798	7.59014e+06	14407284	20831904	71958032	16881682	17017748	15748333	16034282
TLN1_MOUSE	Talin-1 OS=Mus musculus GN=Tln1 PE=1 SV=1	AVASAAAALVLK	542.839	2	59.275	44933548	27135918	78805112	30321402	42739236	23914328	6.69773e+06	8951593	3590870	8.34851e+06	7.81425e+06	24994532	23672406	25680196	27395920	25046126
LAT1_MOUSE	Large neutral amino acids transporter small subunit 1 OS=Mus musculus GN=Slc7a5 PE=1 SV=1	AVATPAAAAAEEER	678.841	2	33.422	13286575	5.18205e+06	25471022	17598134	21500168	7.85251e+06	3.33351e+06	2.88798e+06	889020	3.94369e+06	4.05853e+06	18575564	7.59638e+06	10139502	8431315	11241366
PSDE_MOUSE	26S proteasome non-ATPase regulatory subunit 14 - Mus musculus (Mouse)	AVAVVVDPIQSVK	662.895	2	61.281	0	0	2.513e+06	1.66393e+06	6576917	0	2.03405e+06	9514985	2.77417e+06	8.37729e+06	19010772	99690560	12543028	10609108	9450150	4747948
TCPQ_MOUSE	T-complex protein 1 subunit theta - Mus musculus (Mouse)	AVDDGVNTFK	533.264	2	35.035	37464872	42723680	104798800	44187112	71922416	31045908	165505040	132967096	72192384	90327632	128466256	418799712	115690864	95967328	100846616	117995064
DYHC1_MOUSE	Cytoplasmic dynein 1 heavy chain 1 - Mus musculus (Mouse)	AVDDLNLHSYSNLPIWVNK	733.38	3	76.486	23152442	7047458	35855836	22130024	26428136	15580400	16155911	38689092	11253062	17541740	47905176	105578920	22690382	17860306	14940742	15412439
RL8_MOUSE	60S ribosomal protein L8 - Mus musculus (Mouse)	AVDFAER	404.202	2	31.613	89291432	58101552	100815648	80815312	93354064	82554696	71161832	109711040	49219272	78261816	84842408	216058832	107995320	82960856	85168912	91814640
ATPA_MOUSE	ATP synthase subunit alpha, mitochondrial precursor - Mus musculus (Mouse)	AVDSLVPIGR	513.801	2	54.881	186446752	122366824	326472000	240526304	368164864	191015984	282950432	264764720	124766200	286895488	408345792	759923520	319718336	313020864	286557152	324214560
EIF3A_MOUSE	Eukaryotic translation initiation factor 3 subunit A - Mus musculus (Mouse)	AVEDIHGLFSLSK	708.379	0	63.943	2.19778e+06	93289.1	3.28885e+06	1.72324e+06	4244869	928760	3.52612e+06	239227	738619	644301	3.05877e+06	10926703	916715	1.48994e+06	345277	111942
NEST_MOUSE	Nestin OS=Mus musculus GN=Nes PE=1 SV=1	AVEEGELLQDAVGEAWSLGSSEPK	834.405	3	92.161	3.26861e+06	1.24454e+06	12974419	933079	3.11912e+06	708592	33575268	48550584	20259126	1269555	4.86031e+06	41929280	11402264	8452621	6883716	8014599
HNRL2_MOUSE	Heterogeneous nuclear ribonucleoprotein U-like protein 2 OS=Mus musculus GN=Hnrnpul2 PE=1 SV=1	AVEEQGDDQDSEK	725.301	2	19.511	812933	364944	1.68094e+06	1.14114e+06	1.40369e+06	570043	1.15669e+06	1.74981e+06	679722	1.15143e+06	2564695	12617823	1846283	2.24036e+06	1622740	1.61248e+06
TKT_MOUSE	Transketolase OS=Mus musculus GN=Tkt PE=1 SV=1	AVELAANTK	458.758	2	28.308	3.10685e+06	5867334	7.93964e+06	5257111	8372094	5620295	16432359	10944769	6074563	27753794	5.67747e+06	30391466	9834253	8436713	10101470	10900482
CKAP5_MOUSE	Cytoskeleton-associated protein 5 OS=Mus musculus GN=Ckap5 PE=2 SV=1	AVELMER	424.219	0	36.66	1.29041e+06	1.3004e+06	3.07217e+06	1.51996e+06	2.1931e+06	1.3227e+06	5.12162e+06	6.74149e+06	2.25199e+06	2.50229e+06	5.05814e+06	16343088	4.71482e+06	2941572	3.42719e+06	4.92001e+06
TOM70_MOUSE	Mitochondrial import receptor subunit TOM70 OS=Mus musculus GN=Tomm70a PE=1 SV=1	AVELNPK	385.723	0	28.082	2.29025e+06	1053280	4492137	1128231	3.82338e+06	804164	2.27439e+06	2.64625e+06	942716	1.98415e+06	5.6348e+06	20101166	4835915	3027118	3.94645e+06	3.67318e+06
VATA_MOUSE	Vacuolar ATP synthase catalytic subunit A OS=Mus musculus GN=Atp6v1a PE=1 SV=2	AVETTAQSDNK	582.279	2	19.438	1.68428e+06	644840	3.56446e+06	1.27968e+06	1.13281e+06	1.05842e+06	4.29544e+06	990677	1.14021e+06	2.73789e+06	4236805	14903337	1.37042e+06	4645750	4709928	6.68032e+06
SYAC_MOUSE	Alanyl-tRNA synthetase, cytoplasmic OS=Mus musculus GN=Aars PE=2 SV=1	AVFDETYPDPVR	704.841	2	54.96	5.62395e+06	5.73233e+06	25376728	5.77279e+06	14672075	4299506	12273253	9970528	4955029	10835508	22257712	99485328	16784864	17438750	16040027	18768554
ACTS_MOUSE	Actin, alpha cardiac muscle 1 OS=Mus musculus GN=Actc1 PE=1 SV=1	AVFPSIVGRPR	400.23892, 400.23907, 400.23993, 599.85626, 599.8565	0, 2, 3	52.646	2219940864	2457880832	4425855488	3000371968	4769330688	2766963200	4703316480	4180923136	1562324992	4371997696	4977924608	18338330624	4780333568	4564529664	4049320704	4763107840
AT1A1_MOUSE	Sodium/potassium-transporting ATPase subunit alpha-1 precursor - Mus musculus (Mouse)	AVFQANQENLPILK	792.942	2	67.251	3.6129e+06	2.21882e+06	14889288	5.17079e+06	13597810	4371888	4278642	2.64031e+06	270050	3.7966e+06	7873561	35002508	7738634	8457653	6945693	8057970
CNDP2_MOUSE	Cytosolic non-specific dipeptidase OS=Mus musculus GN=Cndp2 PE=1 SV=1	AVFQYIDENQDR	749.351	2	50.997	4.96015e+06	3357271	10638592	1.94858e+06	3935816	594890	1.05377e+06	2.1676e+06	772890	2.54283e+06	3781370	21389326	3.55247e+06	3428277	2.67133e+06	3026110
TBA4A_MOUSE	Tubulin alpha-4A chain - Mus musculus (Mouse)	AVFVDLEPTVIDEIR	572.6451, 858.4642	2, 3	88.253	10722239	7894741	25633066	19959376	32899138	12171245	110730984	102777008	44535800	97145968	141701280	298847584	46651380	39289116	34207304	34174496
TBA1A_MOUSE	Tubulin alpha-1A chain - Mus musculus (Mouse)	AVFVDLEPTVIDEVR	567.97266, 567.97284, 567.9729, 851.4558, 851.4562, 851.45685, 851.4569	0, 2, 3	80.942	1117922688	704454464	2076249984	1702050304	2641043968	1258782720	9028839424	7645843456	3702661632	8073782272	10203255808	22116753408	4561813504	3728503808	3369247232	3796205056
XPO1_MOUSE	Exportin-1 - Mus musculus (Mouse)	AVGHPFVIQLGR	431.91852, 647.37445	2, 3	58.372	23872640	9114708	46698300	19056046	45063060	21869310	40395640	51024416	18373938	40094084	74789440	189467552	44040360	41657552	40492940	43052504
VPS36_MOUSE	Vacuolar protein-sorting-associated protein 36 OS=Mus musculus GN=Vps36 PE=1 SV=1	AVGIVGIER	457.276	2	47.217	924509	666305	4.18049e+06	1.85601e+06	3.5825e+06	110007	4.21876e+06	5.62691e+06	5.23776e+06	4231856	6.89436e+06	12505362	3.1018e+06	3805658	3.70836e+06	3020595
2AAA_MOUSE	Serine/threonine-protein phosphatase 2A 65 kDa regulatory subunit A alpha isoform - Mus musculus (Mouse)	AVGPEITK	407.737	2	29.642	18750150	14901687	47836620	20719696	41402240	13309798	48646304	39797200	24883728	52862368	81979376	232933312	56713572	42863300	50163316	59649796
RED_MOUSE	Protein Red OS=Mus musculus GN=Ik PE=2 SV=1	AVGPTAEADK	479.745	2	22.902	1.26563e+06	1.29608e+06	4268349	1551564	1.72539e+06	1628401	5.16053e+06	4543348	2.6303e+06	2.17159e+06	2637083	15507747	4.66207e+06	3.20718e+06	3.45167e+06	4700469
SNX1_MOUSE	Sorting nexin-1 OS=Mus musculus GN=Snx1 PE=1 SV=1	AVGTQALSGAGLLK	643.375	2	57.384	6360830	2.6672e+06	17610862	4999909	13632359	3.26729e+06	11146177	12191481	4.60823e+06	11307767	19128932	69210816	16269221	15848884	14499541	14070841
PSMD3_MOUSE	26S proteasome non-ATPase regulatory subunit 3 - Mus musculus (Mouse)	AVHGFFTSNNATR	711.349	2	38.917	1.01847e+06	527850	3.01135e+06	2.62594e+06	3.77431e+06	942120	2.86557e+06	3185575	602327	3575222	4.05581e+06	12372387	3.12193e+06	3.00405e+06	2.33316e+06	3340479
SYFB_MOUSE	Phenylalanyl-tRNA synthetase beta chain OS=Mus musculus GN=Farsb PE=2 SV=1	AVHISNPK	433.247	2	23.498	7796019	7.41995e+06	20356254	9207428	11329968	10227916	28760054	14105795	12664448	27131444	21431816	36332128	15570417	13654827	22213616	23124320
U2AF1_MOUSE	Splicing factor U2AF 35 kDa subunit OS=Mus musculus GN=U2af1 PE=2 SV=4	AVIDLNNR	457.756	2	38.22	3.72437e+06	3.04987e+06	13501117	7317726	13993235	8106474	17470174	26464140	12140600	18471956	30251538	120760960	26294008	19083706	21597764	24217728
CSN4_MOUSE	COP9 signalosome complex subunit 4 OS=Mus musculus GN=Cops4 PE=1 SV=1	AVIEHNLLSASK	641.362	2	41.276	3.22848e+06	2.65427e+06	11015906	2.71778e+06	9208099	3.45984e+06	7.44153e+06	5475805	961604	5.91868e+06	11627135	45006724	7.77799e+06	6968856	7535787	9373544
SCRN1_MOUSE	Secernin-1 - Mus musculus (Mouse)	AVIESDEEQGR	616.791	2	24.945	2.3118e+06	2.40512e+06	4.72714e+06	3.14748e+06	3.22269e+06	2.97717e+06	12004991	10171707	5.46401e+06	12717642	12554158	67833792	12470847	10657769	12312074	14863609
KLC2_MOUSE	Kinesin light chain 2 OS=Mus musculus GN=Klc2 PE=1 SV=1	AVIQGLETLR	550.326	2	56.727	506980	351649	1.40615e+06	26364.7	340092	182197	2.90592e+06	4.62431e+06	677674	991670	5003607	23606806	1.98439e+06	1.17595e+06	1.94989e+06	4050778
MYH10_MOUSE	Myosin-10 OS=Mus musculus GN=Myh10 PE=1 SV=2	AVIYNPATQADWTAK	824.92	2	56.654	159803904	21113014	78013864	18205700	50609352	18764708	2.88797e+06	8575270	2.64274e+06	2.74195e+06	8517793	33458774	30024876	36076860	31638458	35430080
NFIB_MOUSE		AVKDELLSEKPEIK	533.637	0	43.947	0	0	187457	0	0	0	4611439	6545127	1.40283e+06	3.14095e+06	5.93482e+06	22284704	3332311	3905421	1.93454e+06	4.02212e+06
MAP1B_MOUSE	Microtubule-associated protein 1B OS=Mus musculus GN=Map1b PE=1 SV=1	AVLDALLEGK	514.802	2	68.132	1.62177e+06	1.52553e+06	9597705	5785371	8.28425e+06	1.96307e+06	77708904	74812864	34153832	82721944	94670008	183620432	48489804	45202452	37731992	43064152
NBEA_MOUSE	Neurobeachin OS=Mus musculus GN=Nbea PE=1 SV=1	AVLEQFLSFAK	626.85	2	84.735	128882	202065	395094	114430	221296	105008	4977628	7351120	1.47186e+06	4.05694e+06	8756226	22688506	2.32081e+06	1765926	1.61769e+06	1.35114e+06
SYVC_MOUSE	Valyl-tRNA synthetase OS=Mus musculus GN=Vars PE=2 SV=1	AVLGEVALYSGAR	653.361	2	59.518	5.35999e+06	549909	22399460	1.50177e+06	9337263	2101250	8.11648e+06	15038204	7093108	10909799	21041954	85069488	17841042	14474477	14079982	16274373
RUVB2_MOUSE	RuvB-like 2 OS=Mus musculus GN=Ruvbl2 PE=2 SV=3	AVLIAGQPGTGK	556.326	2	37.915	3.28271e+06	3.42025e+06	8884102	5.94637e+06	9517698	3.66523e+06	4.8568e+06	4.12745e+06	1.35597e+06	6669518	4326872	16845440	6376996	5.7096e+06	6.6666e+06	6895399
TBG2_MOUSE	Tubulin gamma-2 chain OS=Mus musculus GN=Tubg2 PE=2 SV=1	AVLLDLEPR	513.303	2	62.876	3.13224e+06	854769	5478932	6150013	7.889e+06	3.52747e+06	12134569	15896818	7003670	15195448	17807896	44701136	11248654	10811072	10428255	12060357
NED4L_MOUSE	E3 ubiquitin-protein ligase NEDD4-like OS=Mus musculus GN=Nedd4l PE=1 SV=2	AVLLMDAEK	495.27	2	49.116	204310	258183	548386	257984	932852	156286	2.03663e+06	2.32621e+06	1.07322e+06	2.37905e+06	4094445	11521808	2.18457e+06	2367564	1.77563e+06	2.27357e+06
TBB4A_MOUSE	Tubulin beta-4A chain OS=Mus musculus GN=Tubb4a PE=1 SV=3	AVLVDLEPGTMDSVR	801.415	2	67.481	50175292	32264412	116356144	93841680	154028608	64495880	177842816	174040032	81571536	168508288	262372416	643323328	145749328	138469376	124686528	136857696
TBB4A_MOUSE	Tubulin beta-4A chain OS=Mus musculus GN=Tubb4a PE=1 SV=3	AVLVDLEPGTM[147.0354]DSVR	809.41	2	58.471	19626948	12937540	40439984	35778684	97520336	29722906	94170528	99404056	40775196	95461560	131234896	308005184	85012232	69606016	60470192	74912816
XPO5_MOUSE	Exportin-5 OS=Mus musculus GN=Xpo5 PE=2 SV=1	AVMEQIPEINK	636.336	2	50.936	226222	208353	1.35374e+06	796467	1.39512e+06	299416	2.74158e+06	4315872	528316	5.14189e+06	8.38513e+06	36833368	4606523	1.87746e+06	4.15025e+06	4.40186e+06
CMYA5_MOUSE	Cardiomyopathy-associated protein 5 OS=Mus musculus GN=Cmya5 PE=1 SV=2	AVPAIEPK	412.746	2	39.433	49156508	49352868	56156616	49528248	69751600	70781520	40509636	54628932	73051040	45212748	62860492	52857816	58233608	47362476	49766064	56235756
NAMPT_MOUSE	Nicotinamide phosphoribosyltransferase OS=Mus musculus GN=Nampt PE=1 SV=1	AVPEGSVIPR	512.793	0	40.713	164904832	247170544	224425328	304194432	203061184	275150592	192136112	333377408	285259040	238109616	240048384	172035040	243033152	220061856	202297984	251708272
PSMD2_MOUSE	26S proteasome non-ATPase regulatory subunit 2 - Mus musculus (Mouse)	AVPLALALISVSNPR	507.6428, 760.9606	2, 3	92.746	20239190	14696673	57702368	24368404	46620532	13596391	48999072	42157708	14366488	48861312	68199760	239624144	32198514	30930182	28565534	26122966
RL6_MOUSE	60S ribosomal protein L6 OS=Mus musculus GN=Rpl6 PE=1 SV=3	AVPQLQGYLR	572.826	2	56.614	67078512	40067608	103352880	75002320	105252808	80673896	103841616	136141632	53758092	74066352	129179504	334133696	122686320	113200824	111837856	115795376
FLNA_MOUSE	Filamin-A - Mus musculus (Mouse)	AVPTGDASK	423.22	2	20.417	7662468	3926197	14369544	5.67066e+06	4277413	6.47665e+06	2.87421e+06	1.59851e+06	1.36546e+06	2011841	2.54095e+06	7.80614e+06	2697243	5302461	4.49142e+06	5433425
DNJC7_MOUSE	DnaJ homolog subfamily C member 7 OS=Mus musculus GN=Dnajc7 PE=1 SV=2	AVQFFVQALR	589.837	2	72.627	438490	414792	2806847	651399	2.28969e+06	85867.6	2.17621e+06	3155510	1.31447e+06	2714018	8.32514e+06	63884084	2.32704e+06	3.88341e+06	4.06528e+06	3.35048e+06
SHLB1_MOUSE	Endophilin-B1 OS=Mus musculus GN=Sh3glb1 PE=1 SV=1	AVQFTEEK	476.242	2	30.022	5426098	6901353	14161913	6.36462e+06	12784248	3849394	5946999	6.23226e+06	3545504	5.41458e+06	10115249	36514196	9089310	6.70124e+06	8434852	8637414
SNF5_MOUSE	SWI/SNF-related matrix-associated actin-dependent regulator of chromatin subfamily B member 1 OS=Mus musculus GN=Smarcb1 PE=1 SV=1	AVSISTEPPTYLR	717.386	2	55.42	594944	1.88354e+06	3.77922e+06	1.3448e+06	3.78368e+06	1.03282e+06	9245234	8901739	3.40624e+06	8648878	12197729	29529164	7060173	6883969	5.30136e+06	7097825
DCLK1_MOUSE	Serine/threonine-protein kinase DCLK1 OS=Mus musculus GN=Dclk1 PE=1 SV=1	AVSSLATAK	424.247	2	26.681	34873.9	108946	127797	363475	261979	193307	10920667	11301966	5.01623e+06	12323587	14762349	45296716	8389842	5673352	8646146	8932764
LRP1_MOUSE	Prolow-density lipoprotein receptor-related protein 1 OS=Mus musculus GN=Lrp1 PE=1 SV=1	AVTDEEPFLIFANR	811.415	2	82.443	1.58557e+06	697821	6865805	1.7458e+06	5.06105e+06	1.10347e+06	1.34372e+06	751060	847716	1.03894e+06	1698016	13526400	2707028	2.3861e+06	2423375	2278441
1433F_MOUSE	14-3-3 protein eta OS=Mus musculus GN=Ywhah PE=1 SV=2	AVTELNEPLSNEDR	793.88434, 793.8846	0, 2	43.042	2.54774e+06	1.65123e+06	18603614	4.87485e+06	12628590	3721848	5.92221e+06	4923391	1.93936e+06	12777030	6930981	71385352	10450760	10619516	9441172	10282729
1433T_MOUSE	14-3-3 protein theta - Mus musculus (Mouse)	AVTEQGAELSNEER	766.863	2	29.526	24367002	21121690	103021984	36194512	75033240	28017662	55077832	44740624	30625598	61476568	117547008	694289152	102686152	95578624	106008760	118141896
HNRLL_MOUSE	Heterogeneous nuclear ribonucleoprotein L-like OS=Mus musculus GN=Hnrpll PE=1 SV=3	AVTHLNNVK	498.284	2	23.995	7.22679e+06	7986761	21830400	7681518	15538050	7865941	28155132	31565276	17350706	26319238	34868920	100419088	27336626	23752330	27047946	33019806
TCPE_MOUSE	T-complex protein 1 subunit epsilon OS=Mus musculus GN=Cct5 PE=1 SV=1	AVTIFIR	410.257	2	57.592	17498174	12047526	39165768	18175020	36532164	16914672	29587632	53498580	20051922	36603528	68716376	209103456	36894464	30449010	28269114	30830112
UBA1_MOUSE	Ubiquitin-like modifier-activating enzyme 1 OS=Mus musculus GN=Uba1 PE=1 SV=1	AVTLHDQGTTQWADLSSQFYLR	846.419	3	76.545	6053498	1.93296e+06	9687600	5085523	7382478	1.87593e+06	8.18335e+06	8.34985e+06	2.76112e+06	8496298	11636781	86480840	3.82873e+06	3491723	1.20661e+06	1.65004e+06
RPN1_MOUSE	Dolichyl-diphosphooligosaccharide--protein glycosyltransferase subunit 1 OS=Mus musculus GN=Rpn1 PE=2 SV=1	AVTSEIAVLQSR	637.359	2	53.652	10734734	7891030	26727792	9641509	26289046	8337876	10380195	11725827	5324257	9849715	15765149	50971264	19373274	13816459	14086160	17285886
XPO5_MOUSE	Exportin-5 OS=Mus musculus GN=Xpo5 PE=2 SV=1	AVTVMMDPSSTQR	711.84	2	43.72	1.1861e+06	3141201	2.75842e+06	2.23713e+06	2.64563e+06	2534644	2116091	1890976	3.21986e+06	4.10067e+06	5595462	25876624	3.49614e+06	2903763	2.0945e+06	3.60279e+06
HPF1_MOUSE	Histone PARylation factor 1 OS=Mus musculus GN=Hpf1 PE=1 SV=1	AVVDAASDEER	581.272	2	25.629	35810.3	291864	1011855	64167.2	194660	157588	168870	2563700	214793	1.40949e+06	1.19104e+06	12434914	1.74039e+06	1.6443e+06	1.26132e+06	2.11984e+06
RL8_MOUSE	60S ribosomal protein L8 - Mus musculus (Mouse)	AVVGVVAGGGR	471.28	2	34.103	218337648	342692192	273645920	229422128	260658048	202347440	218835488	248386496	135494496	218923056	252694960	491835808	245045552	231751232	234515104	262408016
NONO_MOUSE	Non-POU domain-containing octamer-binding protein OS=Mus musculus GN=Nono PE=1 SV=3	AVVIVDDR	443.753	2	36.175	38296960	37640124	89348304	62878688	96026928	52326728	223033040	229882960	115947872	211250496	225935296	573373440	164347056	125227704	147319456	173984848
VATB2_MOUSE	Vacuolar ATP synthase subunit B, brain isoform OS=Mus musculus GN=Atp6v1b2 PE=1 SV=1	AVVQVFEGTSGIDAK	760.901	2	57.161	1.3182e+06	358958	3.00483e+06	156498	1988821	990577	2540207	2737886	4.68981e+06	1.93269e+06	4155012	14133208	2905520	2.47091e+06	2332688	3152329
PUR4_MOUSE	Phosphoribosylformylglycinamidine synthase OS=Mus musculus GN=Pfas PE=2 SV=1	AVVVEEPVGELR	648.861	2	52.378	6.98623e+06	5.09925e+06	15570099	8647490	12756854	6.78794e+06	24981706	24041372	8990236	24358250	26526000	92233496	22195506	22077308	17873442	21314098
AP2B1_MOUSE	AP-2 complex subunit beta-1 - Mus musculus (Mouse)	AVWLPAVK	442.272	2	59.715	1.77195e+06	135201	16081419	598629	4080730	2.9549e+06	3515420	6530683	1.83476e+06	3243722	14081877	57856604	11939962	10721580	10553973	9627179
FUBP2_MOUSE	Far upstream element-binding protein 2 - Mus musculus (Mouse)	AWEEYYK	494.723	2	40.887	1.43325e+06	0	4.31363e+06	1.0658e+06	2.28242e+06	617218	4.00041e+06	4.07778e+06	2.44668e+06	1.62766e+06	9701513	35876464	5.80509e+06	6243659	3.2162e+06	4573872
FUBP2_MOUSE	Far upstream element-binding protein 2 - Mus musculus (Mouse)	AWEEYYKK	558.772	2	34.227	2.99943e+06	1.62027e+06	6418087	4.05372e+06	3.27657e+06	2.73987e+06	11387521	10327200	5.02797e+06	8041829	13908434	52848072	8599704	9858110	9729406	10615349
FA49B_MOUSE	Protein FAM49B OS=Mus musculus GN=Fam49b PE=2 SV=1	AWGAVVPLVGK	548.829	2	68.611	340333	216165	4759529	157683	1.23313e+06	0	1.30345e+06	717310	263088	956599	4.91255e+06	20087236	2.92679e+06	3.24144e+06	2.67742e+06	2.13206e+06
FLNA_MOUSE	Filamin-A - Mus musculus (Mouse)	AWGPGLEGGIVGK	620.837	0	58.872	21506690	6135529	37940024	14659877	19207462	16110061	3104325	7.67149e+06	2924603	2.29228e+06	7.59517e+06	21627254	15315755	13813442	13901799	13199275
DYHC1_MOUSE	Cytoplasmic dynein 1 heavy chain 1 - Mus musculus (Mouse)	AWTQVLLGQAEDK	729.883	2	66.156	3.39929e+06	1.00902e+06	12159398	4248260	8811332	2.44673e+06	8030879	12667530	2.52396e+06	4.89666e+06	17986500	33765472	6.70662e+06	7021194	7227904	7276620
ILF3_MOUSE	Interleukin enhancer-binding factor 3 - Mus musculus (Mouse)	AYAALAALEK	510.79	2	55.087	477484	441112	1.92985e+06	1.05298e+06	4.03664e+06	638534	8391747	12110955	5.79469e+06	12466024	16510005	51673812	9458922	9649621	9415847	10702623
CDC23_MOUSE	Cell division cycle protein 23 homolog OS=Mus musculus GN=Cdc23 PE=1 SV=2	AYAVGDVEK	476.242	2	30.965	2.55441e+06	900554	4.99809e+06	3.1249e+06	5549994	2.66069e+06	5745809	6663479	1.68181e+06	4.07725e+06	6542862	19256670	5730618	3047824	5319166	4685854
ACACA_MOUSE	Acetyl-CoA carboxylase 1 - Mus musculus (Mouse)	AYIAYELNSVQHR	521.93494, 782.3989	2, 3	49.333	72619424	56799920	88317448	81133432	86369488	80644600	43796584	104141952	25869984	57039264	111269008	93723776	75405376	67038592	59828800	68273408
TCPD_MOUSE	T-complex protein 1 subunit delta - Mus musculus (Mouse)	AYILNLVK	467.292	2	64.459	20153080	8580182	24758292	14643171	37805164	20433866	34402364	53158660	18920976	40510664	57721780	171563104	51090504	37064424	33546590	42268904
SF01_MOUSE	Splicing factor 1 - Mus musculus (Mouse)	AYIVQLQIEDLTR	781.433	2	79.153	587052	81502.7	842189	94849.6	770821	144835	1.26969e+06	4.00121e+06	1.02227e+06	481255	1.9973e+06	31876844	367228	838397	160605	16775.7
UBP47_MOUSE	Ubiquitin carboxyl-terminal hydrolase 47 OS=Mus musculus GN=Usp47 PE=1 SV=2	AYLNQTVTEFK	657.341	2	51.757	920018	646825	3.40578e+06	601963	2.16031e+06	875294	3.3682e+06	5.37583e+06	1.41469e+06	3042944	5277229	23693594	4865108	4265528	4011531	4204863
EF2_MOUSE	Elongation factor 2 - Mus musculus (Mouse)	AYLPVNESFGFTADLR	600.6367, 900.4516	2, 3	81.169	94760528	49639312	175383872	69411896	138165552	69957192	104374880	87235312	71288592	113856792	158153568	641336960	91036416	83323392	62995432	59245056
SMHD1_MOUSE	Structural maintenance of chromosomes flexible hinge domain-containing protein 1 OS=Mus musculus GN=Smchd1 PE=2 SV=2	AYNIDIPATQQTTHIEALLEK	790.418	3	75.418	2.15846e+06	828544	3.82213e+06	1.75065e+06	3.63063e+06	2.23746e+06	6489004	21696782	6521506	2.62348e+06	6686761	20792832	3.76804e+06	3.25021e+06	2759200	2.52611e+06
HXK2_MOUSE	Hexokinase-2 OS=Mus musculus GN=Hk2 PE=1 SV=1	AYQILVR	431.76	2	46.072	617866	646519	2.27121e+06	272018	358336	134835	3.52195e+06	3.72744e+06	1.6782e+06	2.92178e+06	4.37262e+06	13800612	2.72308e+06	2.80606e+06	2.01326e+06	2.30309e+06
1433G_MOUSE	14-3-3 protein gamma - Mus musculus (Mouse)	AYSEAHEISK	567.774	2	22.939	1.10799e+06	1335833	5.12226e+06	1.73492e+06	3.32559e+06	1.29424e+06	10004220	4632096	1.8419e+06	19335058	5159226	33183438	6541337	7005960	6877961	7867502
PYC_MOUSE	Pyruvate carboxylase, mitochondrial OS=Mus musculus GN=Pc PE=1 SV=1	AYSEALAAFGNGALFVEK	619.98425, 929.4734	2, 3	82.554	674636032	411269376	868762688	773721856	1218243072	647505792	410240896	609873472	396482688	612856000	942092160	952487872	615199744	501673344	443160256	467580064
PYC_MOUSE	Pyruvate carboxylase, mitochondrial OS=Mus musculus GN=Pc PE=1 SV=1	AYSEALAAFGN[115.0269]GALFVEK	620.3115, 620.3118, 929.9642, 929.96466	2, 3	82.923	936093824	590960704	1468836736	1189090944	2044131712	833720320	588431936	727638656	516043872	842684736	1311595264	1224497920	849707520	790933760	628291264	636539392
C1TC_MOUSE	C-1-tetrahydrofolate synthase, cytoplasmic OS=Mus musculus GN=Mthfd1 PE=1 SV=3	AYTEEDLDLVEK	712.844	2	51.529	5.91166e+06	6306200	10693171	6.06627e+06	10254572	4.07233e+06	15360114	12644419	6907476	15230376	21830894	63093704	15439013	15209090	12939663	16738822
SYEP_MOUSE	Bifunctional aminoacyl-tRNA synthetase OS=Mus musculus GN=Eprs PE=2 SV=3	AYVDDTPAEQMK	684.311	2	36.121	8816800	7829055	17856828	7937269	10955866	6537974	9141692	12207390	5.12204e+06	6.53811e+06	14238478	52533760	12559898	11977353	11917728	14858840
SYEP_MOUSE	Bifunctional aminoacyl-tRNA synthetase OS=Mus musculus GN=Eprs PE=2 SV=3	AYVDDTPAEQM[147.0354]K	692.307	2	27.838	1.53689e+06	1.07733e+06	7.16284e+06	3.45474e+06	5.7872e+06	200962	3.22359e+06	2.05005e+06	2.13124e+06	1.86709e+06	6496201	18659626	4857984	4.152e+06	2.74869e+06	4.11611e+06
PYC_MOUSE	Pyruvate carboxylase, mitochondrial OS=Mus musculus GN=Pc PE=1 SV=1	AYVEANQMLGDLIK	522.272, 782.9042	2, 3	76.953	1803806720	1215670784	3077481728	2329340416	3378785792	1654113792	1286295296	1377911424	803722048	1873393920	2986042112	2932055040	1700108928	1622886272	1432214144	1666157952
PYC_MOUSE	Pyruvate carboxylase, mitochondrial OS=Mus musculus GN=Pc PE=1 SV=1	AYVEANQM[147.0354]LGDLIK	527.6042, 527.6043, 790.90186, 790.9022	2, 3	61.392	784068928	597588224	1152965248	1004066112	1909159680	826905408	619052288	866938176	583421312	1023764288	1518430976	1188362496	1072042496	953420864	863389376	941044352
CHD4_MOUSE	Chromodomain-helicase-DNA-binding protein 4 - Mus musculus (Mouse)	AYVSLFMR	493.76	2	65.564	418393	277322	1110722	178151	864330	0	1.84044e+06	8801573	1.37126e+06	193472	2.89942e+06	22576998	796529	832073	880406	1.0525e+06
HNRL2_MOUSE	Heterogeneous nuclear ribonucleoprotein U-like protein 2 OS=Mus musculus GN=Hnrnpul2 PE=1 SV=1	AYYEFR	424.7	2	39.574	4888794	3.01597e+06	9205076	5172897	9590793	5.61777e+06	6119967	10827877	4.56662e+06	7.84071e+06	13397280	48848220	12685610	9232517	9483063	11748629
PLSL_MOUSE	Plastin-2 OS=Mus musculus GN=Lcp1 PE=1 SV=4	AYYHLLEQVAPK	716.385	2	55.607	4.96109e+06	5104809	12346138	1.97444e+06	3.4169e+06	370240	506624	371943	255655	290873	847993	2635672	1.03197e+06	1.94893e+06	1.2184e+06	1.00277e+06
ADH1_YEAST	Alcohol dehydrogenase 1 OS=Saccharomyces cerevisiae GN=ADH1 PE=1 SV=4	C[160.0307]C[160.0307]SDVFNQVVK	678.30585, 678.3067, 678.3072, 678.30743	2	52.362	4683260416	3968578048	4404340736	4392169984	4699936256	4483781120	3973307904	3660603136	4595795968	4268684288	4651868160	4229897984	4633665536	4512257024	4323700224	4589572608
ADH1_YEAST	Alcohol dehydrogenase 1 OS=Saccharomyces cerevisiae GN=ADH1 PE=1 SV=4	C[160.0307]C[160.0307]SDVFNQVVKSISIVGSYVGNRADTR	1011.16	3	96.498	18682424	5484322	6.57749e+06	9766692	10448878	6993381	4.58407e+06	4770085	6219853	6.13615e+06	9218170	6.60906e+06	803635	1.1878e+06	234591	246404
ALBU_BOVIN	Serum albumin precursor - Bos taurus	C[160.0307]C[160.0307]TESLVNR	569.753	2	29.051	1.69583e+06	1.70897e+06	6.12278e+06	1.43203e+06	1.89627e+06	1.60318e+06	936157	1.96675e+06	1.44681e+06	1.6971e+06	4636542	27554138	4400760	4042421	3572483	4.08613e+06
ULA1_MOUSE	NEDD8-activating enzyme E1 regulatory subunit OS=Mus musculus GN=Nae1 PE=2 SV=1	DAAAVGNHVAK	526.777	2	21.907	172247	9017.02	219864	37112.1	410094	74143.8	825362	1.34072e+06	489690	1.49089e+06	2390476	16049652	1.12344e+06	1.82395e+06	1.13016e+06	1.32139e+06
IDHC_MOUSE	Isocitrate dehydrogenase [NADP] cytoplasmic OS=Mus musculus GN=Idh1 PE=1 SV=1	DAAEAIKK	423.239	2	21.024	532745	259149	2.3844e+06	1.44702e+06	2.18256e+06	517745	9993069	8.255e+06	5.97906e+06	10460524	15893860	70696656	8904868	10003830	6522882	9984364
CKAP5_MOUSE	Cytoskeleton-associated protein 5 OS=Mus musculus GN=Ckap5 PE=2 SV=1	DAAFEALGTALK	603.822	2	66.249	7448727	4.5203e+06	7.93615e+06	2.08577e+06	6.04589e+06	1.47089e+06	18621812	36865336	12596961	9054164	19104810	65025912	14174106	16028672	12464767	14216596
MYH10_MOUSE	Myosin-10 OS=Mus musculus GN=Myh10 PE=1 SV=2	DAAGLESQLQDTQELLQEETR	792.051	3	79.516	87772296	17869400	30614960	6806015	28818932	17593814	721360	4.08853e+06	1.36898e+06	689177	1.20746e+06	1.47877e+06	16162509	7626207	5789409	6.59133e+06
CLAP1_MOUSE	CLIP-associating protein 1 OS=Mus musculus GN=Clasp1 PE=1 SV=2	DAAINSLVEIYR	682.363	2	70.839	194172	6964.89	383539	396514	661438	10956.4	4580260	9139414	1.69421e+06	4.73284e+06	8517312	46827288	3648208	3503042	2.62378e+06	2.4939e+06
XPO2_MOUSE	Exportin-2 - Mus musculus (Mouse)	DAAIYLVTSLASK	676.377	2	77.825	9956291	4.71967e+06	9498925	7.91701e+06	9964462	7888173	11568440	13739409	4.54731e+06	10964095	16912310	43788464	7874164	7849920	8324504	6563244
LMNB1_MOUSE	Lamin-B1 - Mus musculus (Mouse)	DAALATALGDKK	587.327	2	37.871	2.98523e+06	2632606	8052028	3993799	10168964	2.34456e+06	23248944	14512940	4280642	36868696	8819617	56970936	14730529	14015052	12358870	14818911
TCPB_MOUSE	T-complex protein 1 subunit beta OS=Mus musculus GN=Cct2 PE=1 SV=4	DAALMVTNDGATILK	766.902	2	63.716	7.26884e+06	903001	5473906	2.7609e+06	4214547	1.71898e+06	10899680	14886899	3.02166e+06	15411997	17299364	77563696	10839167	10768674	11474636	8582447
KLC1_MOUSE	Kinesin light chain 1 OS=Mus musculus GN=Klc1 PE=1 SV=3	DAANLLNDALAIR	685.374	2	80.203	13677346	8.12757e+06	30833046	7.98515e+06	13685400	4.3849e+06	24622950	21080662	10147960	13206259	27006234	92296960	15684380	15386448	15708395	12373022
RTN4_MOUSE	Reticulon-4 OS=Mus musculus GN=Rtn4 PE=1 SV=2	DAASNEIPTLTK	630.327	2	45.279	711182	372417	1.43529e+06	605992	710317	403581	70682664	79442016	49320072	5693560	12604430	92960328	25800336	26683040	21836548	26271924
PCCA_MOUSE	Propionyl-CoA carboxylase alpha chain, mitochondrial OS=Mus musculus GN=Pcca PE=2 SV=2	DADEAVR	388.182	2	19.956	11146759	3.9766e+06	16141031	8492245	12161212	4117220	17886184	4350102	3.03285e+06	11889278	10753880	18435004	5.89647e+06	8193318	5537776	8452604
COPA_MOUSE	Coatomer subunit alpha - Mus musculus (Mouse)	DADSQNPDAPEGK	672.288	2	20.53	4644450	2592645	8933003	6984473	8015263	3.30941e+06	5251627	4242295	2.36294e+06	3564165	5893166	12718909	5441867	5258835	4.3891e+06	4199395
FUBP2_MOUSE	Far upstream element-binding protein 2 - Mus musculus (Mouse)	DAFADAVQR	496.743	2	36.58	11227641	8584563	22632144	9667458	25236546	7.67343e+06	33585276	38598944	17566726	33344640	49760892	163374400	35614828	29121698	30893028	36586816
ALBU_BOVIN	Serum albumin precursor - Bos taurus	DAFLGSFLYEYSR	784.376	2	88.01	110676776	124862504	126581280	114193944	125336088	121587120	81341432	90020736	84963256	73102456	114888504	81757392	68901512	63886540	57327364	60932184
ANXA6_MOUSE	Annexin A6 OS=Mus musculus GN=Anxa6 PE=1 SV=2	DAFVAIVQSVK	588.835	2	69.017	41880648	29718594	109521144	45091528	75721464	29323940	4866882	4.73281e+06	3029479	7.72234e+06	13159099	59086820	31169346	29457540	28316200	24670114
FLNA_MOUSE	Filamin-A - Mus musculus (Mouse)	DAGEGGLSLAIEGPSK	750.88	2	56.74	35588656	16236687	46751800	26396588	34301620	26638706	7246728	16025667	3333699	6816701	9956287	50366136	18378456	23886416	21133678	18526372
FLNA_MOUSE	Filamin-A - Mus musculus (Mouse)	DAGEGLLAVQITDPEGKPK	646.677	0	62.087	15928129	10465670	17382066	13624806	17770020	15849664	278889	6163985	2390351	1.06837e+06	1.77768e+06	10137622	10139339	7099574	4954728	7737966
COR1A_MOUSE	Coronin-1A - Mus musculus (Mouse)	DAGPLLISLK	513.813	2	69.305	8916023	9156217	26315590	2183846	3.9968e+06	1.53034e+06	1.59741e+06	1.57667e+06	348988	1.81222e+06	3.78909e+06	13638200	6.53652e+06	5.55505e+06	6063829	5562686
GRP75_MOUSE	Stress-70 protein, mitochondrial precursor - Mus musculus (Mouse)	DAGQISGLNVLR	621.843	2	58.609	24005630	13755721	59426924	25230844	61549144	16015105	39336504	40775644	23061112	41454164	70763272	254242736	62826036	55223448	53792956	58056308
HSP7C_MOUSE	Heat shock cognate 71 kDa protein - Mus musculus (Mouse)	DAGTIAGLNVLR	600.341	2	64.395	144779552	112255848	275605312	180056192	284422624	155250784	222122736	170224896	89579304	302489056	151806832	590213568	243474368	208329168	209558032	225857744
EIF3C_MOUSE	Eukaryotic translation initiation factor 3 subunit C - Mus musculus (Mouse)	DAHNALLDIQSSGR	499.58624, 748.8757	2, 3	46.807	13465008	8636944	28763530	15470346	20766698	10584207	30653330	37229000	14990565	26120602	37544952	85271968	27161140	26868908	26484620	31092334
PYC_MOUSE	Pyruvate carboxylase, mitochondrial OS=Mus musculus GN=Pc PE=1 SV=1	DAHQSLLATR	556.2949, 556.29584	2	32.014	2185126912	1652163072	3669107712	3156340224	4211870208	1922191616	1818626304	2161724160	1322329728	3065361920	3938812416	4027298816	2631946752	2634032896	2449764608	2817883136
PYC_MOUSE	Pyruvate carboxylase, mitochondrial OS=Mus musculus GN=Pc PE=1 SV=1	DAHQ[129.0426]SLLATR	556.788	2	33.964	21120256	18962056	47114488	16676939	40897796	21515324	20638444	15231683	12544862	30658514	41287752	35329916	20220488	24410342	27512788	35529244
FA49A_MOUSE	Protein FAM49A OS=Mus musculus GN=Fam49a PE=2 SV=1	DAIQNPNDIQLQEK	813.41	2	42.57	4717161	6.71241e+06	11761551	4032934	9728774	6.99343e+06	43298624	34114140	30859304	42410052	62387764	147528384	33630780	34122748	32729638	38896176
CLIP2_MOUSE	CAP-Gly domain-containing linker protein 2 OS=Mus musculus GN=Clip2 PE=1 SV=2	DALNQAQQVER	636.321	2	30.742	222502	42130.6	997171	305300	261265	29994.8	1.54644e+06	1.38889e+06	255704	1.60961e+06	2.32613e+06	12461081	896452	1.12734e+06	1.11788e+06	1.14044e+06
RRBP1_MOUSE	Ribosome-binding protein 1 OS=Mus musculus GN=Rrbp1 PE=2 SV=2	DALNQATSQVESK	695.844	2	35.718	48083792	31378968	82879112	38005324	57120368	32077116	2.04663e+06	3357623	1.68937e+06	2.65461e+06	4.2823e+06	11630691	24984602	21991366	24108130	27407340
TCPD_MOUSE	T-complex protein 1 subunit delta - Mus musculus (Mouse)	DALSDLALHFLNK	486.2638, 728.8927	2, 3	90.212	36573308	24889676	80797176	47769436	67353624	62213552	85617760	97878080	45358008	80235808	118459240	347824960	43515808	42365864	35623116	34228736
CLH1_MOUSE	Clathrin heavy chain 1 OS=Mus musculus GN=Cltc PE=1 SV=3	DAMQYASESK	565.245	2	27.688	11216720	4975264	33663636	10862042	18766784	7.66088e+06	6.31546e+06	5713093	3.34431e+06	7194685	12910051	40857932	13121241	12097993	10964775	12923776
CLH1_MOUSE	Clathrin heavy chain 1 OS=Mus musculus GN=Cltc PE=1 SV=3	DAM[147.0354]QYASESK	573.243	2	21.399	2.74253e+06	1.3082e+06	18697182	3.05913e+06	5.71022e+06	2726943	1.87122e+06	2.4456e+06	822260	2383839	4577223	8.2005e+06	3.68516e+06	3.63878e+06	3.03982e+06	3.82258e+06
RS4X_MOUSE	40S ribosomal protein S4, X isoform - Mus musculus (Mouse)	DANGNSFATR	526.741	2	24.525	9644471	7402566	20663954	11964026	14650677	11606349	18816770	19558364	7.40788e+06	16614807	20679378	58891132	19884492	18027482	17366038	18336912
ACACB_MOUSE	Acetyl-CoA carboxylase 2 OS=Mus musculus GN=Acacb PE=1 SV=1	DANLGVENLR	550.787	2	43.745	2.39895e+06	953634	2.17185e+06	6.99803e+06	22430444	3004733	0	608520	0	231586	1.31323e+06	5893372	1.63982e+06	2038989	1.11356e+06	2094864
ELAV1_MOUSE	ELAV-like protein 1 - Mus musculus (Mouse)	DANLYISGLPR	609.826	0	60.317	975306	125759	2746596	3.05359e+06	6308387	399323	7325145	10224568	3410343	18420112	13749402	90446104	14843591	10348859	8486775	9781436
ELAV2_MOUSE	ELAV-like protein 2 OS=Mus musculus GN=Elavl2 PE=2 SV=1	DANLYVSGLPK	588.816	2	53.944	45368	1.25385e+06	1.16691e+06	451449	31901.4	110028	27856218	22067006	10084246	28266066	19287120	115480352	16253237	16380592	14820265	14738320
SYNE2_MOUSE	Nesprin-2 OS=Mus musculus GN=Syne2 PE=1 SV=2	DAPGPGDSTQAK	572.266	2	20.724	188170	90285.1	190399	102024	363564	177429	622493	2000184	285671	534544	1.33278e+06	8969363	780034	821194	476123	412153
FINC_MOUSE	Fibronectin OS=Mus musculus GN=Fn1 PE=1 SV=3	DAPIVNR	392.718	2	26.046	26432868	21476612	35877128	3.87557e+06	9258468	3790278	181045	7.8334e+06	346114	1.63478e+06	862228	697113	11263247	6.33166e+06	8012162	11592614
TBCD_MOUSE	Tubulin-specific chaperone D OS=Mus musculus GN=Tbcd PE=2 SV=1	DAQVLQSFSETLLK	789.922	2	82.001	486807	283323	2.9057e+06	905583	1.51344e+06	458876	1.42295e+06	1.04173e+06	225478	1.69595e+06	2.25765e+06	10037272	2.13654e+06	1790269	1.49486e+06	1.81334e+06
IMA3_MOUSE	Importin subunit alpha-3 OS=Mus musculus GN=Kpna4 PE=1 SV=1	DAQVVQVVLDGLSNILK	604.347	3	97.425	171677	41733	1.51774e+06	81977.2	674948	21017.5	604634	1.37967e+06	640852	213795	887188	8.2637e+06	11818.6	164110	12649.9	41012.3
DCLK1_MOUSE	Serine/threonine-protein kinase DCLK1 OS=Mus musculus GN=Dclk1 PE=1 SV=1	DASGMLYNLASAIK	727.371	2	84.986	28396.7	52798.8	235037	95798.5	417122	83299.4	4210024	5786481	1.52095e+06	6.51779e+06	10846277	36552648	3333689	2.92617e+06	2.25136e+06	2013632
RN114_MOUSE	RING finger protein 114 OS=Mus musculus GN=Rnf114 PE=2 SV=2	DASLQPR	393.708	0	23.655	1.02966e+06	2.308e+06	3.83548e+06	2.42835e+06	1.80915e+06	1.98079e+06	3.88277e+06	3.61283e+06	2.42066e+06	3335554	3.40899e+06	8949564	2.69216e+06	2.75585e+06	3.2622e+06	4.05585e+06
IDHC_MOUSE	Isocitrate dehydrogenase [NADP] cytoplasmic OS=Mus musculus GN=Idh1 PE=1 SV=1	DATNDQVTK	496.237	2	19.537	233789	132182	1.18885e+06	254670	391810	232175	4.08047e+06	802186	810860	2981034	3.15477e+06	17259000	991817	2.61747e+06	3152445	5161135
ENOA_MOUSE	Alpha-enolase - Mus musculus (Mouse)	DATNVGDEGGFAPNILENK	980.965	2	62.552	62327936	48335824	128184232	73714648	122894472	74916952	238051072	216539552	97928408	204309456	227875760	564575680	190426848	161292464	137249296	179776096
MCM7_MOUSE	DNA replication licensing factor MCM7 OS=Mus musculus GN=Mcm7 PE=2 SV=1	DATYTSAR	442.708	2	21.192	1.58959e+06	547549	4884270	2.28145e+06	4.53496e+06	2.73769e+06	6819674	5.71385e+06	3364460	3635241	6254098	12610798	5237955	4.83077e+06	5024010	4539763
ARF1_MOUSE	ADP-ribosylation factor 3 OS=Mus musculus GN=Arf3 PE=2 SV=2	DAVLLVFANK	545.3161, 545.31854	2	72.285	50825960	35191776	102467064	70896464	80755424	55460576	75451088	53911832	66108888	94877000	70675056	241795744	68300592	76604200	86641232	82701272
KPYM_MOUSE	Pyruvate kinase isozymes M1/M2 OS=Mus musculus GN=Pkm2 PE=1 SV=4	DAVLNAWAEDVDLR	529.5975, 793.89276	2, 3	76.121	45544224	12924669	119599648	41128744	56742384	42656168	100746048	103495904	51965476	59734272	161442800	513603584	89464688	83830424	73456608	79994384
KTN1_MOUSE	Kinectin OS=Mus musculus GN=Ktn1 PE=1 SV=1	DAVSNTTNQLESK	703.841	2	32.711	12798848	6.7285e+06	17755974	9856016	17413490	10793853	13843907	18661768	6565360	9829989	10178237	28995088	11514042	13720101	14909707	18757138
H4_MOUSE	Histone H4 - Mus musculus (Mouse)	DAVTYTEHAK	378.85135, 567.7737	2, 3	24.228	1425856640	1439793920	1158039808	1211068928	879694528	1756288640	1684594304	1489453184	1153562112	1626176128	752529664	1076271616	1343370624	1141547008	1291777152	1387379328
API5_MOUSE	Apoptosis inhibitor 5 - Mus musculus (Mouse)	DAYQVILDGVK	610.829	2	65.299	7.71106e+06	14166596	23670788	15037773	22269608	9453790	35773276	44679744	14500578	44153156	63139568	161976224	36966372	35074860	27784152	27433792
RL3_MOUSE	60S ribosomal protein L3 - Mus musculus (Mouse)	DDASKPVHLTAFLGYK	587.976	3	60.395	5978196	4.05455e+06	11592527	3.03357e+06	11042272	19711714	10627553	41909692	3.81188e+06	8196919	30562570	87019784	14062422	13085124	11902108	14249853
NEDD4_MOUSE	E3 ubiquitin-protein ligase NEDD4 OS=Mus musculus GN=Nedd4 PE=1 SV=3	DDFLGQVDVPLYPLPTENPR	1143.07	2	90.281	6527446	5.62684e+06	15697828	11088577	16043733	8870215	13609764	12535414	6704128	9913582	17553492	49552780	9976714	10083451	9505747	8396071
GPDM_MOUSE	Glycerol-3-phosphate dehydrogenase, mitochondrial OS=Mus musculus GN=Gpd2 PE=1 SV=2	DDFSSGTSSR	529.722	2	22.462	189238	94658.2	736599	257687	436426	38739.9	153184	359578	228979	17897.3	1.06161e+06	5322442	820774	626533	732691	710273
EI3JB_MOUSE	Eukaryotic translation initiation factor 3 subunit J-B OS=Mus musculus GN=Eif3j2 PE=1 SV=1	DDFTEFGK	479.71	0	43.675	225532	236836	333567	0	0	0	0	582013	0	1.08619e+06	1.46564e+06	7.54939e+06	251652	324629	882846	0
CCAR2_MOUSE	Cell cycle and apoptosis regulator protein 2 OS=Mus musculus GN=Ccar2 PE=1 SV=2	DDGEDEFAGAK	577.236	2	29.037	31599.8	126894	324659	108248	544479	248397	1.27199e+06	1.25633e+06	394538	838416	1127152	9405818	987112	628612	344861	960692
DHE3_MOUSE	Glutamate dehydrogenase 1, mitochondrial precursor - Mus musculus (Mouse)	DDGSWEVIEGYR	713.317	2	61.163	33004554	17000872	59110000	154733248	47019988	20942906	437769216	35473536	103743144	415079168	101810728	24164394	146695168	128459256	113258272	114640952
SMCA5_MOUSE	SWI/SNF-related matrix-associated actin-dependent regulator of chromatin subfamily A member 5 OS=Mus musculus GN=Smarca5 PE=1 SV=1	DDIENIAR	473.235	2	35.084	2.69569e+06	1.00026e+06	5.72995e+06	3357898	6.03106e+06	1.84802e+06	27056656	33286120	14064776	9418457	15065972	36357880	14187216	9828954	11269196	13258670
PSME4_MOUSE	Proteasome activator complex subunit 4 OS=Mus musculus GN=Psme4 PE=1 SV=1	DDLELPWRPLYDLVER	677.017	3	96.645	2576393	409918	343329	1.68597e+06	2383556	793962	621920	5815503	584362	1.00752e+06	2.40642e+06	12138534	50541	68744.8	52160.3	27387.7
PUR4_MOUSE	Phosphoribosylformylglycinamidine synthase OS=Mus musculus GN=Pfas PE=2 SV=1	DDVAQEPWLVPGSNDLLLEVGPR	840.431	3	94.943	1.44055e+06	375298	3.45235e+06	1.52231e+06	3708781	969241	5.04681e+06	7.37901e+06	2.68742e+06	3.7042e+06	5.92683e+06	19284024	3540715	1.9434e+06	1.74415e+06	1489620
GTPB1_MOUSE	GTP-binding protein 1 - Mus musculus (Mouse)	DDVIVTASNFSSER	770.369	2	52.147	1.05776e+06	2.70939e+06	1.64468e+06	517139	1.57208e+06	370519	3723817	4559151	1.45823e+06	3.49561e+06	5578886	19580654	3.58109e+06	2.79505e+06	3.03489e+06	2.63414e+06
AP2A1_MOUSE	AP-2 complex subunit alpha-1 OS=Mus musculus GN=Ap2a1 PE=1 SV=1	DDVQGYAAK	483.729	2	24.082	6012478	3.36076e+06	14876542	4.4336e+06	7.0638e+06	4.09891e+06	7360817	6598534	3.35623e+06	7038327	7.24493e+06	25248238	8832007	7.25649e+06	8.11411e+06	8909235
MATR3_MOUSE	Matrin-3 - Mus musculus (Mouse)	DDWEEKR	489.219	2	23.381	1.61282e+06	325393	2125237	945355	1.87751e+06	1.32494e+06	4.57441e+06	6661718	2.28759e+06	3.67445e+06	9535729	55231028	6627461	7.44246e+06	6365860	7553523
PSME2_MOUSE	Proteasome activator complex subunit 2 OS=Mus musculus GN=Psme2 PE=2 SV=4	DEAAYGALR	483.238	2	34.068	1772379	1242841	10077542	599105	3719926	754640	544266	710768	491604	807294	1.88303e+06	20036868	4.2169e+06	3001691	3129457	3.59428e+06
PLCG1_MOUSE	1-phosphatidylinositol-4,5-bisphosphate phosphodiesterase gamma-1 OS=Mus musculus GN=Plcg1 PE=1 SV=2	DEAFDPFDK	542.234	2	56.892	4503955	1.28085e+06	8.27289e+06	2297813	5123449	1.20915e+06	6.13668e+06	8697463	2.01367e+06	5822761	11803842	34877600	5825663	7.90146e+06	9192031	9566290
RTN4_MOUSE	Reticulon-4 OS=Mus musculus GN=Rtn4 PE=1 SV=2	DEAHVSDEFSK	632.278	2	29.397	2.64377e+06	2.31966e+06	3.58116e+06	3137973	6665664	1.08052e+06	19688042	23042518	14256570	6.76155e+06	9717913	36416712	9874512	9011749	9399608	11115242
SH321_MOUSE	SH3 domain-containing protein 21 OS=Mus musculus GN=Sh3d21 PE=1 SV=1	DEALDLK	402.21	2	30.495	29988484	34667992	40216700	44282076	45184348	26573024	64534492	32223256	28168364	49389928	43550112	26723638	39055784	36791104	32542242	39730616
RBM12_MOUSE	RNA-binding protein 12 OS=Mus musculus GN=Rbm12 PE=1 SV=3	DEATAAVIDLNDRPIGSR	638.329	3	55.313	212495	947440	727506	198789	861311	287751	1.81561e+06	3238354	971789	1.15329e+06	2.60866e+06	9358418	1.31314e+06	1.38698e+06	596813	1240595
UBA1_MOUSE	Ubiquitin-like modifier-activating enzyme 1 OS=Mus musculus GN=Uba1 PE=1 SV=1	DEFEGLFK	492.737	2	63.894	4.63175e+06	3.65499e+06	18167544	10580954	17120440	8698638	27265660	25953518	13896023	41030852	34566212	156257440	36720136	30699416	27596500	34855908
ADT1_MOUSE	ADP/ATP translocase 1 OS=Mus musculus GN=Slc25a4 PE=1 SV=4	DEGANAFFK	499.732	2	46.846	54823700	37119768	96380768	71638232	104128888	67711704	77323368	83474288	39218332	80458736	110361608	207456912	90490880	85300728	81103504	92177328
XRCC5_MOUSE	X-ray repair cross-complementing protein 5 OS=Mus musculus GN=Xrcc5 PE=1 SV=4	DEGPGSSITAEEATK	746.344	2	32.658	112250	190396	699229	217589	325745	383118	1.29773e+06	945886	323313	907860	1.93616e+06	17342282	1262244	1.95549e+06	1.80839e+06	3753435
MYH10_MOUSE	Myosin-10 OS=Mus musculus GN=Myh10 PE=1 SV=2	DEIFAQSK	469.235	2	33.147	39516376	6651094	14117586	2.41847e+06	12228474	6.81889e+06	99074.1	1.14211e+06	308376	163616	578198	2343178	6941668	6.10843e+06	5.14189e+06	6.52427e+06
RS3_MOUSE	40S ribosomal protein S3 - Mus musculus (Mouse)	DEILPTTPISEQK	735.887	2	54.27	148878912	86394448	281742912	161874688	250133072	107947768	254682112	200626976	119979160	188269152	268066032	487140640	234623504	215606128	187870048	230916528
MYH9_MOUSE	Myosin-9 - Mus musculus (Mouse)	DELADEIANSSGK	674.814	2	42.189	22664504	1.61421e+06	10100238	850752	4557667	1.1597e+06	3879.79	317711	106080	210040	27872.9	112973	464979	1.85989e+06	1872945	2.12793e+06
KLC1_MOUSE	Kinesin light chain 1 OS=Mus musculus GN=Klc1 PE=1 SV=3	DELANTQQK	523.758	2	21.426	2.17945e+06	894818	6738050	1.06885e+06	1.96109e+06	268236	3.3579e+06	1.96751e+06	1.67766e+06	1.54998e+06	3.36808e+06	14335756	2.97127e+06	3.01374e+06	3.13117e+06	3.4421e+06
PARP1_MOUSE	Poly [ADP-ribose] polymerase 1 - Mus musculus (Mouse)	DELGFRPEYSASQLK	870.433	2	53.377	254904	310516	2380979	687662	1.4287e+06	701809	3.69928e+06	2.99641e+06	1.80524e+06	2.1705e+06	8.2125e+06	33099114	2647020	3.39577e+06	3.7815e+06	4624924
ACACA_MOUSE	Acetyl-CoA carboxylase 1 - Mus musculus (Mouse)	DEPIHILNVAIK	454.59726, 681.3925	2, 3	68.646	169172960	113456224	151943488	186117024	162797200	183698880	142151424	262785872	86792448	186940432	280199424	215438224	144338544	120353848	110945840	118199400
ACLY_MOUSE	ATP-citrate synthase - Mus musculus (Mouse)	DEPSVAAMVYPFTGDHK	621.9572, 932.4336	2, 3	71.065	75326416	56702520	104366968	58678796	91900128	47064004	137738784	159760704	63203436	144340736	244615056	402914880	136258656	117071144	101904632	124051680
ACLY_MOUSE	ATP-citrate synthase - Mus musculus (Mouse)	DEPSVAAM[147.0354]VYPFTGDHK	627.2887, 940.4301	2, 3	56.121	17980112	13394486	19996188	16167796	26336390	12206931	34102872	53674528	23262718	34677860	63311928	84468128	43435660	28119434	25394462	32122262
TP53B_MOUSE	Tumor suppressor p53-binding protein 1 OS=Mus musculus GN=Tp53bp1 PE=1 SV=2	DEPVRPDQETQQPQVQEK	717.681	3	28.822	28980.8	498209	154783	441767	654474	188643	8297586	9146661	3.30898e+06	520520	2.33433e+06	47404628	4301271	2.79884e+06	2.88636e+06	3344051
CPSF2_MOUSE	Cleavage and polyadenylation specificity factor subunit 2 OS=Mus musculus GN=Cpsf2 PE=1 SV=1	DEQLLTNVLETLR	772.419	2	92.782	213436	19459.7	1.06616e+06	152651	244704	30065	1.57585e+06	767483	154756	1.21955e+06	2904594	13350443	589465	868546	509413	424935
RACK1_MOUSE	Receptor of activated protein C kinase 1 OS=Mus musculus GN=Rack1 PE=1 SV=3	DETNYGIPQR	596.783	2	34.828	46567308	42559356	114489984	70607656	99304152	58700708	80481392	96834752	50368648	67820296	108398168	277746400	95222496	79855000	82505488	97049768
SCRN1_MOUSE	Secernin-1 - Mus musculus (Mouse)	DEVQEVVYFPAVDHDAESK	726.34	3	62.372	1.57636e+06	494388	866758	516662	2.16872e+06	157146	1039508	1.82833e+06	1.46488e+06	2.71612e+06	4.49439e+06	21378440	2.28726e+06	2411868	1.319e+06	909015
HNRLL_MOUSE	Heterogeneous nuclear ribonucleoprotein L-like OS=Mus musculus GN=Hnrpll PE=1 SV=3	DFAMSK	698.317	1	29.463	539583	820453	2.65906e+06	1349545	3.18938e+06	850488	4803183	3.34417e+06	2.30776e+06	3.49657e+06	5.83983e+06	23046080	2.80771e+06	2509413	4.36817e+06	5506338
DDAH2_MOUSE	N(G),N(G)-dimethylarginine dimethylaminohydrolase 2 OS=Mus musculus GN=Ddah2 PE=1 SV=1	DFAVSTVPVSGSSHLR	829.929	2	51.693	1.35563e+06	1.52103e+06	4.18243e+06	5286587	6.01692e+06	3.56122e+06	6.20952e+06	2626755	983999	7477476	6.01802e+06	38517488	6017062	7559546	6425507	7554149
XPO1_MOUSE	Exportin-1 - Mus musculus (Mouse)	DFEEYPEHR	611.261	2	31.025	3.41699e+06	1.26848e+06	6744284	3.52599e+06	8812319	1.35121e+06	9451923	7.3085e+06	3.10968e+06	6678715	13632770	40987552	9155212	7616264	7.31129e+06	11111734
PSIP1_MOUSE	PC4 and SFRS1-interacting protein - Mus musculus (Mouse)	DFKPGDLIFAK	417.563	3	67.898	0	0	141859	0	0	218027	205551	4940343	1.32519e+06	225603	817710	26478660	64986.5	2.17623e+06	729266	1.58637e+06
ADT1_MOUSE	ADP/ATP translocase 1 OS=Mus musculus GN=Slc25a4 PE=1 SV=4	DFLAGGIAAAVSK	610.337	2	68.344	147603120	76885312	207995200	182773408	229662912	152497056	206104800	190250768	98929776	201967360	273531456	515607360	194013680	179756096	170724288	167411056
ADT2_MOUSE	ADP/ATP translocase 2 - Mus musculus (Mouse)	DFLAGGVAAAISK	407.228	3	67.167	2.01578e+06	1797215	4.82621e+06	1620562	3.78199e+06	1402188	2358182	1.75786e+06	1.81476e+06	2781866	4770118	9744288	3950694	3.00722e+06	2.81242e+06	3.01598e+06
TYSY_MOUSE	Thymidylate synthase OS=Mus musculus GN=Tyms PE=1 SV=1	DFLDSLGFSAR	614.304	2	81.089	25225378	21043820	30221628	34067252	29684354	38565052	45447592	37247812	25605520	39592372	51147496	86608904	32447742	30284384	26374800	25260142
DX39A_MOUSE	ATP-dependent RNA helicase DDX39A OS=Mus musculus GN=Ddx39a PE=2 SV=1	DFLLKPELLR	415.2508, 622.3729	2, 3	72.769	43614352	36233908	103698064	34822552	106445072	46609836	205613712	179118032	62522048	157666400	221786560	719528832	116213264	103534824	94610232	105005440
AP2A1_MOUSE	AP-2 complex subunit alpha-1 OS=Mus musculus GN=Ap2a1 PE=1 SV=1	DFLTPPLLSVR	629.363	2	85.946	6.25011e+06	4.66931e+06	17107654	9357305	13491901	6052095	10034478	13523390	4871466	10188095	17493552	52648396	11622399	10822493	9634399	8684088
RL9_MOUSE	60S ribosomal protein L9 OS=Mus musculus GN=Rpl9 PE=2 SV=2	DFNHINVELSLLGK	533.6223, 799.9305	2, 3	76.543	19767788	12120478	39203260	25683000	31873312	22543776	20451144	31007160	11975681	21636938	31707236	88269296	4.15163e+06	4167654	1.85459e+06	1.05366e+06
SMCA5_MOUSE	SWI/SNF-related matrix-associated actin-dependent regulator of chromatin subfamily A member 5 OS=Mus musculus GN=Smarca5 PE=1 SV=1	DFNQFIK	456.234	2	53.177	2971767	2.39092e+06	7206149	3.49344e+06	5.91412e+06	1.83775e+06	40473700	49773416	16079962	13399112	21478262	52847800	21864628	18822860	18427854	20929240
DYHC1_MOUSE	Cytoplasmic dynein 1 heavy chain 1 - Mus musculus (Mouse)	DFPLNDLLSATELDKIR	654.017	3	95.985	8601885	6492982	12371807	8833869	11066578	8226412	11937323	31557088	2.95634e+06	14996722	24988656	58494080	10304069	7370236	5.34309e+06	6.69999e+06
ANK2_MOUSE	Ankyrin-2 OS=Mus musculus GN=Ank2 PE=1 SV=2	DFPQYFAVVSR	664.835	2	71.99	1.69988e+06	1.42398e+06	5.73526e+06	1.97799e+06	1.30366e+06	1.16635e+06	9958461	10339472	3.58299e+06	3247863	3.60353e+06	17364476	4198478	2.98247e+06	2.84636e+06	4.07158e+06
MYH9_MOUSE	Myosin-9 - Mus musculus (Mouse)	DFSALESQLQDTQELLQEENR	831.72986, 1247.0898	2, 3	87.644	223789808	55225124	83576888	17347318	68932536	27214748	1305096	3.036e+06	2326931	633594	1.02479e+06	2.10768e+06	23226382	16343279	11120868	13623599
PGRC2_MOUSE	Membrane-associated progesterone receptor component 2 OS=Mus musculus GN=Pgrmc2 PE=1 SV=2	DFSLEQLR	504.261	2	59.245	13159358	7.36511e+06	25872806	9255422	25483906	8681249	40417216	47200936	27007248	13746063	28707746	64890188	30780768	26783188	23416094	27149264
RIR1_MOUSE	Ribonucleoside-diphosphate reductase large subunit OS=Mus musculus GN=Rrm1 PE=2 SV=1	DFSYNYFGFK	644.287	2	74.099	3.3602e+06	1313704	6431864	2.45455e+06	6.07005e+06	1.56869e+06	2582537	6.75822e+06	2.88649e+06	3.25872e+06	11209291	49689656	8714104	8406950	7360774	7637252
PYC_MOUSE	Pyruvate carboxylase, mitochondrial OS=Mus musculus GN=Pc PE=1 SV=1	DFTATFGPLDSLNTR	552.2732, 552.27356, 827.906, 827.907, 827.90704	2, 3	77.032	4774218240	3352253952	7875043840	5881145344	9927092224	4428757504	3787734016	4031002624	2582516992	5289029120	8283876352	7366672384	4826465280	4354432000	4088540416	4192683008
PYC_MOUSE	Pyruvate carboxylase, mitochondrial OS=Mus musculus GN=Pc PE=1 SV=1	DFTATFGPLDSLN[115.0269]TR	828.398	2	79.386	19721806	20099906	52078512	22749780	46651736	20676242	17618714	15735885	12734415	28907824	41316736	36008440	24893228	20874578	22568618	23928930
HBB1_MOUSE	Hemoglobin subunit beta-1 OS=Mus musculus GN=Hbb-b1 PE=1 SV=2	DFTPAAQAAFQK	647.82404, 647.82587	0, 2	47.635	811937216	677571968	2359432960	1053135488	2188715008	986104768	201700208	230124528	143060960	238415152	459796768	1832331776	942363520	917052672	867635328	959159552
PGRC1_MOUSE	Membrane-associated progesterone receptor component 1 OS=Mus musculus GN=Pgrmc1 PE=1 SV=4	DFTPAELR	474.742	2	46.995	46294400	35893040	81746616	77994400	103567672	65223776	45338276	47483936	27961952	50826644	87038376	179746768	70101232	68028336	65498500	72798384
ATPK_MOUSE	ATP synthase subunit f, mitochondrial OS=Mus musculus GN=Atp5j2 PE=1 SV=3	DFTPSGIAGAFR	619.811	0	67.773	232826	571818	1.88589e+06	2552900	1.03864e+06	1.70464e+06	1378561	702622	510041	4258905	741579	9594821	3.06028e+06	891657	2.07563e+06	2.89596e+06
IF4A1_MOUSE	Eukaryotic initiation factor 4A-I - Mus musculus (Mouse)	DFTVSAMHGDMDQK	527.8938, 791.3372	2, 3	44.841	22043812	14029310	62959688	28611360	38527888	11101797	61845368	51030000	26064506	50196780	78330328	234392416	62144676	51189884	49079364	57780172
DHX9_MOUSE	ATP-dependent RNA helicase A OS=Mus musculus GN=Dhx9 PE=1 SV=2	DFVNYLVR	513.27405, 513.2741	0, 2	65.703	5.83726e+06	2.15701e+06	16765211	10468507	28955650	10079881	56492204	67852528	30530144	59749876	88808608	186229664	52353824	46821076	49597080	47248128
PLAP_MOUSE	Phospholipase A-2-activating protein OS=Mus musculus GN=Plaa PE=2 SV=3	DFVTTAEDR	527.246	2	36.872	326466	312342	1.65102e+06	1.00436e+06	1896065	346157	3259037	3821407	1663075	5.02241e+06	6.08557e+06	17834168	3.30156e+06	2.48059e+06	3.35242e+06	3.39608e+06
MCM6_MOUSE	DNA replication licensing factor MCM6 OS=Mus musculus GN=Mcm6 PE=1 SV=1	DFYVAFQDLPTR	736.364	2	75.773	3886227	3.01347e+06	11689215	5126003	9552950	4311424	16659686	16346359	6346437	13672274	21428130	57553520	7478495	5999272	3911241	3.95865e+06
PLCG2_MOUSE	1-phosphatidylinositol-4,5-bisphosphate phosphodiesterase gamma-2 OS=Mus musculus GN=Plcg2 PE=1 SV=1	DGAFLIR	396.224, 396.22412	2	51.771	420776896	320651552	407084192	360996640	576965696	505705504	737437824	336081632	252455712	537638528	411751776	208928512	417993088	401292928	378017856	473758720
FAS_MOUSE	Fatty acid synthase OS=Mus musculus GN=Fasn PE=1 SV=2	DGAWGAFR	440.209	2	49.225	5.15904e+06	1.21499e+06	13278585	5.62465e+06	6.88824e+06	4.47659e+06	13884843	14545441	6837835	10030333	22217708	57663708	14388507	13946444	12908696	15969961
CO1A1_MOUSE	Collagen alpha-1(I) chain precursor - Mus musculus (Mouse)	DGEAGAQGAPGPAGPAGER	832.884	2	26.9	56199464	26019808	69799576	1.13712e+06	14055992	799133	909808	26138960	336455	2.45182e+06	5446159	444296	14124396	17118794	12508169	16668999
TPP2_MOUSE	Tripeptidyl-peptidase 2 OS=Mus musculus GN=Tpp2 PE=2 SV=3	DGEIIGLSGR	508.771	2	46.63	2.51408e+06	1.59794e+06	10211922	3522991	8204862	2.275e+06	4.60773e+06	4111148	2.72131e+06	2840450	8958624	10596960	7.43537e+06	5865536	9100462	8395003
CLAP1_MOUSE	CLIP-associating protein 1 OS=Mus musculus GN=Clasp1 PE=1 SV=2	DGGAASPATEGR	544.751	2	20.618	232521	99438.5	926389	296874	574385	231590	3.38849e+06	3667199	1.73737e+06	2.07825e+06	4325982	18288086	2.53823e+06	3.05815e+06	2165852	2.37275e+06
HDAC2_MOUSE	Histone deacetylase 2 OS=Mus musculus GN=Hdac2 PE=1 SV=1	DGIDDESYGQIFKPIISK	675.6765, 1013.0134	2, 3	72.735	2.06805e+06	882308	1.59094e+06	3.11781e+06	5364380	437599	25718106	34490320	10950768	20503086	28687156	92233344	19049870	15544297	14263158	16055151
UBP5_MOUSE	Ubiquitin carboxyl-terminal hydrolase 5 - Mus musculus (Mouse)	DGLGGLPDIVR	556.309	2	67.25	3398556	2.99998e+06	13978774	3591047	14242538	3.07899e+06	16793942	12864829	6990426	21315906	31592712	167030912	26470782	24286092	19874464	21574418
G6PD1_MOUSE	Glucose-6-phosphate 1-dehydrogenase X OS=Mus musculus GN=G6pdx PE=1 SV=3	DGLLPEDTFIVGYAR	833.428	2	83.469	5.76494e+06	4.80096e+06	15838399	4710182	9476975	3.48475e+06	13842753	11873643	4.50896e+06	10476127	15467082	54517224	10351795	9033644	7487112	8688160
THIL_MOUSE	Acetyl-CoA acetyltransferase, mitochondrial OS=Mus musculus GN=Acat1 PE=1 SV=1	DGLTDVYNK	512.751	2	37.283	5128948	3.7369e+06	16634964	8802732	13534236	6371685	18965114	17617170	8.03157e+06	19962902	26218674	85437296	20236748	16614064	16783280	20089158
USP9X_MOUSE	Probable ubiquitin carboxyl-terminal hydrolase FAF-X OS=Mus musculus GN=Usp9x PE=1 SV=1	DGLTISFTK	491.266	2	57.207	726492	672622	1.76387e+06	593177	2.23517e+06	160299	637319	2.55534e+06	509897	1069582	3.63244e+06	13340405	1.75907e+06	1.52798e+06	1.46848e+06	1.61757e+06
CO3A1_MOUSE	Collagen alpha-1(III) chain OS=Mus musculus GN=Col3a1 PE=2 SV=4	DGNPGSDGQPGR	578.751	2	19.444	15863619	6827547	16971384	1.3291e+06	3.61799e+06	612808	140202	7.72207e+06	659106	270675	1.70949e+06	500882	4.10155e+06	4549242	2.95254e+06	3.5737e+06
VCIP1_MOUSE	Deubiquitinating protein VCIP135 OS=Mus musculus GN=Vcpip1 PE=2 SV=1	DGPSSAPATPTK	564.78	2	22.968	1069150	463076	11352642	364216	485193	174958	5277296	7160639	3.57775e+06	588476	1441943	3.55176e+06	1.98246e+06	1898689	2.52188e+06	3.04028e+06
RACK1_MOUSE	Receptor of activated protein C kinase 1 OS=Mus musculus GN=Rack1 PE=1 SV=3	DGQAM[147.0354]LWDLNEGK	746.84	2	55.848	3.01075e+06	1.35049e+06	8331225	3.89026e+06	7546431	2.4635e+06	9365166	7.74506e+06	3.33462e+06	5029972	13205844	25337144	9876207	8948462	9948044	9028901
RCC2_MOUSE	Protein RCC2 OS=Mus musculus GN=Rcc2 PE=2 SV=1	DGQILPVPNVVVR	703.411	2	72.602	5230145	2212796	14879757	8475751	12108834	8397642	34184208	34132664	15734749	30016126	50321940	169658544	27627306	28908688	21325774	20188142
VIME_MOUSE	Vimentin - Mus musculus (Mouse)	DGQVINETSQHHDDLE	918.902	2	32.335	6.52784e+06	6292888	26993454	12269092	17002428	7.84201e+06	20657210	30075548	3995094	21891712	4385548	48006520	12878902	14818359	14732929	17296888
EF2_MOUSE	Elongation factor 2 - Mus musculus (Mouse)	DGSGFLINLIDSPGHVDFSSEVTAALR	939.811	3	97.175	32729616	7507819	9199161	15648269	16794866	6.66803e+06	7150479	26944318	8672851	11640861	16849384	84107464	2.5285e+06	10071141	2301588	2704414
PSB6_MOUSE	Proteasome subunit beta type-6 OS=Mus musculus GN=Psmb6 PE=1 SV=3	DGSSGGVIR	424.215	2	23.759	400852	1.94959e+06	3887975	1463455	1.7793e+06	3.58335e+06	4.124e+06	1.59002e+06	5737571	5402540	1.64984e+06	2.18248e+06	2.41373e+06	1.83729e+06	2.88647e+06	3340469
NASP_MOUSE	Nuclear autoantigenic sperm protein - Mus musculus (Mouse)	DGSSVEEVK	475.226	2	22.91	1.06002e+06	1.50698e+06	3033481	1.35329e+06	1.83278e+06	2.04481e+06	26090516	22754150	13735785	4507052	4567788	25234982	7.39662e+06	6.73909e+06	8881406	10245769
MCCA_MOUSE	Methylcrotonoyl-CoA carboxylase subunit alpha, mitochondrial OS=Mus musculus GN=Mccc1 PE=2 SV=2	DGSYDMQIDNK	643.27185, 643.27203	2	35.065	266382128	222681968	531310368	401583648	597227840	263943520	522110624	623921408	351723648	638924480	1099973632	1191532672	563576512	495770624	504123040	589204160
MCCA_MOUSE	Methylcrotonoyl-CoA carboxylase subunit alpha, mitochondrial OS=Mus musculus GN=Mccc1 PE=2 SV=2	DGSYDM[147.0354]QIDNK	651.268	2	25.611	31088184	40115088	70373784	57301296	103714384	45253048	59602424	153665632	61305052	172508560	199096752	212799184	87201456	89363616	75204368	96131560
TS101_MOUSE	Tumor susceptibility gene 101 protein OS=Mus musculus GN=Tsg101 PE=1 SV=2	DGTISEDTIR	553.769	0	33.067	397488	703404	1.10529e+06	973191	1722057	624342	2.01005e+06	3855366	1443136	4.00661e+06	5.46163e+06	21719912	4.1132e+06	3.49045e+06	3.23747e+06	4583692
SODC_MOUSE	Superoxide dismutase [Cu-Zn] OS=Mus musculus GN=Sod1 PE=1 SV=2	DGVANVSIEDR	587.788	2	37.957	186402	395598	724333	1.53867e+06	2.77447e+06	1055748	4.89594e+06	1.56403e+06	332090	11573279	301844	8044818	3.03381e+06	1.72798e+06	2.08735e+06	1.53917e+06
PSMD3_MOUSE	26S proteasome non-ATPase regulatory subunit 3 - Mus musculus (Mouse)	DGVIEASINHEK	656.331	2	35.859	1.30334e+06	977989	3.36735e+06	3.1255e+06	3.93653e+06	1.91622e+06	6319221	5.51514e+06	2.15588e+06	6.78335e+06	5570219	14981072	4.55913e+06	3.86626e+06	4.4458e+06	5331581
E2F4_MOUSE	Transcription factor E2F4 OS=Mus musculus GN=E2f4 PE=2 SV=1	DGVLDLK	380.216	2	39.512	7.89591e+06	9267132	10072386	9187606	9690062	8687549	23909964	9793967	11318586	15133223	10356362	4784192	11626122	9222610	8636611	11307544
ELP2_MOUSE	Elongator complex protein 2 OS=Mus musculus GN=Elp2 PE=1 SV=1	DGVLQQPVR	506.283	2	35.705	1.59993e+06	2.62573e+06	5.64807e+06	3576209	5180932	4.62045e+06	6831531	8501091	6130113	7827081	10114648	27146852	7355560	6478150	7.04723e+06	8573783
CH60_MOUSE	60 kDa heat shock protein, mitochondrial precursor - Mus musculus (Mouse)	DGVTVAK	689.381	1	22.626	2320104	1.42807e+06	5618495	2606926	3631146	2463966	5.69099e+06	1.97961e+06	1914087	6.85031e+06	6.61563e+06	37394900	5468704	5.83958e+06	5743300	7.52297e+06
ACLY_MOUSE	ATP-citrate synthase - Mus musculus (Mouse)	DGVYILDLAAK	589.326	2	73.852	196304992	158773216	280433792	194496560	260396880	127381024	398537312	460394528	175741056	377661760	656285504	975482368	348399456	313762592	298487648	296198016
DDX5_MOUSE	Probable ATP-dependent RNA helicase DDX5 - Mus musculus (Mouse)	DGWPAMGIHGDK	642.294	2	47.606	969056	1.13061e+06	4.84214e+06	1.17696e+06	1.26734e+06	548267	7808575	11724973	3734120	5.66049e+06	16863480	67579216	7.60669e+06	8802265	7592593	8.08652e+06
ACON_MOUSE	Aconitate hydratase, mitochondrial precursor - Mus musculus (Mouse)	DGYAQILR	468.251	2	46.163	19079968	57461536	26225688	21112736	23804440	23682936	23381960	20152128	12018696	29634436	23601588	101609512	27878488	29273488	29819634	33630584
CAPR1_MOUSE	Caprin-1 - Mus musculus (Mouse)	DGYQQNFK	500.23	2	27.428	1.1395e+06	705972	409720	566280	2.17639e+06	882253	3.27203e+06	4292035	794202	7.03773e+06	5.98934e+06	76035432	5005812	6204793	5577211	6396100
FBRL_MOUSE	rRNA 2'-O-methyltransferase fibrillarin - Mus musculus (Mouse)	DHAVVVGVYRPPPK	767.43	2	38.282	692693	382962	2.97895e+06	1.08753e+06	2.87539e+06	452938	7.01971e+06	2.92333e+06	784772	4.78848e+06	8804491	29923396	1898623	1.82648e+06	2.79083e+06	2867990
PRC2C_MOUSE	Protein PRRC2C OS=Mus musculus GN=Prrc2c PE=1 SV=2	DHGISLSEPR	555.781	2	34.818	832528	839151	2.7476e+06	378738	1.00239e+06	241043	10991072	16950488	7390399	928991	675645	8637346	4392577	2.96211e+06	3.34622e+06	4.15836e+06
DPYL2_MOUSE	Dihydropyrimidinase-related protein 2 - Mus musculus (Mouse)	DHGVNSFLVYMAFK	543.26843, 814.3994	2, 3	84.356	14416512	2.78084e+06	19644148	2.61944e+06	8847578	3027900	16905564	21196628	5.15681e+06	19867720	30212200	399332864	22260048	18431664	13170158	10524471
DPYL2_MOUSE	Dihydropyrimidinase-related protein 2 - Mus musculus (Mouse)	DHGVNSFLVYM[147.0354]AFK	548.6011, 822.3985	2, 3	70.524	1.02607e+06	1.7604e+06	6580174	1.83739e+06	3.85569e+06	1.35254e+06	9678299	10556649	5.46796e+06	13731980	21357208	162791280	19429128	16179487	14083790	14697453
UBE3A_MOUSE	Ubiquitin-protein ligase E3A OS=Mus musculus GN=Ube3a PE=2 SV=1	DHIIDDALVR	583.811	2	46.792	2.54233e+06	3.80834e+06	8837255	5204338	9362604	2.69048e+06	10201799	13601885	5142443	10338872	17332962	47187984	11939758	11348572	9879414	11281890
DYHC1_MOUSE	Cytoplasmic dynein 1 heavy chain 1 - Mus musculus (Mouse)	DHLYGTLDPNTR	467.89618, 701.3409	2, 3	39.096	20507196	9874630	33675848	21537442	24887190	14737034	23364124	35460360	9806502	24058866	39437524	93560976	28341938	26740146	25757830	29203642
MYH10_MOUSE	Myosin-10 OS=Mus musculus GN=Myh10 PE=1 SV=2	DHNIPGELER	590.291	2	33.912	73611624	22960818	41982896	14028870	36033280	12677072	2236435	5198493	3.84475e+06	2.95881e+06	3.85358e+06	7.16627e+06	17100820	17326658	15784362	16651765
KLC1_MOUSE	Kinesin light chain 1 OS=Mus musculus GN=Klc1 PE=1 SV=3	DHPAVAATLNNLAVLYGK	934.008	2	75.735	80270.2	374674	3726800	110895	318703	45406.7	562118	759493	586211	730384	3567823	30560380	588207	1148775	862437	651198
UBC9_MOUSE	SUMO-conjugating enzyme UBC9 - Mus musculus (Mouse)	DHPFGFVAVPTK	657.845	2	58.368	926704	163491	4452660	1.23937e+06	1.5764e+06	707992	5.46968e+06	4.56925e+06	2.7499e+06	4706422	6006491	43657232	5.1557e+06	5698775	5638949	5490121
PTPRF_MOUSE	Receptor-type tyrosine-protein phosphatase F OS=Mus musculus GN=Ptprf PE=1 SV=1	DHPPIPITDLADNIER	605.979	3	69.509	769312	1.35413e+06	3014296	1.79381e+06	6264594	1.96234e+06	12433930	13324428	7414737	7.42351e+06	11118924	13776815	6630635	5426303	4687811	5167851
PYC_MOUSE	Pyruvate carboxylase, mitochondrial OS=Mus musculus GN=Pc PE=1 SV=1	DHPTAATK	420.712	2	17.893	2.64424e+06	407272	3.15415e+06	2.08277e+06	4225680	1.49589e+06	1.46993e+06	780633	667893	145230	2.95051e+06	2.14012e+06	2587601	2117826	309086	1505301
TIF1B_MOUSE	Transcription intermediary factor 1-beta OS=Mus musculus GN=Trim28 PE=1 SV=3	DHQYQFLEDAVR	507.575	3	56.12	129048	0	1.39632e+06	793555	741603	181110	3.40406e+06	7475401	3.04988e+06	2.43694e+06	3.19655e+06	20138316	6546468	3.27537e+06	3.21121e+06	4.15662e+06
SH3L1_MOUSE	SH3 domain-binding glutamic acid-rich-like protein OS=Mus musculus GN=Sh3bgrl PE=2 SV=1	DIAANEENRK	580.287	2	20.812	2.21872e+06	2.48241e+06	13953912	3.28679e+06	8.22146e+06	3441868	4.74917e+06	4.04637e+06	2589895	7089733	10953435	41579816	8131248	7.57027e+06	6756160	7.85959e+06
DYL2_MOUSE	Dynein light chain 2, cytoplasmic OS=Mus musculus GN=Dynll2 PE=1 SV=1	DIAAYIK	397.22617, 793.4453	1, 2	48.069	1.63984e+06	1.27852e+06	5697372	3.6598e+06	6488578	3.13016e+06	13705400	15482861	7.4094e+06	18134348	22563366	86249920	14320387	14472616	12148425	16143537
AP1B1_MOUSE	AP-1 complex subunit beta-1 - Mus musculus (Mouse)	DIANENEAQFQIR	774.375	2	49.48	62128692	48563680	81818640	90466840	88709496	57521352	125031088	67407768	57765484	91524456	108594960	78018776	81687264	84248064	70651200	83252208
HNRPU_MOUSE	Heterogeneous nuclear ribonucleoprotein U OS=Mus musculus GN=Hnrnpu PE=1 SV=1	DIDIHEVR	498.759	2	35.352	24672788	24484204	59664124	38393224	61715044	32504894	78500744	103894560	53034212	79891384	129119680	436050624	90646072	76038840	85641752	98687496
SMCA5_MOUSE	SWI/SNF-related matrix-associated actin-dependent regulator of chromatin subfamily A member 5 OS=Mus musculus GN=Smarca5 PE=1 SV=1	DIDILNSAGK	523.28	2	51.07	1.05231e+06	1.03225e+06	2801475	1.83793e+06	3.23947e+06	863904	18029994	31776330	7.54109e+06	5244417	10234365	39444272	10561259	6274471	6.20841e+06	7.71929e+06
LONM_MOUSE	Lon protease homolog, mitochondrial OS=Mus musculus GN=Lonp1 PE=1 SV=2	DIFPIAFPR	538.299	2	84.341	1.79701e+06	665682	4373269	2555164	5206199	1.52885e+06	4294398	6.74715e+06	1743082	5.9591e+06	9631960	26924556	5645868	4512443	4722479	4859738
DPYL2_MOUSE	Dihydropyrimidinase-related protein 2 - Mus musculus (Mouse)	DIGAIAQVHAENGDIIAEEQQR	793.062	3	56.985	28715938	2.79278e+06	26657448	3.94687e+06	13617108	3.7374e+06	25571180	30305406	10331180	30694802	44560976	282914272	45217336	35147128	28597044	35600344
CH60_MOUSE	60 kDa heat shock protein, mitochondrial precursor - Mus musculus (Mouse)	DIGNIISDAMK	588.8	0	71.753	774463	2211.63	2.16866e+06	750347	1.27755e+06	459539	3.22944e+06	1.9947e+06	709777	3.71344e+06	4442769	30564388	3.75564e+06	4795806	4.15652e+06	3.21024e+06
LONM_MOUSE	Lon protease homolog, mitochondrial OS=Mus musculus GN=Lonp1 PE=1 SV=2	DIIALNPLYR	594.342	2	73.695	1.43706e+06	850405	2.77824e+06	2541750	4227283	2.14095e+06	5956165	7827256	1.40909e+06	7212442	10232542	28260544	8161029	5.62475e+06	7302997	6734247
ELMO1_MOUSE	Engulfment and cell motility protein 1 OS=Mus musculus GN=Elmo1 PE=1 SV=2	DIIFELR	453.258	2	69.188	5574794	2.7173e+06	12707996	2.90349e+06	9323132	2936172	3.89202e+06	3693568	1.0453e+06	1.01197e+06	2.99356e+06	7747797	2.0419e+06	2117096	1.60736e+06	2110805
RL8_MOUSE	60S ribosomal protein L8 - Mus musculus (Mouse)	DIIHDPGR	461.741	2	29.168	82071640	59287392	115838608	93163392	102997656	91527888	90208832	99582504	53034856	78389184	101395744	217678960	91786880	78129888	86880008	100581760
AP2M1_MOUSE	AP-2 complex subunit mu-1 OS=Mus musculus GN=Ap2m1 PE=1 SV=1	DIILPFR	437.262	2	72.532	6966372	2889194	5469233	6.95311e+06	6125410	4.19135e+06	6959573	4.5456e+06	2.14319e+06	5056044	5426567	13390264	7657395	6329441	5145348	4246045
ANXA2_MOUSE	Annexin A2 - Mus musculus (Mouse)	DIISDTSGDFR	613.288	2	51.203	15586386	14768666	42241236	23341740	32257466	23449958	2.39119e+06	8514513	25370880	8417430	18097926	4.88913e+06	16225233	16780762	15771639	19546506
ANXA2_MOUSE	Annexin A2 - Mus musculus (Mouse)	DIISDTSGDFRK	677.337	2	44.501	14630292	14370006	26163986	19192372	25888182	23454676	3.19849e+06	6187887	14762956	4128616	10816831	5.08211e+06	11568047	13963960	12298346	14866665
ACACA_MOUSE	Acetyl-CoA carboxylase 1 - Mus musculus (Mouse)	DIIVIGNDITYR	696.379	2	67.841	79574608	61522304	85924096	98677768	88480912	90086832	82381176	142983296	40972180	108378976	134906208	102678728	81037328	72425000	66088848	61834656
DCLK1_MOUSE	Serine/threonine-protein kinase DCLK1 OS=Mus musculus GN=Dclk1 PE=1 SV=1	DIKPENLLVYEHQDGSK	993.002	2	53.636	67367.8	887395	99257.6	38951.8	4741.56	128532	1.87546e+06	307487	115404	1.35152e+06	2836471	15968702	818718	635605	1.2024e+06	458120
MAP1B_MOUSE	Microtubule-associated protein 1B OS=Mus musculus GN=Map1b PE=1 SV=1	DIKPQLELIEDEEK	566.96405, 849.9417	2, 3	59.104	449695	9127296	3.41213e+06	623576	89506.9	115218	8.08322e+06	28968582	8573388	1.97727e+06	6.6706e+06	63601268	9468230	7.70838e+06	7.41428e+06	8.37638e+06
MAP1B_MOUSE	Microtubule-associated protein 1B OS=Mus musculus GN=Map1b PE=1 SV=1	DIKPQLELIEDEEKLK	647.356	3	62.517	412848	2614290	5684546	3.0775e+06	2.52743e+06	2574984	5524557	12028426	5298633	3.27028e+06	5396840	29715632	5015928	3.14243e+06	3914817	3612704
GSK3B_MOUSE	Glycogen synthase kinase-3 beta OS=Mus musculus GN=Gsk3b PE=1 SV=2	DIKPQNLLLDPDTAVLK	631.694	3	75.972	394614	151955	1.71039e+06	908677	0	633687	2186470	9121410	946330	2951467	4912589	20196676	4.4364e+06	1.46566e+06	1.7611e+06	2569812
RS16_MOUSE	40S ribosomal protein S16 - Mus musculus (Mouse)	DILIQYDR	518.276	2	50.554	10459144	4253603	26717956	13436162	19787710	9280457	16668962	16061384	7501748	11962622	24583864	61692880	15118612	16737008	14600985	15847493
NB5R3_MOUSE	NADH-cytochrome b5 reductase 3 OS=Mus musculus GN=Cyb5r3 PE=1 SV=3	DILLRPELEELR	499.2871, 748.42786	2, 3	69.517	295025984	177139776	163144144	162603312	181355376	232070800	98715800	95932456	162802016	156198096	179119248	91989160	116437152	104031848	95201528	101706320
ZY11B_MOUSE	Protein zyg-11 homolog B OS=Mus musculus GN=Zyg11b PE=1 SV=2	DILPNLVSLDVSGR	749.417	2	83.78	195667	61048.4	450218	440587	571189	97365.2	3.73362e+06	3.4524e+06	1.24584e+06	3658212	5695961	13066368	1.16944e+06	969850	635938	599492
ECI2_MOUSE	Enoyl-CoA delta isomerase 2, mitochondrial OS=Mus musculus GN=Eci2 PE=1 SV=2	DILVTSEDGITK	645.843	2	49.86	2.02122e+06	811543	5510131	3470603	7272181	3.26998e+06	5328026	4241217	1.57468e+06	5041470	7241850	21652896	5914106	5181818	4596944	5891178
RPN1_MOUSE	Dolichyl-diphosphooligosaccharide--protein glycosyltransferase subunit 1 OS=Mus musculus GN=Rpn1 PE=2 SV=1	DIPAYSQDTFK	642.808	2	46.732	16001301	11309556	39669468	15052638	35708324	9900328	19600878	18019494	7.46072e+06	21323050	26502788	79994984	26847334	26811606	22944058	27233944
RS6_MOUSE	40S ribosomal protein S6 - Mus musculus (Mouse)	DIPGLTDTTVPR	642.843	2	56.01	98007048	70825848	134105512	88312760	114773144	89714624	96369768	134540416	63226124	95494840	154110976	339978688	135810736	126488216	111581064	131615960
ADH1_YEAST	Alcohol dehydrogenase 1 OS=Saccharomyces cerevisiae GN=ADH1 PE=1 SV=4	DIPVPKPK	447.276	2	35.539	3849313280	4482859008	4434225664	4398348288	4581284352	4674081280	4168619008	4320513024	4742638592	4262936832	4355307520	4103864832	4377495552	3571180288	3963372544	4824366592
KPYM_MOUSE	Pyruvate kinase isozymes M1/M2 OS=Mus musculus GN=Pkm2 PE=1 SV=4	DIQDLK	731.394	1	29.166	24446618	21064594	78923200	37392156	51075500	24709700	83279784	56264284	39971688	61208260	81670952	224866224	57313092	49639380	60060064	72087664
DYHC1_MOUSE	Cytoplasmic dynein 1 heavy chain 1 - Mus musculus (Mouse)	DIQMPDGIR	522.76	2	49.985	13117501	6.60554e+06	20770476	10736009	12027778	10013107	13389472	18875774	7.23626e+06	14320153	24208336	63769192	17216398	16965840	16346688	19246518
MCM3_MOUSE	DNA replication licensing factor MCM3 - Mus musculus (Mouse)	DIQPAFSADDIAK	695.846	2	54.636	1349980	831837	10870969	3850387	5.01623e+06	2.45928e+06	8.15916e+06	7847875	3246356	5.64441e+06	12695035	38361672	9054633	8872146	8205449	10529782
XPO5_MOUSE	Exportin-5 OS=Mus musculus GN=Xpo5 PE=2 SV=1	DIQQTLTQNMER	738.859	2	52.467	2.37423e+06	2.78851e+06	8984808	2.95178e+06	6187418	1403052	21269180	12989903	6.34868e+06	14803500	22541484	66431804	14530398	14534271	11615364	13137277
PSMD8_MOUSE	26S proteasome non-ATPase regulatory subunit 8 OS=Mus musculus GN=Psmd8 PE=2 SV=1	DIQTNVYIK	547.298	2	44.333	8736302	6725822	13177286	9884385	13987314	6.00483e+06	17776298	15603656	7.27054e+06	20212932	24282758	55812164	14926255	14836163	13019456	13539594
IPYR_MOUSE	Inorganic pyrophosphatase OS=Mus musculus GN=Ppa1 PE=1 SV=1	DISDVER	417.203	2	26.235	747867	777932	3.11377e+06	1.37893e+06	2.30958e+06	878646	6701177	6294422	3.59172e+06	7709800	6.41718e+06	20082324	6301780	4188594	5408881	6662812
RS26_MOUSE	40S ribosomal protein S26 - Mus musculus (Mouse)	DISEASVFDAYVLPK	827.423	2	81.243	28827124	22094844	45772172	24569204	36158404	30720086	23190824	26278874	17347904	23370616	34617344	127654192	30245356	29270672	22922394	20760128
PRDX1_MOUSE	Peroxiredoxin-1 - Mus musculus (Mouse)	DISLSEYK	477.741	2	43.082	71343088	68447592	343740192	70288096	273478496	71724032	41661440	55900860	23086020	57917728	135066976	469829344	165480000	142017120	127849728	145862272
MTA1_MOUSE	Metastasis-associated protein MTA1 OS=Mus musculus GN=Mta1 PE=1 SV=1	DISSSLIALADK	616.84	2	74.106	82103.1	298335	2607360	346686	1.01987e+06	347676	5477473	13501990	3697340	1.70593e+06	4.31276e+06	19174558	3.80395e+06	3450435	2.73544e+06	2.64889e+06
ENPL_MOUSE	Endoplasmin precursor - Mus musculus (Mouse)	DISTNYYASQK	645.304	2	33.79	20346708	11157377	58047416	15309048	52931096	12527717	7449268	11341699	6.07304e+06	9723362	28596236	160196880	34256568	31706828	28513104	27287020
2ABA_MOUSE	Serine/threonine-protein phosphatase 2A 55 kDa regulatory subunit B alpha isoform - Mus musculus (Mouse)	DITLEASR	452.74	2	35.485	8702020	13203479	25635916	15747640	25478076	14384205	19721492	20047122	13139092	20411782	27915168	78585600	20997080	16022899	18466190	22621720
ANXA1_MOUSE	Annexin A1 - Mus musculus (Mouse)	DITSDTSGDFR	607.271	2	36.742	1.57163e+06	3246865	10257091	2625105	71026456	7678110	6580841	3255946	9221846	3396138	6106519	3.9683e+06	8935003	7.04687e+06	7.857e+06	9617976
SEPT9_MOUSE	Septin-9 OS=Mus musculus GN=Sept9 PE=1 SV=1	DITSNIHFEAYR	489.24005, 733.3585	0, 3	54.715	4.55767e+06	1.29314e+06	12977221	3150099	9106767	3.06791e+06	3.72474e+06	8318518	3.1714e+06	1.56555e+06	3.72388e+06	21376222	5273454	3412920	2407010	3.17874e+06
TIF1B_MOUSE	Transcription intermediary factor 1-beta OS=Mus musculus GN=Trim28 PE=1 SV=3	DIVENYFMR	593.781	2	65.412	1.41684e+06	752056	4862514	1.65282e+06	4.19048e+06	841549	18355582	19697276	7696171	8.00987e+06	11781062	111980880	13516403	11878472	10033122	15991072
ADH1_YEAST	Alcohol dehydrogenase 1 OS=Saccharomyces cerevisiae GN=ADH1 PE=1 SV=4	DIVGAVLK	407.755	2	55.177	4545621504	3831721984	4236218112	4118087424	4834935808	4629002752	3132713728	4624160256	3928650752	3611818240	4266319360	3470684672	4957283840	3987665664	3228954112	4463798272
CAPZB_MOUSE	F-actin-capping protein subunit beta OS=Mus musculus GN=Capzb PE=1 SV=3	DIVNGLR	393.727	0	39.691	6.11875e+06	6.43997e+06	14332934	6.64955e+06	10790171	6813429	4.14029e+06	6379620	4728022	5.89554e+06	8996522	32276092	9997669	7359108	8150942	10329897
AT2A2_MOUSE	Sarcoplasmic/endoplasmic reticulum calcium ATPase 2 OS=Mus musculus GN=Atp2a2 PE=1 SV=2	DIVPGDIVEIAVGDKVPADIR	731.071	3	88.645	7.19571e+06	5.63541e+06	19403860	9834003	19256964	7.78058e+06	14219035	19887554	7.17471e+06	13052687	23588150	69913344	10976832	8806800	7361732	7.68607e+06
CPNE5_MOUSE	Copine-2 OS=Mus musculus GN=Cpne2 PE=2 SV=1	DIVQFVPFR	560.811	2	77.886	4698891	4.99768e+06	9311060	6057323	11924146	5517604	6812957	5648380	6141652	7161670	5730226	24491648	7.93008e+06	6611124	6.36568e+06	5.71858e+06
CPNE1_MOUSE	Copine-1 OS=Mus musculus GN=Cpne1 PE=1 SV=1	DIVQFVPYR	568.808	0	65.156	3.30905e+06	1.14144e+06	11558340	4.44279e+06	4.87279e+06	2.48174e+06	1778154	2.37718e+06	907971	1.67276e+06	5768068	18966150	4.78682e+06	5244847	4638617	6049903
ARGI1_MOUSE	Arginase-1 OS=Mus musculus GN=Arg1 PE=1 SV=1	DIVYIGLR	474.779	2	62.543	7.51796e+06	19869168	32729646	15223828	22278758	43640644	12123334	24650218	44571452	16973718	27886522	9847375	19935136	16351759	15412529	18416206
DDX3X_MOUSE	ATP-dependent RNA helicase DDX3X - Mus musculus (Mouse)	DKDAYSSFGSR	411.5232, 616.78107	2, 3	29.192	10029039	5429283	16579700	18696304	23413420	17308340	25472362	39788896	18172314	22306966	38082056	97329552	26209882	23650070	24822956	27390026
SYIC_MOUSE	Isoleucyl-tRNA synthetase, cytoplasmic OS=Mus musculus GN=Iars PE=2 SV=1	DKDTLSIHYLMLPR	567.972	3	67.458	3.96939e+06	1.72971e+06	7.92093e+06	4420935	6.21177e+06	2.63085e+06	6.41683e+06	9845464	2.12792e+06	5.5453e+06	10970565	27704862	5527428	3.75309e+06	2793211	4227349
KI21A_MOUSE	Kinesin-like protein KIF21A OS=Mus musculus GN=Kif21a PE=1 SV=2	DKELLAPSGLPSK	677.883	2	45.861	70235.1	361983	360384	151684	343355	0	6556659	6.32271e+06	2.14921e+06	2.41254e+06	6079745	27483296	4.13792e+06	3.65118e+06	3.77608e+06	4417874
ACACA_MOUSE	Acetyl-CoA carboxylase 1 - Mus musculus (Mouse)	DKFEEDR	469.713	2	20.955	32610492	19001962	36935868	36957840	34358416	33804228	29515976	46042000	16216004	36845208	54040400	43649980	32348506	31892530	27244898	32922812
NONO_MOUSE	Non-POU domain-containing octamer-binding protein OS=Mus musculus GN=Nono PE=1 SV=3	DKGFGFIR	470.256	2	49.233	3.06653e+06	2708186	6688225	5.76861e+06	6386392	4.97297e+06	13745667	21174324	8525918	14874906	19221306	58009520	14225624	14178439	11714911	15129594
SFPQ_MOUSE	Splicing factor, proline- and glutamine-rich - Mus musculus (Mouse)	DKLESEMEDAYHEHQANLLR	810.045	3	55.896	847950	911348	2.47857e+06	725920	1.38551e+06	834201	3.43703e+06	8.2664e+06	1.74598e+06	5366520	10977019	64323092	2.77417e+06	3.10758e+06	2.27516e+06	2.15751e+06
HMCS1_MOUSE	Hydroxymethylglutaryl-CoA synthase, cytoplasmic - Mus musculus (Mouse)	DKNSIYSGLEAFGDVK	581.625	3	66.979	935373	576652	1.89258e+06	982974	1.31661e+06	713093	4793461	6.83917e+06	638117	4441220	6.74345e+06	21014704	5125164	2.78305e+06	2.30549e+06	2695536
STRBP_MOUSE	Spermatid perinuclear RNA-binding protein OS=Mus musculus GN=Strbp PE=1 SV=1	DKPTETLLNTVK	679.879	2	46.725	112453	117391	98090.3	312892	458227	95296.3	3.97943e+06	4529337	2.39876e+06	5120659	5.43926e+06	20372036	3.14189e+06	3.23428e+06	2.55585e+06	2983051
EHD1_MOUSE	EH domain-containing protein 1 OS=Mus musculus GN=Ehd1 PE=1 SV=1	DKPTYDEIFYTLSPVN[115.0269]GK	696.677	3	76.578	843833	766073	2.30795e+06	1.36276e+06	2194801	610066	990042	1880958	1.54852e+06	1215748	2.60756e+06	6152517	3.32876e+06	1.15457e+06	1.39239e+06	1.85565e+06
PSMD2_MOUSE	26S proteasome non-ATPase regulatory subunit 2 - Mus musculus (Mouse)	DKTPVQSQQPSATTPSGADEK	724.684	3	26.023	618022	280414	5.45201e+06	774675	2597065	1.05206e+06	1.10781e+06	2.5184e+06	650016	1446418	3267780	18183202	4.05918e+06	2.30749e+06	1664078	823985
LDHA_MOUSE	L-lactate dehydrogenase A chain OS=Mus musculus GN=Ldha PE=1 SV=3	DLADELALVDVMEDK	559.27466, 838.4086	2, 3	91.65	22552522	18684126	51901852	20728768	32197094	13916224	27984522	24009526	22469872	24694964	39807360	150199600	27715900	23784602	21540108	20199676
LDHA_MOUSE	L-lactate dehydrogenase A chain OS=Mus musculus GN=Ldha PE=1 SV=3	DLADELALVDVMEDKLK	639.6666, 958.995	2, 3	96.06	5833827	7423270	11848596	4.77666e+06	7937785	5378490	12207365	20663322	4972434	12920352	17526612	96674800	6.46444e+06	5.8904e+06	5.02682e+06	4.32592e+06
LDHA_MOUSE	L-lactate dehydrogenase A chain OS=Mus musculus GN=Ldha PE=1 SV=3	DLADELALVDVM[147.0354]EDK	846.405	0	77.204	750680	2578251	3.60668e+06	1.37698e+06	1.64401e+06	478053	1.4828e+06	2403915	3.12943e+06	2.2498e+06	1.73962e+06	8703593	3.10626e+06	3.39863e+06	3018836	2.64413e+06
HNRPK_MOUSE	Heterogeneous nuclear ribonucleoprotein K - Mus musculus (Mouse)	DLAGSIIGK	437.254	2	50.192	16052988	20626656	99292072	39682488	100750032	38244548	108145144	103029336	51815844	131175024	154098160	970201920	173277744	159775600	127180560	174293872
PRDX6_MOUSE	Peroxiredoxin-6 OS=Mus musculus GN=Prdx6 PE=1 SV=3	DLAILLGMLDPVEK	763.93	2	97.305	674878	74809.3	204943	770842	1.45851e+06	678921	2248834	1.25917e+06	731396	2.41392e+06	1961110	20839066	406124	141022	55008.1	82756.5
PRDX6_MOUSE	Peroxiredoxin-6 OS=Mus musculus GN=Prdx6 PE=1 SV=3	DLAILLGM[147.0354]LDPVEK	771.926	2	94.943	91359	97420.7	390247	188262	829744	141331	946268	1.12616e+06	334191	2.70039e+06	2.68674e+06	15842482	954764	966753	489627	390937
ANXA1_MOUSE	Annexin A1 - Mus musculus (Mouse)	DLAKDITSDTSGDFR	547.597	3	51.802	15609.9	54598.3	138169	93571.5	29836644	488271	643.516	26658	19249.3	51945	1.13556e+06	125128	1.01645e+06	730482	1.02963e+06	924360
PDS5A_MOUSE	Sister chromatid cohesion protein PDS5 homolog A OS=Mus musculus GN=Pds5a PE=2 SV=2	DLALVNDQLLGFVR	786.94	2	92.207	1.1651e+06	888803	3.10947e+06	1.13732e+06	1.53599e+06	504214	3.0166e+06	4300280	1.0377e+06	2.27317e+06	5.43741e+06	18130192	1.62289e+06	1.79321e+06	1.28717e+06	1.08898e+06
GCN1_MOUSE	eIF-2-alpha kinase activator GCN1 OS=Mus musculus GN=Gcn1 PE=1 SV=1	DLAPYLPSVTPGLK	735.915	2	75.134	5406894	2726960	12395836	4.07619e+06	7.91629e+06	3.05676e+06	9462517	11202136	4327590	5969449	11705378	32864544	9564931	8581256	8140867	9070537
SPTN1_MOUSE	Spectrin alpha chain, non-erythrocytic 1 OS=Mus musculus GN=Sptan1 PE=1 SV=4	DLASVQALLR	543.319	2	71.803	3227218	1.7307e+06	11224969	4406105	8925180	4.36814e+06	1.2123e+06	2887207	1.30931e+06	1.92186e+06	1.52109e+06	27021964	6.55e+06	6239368	5.62963e+06	4.82853e+06
MTAP2_MOUSE	Microtubule-associated protein 2 OS=Mus musculus GN=Map2 PE=1 SV=2	DLATDLSLIEVK	658.87	2	82.42	139988	63419.9	247021	230547	72433.1	49999.2	3.25547e+06	3565969	1.12924e+06	3064587	6123949	46530668	4.59229e+06	4.02047e+06	3.94863e+06	3739964
EFTU_MOUSE	Elongation factor Tu, mitochondrial OS=Mus musculus GN=Tufm PE=1 SV=1	DLDKPFLLPVESVYSIPGR	715.7243, 1073.0828	2, 3	88.86	22347706	16416591	50548088	33634748	52442044	20606766	57641532	55652120	24995072	52518892	79808280	209025296	35399296	29777942	27746700	28090242
TTL12_MOUSE	Tubulin--tyrosine ligase-like protein 12 OS=Mus musculus GN=Ttll12 PE=1 SV=1	DLDTGEEVTR	567.767	2	29.784	424683	40773.1	933695	743271	1.31494e+06	496331	3.08577e+06	2.58386e+06	222878	3.51125e+06	1.8095e+06	10525598	1.50563e+06	1.13486e+06	1.8405e+06	1.19722e+06
MYH9_MOUSE	Myosin-9 - Mus musculus (Mouse)	DLEAHIDTANK	409.538, 613.8036	2, 3	31.451	144099696	21332722	59197012	6284540	32773478	21166686	369225	306175	133241	46081.2	358803	690808	22621758	19388744	19808322	22960792
MYH10_MOUSE	Myosin-10 OS=Mus musculus GN=Myh10 PE=1 SV=2	DLEAQIEAANK	601.307	2	45.131	66678332	7.36706e+06	28425960	3647518	14534711	4918237	1.16974e+06	1.44443e+06	949622	631696	2.45295e+06	2.66565e+06	8669044	6861358	6.92669e+06	7.572e+06
DYHC1_MOUSE	Cytoplasmic dynein 1 heavy chain 1 - Mus musculus (Mouse)	DLEASIAR	437.735	2	37.425	19200736	13937692	35814468	24515770	29179074	21331040	24543796	43604556	13503648	25486380	46509236	88602128	35582000	25719636	27132900	34480976
MYH9_MOUSE	Myosin-9 - Mus musculus (Mouse)	DLEGLSQR	459.238	2	33.771	254048640	70403072	107605656	29017652	74253496	43412268	1.96315e+06	4.56399e+06	2.40881e+06	1.14929e+06	3.12567e+06	6.00628e+06	49366260	40481588	40936816	42203664
XPO2_MOUSE	Exportin-2 - Mus musculus (Mouse)	DLEGSDIDTR	560.759	2	31.046	12629938	7989608	22738496	14702308	24834080	9091598	29460788	27064052	12102969	29604028	38756688	97055032	26927986	22441444	22279884	27365572
XPO2_MOUSE	Exportin-2 - Mus musculus (Mouse)	DLEGSDIDTRR	638.809	0	28.422	73955.1	249737	366918	31823.6	0	0	1.69263e+06	1.70613e+06	384516	667262	2620692	8547593	47235.8	545387	566400	271207
DNLI3_MOUSE	DNA ligase 3 OS=Mus musculus GN=Lig3 PE=1 SV=1	DLEQGDVSETIR	681.332	2	39.913	0	583772	487520	1.35229e+06	117152	747198	212934	4.53716e+06	196090	381065	592780	12373992	340939	1.12277e+06	350851	320416
WDR18_MOUSE	WD repeat-containing protein 18 OS=Mus musculus GN=Wdr18 PE=2 SV=1	DLFDFSTR	500.74	2	67.342	2.05403e+06	1521476	9928143	1.71071e+06	8628735	758570	5155662	6.70377e+06	2.4301e+06	6.50292e+06	13710119	46893296	9267692	7.55636e+06	7297574	8091300
KCRB_MOUSE	Creatine kinase B-type OS=Mus musculus GN=Ckb PE=1 SV=1	DLFDPIIEER	623.818	2	73.114	2.00138e+06	420022	3.05488e+06	2.45085e+06	3.83738e+06	2.03053e+06	29099206	16739033	5507582	61263148	8701055	104927816	22635030	23636548	12053842	15542643
GNAI3_MOUSE	Guanine nucleotide-binding protein G(k) subunit alpha OS=Mus musculus GN=Gnai3 PE=1 SV=3	DLFEEK	780.376	1	38.363	7127650	5158963	21635566	9841113	13803415	6172827	8784029	5.28009e+06	2656755	8748421	12487654	43731920	10357787	8499990	11780878	13953869
DYHC1_MOUSE	Cytoplasmic dynein 1 heavy chain 1 - Mus musculus (Mouse)	DLFQVAFNR	555.29	2	71.768	23695796	14149256	35316288	27551848	34139828	24283786	33287362	56054016	15440563	36521256	65075600	149872608	36673280	31607808	26605138	27694002
TPIS_MOUSE	Triosephosphate isomerase OS=Mus musculus GN=Tpi1 PE=1 SV=3	DLGATWVVLGHSER	513.9354, 770.39984	0, 3	65.338	33199358	15480987	59672632	36590984	36998056	18113534	33301758	24840250	21393664	14634736	45926468	78458344	22054752	15814086	14903582	15999423
UBE3A_MOUSE	Ubiquitin-protein ligase E3A OS=Mus musculus GN=Ube3a PE=2 SV=1	DLGDSHPVLYQSLK	786.406	2	51.103	271049	120832	1.89768e+06	583931	1343539	122141	3215870	2.66921e+06	573633	3269665	8.26083e+06	31269848	2.85464e+06	2.31325e+06	4093200	2437198
ALBU_BOVIN	Serum albumin precursor - Bos taurus	DLGEEHFK	487.732	2	30.086	31206694	33827836	35692972	33770236	33875544	35134852	22149640	23576260	29550292	20837800	24528034	23804812	27605004	24466632	24472092	30569914
PSMD7_MOUSE	26S proteasome non-ATPase regulatory subunit 7 OS=Mus musculus GN=Psmd7 PE=1 SV=2	DLGLPTEAYISVEEVHDDGTPTSK	858.412	3	71.562	1.74125e+06	2.32964e+06	2.15623e+06	2.41833e+06	1.42777e+06	2.18892e+06	2.84577e+06	2.42605e+06	1.43495e+06	5.42135e+06	3.6277e+06	25285498	4.22251e+06	1.69322e+06	1.21558e+06	1.61854e+06
MTNA_MOUSE	Methylthioribose-1-phosphate isomerase OS=Mus musculus GN=Mri1 PE=2 SV=1	DLGQVAAQEAER	643.819	2	38.571	6.17721e+06	5.33729e+06	18373180	8672901	18502198	7.69871e+06	8851118	8795510	2526907	7423642	10748826	31959816	11261774	10704363	11474362	13832044
IF4G2_MOUSE	Eukaryotic translation initiation factor 4 gamma 2 OS=Mus musculus GN=Eif4g2 PE=1 SV=2	DLGVFIPAPMAQGR	736.39	2	78.196	2.20084e+06	1.3703e+06	2.68131e+06	1.406e+06	2.54609e+06	2.02258e+06	12716653	8321047	3047659	5.66081e+06	10030883	28479308	5540679	5315016	5.5406e+06	5.35961e+06
DPYL5_MOUSE	Dihydropyrimidinase-related protein 5 OS=Mus musculus GN=Dpysl5 PE=1 SV=1	DLHESSFSLSGSQIDDHVPKR	589.29	4	49.105	3.04434e+06	1.45923e+06	3853222	3.6413e+06	3.28788e+06	704107	13978763	17546806	7161670	15019577	16388435	61474208	12720984	9742777	9027927	11402772
APC4_MOUSE	Anaphase-promoting complex subunit 4 OS=Mus musculus GN=Anapc4 PE=2 SV=1	DLIALANTTGEVLLHR	579.328	3	87.662	1.33862e+06	500123	2.99049e+06	1.5164e+06	1.87119e+06	896208	4354937	5646242	1.21285e+06	2673212	4090867	12143071	1.83122e+06	1.56922e+06	1.16282e+06	1.18907e+06
PUM2_MOUSE	Pumilio homolog 2 OS=Mus musculus GN=Pum2 PE=1 SV=2	DLIGHIVEFSQDQHGSR	646.653	3	63.008	367085	277586	0	0	0	512574	2578874	1.88131e+06	350604	522494	2.68371e+06	18785904	1.46471e+06	217308	649697	515693
SF3B3_MOUSE	Splicing factor 3B subunit 3 - Mus musculus (Mouse)	DLILSPR	407.245	2	48.137	751648	680563	3372263	1.35821e+06	3.09062e+06	1.21658e+06	3952657	3360307	1.53066e+06	5.3388e+06	8075407	33036876	5.03472e+06	5.04084e+06	4426513	5.61959e+06
TCTP_MOUSE	Translationally-controlled tumor protein - Mus musculus (Mouse)	DLISHDELFSDIYK	565.613	3	72.65	1.42011e+06	1.38712e+06	2721368	2.88465e+06	4.09748e+06	1.24572e+06	1.83176e+06	4939786	1.15707e+06	6086043	2.45252e+06	20840326	5.28278e+06	2547259	2.31073e+06	2.83998e+06
DESP_MOUSE	Desmoplakin OS=Mus musculus GN=Dsp PE=3 SV=1	DLKDEIVR	494.277	2	38.935	8.25289e+06	34214424	85073256	17000152	26111974	40516784	16088800	27579160	60027676	28363890	34866316	9170961	31402130	28743984	26947898	31376084
A2MG_MOUSE	Alpha-2-macroglobulin-P OS=Mus musculus GN=A2m PE=2 SV=2	DLKPAIVK	442.284	2	35.552	25582334	23879600	19946600	17847956	23582850	25996312	11679082	18015622	23484264	13112505	23734792	24347922	22076656	16633273	18245290	22848518
KAPCA_MOUSE	cAMP-dependent protein kinase catalytic subunit alpha OS=Mus musculus GN=Prkaca PE=1 SV=3	DLKPENLLIDQQGYIQVTDFGFAK	918.145	3	90.943	5481734	1.05551e+06	4.36365e+06	4488847	4.56795e+06	2.68223e+06	3447203	6.21427e+06	2.29105e+06	3671390	6422095	20313798	753613	1.27004e+06	299855	419624
MK10_MOUSE	Mitogen-activated protein kinase 10 OS=Mus musculus GN=Mapk10 PE=1 SV=2	DLKPSNIVVK	556.837	2	39.856	79461.1	136783	326914	0	0	881.018	1.32575e+06	0	564752	2585101	2917077	15289584	759444	1321050	1.13873e+06	1.24573e+06
DDX3X_MOUSE	ATP-dependent RNA helicase DDX3X - Mus musculus (Mouse)	DLLDLLVEAK	564.829	2	93.467	45175856	31313526	82657448	58662240	69861392	48332908	110714384	107111720	52122736	81919160	108194912	181692480	43642784	39532848	33698596	28510840
CAND1_MOUSE	Cullin-associated NEDD8-dissociated protein 1 - Mus musculus (Mouse)	DLLDSVLPHLYNETK	586.308	3	86.683	31740036	13665072	45094592	30805770	51632412	22713646	40162988	60123208	22893642	34302876	61661136	133967792	29770896	22742886	18781562	20422456
SYFB_MOUSE	Phenylalanyl-tRNA synthetase beta chain OS=Mus musculus GN=Farsb PE=2 SV=1	DLLFQALGR	516.795	2	74.368	3.05572e+06	2728309	8920033	6281730	10094448	4342644	13996340	19997216	4639624	13045570	24951172	68818160	14176363	13789241	12700693	12203994
MCCA_MOUSE	Methylcrotonoyl-CoA carboxylase subunit alpha, mitochondrial OS=Mus musculus GN=Mccc1 PE=2 SV=2	DLLPSHSTIAK	394.5548, 591.3287	2, 3	40.724	752467840	663635072	1307304320	1177424768	1798660736	755778752	1670149888	1937469568	1085766912	2321821696	3040020480	2647343872	1649354752	1465626368	1430607744	1685379968
UBP7_MOUSE	Ubiquitin carboxyl-terminal hydrolase 7 OS=Mus musculus GN=Usp7 PE=1 SV=1	DLLQFFKPR	582.332	2	76.568	883419	486069	1589332	1.05794e+06	2.02111e+06	1.48673e+06	3.98767e+06	3.38174e+06	1880732	3.27791e+06	3895208	35479232	2.53463e+06	3811354	8341882	11664141
CDK5_MOUSE	Cell division protein kinase 5 - Mus musculus (Mouse)	DLLQNLLK	478.792	2	79.6	31984.6	127008	1.16389e+06	685355	969116	614626	3.82372e+06	4219023	1.38361e+06	2979782	6.11577e+06	16604352	2.64575e+06	2.05608e+06	1.62497e+06	1.71524e+06
ACACA_MOUSE	Acetyl-CoA carboxylase 1 - Mus musculus (Mouse)	DLLQ[129.0426]SK	704.381	1	23.206	2.36503e+06	10802746	11868520	1.95397e+06	5.51728e+06	10290135	4659946	2160453	4992412	5243636	4.42643e+06	2.28336e+06	3293017	4.38334e+06	6777990	9092782
ANXA6_MOUSE	Annexin A6 OS=Mus musculus GN=Anxa6 PE=1 SV=2	DLMADLK	403.209	2	51.48	10929321	7112278	27102134	8445952	17804476	5483782	216375	551166	103577	548339	878162	5176681	8965219	5444769	5083462	7102864
6PGL_MOUSE	6-phosphogluconolactonase OS=Mus musculus GN=Pgls PE=2 SV=1	DLPAAAAPAGPASFAR	741.889	2	55.195	2333208	1.60844e+06	9510762	5.27099e+06	9436050	3.19668e+06	8995940	6.19712e+06	2.01829e+06	10861978	12927959	64350576	11838815	10866425	10380676	11855230
HNRPU_MOUSE	Heterogeneous nuclear ribonucleoprotein U OS=Mus musculus GN=Hnrnpu PE=1 SV=1	DLPEHAVLK	511.287	2	37.409	52758908	47143756	121569200	70435184	117738128	64199428	169889216	208064096	113673888	193414048	271239424	851340800	183904320	185621200	168761744	201503808
PDCD4_MOUSE	Programmed cell death protein 4 OS=Mus musculus GN=Pdcd4 PE=1 SV=1	DLPELALDTPR	620.332	2	64.657	749054	417926	820053	0	2.58976e+06	56879.5	5.46642e+06	6788822	2917405	7.5686e+06	8.20745e+06	56467916	10654951	10081554	7.09393e+06	7809659
TPP2_MOUSE	Tripeptidyl-peptidase 2 OS=Mus musculus GN=Tpp2 PE=2 SV=3	DLPFIVSHR	542.301	2	58.468	2.98683e+06	1.21647e+06	11340824	2.28078e+06	7.21849e+06	2.00185e+06	3497922	7.61211e+06	2.03198e+06	4.76539e+06	8798697	34789168	8683440	6.68911e+06	6.53062e+06	6.67771e+06
PSD13_MOUSE	26S proteasome non-ATPase regulatory subunit 13 OS=Mus musculus GN=Psmd13 PE=1 SV=1	DLPVSEQQER	600.796	2	30.394	7.5874e+06	5270238	25865820	10083584	20522724	4577322	22509348	18853856	10056025	23131292	31647508	90216016	22079032	19012010	19909402	20991360
GTR1_MOUSE	Solute carrier family 2, facilitated glucose transporter member 1 OS=Mus musculus GN=Slc2a1 PE=2 SV=3	DLQEMKEEGR	617.79	2	26.593	5523501	4.73093e+06	15582174	7331787	10350814	5.46844e+06	2.12291e+06	1.99493e+06	265789	1.48403e+06	1.87069e+06	8538294	4718398	5228297	5.92482e+06	5.42286e+06
PHB_MOUSE	Prohibitin - Mus musculus (Mouse)	DLQNVNITLR	593.333	2	54.62	9603783	4.66809e+06	23138700	10670405	18271164	8116831	17053538	16954654	6559952	16734356	25504666	62192276	18126138	17901040	14830178	17181058
G6PD1_MOUSE	Glucose-6-phosphate 1-dehydrogenase X OS=Mus musculus GN=G6pdx PE=1 SV=3	DLQSSNQLSNHISSLFR	649.329	3	69.4	5.41244e+06	3876768	15178387	4443152	8964902	4.13269e+06	9907584	13031101	3.70556e+06	8.12902e+06	15998888	54602316	11346340	7095298	6.64263e+06	9654429
PFKAM_MOUSE	ATP-dependent 6-phosphofructokinase, muscle type OS=Mus musculus GN=Pfkm PE=1 SV=3	DLQVNVEHLVQK	711.391	2	56.189	384883	318792	1537237	1383219	1.55421e+06	575683	4.88747e+06	4959513	927146	4933056	9556249	34920512	3.24265e+06	3662776	2.70153e+06	3.22701e+06
ITPR1_MOUSE	Inositol 1,4,5-trisphosphate receptor type 3 OS=Mus musculus GN=Itpr3 PE=1 SV=3	DLQ[129.0426]NFLR	453.737	0	45.323	5810507	5.1863e+06	9058448	5.89072e+06	8824875	4.06349e+06	4.60091e+06	5.13875e+06	3.77577e+06	3732241	7.27101e+06	12901804	7.37665e+06	6336666	6105022	6210511
NAA15_MOUSE	N-alpha-acetyltransferase 15, NatA auxiliary subunit OS=Mus musculus GN=Naa15 PE=1 SV=1	DLSLLQIQMR	608.84	2	75.405	4436118	2.74287e+06	11785361	5151364	7545825	3.97789e+06	13114246	14497815	4483314	10793389	19654876	56904524	9637224	9403173	7.48864e+06	8614061
ACTS_MOUSE	Actin, alpha cardiac muscle 1 OS=Mus musculus GN=Actc1 PE=1 SV=1	DLTDYLMK	499.74612, 499.74646, 998.48517	0, 1, 2	63.332	1978585600	1550586240	4649011712	2193268480	3188221696	1712899712	2684790784	2602751744	1381968896	2517331200	3040487936	9783764992	3683002112	3087631104	2732323328	3173349376
ACTS_MOUSE	Actin, alpha cardiac muscle 1 OS=Mus musculus GN=Actc1 PE=1 SV=1	DLTDYLM[147.0354]K	507.74402, 1014.48175	1, 2	52.472	778572480	753289728	1363326208	931216704	1833362944	738629504	1313644800	1068543296	554902592	1296924800	1424033280	4005728256	1457203328	1332328576	1194225280	1428041728
HNRDL_MOUSE	Heterogeneous nuclear ribonucleoprotein D-like - Mus musculus (Mouse)	DLTEYLSR	498.752	2	53.946	456090	850345	2.74215e+06	793594	382572	1042366	10251735	8373541	4658246	9517142	12709304	57580292	8403496	9521314	8943117	11467858
MAP1B_MOUSE	Microtubule-associated protein 1B OS=Mus musculus GN=Map1b PE=1 SV=1	DLTGQVPTPPVK	626.35	2	49.578	12655800	8923483	31050094	1.19882e+06	4.98232e+06	888526	51726560	144525536	52349840	34852948	74613224	317720736	67888720	63998356	57895948	65337160
SPTN1_MOUSE	Spectrin alpha chain, non-erythrocytic 1 OS=Mus musculus GN=Sptan1 PE=1 SV=4	DLTGVQNLR	508.28	2	41.697	5597317	2.79874e+06	14111933	4998085	12215392	6.58961e+06	1.72396e+06	2.7449e+06	1.69626e+06	1.80378e+06	4731200	16986616	6740214	5.74027e+06	5694391	6.85229e+06
SPTB2_MOUSE	Spectrin beta chain, brain 1 OS=Mus musculus GN=Sptbn1 PE=1 SV=2	DLTSVNILLK	558.336	2	72.415	6093642	1.45009e+06	13232492	4249705	9639176	5.67553e+06	758367	2.78739e+06	0	1.61391e+06	6.81193e+06	21256718	3356630	3.1591e+06	3616494	2.44642e+06
PGM2_MOUSE	Phosphoglucomutase-2 OS=Mus musculus GN=Pgm2 PE=1 SV=1	DLTTGYDDSQPDKK	791.864	2	28.687	221102	295277	1.31398e+06	148850	275485	257423	567329	138865	10497	169762	783242	6231506	824873	210661	443643	749780
MAP1B_MOUSE	Microtubule-associated protein 1B OS=Mus musculus GN=Map1b PE=1 SV=1	DLTTSSVEK	490.25	2	27.431	15879035	15630693	34243348	6096864	12168526	5907960	103843640	132525168	65587924	29040426	49039600	219941664	60596620	44431828	57019776	62574136
MTA2_MOUSE	Metastasis-associated protein MTA2 OS=Mus musculus GN=Mta2 PE=1 SV=1	DLVAQAPLKPK	590.358	2	41.265	1.34345e+06	554653	3.11019e+06	1.45248e+06	2.13115e+06	959593	20194440	17295478	6.07536e+06	13402865	17242058	56797900	11206850	11008596	10354056	13280688
ACLY_MOUSE	ATP-citrate synthase - Mus musculus (Mouse)	DLVSSLTSGLLTIGDR	549.6381, 823.9541	2, 3	97.235	73123600	46913436	96758504	80318952	84022216	49518760	131391736	159764096	67209328	140869664	257021760	247308896	48889148	51735912	34399764	32952486
HS90B_MOUSE	Heat shock protein HSP 90-beta - Mus musculus (Mouse)	DLVVLLFETALLSSGFSLEDPQTHSNR	996.85	3	97.368	4326884	167224	1.8981e+06	860343	1.77608e+06	228076	901408	2.93395e+06	739962	1.46564e+06	1339328	10215438	2.39052e+06	2337246	277517	577089
ACTG_MOUSE	Actin, cytoplasmic 2 OS=Mus musculus GN=Actg1 PE=1 SV=1	DLYANTVLSGGTTMYPGIADR	739.0281, 1108.036, 1108.0378	2, 3	74.051	810428992	507626336	1166714752	706128960	960407680	555866176	753994176	795820544	480743968	717340480	853763072	2804560896	993290112	817391424	608933184	636766848
ACTG_MOUSE	Actin, cytoplasmic 2 OS=Mus musculus GN=Actg1 PE=1 SV=1	DLYANTVLSGGTTM[147.0354]YPGIADR	744.3603, 1116.0361	2, 3	67.104	483819136	365972768	730663104	464910944	926643584	456926912	621166400	692577920	378647904	562588928	706792960	2032427904	799784896	615892672	484313088	611477760
SF3A3_MOUSE	Splicing factor 3A subunit 3 OS=Mus musculus GN=Sf3a3 PE=2 SV=2	DLYDDKDGLR	605.291	2	35.433	791564	582416	2517202	848514	1.55683e+06	764557	1.94276e+06	1706240	1.12036e+06	1.26439e+06	2.76124e+06	18153836	2.4674e+06	2356561	2.56941e+06	3.02522e+06
TGM2_MOUSE	Protein-glutamine gamma-glutamyltransferase 2 OS=Mus musculus GN=Tgm2 PE=1 SV=4	DLYLENPEIK	617.322	2	55.458	118479712	68414192	119204408	9929168	24082414	5279380	1.15417e+06	28016606	1.98644e+06	3.81782e+06	6.98735e+06	4580464	34220592	31900436	28659838	35128060
RTCA_MOUSE	RNA 3'-terminal phosphate cyclase OS=Mus musculus GN=RtcA PE=1 SV=2	DLYVSIQPVQEAR	759.401	2	59.322	1.27808e+06	1.12309e+06	2709141	817783	2.50106e+06	1.16431e+06	3.92035e+06	6517540	2.5746e+06	5030832	11855151	28919118	4572093	3.39017e+06	3.7841e+06	3.70086e+06
MCM4_MOUSE	DNA replication licensing factor MCM4 OS=Mus musculus GN=Mcm4 PE=2 SV=1	DMFEEALR	505.734	2	56.163	1.21389e+06	818596	1.97146e+06	1.53395e+06	2.64633e+06	1.02606e+06	3.31947e+06	5.71172e+06	1.91548e+06	1.83415e+06	4684627	10581482	5.08128e+06	3.74177e+06	3.24351e+06	4710162
MYH9_MOUSE	Myosin-9 - Mus musculus (Mouse)	DMFQETMEAMR	694.786	2	69.062	30893176	6.15237e+06	23929284	1.70689e+06	7.66038e+06	1.88333e+06	1.36103e+06	852156	502631	0	205406	1757.55	4.02479e+06	4.46213e+06	3.55441e+06	4.44711e+06
TCPQ_MOUSE	T-complex protein 1 subunit theta - Mus musculus (Mouse)	DMLEASILDTYLGK	784.897	2	88.548	9436074	6.22466e+06	23243366	6516969	11222151	3941584	20960536	25112302	10324062	12382857	24069644	113440208	14267881	14470944	11831236	10295090
PYC_MOUSE	Pyruvate carboxylase, mitochondrial OS=Mus musculus GN=Pc PE=1 SV=1	DMTLEGDDLILEIE	803.382	2	95.45	69636200	53578040	126321344	69575160	178034512	45851808	35546888	64159168	38230076	52305844	88093536	108696984	42377092	15997667	7870153	6.24721e+06
DDX17_MOUSE	Probable ATP-dependent RNA helicase DDX17 - Mus musculus (Mouse)	DMVGIAQTGSGK	582.289	2	36.278	5111903	6.74785e+06	13108735	12698317	12829490	8692818	17967198	17475250	9542323	24445330	23003866	93327192	18286464	16247552	17116016	21543354
ACACA_MOUSE	Acetyl-CoA carboxylase 1 - Mus musculus (Mouse)	DMYDQVLK	506.244	2	47.869	48403188	30940456	52182328	55413732	44715976	52326696	39566060	56694532	20098434	60066740	78543208	58518544	53268880	47639192	46808020	53675972
TCPQ_MOUSE	T-complex protein 1 subunit theta - Mus musculus (Mouse)	DM[147.0354]LEASILDTYLGK	792.896	2	80.579	407040	468773	1.83574e+06	567596	965055	214511	2.19941e+06	2.27216e+06	1.97821e+06	1.80214e+06	3.44041e+06	6.96273e+06	2.49186e+06	2.57082e+06	2779110	2524673
PYC_MOUSE	Pyruvate carboxylase, mitochondrial OS=Mus musculus GN=Pc PE=1 SV=1	DM[147.0354]TLEGDDLILEIE	811.379	2	87.362	125613440	108385272	183059872	140977808	318061760	128093544	101704784	189405696	95153232	132372104	177151088	157592208	126019392	74123240	45132768	47304636
DDX17_MOUSE	Probable ATP-dependent RNA helicase DDX17 - Mus musculus (Mouse)	DM[147.0354]VGIAQTGSGK	590.285	2	27.009	1.25152e+06	1.17364e+06	4.24779e+06	2738107	8280354	1.19307e+06	8729901	6718907	7.55447e+06	9601994	12818854	34945588	10339472	7.39781e+06	9468398	8960358
ACACA_MOUSE	Acetyl-CoA carboxylase 1 - Mus musculus (Mouse)	DM[147.0354]YDQVLK	514.242	2	37.244	13579307	10330293	13965512	19754922	22737336	20012442	16422799	26618580	9731180	23256802	29989752	17490782	18716714	16247762	17086038	19492048
STXB1_MOUSE	Syntaxin-binding protein 1 OS=Mus musculus GN=Stxbp1 PE=1 SV=2	DNALLAQLIQDK	671.371	2	76.393	102124	0	205636	148170	0	0	304182	308645	100266	784252	1908665	13345868	84374.4	257997	377080	194429
TNPO1_MOUSE	Transportin-1 OS=Mus musculus GN=Tnpo1 PE=1 SV=1	DNEEKDSAFR	605.77	2	23.232	3868668	1.7157e+06	7.32669e+06	3700339	5206839	2.75905e+06	5340105	5.05062e+06	1.80381e+06	5703510	7.95987e+06	31487300	5.8371e+06	5.89995e+06	6.47854e+06	6611133
DPYL3_MOUSE	Dihydropyrimidinase-related protein 3 OS=Mus musculus GN=Dpysl3 PE=1 SV=1	DNFTAIPEGTNGVEER	874.906	2	48.806	655636	3.26312e+06	1.9728e+06	46346760	16414911	2.07906e+06	30038782	20927444	14095021	36656936	40526372	183944928	26949514	28202520	25114722	30144034
DPYL3_MOUSE	Dihydropyrimidinase-related protein 3 OS=Mus musculus GN=Dpysl3 PE=1 SV=1	DNFTAIPEGTN[115.0269]GVEER	875.4005, 875.4008	2	49.611	2380103	22354542	1.23189e+06	3.92575e+06	1953414	3445164	30158862	21367450	12585264	38532572	38333780	227142128	30984744	30793236	28441634	33086184
DPYL2_MOUSE	Dihydropyrimidinase-related protein 2 - Mus musculus (Mouse)	DNFTLIPEGTNGTEER	896.92	2	58.635	3.88462e+06	7.2735e+06	48189344	14535158	17436064	6.84367e+06	28470328	21607376	27851614	28541400	47126372	394833184	53574668	49953044	46461428	50754680
DPYL2_MOUSE	Dihydropyrimidinase-related protein 2 - Mus musculus (Mouse)	DNFTLIPEGTN[115.0269]GTEER	897.411	2	60.06	2.78394e+06	1165698	10039833	2456197	4435874	1.48498e+06	6610012	4174038	5.7429e+06	12829823	21082732	378905504	27156950	20269172	11485838	15729878
DPYL4_MOUSE	Dihydropyrimidinase-related protein 4 OS=Mus musculus GN=Dpysl4 PE=1 SV=1	DNFTLIPEGVNGIEER	901.948	2	73.3	7323971	10291456	16024681	12195550	15703166	7.75218e+06	30812588	47988368	21383428	36166616	46960280	123232032	25648412	17942540	18754868	17693832
DDX6_MOUSE	Probable ATP-dependent RNA helicase DDX6 - Mus musculus (Mouse)	DNIQAMVIVPTR	678.868	0	61.596	0	0	1.08739e+06	0	0	0	628320	474268	0	2.05475e+06	4556048	15436297	1.30121e+06	755325	161958	260693
H4_MOUSE	Histone H4 - Mus musculus (Mouse)	DNIQGITKPAIR	442.58853, 442.5887, 663.3793, 663.3797	2, 3	40.325	4574057984	4106221824	2726898944	3992137728	3253534464	4801950720	6157870592	4157322752	3488939008	5712444416	2719175680	3112571392	4209819648	3409106688	3484835584	4234699520
VIME_MOUSE	Vimentin - Mus musculus (Mouse)	DNLAEDIMR	538.755	2	56.824	30895338	22963570	75400496	44087992	54490888	23155600	51364944	46730520	18484562	33362208	17371082	62100952	45493336	44867092	39499352	45188280
VIME_MOUSE	Vimentin - Mus musculus (Mouse)	DNLAEDIM[147.0354]R	546.753	2	39.481	8581928	9439858	19817936	13746086	21333520	13526986	18372320	16375742	11496802	18524472	8315154	24244006	14344692	11927071	12604875	14347357
NEST_MOUSE	Nestin OS=Mus musculus GN=Nes PE=1 SV=1	DNLAEELESVAGR	701.843	2	72.79	9069420	13236980	23834182	18082844	8451332	12587830	40155368	74760240	34150144	13073041	14955709	68930864	28849290	25817664	26611582	27013938
GRP75_MOUSE	Stress-70 protein, mitochondrial precursor - Mus musculus (Mouse)	DNMALQR	424.208	2	26.594	3.81568e+06	2165916	16148458	4197580	10666560	2.76819e+06	8775121	8.3269e+06	4.00017e+06	10154832	9270415	49375636	12224921	9277991	11737874	15448651
GRP75_MOUSE	Stress-70 protein, mitochondrial precursor - Mus musculus (Mouse)	DNM[147.0354]ALQR	432.204	2	20.985	685579	374217	4.24871e+06	922264	3195219	478355	2.34552e+06	1.93124e+06	1269308	3227065	4734512	21340536	3270017	3.6672e+06	3223135	3522515
HSP7C_MOUSE	Heat shock cognate 71 kDa protein - Mus musculus (Mouse)	DNNLLGK	387.21048, 773.4137	1, 2	30.471	44550448	43415944	106908000	68249552	99563736	61889624	84503736	69322816	42021800	108691336	53269004	161017808	80006304	66170924	72416704	86851888
SERPH_MOUSE	Serpin H1 precursor - Mus musculus (Mouse)	DNQSGSLLFIGR	653.84	2	64.806	181413568	109542360	424827456	218779136	443878304	165138608	30100640	35813304	19092014	38040452	51140288	202129744	174221088	153841072	142694736	152404864
ATX2L_MOUSE	Ataxin-2-like protein OS=Mus musculus GN=Atxn2l PE=1 SV=1	DNSEEFR	448.69	2	23.979	164224	179629	1.40076e+06	260359	349872	553468	2698843	3.56505e+06	1.84381e+06	664261	1055928	7523864	2.02131e+06	1.13607e+06	2.09647e+06	1.87305e+06
HS90A_MOUSE	Heat shock protein HSP 90-alpha - Mus musculus (Mouse)	DNSTMGYMAAK	594.755	2	34.698	3.06812e+06	1.36867e+06	8.12699e+06	4.22826e+06	7.51452e+06	2.23635e+06	10414333	8313955	2.43829e+06	12498333	13182225	61637840	9904694	9707266	9741081	10794216
HS90B_MOUSE	Heat shock protein HSP 90-beta - Mus musculus (Mouse)	DNSTMGYMMAK	624.754	2	43.647	13165492	6.25614e+06	34289592	11135208	19279164	6218448	22143788	24661184	8532800	32501266	39034156	182997536	35750848	35489144	29605330	38314388
ODO1_MOUSE	2-oxoglutarate dehydrogenase E1 component, mitochondrial precursor - Mus musculus (Mouse)	DPAAAPATGNK	506.755	0	20.777	950231	318705	3.29156e+06	1.368e+06	2.39016e+06	672776	748141	659052	378305	1.45988e+06	2292349	9859475	1.95771e+06	1.81304e+06	1.47506e+06	1.63439e+06
CAMP1_MOUSE	Calmodulin-regulated spectrin-associated protein 1 OS=Mus musculus GN=Camsap1 PE=1 SV=1	DPAALHDGEK	526.753	2	22.094	39146.8	23062.6	174044	148166	119448	30303.6	674856	1578832	345112	164874	345767	6253330	282607	123937	317435	140199
PGM2_MOUSE	Phosphoglucomutase-2 OS=Mus musculus GN=Pgm2 PE=1 SV=1	DPDPEFPTVK	572.78	0	46.879	1.09452e+06	580282	2102431	1208831	1.74819e+06	884032	1.55024e+06	1.29593e+06	618735	1.81322e+06	2.13403e+06	7.51494e+06	1.25105e+06	1.74248e+06	1.60563e+06	1.91207e+06
PSME4_MOUSE	Proteasome activator complex subunit 4 OS=Mus musculus GN=Psme4 PE=1 SV=1	DPGSVGDTIPSAELVK	792.909	2	56.436	5972952	2.11878e+06	7.43148e+06	8805791	8.28331e+06	9897010	8595683	16762199	2376184	12159044	19615980	26625018	11911876	12195327	8669749	10427423
IPYR_MOUSE	Inorganic pyrophosphatase OS=Mus musculus GN=Ppa1 PE=1 SV=1	DPLNPIK	398.731	2	38.459	350056	688462	2.53286e+06	1.4511e+06	2869570	1062858	6660966	7712658	4.04845e+06	10451562	12305990	35669976	10048555	7527765	5.50424e+06	7520684
PSMD2_MOUSE	26S proteasome non-ATPase regulatory subunit 2 - Mus musculus (Mouse)	DPNNLFMVR	553.276	2	59.078	2.01397e+06	278511	7930710	2.27707e+06	3.41705e+06	2.46622e+06	4.68019e+06	5645031	1.62557e+06	5.00058e+06	9226105	32674372	10575461	10035960	8831721	9788050
PREP_MOUSE	Presequence protease, mitochondrial OS=Mus musculus GN=Pitrm1 PE=2 SV=1	DPNSIETLQSFGK	718.357	2	56.414	3.09125e+06	2.01986e+06	4.54801e+06	2.09746e+06	6.44075e+06	1.46807e+06	1.93296e+06	1.58441e+06	910431	1.13014e+06	1.75738e+06	8849474	2712715	2802786	2528009	3.75017e+06
SAE1_MOUSE	SUMO-activating enzyme subunit 1 OS=Mus musculus GN=Sae1 PE=2 SV=1	DPPHNNFFFFDGMK	571.589	3	78.127	630993	162434	1.5502e+06	395562	1.2497e+06	80041.4	3.45354e+06	3.61429e+06	392029	2.53195e+06	4.00932e+06	15420560	1.60538e+06	735452	672714	958355
STIP1_MOUSE	Stress-induced-phosphoprotein 1 - Mus musculus (Mouse)	DPQALSEHLK	569.298	2	33.446	6.33023e+06	4916154	9105058	8119152	7898468	4.45792e+06	7.33567e+06	10155780	6136215	12649788	13324100	47478252	10416887	12901968	9844808	11373431
KHDR1_MOUSE	KH domain-containing, RNA-binding, signal transduction-associated protein 1 OS=Mus musculus GN=Khdrbs1 PE=1 SV=2	DPSGAHPSVR	511.753	2	21.139	5022787	4.25421e+06	21755548	8359651	10866545	7.45686e+06	19723986	16442303	10413081	24182520	29734874	172127744	20728158	25637118	22370650	24854926
ACACA_MOUSE	Acetyl-CoA carboxylase 1 - Mus musculus (Mouse)	DPSLPLLELQDIMTSVSGR	1036.04	2	97.28	5.6986e+06	2.96868e+06	7543784	7993396	7330804	1.77349e+06	5807504	4539227	2.4162e+06	7.08799e+06	6969430	4942765	0	0	98625.4	1.40848e+06
DD19A_MOUSE	ATP-dependent RNA helicase DDX19A OS=Mus musculus GN=Ddx19a PE=1 SV=1	DPSSPLYSVK	546.782	2	42.432	9219202	6714765	19749324	12949655	17543696	7.63662e+06	27981504	28419282	11956669	22969394	27775790	67330792	22373434	20387798	19526942	22697262
PTN9_MOUSE	Tyrosine-protein phosphatase non-receptor type 9 OS=Mus musculus GN=Ptpn9 PE=2 SV=2	DPTGASIALFTAR	660.351	2	66.838	241165	270525	673092	220651	1.60313e+06	518176	505159	777784	9198.01	459637	1.28414e+06	8950327	885044	799421	726102	367370
SYEP_MOUSE	Bifunctional aminoacyl-tRNA synthetase OS=Mus musculus GN=Eprs PE=2 SV=3	DPTLYR	382.7	2	30.559	2.57407e+06	1.98433e+06	8332195	3.28186e+06	6.04226e+06	2608959	5.37065e+06	5.9517e+06	3634924	4.642e+06	7.1991e+06	22420904	7.32076e+06	5292866	5.66162e+06	6574706
G3P_MOUSE	Glyceraldehyde-3-phosphate dehydrogenase OS=Mus musculus GN=Gapdh PE=1 SV=2	DPTNIK	687.366	1	21.306	36820592	30402138	131053568	44361336	53145300	32822410	162074896	62018988	48876184	138495552	146390992	539196160	94022320	107867456	123141992	122481352
SERPH_MOUSE	Serpin H1 precursor - Mus musculus (Mouse)	DQAVENILLSPLVVASSLGLVSLGGK	860.4935, 1290.2355	2, 3	97.448	43530548	15848133	115570872	57533864	132273704	46839632	2.63028e+06	7932512	3220847	6.53982e+06	7694496	45732072	1.65487e+06	1.16065e+06	92535.1	128315
SYEP_MOUSE	Bifunctional aminoacyl-tRNA synthetase OS=Mus musculus GN=Eprs PE=2 SV=3	DQDVEPGAPSMGAK	701.319	2	32.569	4.14351e+06	2328218	12692497	3.37819e+06	5136930	2.96381e+06	5.42688e+06	7542280	2.04217e+06	5499999	11178145	57625268	8963919	9153582	10051053	12216775
SYEP_MOUSE	Bifunctional aminoacyl-tRNA synthetase OS=Mus musculus GN=Eprs PE=2 SV=3	DQDVEPGAPSM[147.0354]GAK	709.316	2	24.883	3.99018e+06	2.73878e+06	9278419	5486207	8829547	3.89457e+06	8447051	10439905	4524363	5.60473e+06	10926259	32393344	8905911	8166981	7.71187e+06	9220846
RN214_MOUSE	RING finger protein 214 OS=Mus musculus GN=Rnf214 PE=2 SV=1	DQFNSHIQLVR	678.854	2	47.954	144376	126290	650556	230249	419704	137912	709540	1.07696e+06	258679	1.07061e+06	2.99001e+06	20508098	1.13479e+06	1.1577e+06	940543	1216355
MYH9_MOUSE	Myosin-9 - Mus musculus (Mouse)	DQGELER	423.7	2	21.583	127309208	41800712	98311000	20104510	40755356	20874798	3387491	5.68444e+06	3.18947e+06	3515420	3.9117e+06	7851479	28518128	26433780	29851072	31349466
MTAP2_MOUSE	Microtubule-associated protein 2 OS=Mus musculus GN=Map2 PE=1 SV=2	DQGGAGEGLSR	523.746	2	22.503	86641.7	137017	437668	103474	327205	327012	7862978	9106180	3.93552e+06	5.53919e+06	7.87645e+06	86383472	8.0111e+06	7.37153e+06	7322812	8183539
SYHC_MOUSE	Histidyl-tRNA synthetase, cytoplasmic OS=Mus musculus GN=Hars PE=2 SV=1	DQGGELLSLR	544.291	2	53.628	7115531	6.20369e+06	16973184	8856870	13562671	8507210	16111770	13555224	7.62595e+06	12633980	15972709	37368544	15743197	12060002	11693841	13184796
MYL6_MOUSE	Myosin light polypeptide 6 - Mus musculus (Mouse)	DQGTYEDYVEGLR	772.846	2	56.4	5906604	1.37275e+06	3.63041e+06	586430	2.38477e+06	645462	42805.3	62577	136577	103337	321808	1.59615e+06	1.28543e+06	988460	1569161	1.0733e+06
PUR6_MOUSE	Multifunctional protein ADE2 [Includes: Phosphoribosylaminoimidazole-succinocarboxamide synthase - Mus musculus (Mouse)	DQITAGNAAR	508.76	2	23.185	4154042	3.65628e+06	13852412	6301895	8.08669e+06	6.44375e+06	20601508	16254956	7.31359e+06	16193356	17804186	68677024	13491578	12995402	14036504	16877130
IF4A1_MOUSE	Eukaryotic initiation factor 4A-I - Mus musculus (Mouse)	DQIYDIFQK	585.295	0	64.131	2.6053e+06	1.38055e+06	10058898	3.49895e+06	4.71462e+06	1.65517e+06	7.19038e+06	8839928	3.79823e+06	8556342	14743069	27728016	9573008	9832889	8910590	7.99622e+06
LDHA_MOUSE	L-lactate dehydrogenase A chain OS=Mus musculus GN=Ldha PE=1 SV=3	DQLIVNLLK	528.3266, 528.32684	0, 2	75.095	122735592	110901952	249424864	116064656	207049888	88169960	219614528	185294528	135860768	207096864	323022880	946347456	192157712	182261728	168069376	166653200
ACTZ_MOUSE	Alpha-centractin OS=Mus musculus GN=Actr1a PE=2 SV=1	DQLQTFSEEHPVLLTEAPLNPR	845.435	3	73.954	13712099	9065040	29211774	16337008	27306072	10312065	41598640	39175760	18119124	39120352	49020572	162100096	31642592	25771916	22938586	23595372
SAE2_MOUSE	SUMO-activating enzyme subunit 2 - Mus musculus (Mouse)	DQQVLDVK	472.756	2	34.449	3172208	2125914	9928655	5743306	10203458	3875980	15178046	15577665	8.31817e+06	14716826	22469984	69173552	14531077	12008310	13466406	15824779
GTF2I_MOUSE	General transcription factor II-I OS=Mus musculus GN=Gtf2i PE=1 SV=3	DQSAVVVQGLPEGVAFK	872.466	2	69.085	2.14256e+06	1.57838e+06	6021962	4.0792e+06	12341339	2.25346e+06	22654888	21989720	8959601	13071500	22091216	59870756	13557578	13776738	12934714	12184768
IDHP_MOUSE	Isocitrate dehydrogenase [NADP], mitochondrial precursor - Mus musculus (Mouse)	DQTNDQVTIDSALATQK	924.452	2	48.845	7223856	2.58676e+06	14963650	10218704	16146511	9188371	9728908	8574868	4.10765e+06	9580687	12533760	30778184	10799775	11914932	8408990	12026496
IF2B1_MOUSE	Insulin-like growth factor 2 mRNA-binding protein 1 OS=Mus musculus GN=Igf2bp1 PE=1 SV=1	DQTPDENDQVIVK	750.862	2	34.697	4.96131e+06	2.57577e+06	9977861	11578850	17029816	5806174	18160472	16768348	7.18937e+06	11627300	20308382	45914376	13895026	12710280	13380411	13084420
IF2B2_MOUSE	Insulin-like growth factor 2 mRNA-binding protein 2 OS=Mus musculus GN=Igf2bp2 PE=1 SV=1	DQTPDENEEVIVR	772.363	2	38.555	3915520	2215090	10978412	6040713	12630223	5.43309e+06	6.51432e+06	4582652	4.74539e+06	1.11597e+06	9804392	13472367	6.49323e+06	5639345	5806667	8.1523e+06
NASP_MOUSE	Nuclear autoantigenic sperm protein - Mus musculus (Mouse)	DQVATSESELGK	632.307	2	29.426	457237	55236.9	865868	270328	1060440	88104.1	16778956	20390678	10365491	1461965	2.56994e+06	26494228	5.3321e+06	4821838	5799974	6030771
SYEP_MOUSE	Bifunctional aminoacyl-tRNA synthetase OS=Mus musculus GN=Eprs PE=2 SV=3	DQVDSAVQELLQLK	793.425	2	88.314	4626119	2.27206e+06	8991572	3089324	6.26554e+06	3.73264e+06	2.77153e+06	6842547	1855511	2.55571e+06	9464263	37196900	4635217	5004100	4.31257e+06	3741866
GAPD1_MOUSE	GTPase-activating protein and VPS9 domain-containing protein 1 OS=Mus musculus GN=Gapvd1 PE=1 SV=2	DQVLHEHIQR	425.55704, 637.8323	2, 3	26.969	1.06724e+06	2.05876e+06	4.92119e+06	4.88302e+06	2880883	3.25705e+06	14557575	21695574	4601238	15369302	18997422	31571692	7.96391e+06	10202627	10517191	13240926
PUM1_MOUSE	Pumilio homolog 1 OS=Mus musculus GN=Pum1 PE=2 SV=2	DQYANYVVQK	614.303	2	36.432	559973	506033	1.8505e+06	306690	380823	767466	6440002	6.25397e+06	2.35996e+06	5512188	8013740	29958120	5819638	3.37523e+06	4.0528e+06	5.22371e+06
EXT1_MOUSE	Exostosin-1 OS=Mus musculus GN=Ext1 PE=1 SV=1	DQ[129.0426]VSILR	416.231	2	44.069	284043552	189396976	231631968	177005216	84042296	263654640	250491312	81136488	77743216	97645928	94471136	76669552	119762376	139417008	160443104	189786640
NDKA_MOUSE	Nucleoside diphosphate kinase A - Mus musculus (Mouse)	DRPFFTGLVK	590.329	2	59.682	958242	1.47777e+06	739493	1.81657e+06	297229	1.69503e+06	1.82326e+06	1151037	43355.7	8.37149e+06	486831	31065884	1.79798e+06	2.09557e+06	2.67156e+06	2.28876e+06
SYFA_MOUSE	Phenylalanyl-tRNA synthetase alpha chain OS=Mus musculus GN=Farsa PE=2 SV=1	DRPFKPYNFSAR	499.925	3	41.654	2603459	2.01611e+06	1.94669e+06	4757712	8517960	1.32981e+06	10584856	5562479	3.21462e+06	6079672	8109284	14317272	6186377	6037019	3.66573e+06	6371322
RLBP1_MOUSE	Retinaldehyde-binding protein 1 OS=Mus musculus GN=Rlbp1 PE=2 SV=3	DSAFLLR	411.229	2	52.766	559726	573098	1.16852e+06	651320	1.38402e+06	282852	3077567	4568534	1220189	4.13938e+06	6787140	32495762	6281858	4633873	4131384	5.35229e+06
DYHC1_MOUSE	Cytoplasmic dynein 1 heavy chain 1 - Mus musculus (Mouse)	DSAIQQQVANLQMK	787.404	2	55.121	8016615	1.43556e+06	11415171	6214374	7306280	6.15875e+06	6271861	11465827	2.07836e+06	5.30863e+06	16366277	42286304	9796762	11474327	9316054	10232547
HNRPQ_MOUSE	Heterogeneous nuclear ribonucleoprotein Q - Mus musculus (Mouse)	DSDLSHVQNK	571.774	2	21.958	5395209	4505923	12209148	6.17889e+06	7.4966e+06	3.25112e+06	14523418	11667246	6.1187e+06	15342404	17141904	55390756	12226715	13375515	12808366	13723001
AP2B1_MOUSE	AP-2 complex subunit beta-1 - Mus musculus (Mouse)	DSDYYNMLLK	631.293	2	64.032	2.52906e+06	1.5926e+06	7.30052e+06	3.60848e+06	7.77656e+06	2.92584e+06	4.33619e+06	2578081	2.9484e+06	4737258	7412642	28498736	4217253	4.61881e+06	3.21834e+06	2.41994e+06
GRP75_MOUSE	Stress-70 protein, mitochondrial precursor - Mus musculus (Mouse)	DSETGENIR	510.732	2	21.996	6697282	5135911	21937218	7.31135e+06	14555305	4868262	9059099	10676488	5.18733e+06	12513496	16368626	68288400	14396546	16352657	16363158	18470694
MATR3_MOUSE	Matrin-3 - Mus musculus (Mouse)	DSFDDR	377.653	2	22.162	176478	111773	854678	450502	912495	31170.3	2.32728e+06	3.06744e+06	1125869	2.16443e+06	4.90772e+06	23551836	3687449	2.67502e+06	1.77299e+06	3201471
MATR3_MOUSE	Matrin-3 - Mus musculus (Mouse)	DSFDDRGPSLNPVLDYDHGSR	788.027	3	57.376	1.3485e+06	1.18263e+06	2438894	1622008	3.06518e+06	1.12834e+06	10905256	23941496	6459322	12578896	27285472	150422464	20349028	15246918	16100909	16838494
RL21_MOUSE	60S ribosomal protein L21 OS=Mus musculus GN=Rpl21 PE=2 SV=3	DSFLKR	383.216	2	28.631	4520279	2469830	11091925	4532046	9409314	3678259	4808707	11619076	2.93924e+06	6889792	8559768	30125428	8746175	8988685	3.47146e+06	7.95059e+06
CLAP1_MOUSE	CLIP-associating protein 1 OS=Mus musculus GN=Clasp1 PE=1 SV=2	DSFPFDQQFNILMR	879.419	2	93.434	704166	457389	651384	541831	863936	289748	3.84791e+06	4762594	1.29455e+06	2.33837e+06	7091307	29801102	2654252	2.05209e+06	2.08038e+06	1.71012e+06
OGT1_MOUSE	UDP-N-acetylglucosamine--peptide N-acetylglucosaminyltransferase 110 kDa subunit OS=Mus musculus GN=Ogt PE=1 SV=2	DSGNIPEAIASYR	696.842	2	54.817	2.41426e+06	1382406	8196245	1884757	4.80503e+06	936737	22942192	23142270	8184074	16257469	29972096	75743144	17732566	17170718	14331890	18727702
RS13_MOUSE	40S ribosomal protein S13 - Mus musculus (Mouse)	DSHGVAQVR	484.748	2	21.711	1.34684e+06	717451	4855945	3.47779e+06	3.85607e+06	3.31208e+06	4.59795e+06	3.85384e+06	1498726	11471686	895695	10118740	4.18342e+06	3.16462e+06	3.72075e+06	3833456
ECHA_MOUSE	Trifunctional enzyme subunit alpha, mitochondrial OS=Mus musculus GN=Hadha PE=1 SV=1	DSIFSNLIGQLDYK	806.913	0	93.964	1.93443e+06	1.52711e+06	7351006	2743959	4.66858e+06	2493172	2513217	1.77352e+06	558844	2.84326e+06	4.36546e+06	8730192	2.45918e+06	2.44292e+06	2.09576e+06	1.94399e+06
KHDR1_MOUSE	KH domain-containing, RNA-binding, signal transduction-associated protein 1 OS=Mus musculus GN=Khdrbs1 PE=1 SV=2	DSLDPSFTHAMQLLSVEIEK	754.042	3	95.659	6.07611e+06	5.24865e+06	23843422	13137974	18373400	7029904	16719365	22567444	12903401	19698344	32998338	174121152	13318709	10367215	7055315	7.01835e+06
MSH2_MOUSE	DNA mismatch repair protein Msh2 OS=Mus musculus GN=Msh2 PE=2 SV=1	DSLIIIDELGR	622.348	2	78.145	1.51237e+06	812643	2.87909e+06	1.75729e+06	2855644	1.13601e+06	10746851	12610375	4.40869e+06	7.77971e+06	13847030	37080308	5.33557e+06	5.13849e+06	4.47143e+06	3016980
DDX3X_MOUSE	ATP-dependent RNA helicase DDX3X - Mus musculus (Mouse)	DSLTLVFVETK	626.344	2	72.793	7.96451e+06	4456005	17816298	11706027	16988890	9063716	11514506	32911240	10362385	17592826	27581754	62795072	9909297	10159228	8221535	7746537
RL36A_MOUSE	60S ribosomal protein L36a - Mus musculus (Mouse)	DSLYAQGK	441.221	2	25.087	14442658	8861617	19364444	11321502	13312905	16519268	12173026	11923206	6208288	9148588	10190517	20949676	13965676	10506315	12774852	13783441
DDX42_MOUSE	ATP-dependent RNA helicase DDX42 OS=Mus musculus GN=Ddx42 PE=1 SV=3	DSNFAGDLVR	547.268	2	48.946	153986	274101	289409	96871.6	464435	266457	7.657e+06	8926971	6258769	2.77564e+06	1.56877e+06	4334381	2.28709e+06	1.88505e+06	1.876e+06	2.90653e+06
NELFB_MOUSE	Negative elongation factor B OS=Mus musculus GN=Nelfb PE=1 SV=2	DSPDLLLLLR	577.842	2	90.549	1.11236e+06	773353	3.92168e+06	1.77488e+06	3348242	835572	5.46465e+06	3.78278e+06	807224	4625221	6190758	18926024	3.29089e+06	3.09836e+06	2.49606e+06	2.6021e+06
GLSK_MOUSE	Glutaminase kidney isoform, mitochondrial OS=Mus musculus GN=Gls PE=1 SV=1	DSPGETDAFGNSEGK	755.818	0	30.256	536958	218532	1.60652e+06	261781	726966	0	436312	469148	164101	1.03953e+06	1.55801e+06	7.91212e+06	538651	1.17268e+06	1.2024e+06	641751
PROF1_MOUSE	Profilin-1 OS=Mus musculus GN=Pfn1 PE=1 SV=2	DSPSVWAAVPGK	607.314	2	53.67	8552286	5551634	20232844	25596370	13738833	13363300	19410480	8545167	5.31177e+06	18336538	4543428	24393116	14233672	13777090	12631844	14377813
DREB_MOUSE	Drebrin OS=Mus musculus GN=Dbn1 PE=1 SV=4	DSQAALPK	415.223	2	25.81	2.71984e+06	1.06577e+06	8.09111e+06	1.64544e+06	3.7886e+06	1720418	12748557	16265135	7959522	7.75269e+06	16269709	106357352	21644680	14052785	16965670	16112318
TNPO2_MOUSE	Transportin-2 OS=Mus musculus GN=Tnpo2 PE=2 SV=1	DSQSPNTATQR	602.78	2	19.307	934908	439893	1.58823e+06	848375	764275	436097	3086079	1.78811e+06	909063	2.72304e+06	4531039	11823896	1.56028e+06	2.53913e+06	1.83802e+06	2.55247e+06
WDR47_MOUSE	WD repeat-containing protein 47 OS=Mus musculus GN=Wdr47 PE=2 SV=1	DSTEQFQEYYR	733.317	2	44.564	571042	525600	637699	500237	629270	685111	3.36338e+06	4.322e+06	1.61093e+06	4.49065e+06	7.64978e+06	37681156	4283780	3.43553e+06	3.66174e+06	4.59851e+06
1433B_MOUSE	14-3-3 protein beta/alpha OS=Mus musculus GN=Ywhab PE=1 SV=3	DSTLIMQLLR	595.334	2	87.546	71606984	47200884	194604672	92522376	166005552	48074988	157571216	84523544	72603688	182974624	159296448	709795072	108871944	101791496	90214040	99007320
1433B_MOUSE	14-3-3 protein beta/alpha OS=Mus musculus GN=Ywhab PE=1 SV=3	DSTLIM[147.0354]QLLR	603.3317, 603.3325	2	80.059	14595336	14398011	35816440	23617272	50009280	14651375	42813236	25718912	26150378	69943432	48716028	175477648	41594788	37563280	35784000	34708076
SEC63_MOUSE	Translocation protein SEC63 homolog OS=Mus musculus GN=Sec63 PE=1 SV=3	DSTSRPTDNILIPQLIR	647.026	3	75.22	4467921	2.05939e+06	9494071	3582066	7025973	2.32539e+06	7631111	9574970	2903577	6.82915e+06	10035371	26473824	7605118	5783023	4.71607e+06	5644774
PREX1_MOUSE	Phosphatidylinositol 3,4,5-trisphosphate-dependent Rac exchanger 1 protein OS=Mus musculus GN=Prex1 PE=1 SV=2	DSVLSYTSVR	563.792	2	48.449	98236.3	60448.8	213048	70440.1	362201	110260	844586	1885673	719734	999139	2.55553e+06	12568163	1.82462e+06	1.32445e+06	1.4415e+06	1.69776e+06
RMXL1_MOUSE	RNA binding motif protein, X-linked-like-1 OS=Mus musculus GN=Rbmxl1 PE=1 SV=1	DSYESYGNSR	589.241	2	24.795	3.79132e+06	897038	1232313	699835	16909294	7.92413e+06	5042207	5731043	1.49832e+06	7.46008e+06	1.10957e+06	6.10675e+06	4299836	5.048e+06	4386515	4844591
RMXL1_MOUSE	RNA binding motif protein, X-linked-like-1 OS=Mus musculus GN=Rbmxl1 PE=1 SV=1	DSYGGPPR	424.698	2	23.367	5993332	1.90196e+06	2.7741e+06	1.78537e+06	20223646	9552391	8133555	6995501	2780440	10316919	2.31593e+06	4553437	6787396	5925172	7.20335e+06	6638429
PRS6A_MOUSE	26S protease regulatory subunit 6A - Mus musculus (Mouse)	DSYLILETLPTEYDSR	957.969	2	81.789	752349	376314	1961292	1.1011e+06	1.32677e+06	760220	3341144	2101212	270168	3378637	3.04717e+06	7767557	2.38423e+06	1.97489e+06	2.01785e+06	1.51738e+06
ACTS_MOUSE	Actin, alpha cardiac muscle 1 OS=Mus musculus GN=Actc1 PE=1 SV=1	DSYVGDEAQSK	599.7639, 599.7643, 1198.5199	1, 2	24.316	1208333312	1073298560	3116017920	1567289856	2083185152	1238320128	1914377344	1736304256	984134720	1638351104	1928795776	7273691136	2057309824	2033859968	1970440064	2330837760
ACTS_MOUSE	Actin, alpha cardiac muscle 1 OS=Mus musculus GN=Actc1 PE=1 SV=1	DSYVGDEAQSKR	452.21188, 677.81415, 677.8144	2, 3	23.287	159143936	165630816	416605184	172063504	264032928	187672480	358686272	289507168	96960736	281018272	288877696	1350627456	291669472	297872896	299307168	355442048
ACTS_MOUSE	Actin, alpha cardiac muscle 1 OS=Mus musculus GN=Actc1 PE=1 SV=1	DSYVGDEAQ[129.0426]SK	600.255	2	25.111	9221777	10016861	32313552	6.52593e+06	17622304	11075531	19221128	9883495	8.27514e+06	15589760	15735634	63654288	13427977	17819170	21052466	28197820
GEPH_MOUSE	Gephyrin OS=Mus musculus GN=Gphn PE=1 SV=1	DTASLSTTPSESPR	724.846	2	30.58	1475169	1.58157e+06	7353364	1.61444e+06	5122532	1.96389e+06	7.8723e+06	7037406	4.55818e+06	5441442	11701880	51176136	9590832	7339064	8670421	9428357
DOCK7_MOUSE	Dedicator of cytokinesis protein 7 OS=Mus musculus GN=Dock7 PE=1 SV=3	DTEMVER	440.197	2	23.94	218162	691613	813563	400496	516930	883525	1.13097e+06	1.64881e+06	267888	1.26514e+06	1.86566e+06	10734782	1.4504e+06	1.25836e+06	932473	1.51556e+06
SPTB2_MOUSE	Spectrin beta chain, brain 1 OS=Mus musculus GN=Sptbn1 PE=1 SV=2	DTGNIGQER	495.236	2	21.618	8239516	5.06368e+06	19583068	11072399	14517598	8731770	6.19506e+06	4680735	3191453	2.6971e+06	6.22787e+06	14290778	8474091	7.34385e+06	8666697	8032918
U520_MOUSE	U5 small nuclear ribonucleoprotein 200 kDa helicase OS=Mus musculus GN=Snrnp200 PE=1 SV=1	DTLGLFLR	467.771	2	73.104	920712	656956	2.43397e+06	1.83449e+06	1.88223e+06	1.18491e+06	2.40833e+06	7779862	1.85086e+06	3.99425e+06	4.96964e+06	30288952	2.36725e+06	1.29687e+06	1.25187e+06	2.64143e+06
SMC4_MOUSE	Structural maintenance of chromosomes protein 4 OS=Mus musculus GN=Smc4 PE=2 SV=1	DTLVANNLDQATR	715.864	2	43.316	36199	614348	760711	1.05807e+06	1.22977e+06	770776	752044	4299689	164223	260186	1.09511e+06	10463719	1.38714e+06	772159	2.12526e+06	1366855
BZW2_MUSMM	Basic leucine zipper and W2 domain-containing protein 2 OS=Mus musculus GN=Bzw2 PE=1 SV=1	DTLVQGLNEAGDDLEAVAK	653.3283, 979.4892	2, 3	77.365	6.25639e+06	3.21069e+06	3.85761e+06	3.62193e+06	4370867	5386356	13935359	25550846	11724601	19270108	37734792	114646776	18062572	14613943	12705045	11654656
RL10A_MOUSE	60S ribosomal protein L10a - Mus musculus (Mouse)	DTLYEAVR	483.748	2	39.679	10113490	13600954	27803456	21271056	22548180	16816454	18002046	21484290	8614024	26381888	20192086	85777224	26192630	19245894	21663692	25568464
CANB1_MOUSE	Calcineurin subunit B type 1 OS=Mus musculus GN=Ppp3r1 PE=1 SV=3	DTQLQQIVDK	594.317	2	45.139	57478.6	355188	1.23691e+06	608722	946536	71235.9	1.02554e+06	681983	274783	2.0551e+06	3.1304e+06	19406416	2.32724e+06	2.57673e+06	1.43258e+06	1.98848e+06
FAS_MOUSE	Fatty acid synthase OS=Mus musculus GN=Fasn PE=1 SV=2	DTSFEQHVLLHTGGK	556.94965, 834.92145	2, 3	45.473	9028698	2.4056e+06	14671575	7.49662e+06	13916724	6.07977e+06	16381104	26315202	8979047	15630356	31612988	89483800	22708514	19050876	14247779	20226914
PCCB_MOUSE	Propionyl-CoA carboxylase beta chain, mitochondrial OS=Mus musculus GN=Pccb PE=1 SV=1	DTSYLFITGPEVVK	784.914	2	75.643	24739194	24813548	35323412	29191076	47617092	15366454	26512156	28812278	15376633	39248288	58717448	54318028	31978152	28471250	27942368	28463170
ECHA_MOUSE	Trifunctional enzyme subunit alpha, mitochondrial OS=Mus musculus GN=Hadha PE=1 SV=1	DTTASAVAVGLR	580.818	2	44.524	12269411	8048809	26683378	14328620	26229596	11727804	11387561	13186523	5697713	12432841	17857670	53719444	16802538	16815398	15378498	17778628
IMB1_MOUSE	Importin subunit beta-1 - Mus musculus (Mouse)	DTTAWTVGR	503.75	2	39.258	8.06474e+06	1.85627e+06	21264928	9060754	11309262	5.48062e+06	13749084	8857058	3.98675e+06	14657108	19840266	92574120	14809006	15799631	14369544	16006557
RPN1_MOUSE	Dolichyl-diphosphooligosaccharide--protein glycosyltransferase subunit 1 OS=Mus musculus GN=Rpn1 PE=2 SV=1	DTYLENEK	506.235	2	27.239	3.89302e+06	4.02495e+06	11546692	5758933	11644697	2.04569e+06	3.46197e+06	4571978	1.65896e+06	3.80339e+06	4529846	21762758	7.55178e+06	5985737	6161690	7370997
AT1A3_MOUSE	Sodium/potassium-transporting ATPase subunit alpha-3 - Mus musculus (Mouse)	DVAGDASESALLK	638.325	2	45.629	301073	84689.4	101846	333663	449215	143420	1.74094e+06	1899650	672393	1.93903e+06	4210077	8.33922e+06	2.83513e+06	2.29947e+06	1.68001e+06	2.28721e+06
CAB39_MOUSE	Calcium-binding protein 39 OS=Mus musculus GN=Cab39 PE=1 SV=1	DVAQIFNNILR	651.861	2	89.847	157927	59001.9	86648.8	107890	173116	40510	2.3245e+06	882474	74666	3084429	2.1857e+06	19887720	282407	582342	493249	145590
COPA_MOUSE	Coatomer subunit alpha - Mus musculus (Mouse)	DVAVMQLR	466.255	2	48.708	18261574	15471535	34320208	25334564	27979916	21463336	24381224	23069240	11822510	24808240	33573056	52995844	25306830	24040456	22971704	25687116
SNX6_MOUSE	Sorting nexin-6 OS=Mus musculus GN=Snx6 PE=1 SV=1	DVDDFFEHER	654.779	2	51.834	6.46301e+06	2814633	9887539	3.00503e+06	6941454	1.10274e+06	1.9573e+06	1.77785e+06	640430	1642464	5.24485e+06	22127902	4944463	5473063	5112440	6864816
ACACA_MOUSE	Acetyl-CoA carboxylase 1 - Mus musculus (Mouse)	DVDDGLK	381.186	2	25.597	39967828	29159200	45838932	39202384	36415164	38722068	25674668	51044756	12799699	36764900	45506028	33826820	41203628	35538204	29736930	38298408
TCPQ_MOUSE	T-complex protein 1 subunit theta - Mus musculus (Mouse)	DVDEVSSLLR	566.795	2	59.614	41285436	3.27226e+06	99306664	7762233	40663912	11725377	92869392	129072104	60936640	73771080	118650808	457802464	120866088	110714800	106358024	119152104
TCPE_MOUSE	T-complex protein 1 subunit epsilon OS=Mus musculus GN=Cct5 PE=1 SV=1	DVDFELIK	489.76	2	63.772	12244204	19329066	38560308	18302070	26787888	14731418	33759760	45145456	17519448	38156600	53111384	144865584	39787000	31284338	25048822	30116048
C1TC_MOUSE	C-1-tetrahydrofolate synthase, cytoplasmic OS=Mus musculus GN=Mthfd1 PE=1 SV=3	DVDGLTSVSAGK	574.793	2	37.996	4534004	3.75021e+06	11244629	12770050	9416202	4189135	19219376	28215418	11584735	11936278	33725044	44935856	10198557	14397500	13926229	13537711
FLNA_MOUSE	Filamin-A - Mus musculus (Mouse)	DVDIIDHHDNTYTVK	595.6198, 892.92645	2, 3	42.729	47294904	26147190	62563144	32257436	51036328	42110340	4764334	17439532	5.79025e+06	3.60303e+06	9336054	28805540	25732308	28643206	20831290	25590294
TERA_MOUSE	Transitional endoplasmic reticulum ATPase - Mus musculus (Mouse)	DVDLEFLAK	525.279	2	68.437	893423	1.21789e+06	3.29947e+06	2.38194e+06	5502182	3231506	7.07247e+06	6.34511e+06	1.624e+06	16809188	5.17565e+06	29463746	5778597	5.81358e+06	4.77158e+06	3.47718e+06
TLN1_MOUSE	Talin-1 OS=Mus musculus GN=Tln1 PE=1 SV=1	DVDNALR	401.706	2	27.401	15019576	9709333	31526094	13629563	16608611	10276589	2.34503e+06	2991202	1.03724e+06	855014	1.70491e+06	7.55122e+06	8609248	6693000	7671968	9004482
ARGI1_MOUSE	Arginase-1 OS=Mus musculus GN=Arg1 PE=1 SV=1	DVDPGEHYIIK	643.324	2	43.271	2.16134e+06	11249417	15583341	10176644	18110290	20563860	15993655	26957352	19890122	28191276	32746116	70944000	11056639	18416566	16808670	17346108
MYH10_MOUSE	Myosin-10 OS=Mus musculus GN=Myh10 PE=1 SV=2	DVEALSQR	459.237	2	28.85	89700744	19308228	42379256	8588085	30943852	20442984	671111	3.42123e+06	437159	598374	1.07197e+06	3272439	19586704	14933518	17841192	19863362
ELAV1_MOUSE	ELAV-like protein 1 - Mus musculus (Mouse)	DVEDMFSR	499.716	2	49.802	11338139	6.59191e+06	28494608	12724491	16778402	17584492	17359232	18828618	9786235	28445044	35346100	95251504	27683390	26289180	21395328	27006360
ZC3HF_MOUSE	Zinc finger CCCH domain-containing protein 15 OS=Mus musculus GN=Zc3h15 PE=1 SV=2	DVEETGITVASVER	752.877	2	49.53	953384	66494.9	683410	2.31629e+06	1.57448e+06	1.52958e+06	2.39277e+06	2140764	287685	1845213	1.6658e+06	12941435	2535250	2.0993e+06	1792877	1.85183e+06
PI42B_MOUSE	Phosphatidylinositol-5-phosphate 4-kinase type-2 beta OS=Mus musculus GN=Pip4k2b PE=1 SV=1	DVEFLAQLK	531.794	2	67.95	574607	0	444330	226188	823517	0	2.18711e+06	3.13955e+06	618108	1.36465e+06	2453012	29293846	2.0794e+06	1.72697e+06	734435	1.02252e+06
DDX21_MOUSE	Nucleolar RNA helicase 2 - Mus musculus (Mouse)	DVESYIHR	509.752	2	35.76	815380	1.16018e+06	2.30658e+06	1.017e+06	1.33561e+06	643944	4.08521e+06	3.50828e+06	1.53832e+06	2.67911e+06	4211568	10629538	2.69604e+06	2.11262e+06	2522842	2656645
ALBU_MOUSE	Serum albumin OS=Mus musculus GN=Alb PE=1 SV=3	DVFLGTFLYEYSR	805.397	2	92.847	16556548	13182055	9193638	13507503	13499142	13848520	10929628	13009200	7906406	10532620	8172358	13880868	6840457	5.74276e+06	4.14765e+06	3.57708e+06
IF4A3_MOUSE	Eukaryotic initiation factor 4A-III OS=Mus musculus GN=Eif4a3 PE=2 SV=3	DVIAQSQSGTGK	595.803	2	24.053	1.15181e+06	698131	4.89042e+06	1395794	2234744	547233	3.16983e+06	4.89311e+06	1.25493e+06	5785080	5.67452e+06	29240906	4.11609e+06	3536714	3.92419e+06	5343615
MP2K2_MOUSE	Dual specificity mitogen-activated protein kinase kinase 2 OS=Mus musculus GN=Map2k2 PE=1 SV=1	DVKPSNILVNSR	671.377	2	41.963	5862366	5057391	15263230	5347845	9286783	5671632	8031182	9558878	2.98191e+06	9829959	10953300	36616008	10545467	11811134	12320738	10367900
MP2K6_MOUSE	Dual specificity mitogen-activated protein kinase kinase 6 OS=Mus musculus GN=Map2k6 PE=2 SV=1	DVKPSNVLINTLGQVK	575.668	3	68.704	183228	0	592257	769750	893496	262120	4248854	6.7453e+06	1.53544e+06	3.59379e+06	8025493	25918228	4.96095e+06	3065627	2.43628e+06	2707844
MCM7_MOUSE	DNA replication licensing factor MCM7 OS=Mus musculus GN=Mcm7 PE=2 SV=1	DVLDVYIEHR	629.825	2	56.43	1.91357e+06	1.12816e+06	3.90059e+06	1.46422e+06	2.86156e+06	900093	3.9407e+06	4453957	1.42783e+06	2.97143e+06	5.7952e+06	14791905	1.21856e+06	1.61633e+06	1389396	979341
AKA12_MOUSE	A-kinase anchor protein 12 OS=Mus musculus GN=Akap12 PE=1 SV=1	DVLEPTQALAAGAVPILAK	626.36224, 939.0404	2, 3	85.507	8644191	4.73358e+06	64061068	12128026	38832880	7.99667e+06	792966	1.41284e+06	803775	57899.9	364962	21103590	9821861	9227193	7662079	7327415
SYIC_MOUSE	Isoleucyl-tRNA synthetase, cytoplasmic OS=Mus musculus GN=Iars PE=2 SV=1	DVLLPWYNAYR	705.364	2	81.783	3742264	611846	10726486	4.47307e+06	6.8344e+06	3.78847e+06	6.94613e+06	8835607	2.12352e+06	5114747	12667878	37514856	8060343	6.70207e+06	6794924	6.77025e+06
MYH9_MOUSE	Myosin-9 - Mus musculus (Mouse)	DVLLQVEDERR	457.912	3	46.619	60848652	11412528	21808552	2.2755e+06	10998524	9510530	213940	453304	131397	74368	327094	125815	7.68082e+06	7.22612e+06	4.59366e+06	5.87184e+06
RACK1_MOUSE	Receptor of activated protein C kinase 1 OS=Mus musculus GN=Rack1 PE=1 SV=3	DVLSVAFSSDNR	655.321, 655.3211	0, 2	59.911	7.59166e+06	3.04688e+06	25112660	6302189	10295663	8988379	11729061	26910856	19203914	15885838	34601832	124638136	12872552	11565878	11974847	7774036
TBA1A_MOUSE	Tubulin alpha-1A chain - Mus musculus (Mouse)	DVNAAIATIK	508.29227, 508.29272	2	47.199	361707584	272205920	755747072	558430720	810931776	447826112	2163025664	2438766080	1119593856	2288774656	3186472192	6957050368	1892907392	1730395392	1648563328	1843324544
TBA1A_MOUSE	Tubulin alpha-1A chain - Mus musculus (Mouse)	DVNAAIATIKTK	622.863	2	43.409	140978	0	267667	146464	643757	0	9965638	11756802	6370230	13647074	18791428	54295744	3.45082e+06	10456552	6113275	9345958
RS19_MOUSE	40S ribosomal protein S19 - Mus musculus (Mouse)	DVNQQEFVR	567.781	2	34.666	675122	1.65543e+06	3.07589e+06	6027700	5678446	3.99817e+06	8044201	6.55522e+06	1.50908e+06	17596790	1.62607e+06	18249592	4833762	5.0336e+06	4.71276e+06	5.47891e+06
TBA1A_MOUSE	Tubulin alpha-1A chain - Mus musculus (Mouse)	DVN[115.0269]AAIATIK	508.78406, 508.78467	0, 2	47.404	4096648	3180338	12876676	6829599	15338278	4534968	40132116	39434064	21642206	46555724	55539868	142197856	35848668	32277438	28846712	35532332
CLAP1_MOUSE	CLIP-associating protein 1 OS=Mus musculus GN=Clasp1 PE=1 SV=2	DVPIDHSDLVADLLK	825.442	2	80.954	118069	143195	375650	141726	180470	51655.1	2353262	1.21688e+06	685102	1.30465e+06	3371332	19550350	711340	1.09287e+06	1.31042e+06	1056184
41_MOUSE	Protein 4.1 OS=Mus musculus GN=Epb41 PE=1 SV=2	DVPIVHTETK	569.808	2	33.25	3051065	1062001	5.94863e+06	1.8498e+06	3.08389e+06	2.05033e+06	19618422	25377446	11755502	2066707	3.42102e+06	10664783	7899508	7282629	5797674	7505208
NCBP1_MOUSE	Nuclear cap-binding protein subunit 1 OS=Mus musculus GN=Ncbp1 PE=1 SV=2	DVPNPNQVDDDDEGFR	916.39	2	44.327	259372	254262	855953	183968	713343	289146	1.41651e+06	3091145	745951	1.68818e+06	4.07047e+06	24226402	2.46427e+06	3.1389e+06	1.99737e+06	2.38099e+06
DX39A_MOUSE	ATP-dependent RNA helicase DDX39A OS=Mus musculus GN=Ddx39a PE=2 SV=1	DVQEIFR	453.738	2	48.501	25838778	17258518	69200736	30284726	52833992	25773166	110006928	93927672	50437888	88884424	129396904	347009760	91071256	83339736	73868592	88429608
SPTN1_MOUSE	Spectrin alpha chain, non-erythrocytic 1 OS=Mus musculus GN=Sptan1 PE=1 SV=4	DVTGAEALLER	587.309	2	55.382	9738133	5120909	22716532	7527664	15781209	8759183	2473667	4692968	1.03977e+06	4113506	8102758	28668786	10597515	11311819	9939000	12031344
OGA_MOUSE	Protein O-GlcNAcase OS=Mus musculus GN=Mgea5 PE=1 SV=2	DVVILGR	386.239	2	46.184	2504766	1.45433e+06	6.04105e+06	3.34507e+06	6689959	3.37831e+06	11742200	14789080	5.69351e+06	9828903	15794657	32293460	10902996	9384107	9066176	11706082
MAP4_MOUSE	Microtubule-associated protein 4 OS=Mus musculus GN=Map4 PE=1 SV=3	DVVILPETK	507.297	2	51.661	839655	533802	9287706	1615764	5193627	720551	9547666	13129434	5.81133e+06	3.70962e+06	5634786	32470948	8880198	8280653	7378955	8541681
DHX9_MOUSE	ATP-dependent RNA helicase A OS=Mus musculus GN=Dhx9 PE=1 SV=2	DVVLAYPEVR	580.818	2	56.891	9586507	3.6859e+06	23793338	11453912	28435736	9042818	41823300	65869192	21629096	39608140	75753016	163290528	42259224	40644828	39828904	41830144
RMXL1_MOUSE	RNA binding motif protein, X-linked-like-1 OS=Mus musculus GN=Rbmxl1 PE=1 SV=1	DVYLSPR	425.227	2	35.837	10970686	4729587	6.32012e+06	4694546	50207956	23030716	17877516	20393242	7677079	30673416	6698754	14923710	16269692	12257142	15167076	17638480
LAP2A_MOUSE	Lamina-associated polypeptide 2, isoforms alpha/zeta OS=Mus musculus GN=Tmpo PE=1 SV=3	DVYVQLYLQHLTAR	573.645	3	76.396	1386529	187234	725982	553445	1.1153e+06	224428	2.89797e+06	6846976	1.83005e+06	1.18891e+06	1.62272e+06	50268336	393273	259525	222201	171172
BIRA_ECOLI	Bifunctional protein BirA OS=Escherichia coli (strain K12) GN=birA PE=1 SV=1	DWGVDVFTVPGK	660.335	2	76.589	87961784	42097868	688233728	822873	3072293	744166	1809900800	1529172480	938781568	1.70275e+06	2.34871e+06	1.93277e+06	372952800	342932544	292772160	325103616
DDX5_MOUSE	Probable ATP-dependent RNA helicase DDX5 - Mus musculus (Mouse)	DWVLNEFK	525.766	2	69.241	8570632	2.27881e+06	27444242	10604864	16399448	10260006	47112408	51219080	26517876	36665964	70925568	176482608	43654192	38187316	32266244	37782972
DDX17_MOUSE	Probable ATP-dependent RNA helicase DDX17 - Mus musculus (Mouse)	DWVLNEFR	539.769	2	70.417	972876	399573	4.71127e+06	2.528e+06	1.95212e+06	666652	6.20612e+06	7950637	3.67078e+06	7779377	15975325	63505100	9080958	7718534	6889919	8190019
HNRPK_MOUSE	Heterogeneous nuclear ribonucleoprotein K - Mus musculus (Mouse)	DYDDMSPR	499.697	2	28.687	12679574	13521540	55848484	23768392	40462868	20531774	41656760	33901892	19551776	42130960	55119328	472795328	65386264	59862236	60420140	69113792
HNRPK_MOUSE	Heterogeneous nuclear ribonucleoprotein K - Mus musculus (Mouse)	DYDDM[147.0354]SPR	507.694	2	21.827	3.58303e+06	1.57767e+06	14774868	5035568	15314767	5178861	13409191	15062359	8036906	22553650	23303808	175160208	23034786	24401844	23104124	27288888
PPP5_MOUSE	Serine/threonine-protein phosphatase 5 OS=Mus musculus GN=Ppp5c PE=2 SV=2	DYETVVK	427.218	0	30.956	1.9493e+06	857034	3.36368e+06	1.51122e+06	2.95545e+06	937426	2777479	2.03232e+06	666967	2.16124e+06	2.28107e+06	13709941	3079248	3.2489e+06	2.22852e+06	3.57503e+06
ROA3_MOUSE	Heterogeneous nuclear ribonucleoprotein A3 - Mus musculus (Mouse)	DYFEK	701.313	1	29.883	10065947	11268472	27988678	17182442	28509346	16614080	26212336	27032950	13366680	32662618	35949588	141503600	27426298	23133878	28263876	36257680
ROA1_MOUSE	Heterogeneous nuclear ribonucleoprotein A1 - Mus musculus (Mouse)	DYFEQYGK	525.231	2	40.963	367.047	0	119931	1.37076e+06	1.01714e+06	460354	5498080	13217288	660960	22982690	438823	43745328	3.88849e+06	3555143	3997004	4039555
PYGB_MOUSE	Glycogen phosphorylase, brain form OS=Mus musculus GN=Pygb PE=1 SV=3	DYFFALAHTVR	670.343	0	69.601	3.40281e+06	2.2729e+06	6.36845e+06	3.02669e+06	4902115	2.41894e+06	3005993	2.59873e+06	494478	2.43911e+06	3.77459e+06	19225842	3.54299e+06	3262182	3.16724e+06	3.12638e+06
PRDX4_MOUSE	Peroxiredoxin-4 OS=Mus musculus GN=Prdx4 PE=1 SV=1	DYGVYLEDSGHTLR	812.885	0	51.454	1530774	1.37396e+06	6553735	1.30555e+06	3.24571e+06	886671	3.23279e+06	612260	966139	1.36218e+06	3.04078e+06	24359792	2772517	3.34504e+06	3.44416e+06	3059333
DHX15_MOUSE	Putative pre-mRNA-splicing factor ATP-dependent RNA helicase DHX15 - Mus musculus (Mouse)	DYLEAAIR	475.75	2	49.478	1.26872e+06	4.00076e+06	4.10858e+06	3.91334e+06	5.04419e+06	813982	9111195	8926779	3990258	3.92337e+06	11421426	26818252	6159055	3.89333e+06	3.53379e+06	2923059
XPO5_MOUSE	Exportin-5 OS=Mus musculus GN=Xpo5 PE=2 SV=1	DYPDLVLPNFDMLYSHVK	722.691	3	95.133	416902	277354	1.52134e+06	786034	1.49689e+06	382027	2.91739e+06	4551143	1.21002e+06	2.66145e+06	6.26864e+06	19118160	1.53462e+06	978504	829790	783864
ACLY_MOUSE	ATP-citrate synthase - Mus musculus (Mouse)	DYQGPLK	410.714	2	30.644	64073268	82843800	109524512	98131856	100622304	90781368	127756464	131099096	74082328	116190960	170741248	221004032	121164608	82354328	108699752	123062960
ACLY_MOUSE	ATP-citrate synthase - Mus musculus (Mouse)	DYQGPLKEHEVTIFVR	483.50546, 644.33844	3, 4	59.02	90100272	77068728	127099432	77491216	125146912	65025652	186693616	288461408	78981088	167567664	302324768	496825664	103739280	83186960	61913584	63213896
DHX15_MOUSE	Putative pre-mRNA-splicing factor ATP-dependent RNA helicase DHX15 - Mus musculus (Mouse)	DYYINIR	478.745	2	51.209	5.10765e+06	3.94161e+06	17324020	8137894	16380927	6963198	25208820	38481448	15303332	24057098	44189260	127115952	32356002	26271582	25385448	28870110
PYR1_MOUSE	CAD protein OS=Mus musculus GN=Cad PE=1 SV=1	EAAAGNIGGQTVR	622.323	2	28.244	13352209	9891662	61303076	19748712	27329218	14351886	33783032	31858048	13903377	29397420	44875436	106876976	35363700	29689492	32207044	37428964
MAP1S_MOUSE	Microtubule-associated protein 1S OS=Mus musculus GN=Map1s PE=1 SV=1	EAAAGPQGQHEER	690.317	2	19.391	239887	213561	746426	268932	489357	160448	742456	450724	167888	668608	1.7829e+06	9194498	854563	984512	624500	906490
STIP1_MOUSE	Stress-induced-phosphoprotein 1 - Mus musculus (Mouse)	EAADGYQR	455.205	2	20.276	652134	271512	1378650	837464	2690561	596579	1.6495e+06	1259820	728937	1.79985e+06	2156658	9106072	1.67476e+06	1.46991e+06	1244669	1.42839e+06
COPB_MOUSE	Coatomer subunit beta OS=Mus musculus GN=Copb1 PE=1 SV=1	EAADPLASK	451.235	2	28.965	8310883	4.06942e+06	19685836	10348693	16576059	7563502	11679922	13144016	3.70286e+06	9741436	15280208	38575296	14544798	9861407	10901591	13605923
MARCS_MOUSE	Myristoylated alanine-rich C-kinase substrate OS=Mus musculus GN=Marcks PE=1 SV=2	EAAEAEPAEPSSPAAEAEGASASSTSSPK	906.073	3	36.22	815607	163280	2.83804e+06	71229.1	333004	0	323570	80051.5	0	550928	51471.3	14521772	574380	577140	242623	703167
CAN2_MOUSE	Calpain-2 catalytic subunit OS=Mus musculus GN=Capn2 PE=2 SV=4	EAAEGLGSHER	578.272	2	22.018	2.73559e+06	1.74454e+06	6967091	4.90998e+06	6438675	1.96535e+06	1.09499e+06	664629	303489	1.60144e+06	1.19293e+06	7922511	3.1147e+06	2908184	2014429	2955971
CASA2_BOVIN	Alpha-S2-casein OS=Bos taurus GN=CSN1S2 PE=1 SV=2	EAAENSLVAYK	597.803	2	38.1	32515230	35314632	78379672	46924920	68322480	36932176	88578448	65050272	40901488	126554544	77656184	266752048	82438176	69642584	70588360	83467528
RL13_MOUSE	60S ribosomal protein L13 - Mus musculus (Mouse)	EAAEQDVEK	509.737	2	20.521	9410438	6.14526e+06	14658048	9720527	12587784	10410336	6566582	11306721	5679180	10032916	13387023	72715288	13873495	13437785	10940258	12427658
UBC12_MOUSE	NEDD8-conjugating enzyme Ubc12 OS=Mus musculus GN=Ube2m PE=2 SV=1	EAAEVLQNNR	572.291	2	27.761	1.65258e+06	1.39061e+06	5867139	5679931	5.69384e+06	1.52758e+06	6.56687e+06	4457034	3.33509e+06	8181379	9629801	29661244	9009971	6175472	5711307	7197858
CCAR2_MOUSE	Cell cycle and apoptosis regulator protein 2 OS=Mus musculus GN=Ccar2 PE=1 SV=2	EAAPDTGAEPSPEDSDPTYSSK	1125.98	2	32.826	0	0	113361	40449.6	40759.4	45385.3	194228	595271	31732.8	342060	240044	11220351	201373	867946	223908	568357
GSTP1_MOUSE	Glutathione S-transferase P 1 OS=Mus musculus GN=Gstp1 PE=1 SV=2	EAAQMDMVNDGVEDLR	896.896	2	56.401	14956293	5.90882e+06	25396242	14517242	23373836	7764713	20763902	10697561	9263840	21351780	27795156	62824200	22460830	22728228	19429202	24357440
SPTB2_MOUSE	Spectrin beta chain, brain 1 OS=Mus musculus GN=Sptbn1 PE=1 SV=2	EAASELLMR	510.262	2	47.211	9666230	6139003	16564722	8487668	13412456	9925449	1.27325e+06	1.75051e+06	566671	1.98988e+06	1.13518e+06	10286928	5350563	4234495	5435119	5967873
2AAA_MOUSE	Serine/threonine-protein phosphatase 2A 65 kDa regulatory subunit A alpha isoform - Mus musculus (Mouse)	EAATSNLKK	481.268	2	19.85	1.02665e+06	41468.7	1.51457e+06	23045.4	60339.7	149897	4.28948e+06	25306.9	141516	1417824	451555	5.02994e+06	24362.6	684653	1.23889e+06	2.30236e+06
HS12B_MOUSE	Heat shock 70 kDa protein 12B OS=Mus musculus GN=Hspa12b PE=1 SV=1	EAAYLAGLVSR	575.316	2	58.961	6699756	2774128	12375657	7.84419e+06	12108005	7501459	593005	374194	202223	479828	923329	2.2811e+06	3190051	4499193	3.00609e+06	3.58636e+06
NU107_MOUSE	Nuclear pore complex protein Nup107 OS=Mus musculus GN=Nup107 PE=2 SV=1	EADLDVATITK	588.312	2	48.165	1.48868e+06	967061	3.49487e+06	2.21278e+06	2.48429e+06	1.7319e+06	6.33917e+06	4594711	2.10321e+06	4227503	6.23552e+06	16179483	4831235	3.61638e+06	3.76894e+06	5275885
SYNE2_MOUSE	Nesprin-2 OS=Mus musculus GN=Syne2 PE=1 SV=2	EADTATLR	438.724	2	24.02	134024	520773	592091	432951	670123	946662	2.62674e+06	3.33602e+06	1617118	1.47365e+06	2.24491e+06	4838492	1834496	1.31978e+06	1.60634e+06	2.01125e+06
KPYM_MOUSE	Pyruvate kinase isozymes M1/M2 OS=Mus musculus GN=Pkm2 PE=1 SV=4	EAEAAIYHLQLFEELR	644.6663, 966.497	2, 3	81.894	64478112	28816238	109681528	58584980	90622128	29533900	78747776	70228616	49072092	62750100	74272792	176686896	33853220	28484060	19382434	19264294
KPYM_MOUSE	Pyruvate kinase isozymes M1/M2 OS=Mus musculus GN=Pkm2 PE=1 SV=4	EAEAAIYHLQLFEELRR	522.7764, 696.6996, 696.70044, 696.70056	0, 3, 4	74.413	162992368	77609672	171191072	122718656	181190880	101191440	258359600	291835776	111605560	190815072	212135200	722029120	50263124	59382824	26444332	25027950
LC7L2_MOUSE	Putative RNA-binding protein Luc7-like 2 OS=Mus musculus GN=Luc7l2 PE=1 SV=1	EAEEVYR	448.21	2	24.317	1.08489e+06	766593	1.06982e+06	1.95944e+06	1.66221e+06	2.89566e+06	2.34969e+06	6.20906e+06	1.38509e+06	4.78029e+06	4271431	9038659	3920024	2.09873e+06	2.96867e+06	2.79353e+06
NASP_MOUSE	Nuclear autoantigenic sperm protein - Mus musculus (Mouse)	EAEGSFTEYEK	645.28	2	35.069	1.36831e+06	2.33879e+06	2141123	1.46439e+06	2.74496e+06	1.19812e+06	16524196	15522802	13674862	2.54121e+06	3.91929e+06	22386536	7212995	6938506	5641278	6577291
ENPL_MOUSE	Endoplasmin precursor - Mus musculus (Mouse)	EAESSPFVER	575.772	2	35.276	24813338	14377371	88936672	24595294	69742376	20788872	17857540	21514680	9778969	21434350	38724600	213528016	45934408	40150536	42862856	51210244
KCD12_MOUSE	BTB/POZ domain-containing protein KCTD12 OS=Mus musculus GN=Kctd12 PE=1 SV=1	EAEYFELPELVR	747.876	2	81.525	18291372	14692157	27618652	14409097	16675722	11770489	4.72754e+06	3.11917e+06	1.21399e+06	5105394	4789895	15130684	9674926	12659052	9375183	9515680
THIO_MOUSE	Thioredoxin OS=Mus musculus GN=Txn PE=1 SV=3	EAFQEALAAAGDK	660.826	2	51.446	23815082	25952308	45592656	36213852	44626656	43922524	16184528	14246994	11928074	17535316	23703994	105028896	37550692	36174896	33758712	38375516
MYL6_MOUSE	Myosin light polypeptide 6 - Mus musculus (Mouse)	EAFQLFDR	513.2549, 513.25525	0	60.855	25175584	6029914	13914684	2.12125e+06	5379480	1.17031e+06	531313	0	90595.5	762060	384925	10116030	3450984	5455977	4.14679e+06	5125201
COPB2_MOUSE	Coatomer subunit beta' - Mus musculus (Mouse)	EAFVVEEWVK	618.319	0	71.345	358341	2.74174e+06	5.08463e+06	5.54698e+06	2.93052e+06	1.25611e+06	1.84364e+06	1.5714e+06	6382389	2437254	4.33814e+06	6033570	935059	1.30985e+06	994528	1.04065e+06
FLNA_MOUSE	Filamin-A - Mus musculus (Mouse)	EAGAGGLAIAVEGPSK	713.88	2	51.231	49688652	28372750	69592336	40148388	53179488	39949320	11612870	22018800	7771274	10372770	16858444	46432728	30028774	26744112	27326982	31370416
NEST_MOUSE	Nestin OS=Mus musculus GN=Nes PE=1 SV=1	EAGALDSGIPELPK	698.8677, 698.86804	0, 2	60.186	349961	649327	9421920	0	269830	470949	53660628	94679424	17091076	502369	930999	80616824	16407464	20535832	15529804	14218626
COPB_MOUSE	Coatomer subunit beta OS=Mus musculus GN=Copb1 PE=1 SV=1	EAGELKPEEEITVGPVQK	651.677	3	49.195	23937794	15110501	45553848	25897108	40824500	20751614	27533552	24007094	9039810	22819132	32872828	66909864	33698280	27626088	22525506	29356848
G3BP1_MOUSE	Ras GTPase-activating protein-binding protein 1 OS=Mus musculus GN=G3bp1 PE=1 SV=1	EAGEPGDVEPR	578.266	2	25.866	301369	866279	2772300	2.39617e+06	3.29082e+06	954311	7.49148e+06	8466892	5434912	8996684	6.52636e+06	22999036	6.32873e+06	3.6782e+06	4252028	2.19722e+06
ZO1_MOUSE	Tight junction protein ZO-1 OS=Mus musculus GN=Tjp1 PE=1 SV=1	EAGFLRPVTIFGPIADVAR	677.045	3	90.701	7613582	2.79273e+06	8.14092e+06	11353659	17134458	6595978	5.07972e+06	16515169	5230693	640101	717824	3.95404e+06	900718	1161331	628022	544770
PAIRB_MOUSE	Plasminogen activator inhibitor 1 RNA-binding protein - Mus musculus (Mouse)	EAGGGGVGGPGAK	507.253	2	20.584	5995715	5457375	18986804	9293416	10285595	9907801	17652060	15775234	12724588	8978277	11085647	65007320	13646284	15680071	13316272	15260128
PCCA_MOUSE	Propionyl-CoA carboxylase alpha chain, mitochondrial OS=Mus musculus GN=Pcca PE=2 SV=2	EAGGNMSIQFLGTVYK	857.92566, 857.92633	2	73.987	642523520	591407232	1030255808	782139328	1073713856	436925056	394019904	524521120	295800608	586625728	851506688	896227456	562592448	491885280	443020896	436101760
PCCA_MOUSE	Propionyl-CoA carboxylase alpha chain, mitochondrial OS=Mus musculus GN=Pcca PE=2 SV=2	EAGGNM[147.0354]SIQFLGTVYK	577.6187, 865.92267, 865.92334, 865.9246	2, 3	64.565	369912928	350376672	460864032	420997856	791605760	266458496	207525504	367692128	186709264	363212800	599510528	463909984	437675488	383434784	349085504	407109280
PCCA_MOUSE	Propionyl-CoA carboxylase alpha chain, mitochondrial OS=Mus musculus GN=Pcca PE=2 SV=2	EAGGN[115.0269]MSIQFLGTVYK	858.419	2	76.704	8667385	5.31012e+06	10307437	6042081	12723595	5179415	4.01132e+06	3.72028e+06	2.7372e+06	7282133	14860507	8456076	3.97004e+06	6553187	5.56996e+06	6140300
PCCA_MOUSE	Propionyl-CoA carboxylase alpha chain, mitochondrial OS=Mus musculus GN=Pcca PE=2 SV=2	EAGGN[115.0269]M[147.0354]SIQFLGTVYK	866.417	0	66.283	2.84074e+06	3.09284e+06	4.73712e+06	2.82725e+06	4.42728e+06	1.80676e+06	1.92065e+06	3.18615e+06	2.05801e+06	2.59231e+06	2.79394e+06	3.68104e+06	2.82739e+06	2.77933e+06	3.08657e+06	3.4013e+06
ACLY_MOUSE	ATP-citrate synthase - Mus musculus (Mouse)	EAGVFVPR	437.742	2	40.448	174576736	173781696	268091776	212304064	230021248	133887000	552907520	524449024	233870192	567598848	758290944	916211072	439800768	382785504	374448224	441966848
C1TC_MOUSE	C-1-tetrahydrofolate synthase, cytoplasmic OS=Mus musculus GN=Mthfd1 PE=1 SV=3	EAGVQIAGR	450.749	2	29.089	1.49494e+06	1.38607e+06	4055104	1.43998e+06	4.02269e+06	1.86247e+06	6085764	8.09071e+06	2.45392e+06	7839720	13859390	38785700	7501612	5624974	6.97411e+06	7.52105e+06
RL21_MOUSE	60S ribosomal protein L21 OS=Mus musculus GN=Rpl21 PE=2 SV=3	EAHFVR	379.7	2	23.541	29112304	21325856	82183360	30063426	34822728	36327772	44635944	36158860	27203950	35532080	38212136	85681008	41565784	35568976	45500696	51710900
CND1_MOUSE	Condensin complex subunit 1 OS=Mus musculus GN=Ncapd2 PE=1 SV=2	EAIAHLLGVALVR	454.613	3	74.823	503945	204836	1.85876e+06	317580	695586	49859	762496	2815034	222284	606771	2.00321e+06	7317908	155962	104364	270903	8907.98
RS11_MOUSE	40S ribosomal protein S11 - Mus musculus (Mouse)	EAIEGTYIDK	569.784	2	37.588	24018966	17858778	40726360	13905269	19931514	12725876	17739848	32129568	9175288	15201786	22778036	50925096	23821592	19681038	19064862	22584536
SYNE2_MOUSE	Nesprin-2 OS=Mus musculus GN=Syne2 PE=1 SV=2	EAIILETLQEDLPEISK	971.023	2	95.764	262592	34635.7	425092	238426	1.3793e+06	128080	848544	2.57868e+06	805553	780205	3.61765e+06	17171912	451176	434804	281280	253910
RAB7A_MOUSE	Ras-related protein Rab-7a - Mus musculus (Mouse)	EAINVEQAFQTIAR	530.61365, 795.41724	2, 3	76.337	14887817	7960596	28655384	13915900	22103298	12214930	14221012	11959504	7.26133e+06	15719317	14131302	52471468	17490710	17838934	15233683	15878108
FA49B_MOUSE	Protein FAM49B OS=Mus musculus GN=Fam49b PE=2 SV=1	EAIQHPADEK	569.279	2	20.775	2507346	1.28456e+06	6.72915e+06	821934	2.28604e+06	219283	2377733	1721639	882429	2084346	4.18407e+06	10475310	2.65842e+06	2.8351e+06	2198211	2.23081e+06
ATRX_MOUSE	Transcriptional regulator ATRX OS=Mus musculus GN=Atrx PE=1 SV=2	EAIYNDVLTK	583.309	2	48.767	677474	2141431	1.34426e+06	1.98329e+06	1176747	1.81272e+06	4573237	3.37215e+06	1.67462e+06	1.69495e+06	2367779	7.82955e+06	2.40373e+06	1.97451e+06	1.56727e+06	1.7161e+06
JKIP1_MOUSE	Janus kinase and microtubule-interacting protein 1 OS=Mus musculus GN=Jakmip1 PE=1 SV=1	EALDEQLVQVK	636.346	2	51.332	9612.16	20348.8	85464.6	10703.8	28058.1	34994.8	386221	1.11999e+06	86765.2	883324	2.41345e+06	8777786	393010	373431	634955	335116
ADH1_YEAST	Alcohol dehydrogenase 1 OS=Saccharomyces cerevisiae GN=ADH1 PE=1 SV=4	EALDFFAR	484.74475, 484.74512	2	64.402	12833396736	9579404288	12219915264	12474896384	13391074304	12053701632	11000357888	12239819776	12133067776	12988862464	12328565760	10458934272	13460122624	10773410816	9696796672	11416554496
DPYL5_MOUSE	Dihydropyrimidinase-related protein 5 OS=Mus musculus GN=Dpysl5 PE=1 SV=1	EALDLGITGPEGIEISHPEELEAEATHR	754.1234, 1005.16156	3, 4	73.417	3.3286e+06	2.61548e+06	1.85203e+06	2.01653e+06	2.63604e+06	4.28635e+06	68208208	68321480	33530114	71443504	95892232	346131680	34127984	22881408	21121722	15947161
CKAP5_MOUSE	Cytoskeleton-associated protein 5 OS=Mus musculus GN=Ckap5 PE=2 SV=1	EALEAVEVLVK	600.347	2	69.244	1.19618e+06	691095	1.98731e+06	144488	391837	93987.2	3.5656e+06	5919046	1.28615e+06	751252	3584075	15955414	2.2765e+06	2.32247e+06	2.28516e+06	2.11526e+06
DNJC7_MOUSE	DnaJ homolog subfamily C member 7 OS=Mus musculus GN=Dnajc7 PE=1 SV=2	EALGDAQQSVR	587.296	2	28.001	1948683	1.0358e+06	6.42057e+06	2.21161e+06	4.12626e+06	912113	8975175	5.67295e+06	3.28494e+06	7495886	11685981	49601232	8890527	6693401	7690936	8.25007e+06
SMC4_MOUSE	Structural maintenance of chromosomes protein 4 OS=Mus musculus GN=Smc4 PE=2 SV=1	EALITASETLK	588.329	2	49.464	3.36333e+06	795420	3.9163e+06	1.21334e+06	1.88216e+06	772679	1.18485e+06	5.25492e+06	627786	921082	3.97279e+06	11794605	3.1367e+06	1.45127e+06	1633273	3625338
TCPB_MOUSE	T-complex protein 1 subunit beta OS=Mus musculus GN=Cct2 PE=1 SV=4	EALLSSAVDHGSDEAR	552.9314, 828.8934	2, 3	39.957	1.01337e+06	15183473	18517884	8.1623e+06	15440774	12736304	19975132	53020812	8.23382e+06	61601892	58184408	302411904	31588038	36829716	27550642	28916158
CSN4_MOUSE	COP9 signalosome complex subunit 4 OS=Mus musculus GN=Cops4 PE=1 SV=1	EALPTWDK	480.246	2	44.529	4.05607e+06	1.76251e+06	6646845	3.42577e+06	4356233	2994445	4.79336e+06	3.78317e+06	1.9796e+06	4262469	6.45536e+06	16672047	6010297	4.97028e+06	4755865	5462561
IPO9_MOUSE	Importin-9 OS=Mus musculus GN=Ipo9 PE=1 SV=3	EALVDTLTGILSPVQEVR	970.539	2	94.559	6.62864e+06	3.58102e+06	14778922	8483803	13502663	5.6291e+06	18932776	13683824	4.73795e+06	13267228	22896126	51027072	7309631	8132183	6791217	6661788
DHX15_MOUSE	Putative pre-mRNA-splicing factor ATP-dependent RNA helicase DHX15 - Mus musculus (Mouse)	EAMNDPLLER	594.29	2	48.834	9722241	6.63153e+06	25357052	14892344	17658958	10053951	41367508	33665184	17032650	29909068	48684536	139363072	33768692	32994128	32759804	36774276
CYFP2_MOUSE	Cytoplasmic FMR1-interacting protein 2 OS=Mus musculus GN=Cyfip2 PE=1 SV=2	EANHNVSAPYGR	438.87735, 657.81287	2, 3	24.634	4024112	2.85329e+06	10800657	4334412	5.66769e+06	3886549	4769650	7088897	1.94474e+06	4.92592e+06	7.63971e+06	24611808	7.20068e+06	6.53914e+06	6584157	6.87807e+06
RL7_MOUSE	60S ribosomal protein L7 - Mus musculus (Mouse)	EANNFLWPFK	633.319	2	83.8	151144736	44456792	80058168	54711264	64070268	126352752	50683396	67535856	55210480	77208744	80790432	81191336	70235608	62823532	58262796	58702160
DDX5_MOUSE	Probable ATP-dependent RNA helicase DDX5 - Mus musculus (Mouse)	EANQAINPK	492.758	2	22.13	12061512	8755839	34580516	17080770	26043534	12863552	81440048	63226592	31184962	66919752	75629928	204663504	50844428	50293924	51575436	52833812
SPTN1_MOUSE	Spectrin alpha chain, non-erythrocytic 1 OS=Mus musculus GN=Sptan1 PE=1 SV=4	EANQQQQFNR	631.797	2	21.901	1.43989e+06	682792	7.37312e+06	1.86705e+06	12195977	2.02982e+06	0	871762	263058	767336	1.32817e+06	11156476	2.22016e+06	2.15153e+06	1.05583e+06	2.44332e+06
FLNA_MOUSE	Filamin-A - Mus musculus (Mouse)	EAPQDFHPDR	606.275	2	26.908	26424316	15764156	45334976	24984066	33023544	22155076	5.61595e+06	9305499	3.75907e+06	2791472	7.50942e+06	20853236	16671674	19277074	15867462	20078608
LASP1_MOUSE	LIM and SH3 domain protein 1 - Mus musculus (Mouse)	EAQDSSSYR	521.724	2	19.62	1.08127e+06	674730	3.66197e+06	1.78319e+06	1.5026e+06	1197091	1.6969e+06	1.13277e+06	575484	1396045	2354551	14498677	1.82629e+06	2666961	2.00819e+06	2.89063e+06
NASP_MOUSE	Nuclear autoantigenic sperm protein - Mus musculus (Mouse)	EAQLYAAQAHLK	671.859	2	37.913	283203	258980	6465452	1.35419e+06	5766722	433507	67913776	82594568	44897576	9319130	16895490	124023352	28642614	27036122	30640434	32813704
BAZ1B_MOUSE	Tyrosine-protein kinase BAZ1B OS=Mus musculus GN=Baz1b PE=1 SV=2	EAQTFSR	419.705	0	22.533	99323.8	18506.1	530102	123252	93801.6	36204.9	6142889	9340319	2.67579e+06	951157	1.41207e+06	8945786	1.55812e+06	1.33905e+06	2.43247e+06	1800894
DDX1_MOUSE	ATP-dependent RNA helicase DDX1 OS=Mus musculus GN=Ddx1 PE=2 SV=1	EAQTSFLHLGYLPNQLFR	712.04	3	88.306	2298611	803417	3.67605e+06	4008086	4837922	2.12148e+06	15935145	16931360	5848414	13450895	14848106	42507432	4265524	2991129	1950774	1861645
CLIC6_MOUSE	Chloride intracellular channel 6 - Mus musculus (Mouse)	EASEEAAEAPR	580.264	0	22.297	50575	0	207543	900755	6255398	674383	43394.3	26819.2	1972.02	0	62849.9	24983.8	399836	371865	51673.3	383302
ACACB_MOUSE	Acetyl-CoA carboxylase 2 OS=Mus musculus GN=Acacb PE=1 SV=1	EASFEYLQNEGER	786.351	2	47.506	110489584	81613576	108502656	133721400	141937024	122885416	103400064	166064896	51195608	134106328	180151072	130063752	120346264	117497208	115638704	128035640
PSD11_MOUSE	26S proteasome non-ATPase regulatory subunit 11 - Mus musculus (Mouse)	EASIDILHSIVK	442.25333, 662.87695	2, 3	68.699	785331	451038	7055348	2.40892e+06	4.46065e+06	706760	7306607	5.36318e+06	2299136	9570558	11243689	39806136	6333365	5.13719e+06	5.65663e+06	5353630
PLCG1_MOUSE	1-phosphatidylinositol-4,5-bisphosphate phosphodiesterase gamma-1 OS=Mus musculus GN=Plcg1 PE=1 SV=2	EASSSTELHSSEK	696.316	2	20.371	1.78132e+06	347969	2.23024e+06	1.15896e+06	1.73926e+06	405930	2.39634e+06	3.0047e+06	1.25142e+06	2.24925e+06	5.60936e+06	15145634	2224777	2.81382e+06	1.74061e+06	2.92191e+06
HP1B3_MOUSE	Heterochromatin protein 1-binding protein 3 - Mus musculus (Mouse)	EASYSLIR	469.75	0	42.273	5429686	1.7261e+06	6.72984e+06	3.49052e+06	5.92277e+06	3376147	13149343	19080266	7368135	7832793	11067637	39399008	11037806	7.81834e+06	9834762	11359943
ENPL_MOUSE	Endoplasmin precursor - Mus musculus (Mouse)	EATEKEFEPLLNWMK	932.961	2	81.904	1.2655e+06	628818	9552362	1.59791e+06	2506154	1.49429e+06	1.06589e+06	744811	348482	998031	1.90777e+06	26565714	1198125	1.89496e+06	2.12049e+06	1.48547e+06
RBM4_MOUSE	RNA-binding protein 4B OS=Mus musculus GN=Rbm4b PE=1 SV=1	EATEQEIR	488.24	2	22.871	140737	302868	717480	259800	310909	260538	2.46113e+06	1.45008e+06	527367	2.21798e+06	2.69692e+06	11752316	1.3903e+06	1.15368e+06	2.0419e+06	2.23668e+06
KPYM_MOUSE	Pyruvate kinase isozymes M1/M2 OS=Mus musculus GN=Pkm2 PE=1 SV=4	EATESFASDPILYRPVAVALDTK	831.7675, 1247.1459	2, 3	80.244	456526784	353611392	781390784	456378272	710098880	367458432	924867328	953609536	492886016	677333632	1054956416	2669738240	587565952	522012832	475400640	479362432
FLNA_MOUSE	Filamin-A - Mus musculus (Mouse)	EATTEFSVDAR	613.288	2	38.535	44021320	29027740	74691992	48390108	61087976	39058488	14586002	20178394	6.69243e+06	8563114	15201845	46400512	33846428	29956358	31338974	34266152
CNTN2_MOUSE	Contactin-2 OS=Mus musculus GN=Cntn2 PE=2 SV=2	EATVLVR	394.237	2	32.951	651538	670279	837672	381493	266423	2099818	9265452	16283500	16550274	19975914	26350564	23590944	8.38231e+06	7.32857e+06	7.23264e+06	9317966
TCPB_MOUSE	T-complex protein 1 subunit beta OS=Mus musculus GN=Cct2 PE=1 SV=4	EAVAMESFAK	541.762	2	44.017	10037423	8394144	29323866	10262024	23262086	8.04884e+06	42761708	29066308	12301908	40999156	40834568	162723568	37161720	32539068	32859094	40361772
TCPB_MOUSE	T-complex protein 1 subunit beta OS=Mus musculus GN=Cct2 PE=1 SV=4	EAVAM[147.0354]ESFAK	549.76	2	31.271	3.02545e+06	1.66078e+06	7.14638e+06	4.38793e+06	9964715	3.30547e+06	12802807	11744098	6.15199e+06	15144208	16913586	47521092	11970900	9766962	10412691	12795078
PRS6B_MOUSE	26S protease regulatory subunit 6B OS=Mus musculus GN=Psmc4 PE=1 SV=1	EAVELPLTHFELYK	563.63464, 844.9478	2, 3	77.878	3313546	4.15246e+06	8481118	4314491	11572953	4251152	15202680	14664585	5675513	16228702	17841288	57537004	8390346	6.52936e+06	5.48843e+06	4963557
IF4G1_MOUSE	Eukaryotic translation initiation factor 4 gamma 1 - Mus musculus (Mouse)	EAVGDLLDAFK	589.308	2	78.348	2.734e+06	2.03392e+06	10901534	1.50535e+06	6641852	1.23969e+06	9632398	19546164	9525105	869756	5096631	18074316	7305641	5893523	5455537	6556746
AHSA1_MOUSE	Activator of 90 kDa heat shock protein ATPase homolog 1 OS=Mus musculus GN=Ahsa1 PE=2 SV=2	EAVGIYISTLK	597.342	2	62.568	1.99961e+06	2.25736e+06	12693026	6609522	9167104	3.24898e+06	13054675	18823432	5.38422e+06	12631444	22107812	66099648	5308350	7.12932e+06	5312436	6908436
FAS_MOUSE	Fatty acid synthase OS=Mus musculus GN=Fasn PE=1 SV=2	EAVLAAYWR	539.787	2	62.427	4.12897e+06	1.49062e+06	6392702	5.09714e+06	3.09716e+06	4.18861e+06	8913714	19565920	7067928	11405571	29154666	77069136	16838186	12418725	10895232	16009816
RL4_MOUSE	60S ribosomal protein L4 - Mus musculus (Mouse)	EAVQLLK	400.746	0	40.526	32070582	18626744	21892402	18412514	26715998	28116700	24569708	41517520	13162322	22248962	34020988	76985208	35234584	23649424	24874706	31585344
GSDMA_MOUSE	Gasdermin-A OS=Mus musculus GN=Gsdma PE=2 SV=1	EAVTIPK	379.226	2	34.362	3559136	5.50253e+06	8832857	5639636	9266928	10167532	4.41799e+06	7862878	16087058	5129559	9136086	6.30512e+06	8205219	7.38559e+06	5937847	7911293
6PGD_MOUSE	6-phosphogluconate dehydrogenase, decarboxylating - Mus musculus (Mouse)	EAWPHIK	440.737	2	38.429	2.11149e+06	1.5373e+06	12951183	3133161	4.31453e+06	3.63773e+06	1707726	2.42902e+06	1.60711e+06	2.25887e+06	5708410	34882552	4.36405e+06	4465606	4.60722e+06	5298040
ACLY_MOUSE	ATP-citrate synthase - Mus musculus (Mouse)	EAYPEEAYIADLDAK	849.399	2	64.373	148977200	119144664	217431600	129885856	223468368	110224168	362953344	343327456	165498448	354569120	522003200	797098240	305814656	278712256	232111296	289219008
ATPA_MOUSE	ATP synthase subunit alpha, mitochondrial precursor - Mus musculus (Mouse)	EAYPGDVFYLHSR	518.5832, 777.371	2, 3	56.713	157134112	115533544	264273312	202628032	311586208	153324656	256000256	269199904	108897696	256384256	344364128	669801280	272556416	258762576	224635872	250852624
MCMBP_MOUSE	Mini-chromosome maintenance complex-binding protein OS=Mus musculus GN=Mcmbp PE=2 SV=1	EAYVNANQAR	568.277	2	24.95	2.19933e+06	2.00446e+06	3.90572e+06	1.95673e+06	1.9766e+06	2399384	4.65657e+06	4989119	2064706	3276539	4254643	14788968	4.4549e+06	3.34609e+06	3.83308e+06	4.01438e+06
TBA4A_MOUSE	Tubulin alpha-4A chain - Mus musculus (Mouse)	EDAANNYAR	512.2264, 512.2272	0, 2	21.408	193404496	95704952	468445536	297965696	406373120	174666464	1451857024	1041596608	616006400	1212911488	1638715648	3645418240	907604608	879472256	786142016	931563328
EIF3A_MOUSE	Eukaryotic translation initiation factor 3 subunit A - Mus musculus (Mouse)	EDAPVGPHLQSMPSEQIR	664.315	0	49.457	11003870	3.35845e+06	5973824	4.92343e+06	7518074	6.50529e+06	6.3485e+06	4958606	6.93297e+06	2.07396e+06	8.01713e+06	4.6823e+06	17800044	6.14859e+06	5079136	3530286
NFIX_MOUSE	Nuclear factor 1 X-type OS=Mus musculus GN=Nfix PE=1 SV=2	EDFVLTITGK	561.805	2	64.618	473059	477049	55710.9	0	407407	146836	4249765	7.10542e+06	6226637	7294141	8276276	28419098	3.8621e+06	4351146	3.6131e+06	2960972
NFIB_MOUSE		EDFVLTVTGK	554.798	2	57.954	847772	1.48348e+06	2.3637e+06	379953	1.97505e+06	347176	13617738	18223302	10002670	5657355	14967780	52646860	8843718	7638268	7119932	7905946
TCPQ_MOUSE	T-complex protein 1 subunit theta - Mus musculus (Mouse)	EDGAISTIVLR	587.327	2	57.544	19440486	14081063	46309960	11850456	25153388	9443401	52201048	55901080	28157656	30758612	56124864	178507024	49871976	47574332	42198456	46438800
ROA0_MOUSE	Heterogeneous nuclear ribonucleoprotein A0 OS=Mus musculus GN=Hnrnpa0 PE=1 SV=1	EDIHAGGGGAR	520.248	2	20.006	5471847	4105174	11552210	11263987	12410329	7.27553e+06	28220362	21120422	13896396	27413266	26928340	68908704	18365088	18668596	15743895	17377158
HS74L_MOUSE	Heat shock 70 kDa protein 4L - Mus musculus (Mouse)	EDINSIEIVGGATR	737.38	2	54.713	246068	84950	227208	175434	1201522	179454	626881	1.32103e+06	294259	1.02037e+06	2.57629e+06	23851536	2.23363e+06	1.71132e+06	1.48319e+06	1648410
COPB_MOUSE	Coatomer subunit beta OS=Mus musculus GN=Copb1 PE=1 SV=1	EDIQSVMTEVR	653.818	2	54.891	31680100	25055758	58440836	40842324	71564848	18778920	37269552	23756002	12882088	38215684	57067432	48817732	40663592	39198912	35808412	40812000
ILF3_MOUSE	Interleukin enhancer-binding factor 3 - Mus musculus (Mouse)	EDITQSAQHALR	456.8995, 684.84625	2, 3	36.365	960582	829230	5.6711e+06	2.20891e+06	6960436	863011	29479192	27455236	9642536	30100532	30825898	83802072	16723167	17484698	16595014	19946054
PREP_MOUSE	Presequence protease, mitochondrial OS=Mus musculus GN=Pitrm1 PE=2 SV=1	EDKNNLFSVQFR	748.877	2	58.354	1.42735e+06	560602	3.73333e+06	1.55346e+06	4.29476e+06	1.18465e+06	1.33265e+06	1.55421e+06	843488	1.46257e+06	1.73537e+06	11303625	1.04949e+06	1.51134e+06	1.41094e+06	1.2701e+06
MMS19_MOUSE	MMS19 nucleotide excision repair protein homolog OS=Mus musculus GN=Mms19 PE=1 SV=1	EDLILSLR	479.781	2	64.605	1058656	1.09634e+06	245080	359576	2.75329e+06	655628	1.84462e+06	5024238	996245	3019449	5.63122e+06	16334616	3.03385e+06	2.09276e+06	3.28989e+06	4113252
GTF2I_MOUSE	General transcription factor II-I OS=Mus musculus GN=Gtf2i PE=1 SV=3	EDLQLDKPASGVK	700.376	2	35.775	1.4054e+06	1.29003e+06	3.79745e+06	3.51305e+06	5620518	2.0423e+06	8586335	10763266	5479676	5378909	9625263	26504972	6293761	5.798e+06	6332985	7930836
IF5A1_MOUSE	Eukaryotic translation initiation factor 5A-1 - Mus musculus (Mouse)	EDLRLPEGDLGK	447.905	3	48.295	8.37878e+06	10242314	15865574	12100760	12983203	10607924	14997147	13464525	6323985	19720486	14284638	51442132	18154750	14948876	13576789	18194510
EF2_MOUSE	Elongation factor 2 - Mus musculus (Mouse)	EDLYLKPIQR	637.859	2	45.942	25596464	22438650	92075728	32065074	63295064	23907282	47369688	30363716	26383254	55508596	78860272	401021632	73569040	77115968	70692688	81032848
TBA4A_MOUSE	Tubulin alpha-4A chain - Mus musculus (Mouse)	EDMAALEK	453.71417, 453.7148, 906.4213	1, 2	31.795	136235040	71134808	350967840	255483568	309868704	120195816	1071811072	866121856	491354272	997296384	1194018176	3137934848	831902272	667824128	725952704	817884416
TBA4A_MOUSE	Tubulin alpha-4A chain - Mus musculus (Mouse)	EDM[147.0354]AALEK	461.712	2	22.748	30938380	24470380	70628536	45649528	76702016	43010296	284789568	183810960	107381512	275532384	241184832	450568672	148012160	136776368	175501488	167176704
G6PD1_MOUSE	Glucose-6-phosphate 1-dehydrogenase X OS=Mus musculus GN=G6pdx PE=1 SV=3	EDQIYR	412.2	2	24.974	1.55848e+06	1.05377e+06	5833316	1.64282e+06	2529542	1.30667e+06	4667821	4.62322e+06	1611170	4.9635e+06	4.86734e+06	20044882	4.5258e+06	3.80347e+06	5.30011e+06	5462407
HS90A_MOUSE	Heat shock protein HSP 90-alpha - Mus musculus (Mouse)	EDQTEYLEER	656.288	2	33.805	41384588	23611124	82982936	43659616	92069552	26324984	41321728	59814180	32317442	57418264	92917816	347497056	79355904	76292288	64647296	68069880
HS90A_MOUSE	Heat shock protein HSP 90-alpha - Mus musculus (Mouse)	EDQTEYLEERR	489.895	0	30.208	142458	0	0	0	41644.9	230966	97835	1.51199e+06	0	402351	671618	6.46171e+06	890679	652016	401505	620412
SNX1_MOUSE	Sorting nexin-1 OS=Mus musculus GN=Snx1 PE=1 SV=1	EDSSSAEFLEK	621.28	2	37.966	874490	1.38862e+06	3.01436e+06	469634	1.8824e+06	453247	1.46573e+06	3.23222e+06	1.453e+06	1.05815e+06	2.12655e+06	10221827	1.49199e+06	1.26244e+06	1.87857e+06	2.0632e+06
ROA3_MOUSE	Heterogeneous nuclear ribonucleoprotein A3 - Mus musculus (Mouse)	EDSVKPGAHLTVK	460.92062, 690.8777	2, 3	29.101	29612078	45274556	110761032	58986272	85169344	62809812	60290556	98282008	42897392	115626296	115557088	560746752	80907488	93718944	85236040	111650032
ROA2_MOUSE	Heterogeneous nuclear ribonucleoproteins A2/B1 - Mus musculus (Mouse)	EDTEEHHLR	583.264	2	19.71	961973	315771	1.61935e+06	2.12366e+06	3.22747e+06	1.48674e+06	5.5201e+06	3.90331e+06	1.92002e+06	9385198	2.84481e+06	17949292	3.38569e+06	3747050	3.82473e+06	4226557
ROA3_MOUSE	Heterogeneous nuclear ribonucleoprotein A3 - Mus musculus (Mouse)	EDTEEYNLR	584.759	2	31.089	11769281	11582726	32799484	19880408	37141236	16705049	21289574	23977926	13754381	27189344	31379040	123306400	30111506	26452626	29831798	32938458
MCA3_MOUSE	Eukaryotic translation elongation factor 1 epsilon-1 OS=Mus musculus GN=Eef1e1 PE=2 SV=1	EDTQTLLK	474.256	0	33.856	295734	249707	2.14078e+06	436312	1.71488e+06	355256	770911	1.6898e+06	621925	2.70211e+06	3.13929e+06	7312526	1.72252e+06	1.15781e+06	1595972	1.88965e+06
FAS_MOUSE	Fatty acid synthase OS=Mus musculus GN=Fasn PE=1 SV=2	EDTQVADVTTSR	661.316	2	29.183	5.78133e+06	2452390	8694398	1.32518e+06	3219835	1.36116e+06	1.62816e+06	3.04153e+06	887956	1954217	3.39894e+06	10972739	2.87285e+06	2.86347e+06	2.60703e+06	3482798
CASA1_BOVIN	Alpha-S1-casein OS=Bos taurus GN=CSN1S1 PE=1 SV=2	EDVPSER	416.195	2	21.574	3419955	2701499	23821768	2.8786e+06	2.90375e+06	5502665	2396245	3.72059e+06	3.95696e+06	1.8903e+06	3.46142e+06	2.1029e+06	4.76417e+06	3.98583e+06	4368019	4.49591e+06
ACLY_MOUSE	ATP-citrate synthase - Mus musculus (Mouse)	EEADEYVDIGALN[115.0269]GIFVLGR	1091.04	2	93.603	6284881	4.38504e+06	8.01421e+06	5392083	6.33283e+06	3.05876e+06	11038844	12371443	5063871	11485968	19832660	31041572	5.04743e+06	5.36668e+06	3376689	2.54905e+06
VIME_MOUSE	Vimentin - Mus musculus (Mouse)	EEAESTLQSFR	648.806	2	42.271	86037920	69900848	179456672	114498104	159881344	83310504	151494032	136008176	63853068	117294400	53583724	174801040	123554520	102894568	100657776	125349080
NEST_MOUSE	Nestin OS=Mus musculus GN=Nes PE=1 SV=1	EEAIHPSLGEESVK	508.922, 762.8791	2, 3	38.36	9329607	8.25457e+06	37705024	4.8383e+06	14393311	1.76619e+06	106626160	148834848	60683004	7360220	16284464	127681776	52330340	36739000	38114080	47083856
ACACB_MOUSE	Acetyl-CoA carboxylase 2 OS=Mus musculus GN=Acacb PE=1 SV=1	EEAISNMVVALK	652.35	2	64.182	49238516	30543772	79752160	56895468	59698780	52403512	32262392	53405976	17726198	53173648	81262592	56022092	49975688	51431428	46945220	46540836
ACACB_MOUSE	Acetyl-CoA carboxylase 2 OS=Mus musculus GN=Acacb PE=1 SV=1	EEAISNM[147.0354]VVALK	660.347	2	48.87	18754024	15762031	20293226	26975832	29987408	22598288	23961712	30775396	12938121	26079190	35011104	23454518	24216188	22789054	21525270	25262516
PSA3_MOUSE	Proteasome subunit alpha type-3 - Mus musculus (Mouse)	EEASNFR	426.695	2	22.835	1.31217e+06	2.16991e+06	5.08954e+06	2.96351e+06	3.79792e+06	4.37563e+06	9308873	4.61941e+06	4.1951e+06	11371159	3.65684e+06	8515173	4.74252e+06	4137100	5.48844e+06	6.34243e+06
TCPG_MOUSE	T-complex protein 1 subunit gamma - Mus musculus (Mouse)	EEDFTR	398.677	2	23.971	8862568	6011397	19831844	11869694	15723906	9111694	26830258	24386300	13085712	23702652	28315094	61061176	23598180	18239894	21919740	25341400
UBP5_MOUSE	Ubiquitin carboxyl-terminal hydrolase 5 - Mus musculus (Mouse)	EEDTSAGTGDPPR	666.288	2	21.505	370410	590454	2.08667e+06	985558	1.53991e+06	342964	1.42545e+06	2.17203e+06	1.11805e+06	1.71416e+06	4.09816e+06	27283906	2.72524e+06	3.36776e+06	2.25947e+06	2927729
MYH9_MOUSE	Myosin-9 - Mus musculus (Mouse)	EEELQAALAR	565.296	0	43.49	12187720	3.13792e+06	3.89362e+06	924395	1.08301e+06	13528.1	5217.73	0	220898	247880	0	186495	670361	0	969283	297596
FAS_MOUSE	Fatty acid synthase OS=Mus musculus GN=Fasn PE=1 SV=2	EEEPEAVLPGAQPTLISAISK	727.054	3	77.152	3.04465e+06	3.55354e+06	7.06018e+06	4.00663e+06	9011580	2.24387e+06	4529228	17706864	4.00585e+06	10049313	15421667	58024784	15121823	9723688	7713185	11069767
ACACA_MOUSE	Acetyl-CoA carboxylase 1 - Mus musculus (Mouse)	EEFLIPIYHQVAVQFADLHDTPGR	699.6096, 932.47754	3, 4	91.248	76895368	22805702	59279144	74016864	82806536	74474440	42894840	69370200	29666632	39330368	63631280	75644528	9522965	10600030	5.60583e+06	3.89461e+06
ACACA_MOUSE	Acetyl-CoA carboxylase 1 - Mus musculus (Mouse)	EEGLGAENLR	544.273	2	35.422	89967712	53291792	119913288	84100160	89528696	60643304	76638024	89952128	42075440	85409176	106416120	66879708	78838808	64977716	71384024	85612664
FLNA_MOUSE	Filamin-A - Mus musculus (Mouse)	EEGPYEVEVTYDGVPVPGSPFPLEAVAPTKPSK	1162.58	3	86.42	33678616	10587618	44935824	18248752	31814772	26561248	748845	4.06597e+06	1.98643e+06	498997	3136914	16658633	4.0247e+06	3.77809e+06	3.6571e+06	3426193
MYH9_MOUSE	Myosin-9 - Mus musculus (Mouse)	EEILAQAK	451.252	2	31.653	125083360	18908460	59096016	11920876	35675188	18495734	890023	1.39293e+06	838814	1.21073e+06	15029.9	1199295	20116142	13699901	23361414	22674768
IQGA1_MOUSE	Ras GTPase-activating-like protein IQGAP1 - Mus musculus (Mouse)	EEIQSSISGVTAAYNR	862.926	2	51.323	7.84367e+06	3.76758e+06	13774930	4725533	9235886	3.95864e+06	616711	843322	283893	527677	938169	3200122	3986415	3577964	4.42987e+06	3.4057e+06
THOP1_MOUSE	Thimet oligopeptidase OS=Mus musculus GN=Thop1 PE=1 SV=1	EELGGLPEDFLSSLEK	881.94	2	92.836	1.90309e+06	1.74588e+06	5.01174e+06	2.44529e+06	4.00621e+06	1.64034e+06	3.38733e+06	2.25905e+06	981508	5.09237e+06	5440396	27612356	3.93673e+06	3.3924e+06	2.97684e+06	3100867
LMNB1_MOUSE	Lamin-B1 - Mus musculus (Mouse)	EELMESR	447.204	2	27.3	1.90726e+06	3.5588e+06	4.04757e+06	2648784	4892090	1.35037e+06	12782605	9123019	2760525	15537617	5.58147e+06	27269598	7.14988e+06	4.93233e+06	7676777	8709974
PYR1_MOUSE	CAD protein OS=Mus musculus GN=Cad PE=1 SV=1	EELSALVAPAFAHTSQVLIDK	747.07	3	83.596	10782321	5788132	23383958	12300831	19240894	9962286	12859086	24321138	7.6911e+06	13444053	27069302	64402560	13752895	10432827	8687314	9982520
LBR_MOUSE	Lamin-B receptor OS=Mus musculus GN=Lbr PE=2 SV=2	EELSPASSGNAVYDFFIGR	1029.99	2	87.651	6.12967e+06	3.40863e+06	12209434	5798723	8705766	4679826	26874434	26781342	8513932	6550799	8713931	23606276	8457779	7023101	6573912	6881869
TBB4B_MOUSE	Tubulin beta-4B chain OS=Mus musculus GN=Tubb4b PE=1 SV=1	EEYPDR	404.676	2	21.318	9825474	4426038	28871458	18383016	28461354	10547924	116730624	95675560	51024816	99299744	137627584	338246272	76822248	74129512	62074032	74355128
GPX41_MOUSE	Phospholipid hydroperoxide glutathione peroxidase, mitochondrial OS=Mus musculus GN=Gpx4 PE=1 SV=4	EFAAGYNVK	499.751	2	36.852	2.46517e+06	2.55694e+06	9760389	2786185	6144028	2704270	3060842	3.09756e+06	2.3087e+06	3.142e+06	6134240	27259558	5283134	5.21217e+06	5685320	5662163
RAB1A_MOUSE	Ras-related protein Rab-1A - Mus musculus (Mouse)	EFADSLGIPFLETSAK	862.94	2	90.12	20540860	16495541	52967240	25594824	45718248	18518522	35324284	30460302	16390530	36072616	49530872	159883488	35914404	33225008	30160990	29745362
AT2A2_MOUSE	Sarcoplasmic/endoplasmic reticulum calcium ATPase 2 OS=Mus musculus GN=Atp2a2 PE=1 SV=2	EFDELSPSAQR	639.801	2	39.785	7746870	8956634	22629524	16627000	14739652	12668209	28233642	29494402	13748576	33138948	34824432	122765176	30414744	26828672	28187620	29139266
PCCB_MOUSE	Propionyl-CoA carboxylase beta chain, mitochondrial OS=Mus musculus GN=Pccb PE=1 SV=1	EFFEIMPSYAK	681.324	0	72.863	4930768	630999	7309932	7551493	8712453	1.97594e+06	2966706	1.71853e+06	957622	2846560	12380885	12822731	5664340	2.40329e+06	2.75801e+06	2.77706e+06
PCCB_MOUSE	Propionyl-CoA carboxylase beta chain, mitochondrial OS=Mus musculus GN=Pccb PE=1 SV=1	EFFNFLPLSSQDPAPIR	989.507	2	94.701	9020296	7.25686e+06	13205768	11450519	17480022	3.84006e+06	12111910	7893117	4954612	13901148	20136974	19134760	5.79709e+06	5.95735e+06	5.52704e+06	4708762
CKAP5_MOUSE	Cytoskeleton-associated protein 5 OS=Mus musculus GN=Ckap5 PE=2 SV=1	EFGFSELNVK	585.295	2	63.741	2055027	845841	2.80258e+06	592358	2472987	578514	9866211	11659136	4.49715e+06	4.80751e+06	10222151	39673908	7.26403e+06	7.82379e+06	9431898	6.92751e+06
DYHC1_MOUSE	Cytoplasmic dynein 1 heavy chain 1 - Mus musculus (Mouse)	EFGPVVIDYGK	612.318	2	61.461	8907937	6.38573e+06	11777622	9904862	18777948	11173899	7.75149e+06	31329038	6344710	9683648	29286394	75128632	22337226	19757814	20765412	17302370
GAPD1_MOUSE	GTPase-activating protein and VPS9 domain-containing protein 1 OS=Mus musculus GN=Gapvd1 PE=1 SV=2	EFIQDFQK	527.763	2	47.485	1.3466e+06	502599	3.50345e+06	1.77045e+06	3972443	2.63152e+06	12915232	18072810	5784894	14001589	19674714	29676080	8919236	8570086	8350282	7825352
RL5_MOUSE	60S ribosomal protein L5 OS=Mus musculus GN=Rpl5 PE=1 SV=3	EFNAEVHR	501.243	2	26.193	16103986	10586130	36679200	20041458	35554168	20502204	30161180	27292630	14593787	21147310	21915512	51705884	29766898	23068720	25612022	30815150
RL5_MOUSE	60S ribosomal protein L5 OS=Mus musculus GN=Rpl5 PE=1 SV=3	EFNAEVHRK	565.29	2	22.717	1.81421e+06	620060	4473146	1.93592e+06	2.83392e+06	3252455	4.06372e+06	3.00345e+06	765870	1.6148e+06	2.74054e+06	10607575	3.22879e+06	2.81271e+06	4.44272e+06	3.72104e+06
HNRPQ_MOUSE	Heterogeneous nuclear ribonucleoprotein Q - Mus musculus (Mouse)	EFNEDGALAVLQQFK	854.93	2	85.598	7270263	4.98995e+06	15375202	7.99745e+06	14115796	6032203	17742086	17504326	10446948	21227330	27404126	70076632	13077240	11386742	11096095	9424099
GTF2I_MOUSE	General transcription factor II-I OS=Mus musculus GN=Gtf2i PE=1 SV=3	EFNFEK	407.192	2	38.911	1.08043e+06	1672464	2461619	2.6317e+06	5.41165e+06	1463941	5182081	11273186	4.2268e+06	4284849	6.98042e+06	14546505	6.40079e+06	4986454	4.46088e+06	5905850
ARP3_MOUSE	Actin-related protein 3 - Mus musculus (Mouse)	EFNKYDTDGSK	652.292	2	23.634	707877	487188	1.85013e+06	682245	653886	627873	1.31014e+06	824074	378182	1.47703e+06	1091254	6687050	1.70864e+06	1.56723e+06	1.4976e+06	1.62678e+06
ACOC_MOUSE	Cytoplasmic aconitate hydratase OS=Mus musculus GN=Aco1 PE=1 SV=2	EFNSYGSR	480.214	0	26.026	261602	0	1.56207e+06	327485	701206	313465	878105	1.40911e+06	36788.4	2254825	1.14855e+06	14597644	565167	1.81486e+06	1.03529e+06	1.76947e+06
MCCA_MOUSE	Methylcrotonoyl-CoA carboxylase subunit alpha, mitochondrial OS=Mus musculus GN=Mccc1 PE=2 SV=2	EFQEQLESAR	618.7955, 618.79565	0, 2	36.583	775525120	695955456	1395245056	1227345152	1982143232	797817088	1828000896	2046918528	1199337472	2252384256	3259621120	2961115136	1681027072	1416785792	1530628992	1754526976
IPO5_MOUSE	Importin-5 OS=Mus musculus GN=Ipo5 PE=1 SV=3	EFQQYLPVVMGPLMK	890.462	2	92.178	4.45263e+06	1.37658e+06	8932154	2.82321e+06	4.57514e+06	1.53347e+06	7881371	5361080	1667970	9181833	14996127	49407452	4.97062e+06	5.02233e+06	4.97559e+06	4224520
HSP74_MOUSE	Heat shock 70 kDa protein 4 - Mus musculus (Mouse)	EFSITDVVPYPISLR	868.468	2	94.814	729203	1.04333e+06	4259760	1.80369e+06	3212692	1.39493e+06	6951873	5017890	1.47403e+06	8423924	4735755	21110354	2.59898e+06	2882180	2624817	2.57759e+06
PHB_MOUSE	Prohibitin - Mus musculus (Mouse)	EFTEAVEAK	512.253	2	32.544	3.35599e+06	2.42745e+06	10473601	5.71507e+06	10697058	4.33418e+06	10433729	11013924	4767238	10689969	15508956	41768904	11502801	9727865	10087479	13531841
HBBZ_MOUSE	Hemoglobin subunit beta-H1 OS=Mus musculus GN=Hbb-bh1 PE=2 SV=3	EFTPEVQAAWQK	717.356	2	55.042	52613468	26345970	167783200	29261398	113196424	22748708	19480840	18388968	11670349	17090880	23530608	65384736	48618420	44889336	40118568	50164012
H2AY_MOUSE	Core histone macro-H2A.1 OS=Mus musculus GN=H2afy PE=1 SV=3	EFVEAVLELR	602.831	2	76.092	894418	0	1.29878e+06	1.05674e+06	1.50081e+06	477156	3.46079e+06	8363105	2.2317e+06	7067640	1.88942e+06	19886544	268239	116492	642530	107503
COTL1_MOUSE	Coactosin-like protein OS=Mus musculus GN=Cotl1 PE=1 SV=3	EFVISDRK	497.271	2	32.93	880289	1.9913e+06	2.86707e+06	1.04434e+06	1.39304e+06	1897130	1884540	5380959	727704	4.13935e+06	4.82823e+06	23457500	4000460	3.73289e+06	3.50673e+06	5.20184e+06
UBE3A_MOUSE	Ubiquitin-protein ligase E3A OS=Mus musculus GN=Ube3a PE=2 SV=1	EFVNLYSDYILNK	809.411	2	76.696	763736	2.43917e+06	1.17998e+06	554226	3690468	1.17106e+06	3352780	4.47157e+06	2.65631e+06	2270582	8819539	44018804	4336224	2.9548e+06	2681351	3.96336e+06
TLN1_MOUSE	Talin-1 OS=Mus musculus GN=Tln1 PE=1 SV=1	EGAETFADHR	566.754	2	25.268	12872024	8.23672e+06	25876992	8.23664e+06	11596569	7991909	1.23146e+06	1.43473e+06	487688	66848	1643585	7117483	6886939	6044901	6110754	7.8034e+06
DDX21_MOUSE	Nucleolar RNA helicase 2 - Mus musculus (Mouse)	EGAFSNFPISEETVK	827.901	2	63.542	261763	179111	750338	584934	0	395685	3233263	3910960	1.10444e+06	1.60376e+06	4.7061e+06	20180626	1.88928e+06	3065513	2.65476e+06	3.11735e+06
STAT1_MOUSE	Signal transducer and activator of transcription 1 OS=Mus musculus GN=Stat1 PE=1 SV=1	EGAITFTWVER	654.833	2	69.673	2401550	2.05542e+06	6721391	260669	530654	514345	3.75391e+06	5.23605e+06	3.42736e+06	454555	950068	1.00647e+06	1.39129e+06	1.48288e+06	810297	1000325
TP53B_MOUSE	Tumor suppressor p53-binding protein 1 OS=Mus musculus GN=Tp53bp1 PE=1 SV=2	EGDIIPPLTGATPPLIGHLK	680.389	3	82.942	126349	159321	926270	222307	512148	8976.52	8888431	20419690	5663902	1.36362e+06	4.5011e+06	38824448	5584165	3.79799e+06	3234567	3.58258e+06
RS28_MOUSE	40S ribosomal protein S28 - Mus musculus (Mouse)	EGDVLTLLESER	680.851	2	73.54	64548148	74180744	103103440	101421824	103280176	104728984	32197908	40848572	21046804	35334144	47629488	260264336	76921864	71507880	68506200	71414160
ACLY_MOUSE	ATP-citrate synthase - Mus musculus (Mouse)	EGDYVLFHHEGGVDVGDVDAK	565.26544, 753.3495, 1129.52	2, 3, 4	54.565	151404288	115278784	161355600	129436984	158659888	84521904	164363600	262063152	102445992	181855280	343520064	448910144	186720896	187893872	133234216	160813712
TRIO_MOUSE	Triple functional domain protein OS=Mus musculus GN=Trio PE=1 SV=2	EGEDLIQQLR	600.814	2	54.639	148785	205452	1.34512e+06	582796	557361	289380	2.3636e+06	6223582	1.95493e+06	2.63524e+06	8906688	19070706	3.72392e+06	3.71553e+06	3555302	3.9959e+06
CDC37_MOUSE	Hsp90 co-chaperone Cdc37 - Mus musculus (Mouse)	EGEEAGPGDPLLEAVPK	854.423	2	63.834	3.80198e+06	1.97535e+06	5.59904e+06	3886626	8999904	732286	7778874	1.90967e+06	1.76004e+06	6312125	7750635	46454792	7470197	6.95551e+06	6740947	6.20231e+06
DYHC1_MOUSE	Cytoplasmic dynein 1 heavy chain 1 - Mus musculus (Mouse)	EGEEVMFK	484.722	2	39.401	9534631	6.33558e+06	22643508	10685110	12298536	14787014	12280530	19833402	13525969	14543714	22161576	50332752	18707742	14681470	16895052	19996696
KAP3_MOUSE	cAMP-dependent protein kinase type II-beta regulatory subunit OS=Mus musculus GN=Prkar2b PE=1 SV=3	EGEHVIDQGDDGDNFYVIDR	765.006	3	55.367	217501	209270	1.06186e+06	53301.7	944796	256106	1.60238e+06	5.4232e+06	637046	2.99645e+06	6.50726e+06	28736584	4.34731e+06	3489736	3.16187e+06	2.36556e+06
PROF2_MOUSE	Profilin-2 OS=Mus musculus GN=Pfn2 PE=1 SV=3	EGFFTNGLTLGAK	677.853	2	71.203	729558	2.09033e+06	1.25521e+06	2.33688e+06	3257850	2.92787e+06	2244533	3741633	1.85105e+06	6833002	8699025	23336304	4.78378e+06	6.66643e+06	5429357	4.65653e+06
IPO5_MOUSE	Importin-5 OS=Mus musculus GN=Ipo5 PE=1 SV=3	EGFVEYTEQVVK	714.355	2	59.907	4.54558e+06	2.07961e+06	10359612	6.40865e+06	9174445	4434890	9306199	12814545	9718274	19764898	32734764	153289952	9303014	12910215	11224353	7.97151e+06
CLAP2_MOUSE	CLIP-associating protein 2 OS=Mus musculus GN=Clasp2 PE=1 SV=1	EGGAGAVDEDDFIK	711.822	2	47.587	486226	1.05829e+06	350642	440530	687277	158357	1.88421e+06	2.14094e+06	719572	1.40765e+06	2.45428e+06	18002660	2330941	1.72848e+06	1.51813e+06	1.89188e+06
FAS_MOUSE	Fatty acid synthase OS=Mus musculus GN=Fasn PE=1 SV=2	EGGFLLVHTVLK	438.259	3	68.636	2.25354e+06	1.35589e+06	4.15624e+06	1.16092e+06	3.23278e+06	460785	2.01556e+06	8864819	1.58392e+06	3.71063e+06	7714939	28595448	3.6363e+06	2.76247e+06	1810418	1.42084e+06
PRDX2_MOUSE	Peroxiredoxin-2 OS=Mus musculus GN=Prdx2 PE=1 SV=3	EGGLGPLNIPLLADVTK	853.991	2	97.177	11912777	13665564	42461972	25091762	34687956	14701131	27537994	24451884	14524458	46815144	75926232	132655704	42297104	38877616	38499544	37522552
BZW2_MUSMM	Basic leucine zipper and W2 domain-containing protein 2 OS=Mus musculus GN=Bzw2 PE=1 SV=1	EGIAASFAVK	496.773	2	50.199	389600	0	425535	0	991945	524579	4.72474e+06	7111468	2.15797e+06	5563004	12582052	47147524	3.79479e+06	1709695	1.36865e+06	7116176
SYNC_MOUSE	Asparaginyl-tRNA synthetase, cytoplasmic OS=Mus musculus GN=Nars PE=1 SV=2	EGIDPAPYYWYTDQR	937.423	2	68.237	1.88769e+06	629256	2.98417e+06	1.33564e+06	2440933	849886	4434299	4504733	1.10844e+06	2.96495e+06	5781774	24131768	2134995	1.78705e+06	2.73671e+06	2.15648e+06
ABCE1_MOUSE	ATP-binding cassette sub-family E member 1 OS=Mus musculus GN=Abce1 PE=2 SV=1	EGINIFLDGYVPTENLR	975.501	2	88.424	6461915	3.3055e+06	17110516	9780569	15980020	6.85044e+06	17552432	15383170	5516430	14388087	22002854	53006096	6.41234e+06	5787960	4.63208e+06	3.87436e+06
EF2_MOUSE	Elongation factor 2 - Mus musculus (Mouse)	EGIPALDNFLDKL	722.89	2	97.212	25446866	21651992	62004968	32331844	40290108	17963266	26275858	35937348	21451836	39162484	76830352	185758496	27691714	33978132	25299816	25752510
UBC_MOUSE	Polyubiquitin-B OS=Mus musculus GN=Ubb PE=2 SV=1	EGIPPDQQR	520.2609, 520.2618, 520.2624, 520.26294	0, 2	25.069	12206011	11252372	35492588	15728328	21552502	14630654	31141858	27212580	20723212	31491700	27558598	72945696	29733792	26167746	25464852	30595622
TCPZ_MOUSE	T-complex protein 1 subunit zeta - Mus musculus (Mouse)	EGIVALR	379.231	2	41.033	22195492	18276104	49395500	34031644	40969132	21214972	59564952	63716344	33901860	63619744	86807264	161444064	62544568	54601756	55167756	64174340
EF2_MOUSE	Elongation factor 2 - Mus musculus (Mouse)	EGKPLLK	392.75	2	24.719	11493278	12827921	61168300	19597578	29572740	17700636	20376650	22296632	14116575	28287902	33706348	135444944	35109652	30153676	33305708	38031092
PPR21_MOUSE	Protein phosphatase 1 regulatory subunit 21 OS=Mus musculus GN=Ppp1r21 PE=1 SV=2	EGLAQQVQQSLEK	729.384	2	55.561	1.14432e+06	177307	2478377	590362	1.31387e+06	342250	1.46097e+06	2.24889e+06	403278	1.78314e+06	4665738	16620412	2.5468e+06	2.69779e+06	2.13398e+06	2455425
HS90A_MOUSE	Heat shock protein HSP 90-alpha - Mus musculus (Mouse)	EGLELPEDEEEK	708.822	2	45.37	14379465	8841746	32775696	15788450	32902704	10382762	25130136	25860700	14320512	31637780	35382356	120620624	29543504	29961778	28915504	30825202
HS90A_MOUSE	Heat shock protein HSP 90-alpha - Mus musculus (Mouse)	EGLELPEDEEEKK	515.5819, 772.8692	2, 3	39.734	7.14095e+06	6293828	17032532	11697989	23578544	8071629	14943372	19138876	6.68468e+06	22948290	25857396	105347888	24046898	18714994	20319090	27320184
HS90A_MOUSE	Heat shock protein HSP 90-alpha - Mus musculus (Mouse)	EGLELPEDEEEKKK	558.2811, 836.9175	2, 3	36.158	46097776	30547884	91171960	42584672	85841376	30341840	58228160	77707352	29550834	73181504	99895224	385609408	87635944	85079256	76147288	92541728
ACACA_MOUSE	Acetyl-CoA carboxylase 1 - Mus musculus (Mouse)	EGLPLM[147.0354]VFANWR	724.87103, 724.8713	2	88.97	16461757	9365561	20506210	23902434	20926042	19403484	30165794	35561480	12052493	24815814	42926764	29772122	13159377	12125725	11170567	11343398
STIP1_MOUSE	Stress-induced-phosphoprotein 1 - Mus musculus (Mouse)	EGLQNMEAR	524.248	2	30.944	5228033	4.20063e+06	12533352	7294621	10138443	4.92537e+06	13818830	12136335	5936345	14433798	15394533	62438932	14516919	10392586	12225767	14314533
SND1_MOUSE	Staphylococcal nuclease domain-containing protein 1 - Mus musculus (Mouse)	EGLVMVEVR	516.281	0	56.168	1.70766e+06	1.15831e+06	5.28005e+06	1829835	3823063	1659956	1.19191e+06	1.94683e+06	773818	1166386	2.85747e+06	10517256	1.42551e+06	1.36013e+06	1.75928e+06	1757076
UBP10_MOUSE	Ubiquitin carboxyl-terminal hydrolase 10 OS=Mus musculus GN=Usp10 PE=1 SV=3	EGLVPVSEDPVAIK	726.9	2	63.192	341488	265051	990268	676185	1.84982e+06	12604.5	2.16819e+06	5.02558e+06	310968	839095	5343217	26389968	2.57818e+06	2.14172e+06	1.6062e+06	1.19788e+06
ARGI1_MOUSE	Arginase-1 OS=Mus musculus GN=Arg1 PE=1 SV=1	EGLYITEEIYK	679.347	2	63.787	14677402	36002000	49616512	27502594	45705636	45944696	23592336	28273348	68433496	32697718	45591168	16137462	26686646	23123200	23398408	21215528
CAND1_MOUSE	Cullin-associated NEDD8-dissociated protein 1 - Mus musculus (Mouse)	EGPAVVGQFIQDVK	743.899	2	70.822	38292788	19119118	55038048	40462372	58906068	25040254	61450032	66648868	23570684	53939096	89787744	225109808	55846212	49291764	45825152	49717188
PYC_MOUSE	Pyruvate carboxylase, mitochondrial OS=Mus musculus GN=Pc PE=1 SV=1	EGPEGFAR	431.70523, 431.7061	2	28.442	2237258496	1825200896	4649972224	3704027648	5482966016	2471655936	2415518720	2468213760	1566680576	3112158976	4781953536	3962703872	3228834304	2588080896	3057457920	3445606400
PTBP1_MOUSE	Polypyrimidine tract-binding protein 1 OS=Mus musculus GN=Ptbp1 PE=1 SV=2	EGQEDQGLTK	552.76	2	21.794	13460667	12818819	44855536	30188262	37363428	23430316	22555572	25479700	10537896	30921538	29193998	132135440	34904660	30962848	28117464	31949808
SAFB1_MOUSE	Scaffold attachment factor B1 OS=Mus musculus GN=Safb PE=1 SV=2	EGQHYPER	508.232	2	20.276	29310.1	164332	358804	175048	574432	300603	473675	930683	535669	261435	611518	7930854	808774	894445	610746	554622
HNRH1_MOUSE	Heterogeneous nuclear ribonucleoprotein H - Mus musculus (Mouse)	EGRPSGEAFVELESEDEVK	702.9983, 1053.9935	2, 3	53.826	30138170	10490001	12628287	12096778	15673138	6.32881e+06	23301562	31018886	10848804	23640412	40862764	211575408	34512624	35844040	27395106	33342194
U520_MOUSE	U5 small nuclear ribonucleoprotein 200 kDa helicase OS=Mus musculus GN=Snrnp200 PE=1 SV=1	EGSASTEVLR	524.767	0	29.465	3.24898e+06	4258267	8850151	5.03098e+06	9363998	5965190	11027695	12823340	7.05143e+06	10500002	13465493	39973688	9715696	7264073	9680598	12200387
PLCG1_MOUSE	1-phosphatidylinositol-4,5-bisphosphate phosphodiesterase gamma-1 OS=Mus musculus GN=Plcg1 PE=1 SV=2	EGSFEAR	398.185	2	23.263	1.85965e+06	1000700	3.36402e+06	1.6894e+06	1.96357e+06	1.87293e+06	4618509	4731154	1.90695e+06	4897649	5.63461e+06	16711264	3.3707e+06	3236626	4.29518e+06	4.0181e+06
SP16H_MOUSE	FACT complex subunit SPT16 - Mus musculus (Mouse)	EGSLVINSK	473.763	2	32.45	230019	360553	524114	153219	564136	491062	1275646	4120721	594038	1.91492e+06	1815032	10628560	874724	1.68565e+06	1.28821e+06	2.43395e+06
CSN1_MOUSE	COP9 signalosome complex subunit 1 OS=Mus musculus GN=Gps1 PE=1 SV=1	EGSQGELTPANSQSR	780.865	2	25.15	562482	383752	3.05526e+06	772070	2608170	310485	1.99101e+06	1323020	380364	2.1405e+06	3.49851e+06	14401140	2482143	2.95027e+06	2.38254e+06	3306503
FLNA_MOUSE	Filamin-A - Mus musculus (Mouse)	EGSYSISVLYGEEEVPR	957.457	2	66.591	30891336	27741362	49940468	34567008	33134186	37840984	27912332	21043576	18848536	18185740	29136338	24380716	15371049	19991998	14566058	18526690
DYHC1_MOUSE	Cytoplasmic dynein 1 heavy chain 1 - Mus musculus (Mouse)	EGTEAWEAAMK	611.773	2	46.616	7585472	1.27495e+06	12955463	5.81273e+06	3.49334e+06	4357699	5021195	10309779	3.3714e+06	3.61112e+06	15585526	42522784	11504590	8856884	8850851	11381832
FKBP4_MOUSE	FK506-binding protein 4 - Mus musculus (Mouse)	EGTGTETPM[147.0354]IGDR	690.309	2	30.393	40411.3	962904	582925	182319	737350	236477	1.75986e+06	454870	641149	3.24239e+06	984710	8.06222e+06	1.44436e+06	955208	973613	1.16064e+06
PROF2_MOUSE	Profilin-2 OS=Mus musculus GN=Pfn2 PE=1 SV=3	EGVHGGGLNK	484.25	2	20.783	754655	896617	2.11567e+06	1.94566e+06	4226318	2.04383e+06	2105320	3.37905e+06	2206523	3.85149e+06	7.31744e+06	19386962	3.61775e+06	4.32931e+06	2748738	3.3252e+06
BZW1_MOUSE	Basic leucine zipper and W2 domain-containing protein 1 OS=Mus musculus GN=Bzw1 PE=2 SV=1	EGVSAAFAVK	489.766	0	45.155	1.21703e+06	305539	2.10591e+06	712779	1.6169e+06	404455	2.39766e+06	2.72503e+06	849678	1968722	2.35766e+06	9998595	2.26629e+06	1.79589e+06	1.87298e+06	2.26051e+06
ACON_MOUSE	Aconitate hydratase, mitochondrial precursor - Mus musculus (Mouse)	EGWPLDIR	493.258	2	64.864	597906	570848	5.94882e+06	2.03356e+06	1.69929e+06	685460	3045176	0	2.66614e+06	2.9356e+06	5045046	64668812	2.21625e+06	1.54979e+06	3262916	4.1806e+06
EF1A1_MOUSE	Elongation factor 1-alpha 1 - Mus musculus (Mouse)	EHALLAYTLGVK	438.91824, 657.87415	2, 3	59.17	402017824	208697296	753542144	324364800	605715520	306520992	442160928	593202816	249641296	447363360	896764672	2700391936	629940160	597544896	512335712	560765632
PRS8_MOUSE	26S protease regulatory subunit 8 OS=Mus musculus GN=Psmc5 PE=1 SV=1	EHAPSIIFMDEIDSIGSSR	702.006	3	81.019	4308388	4.08943e+06	6.99718e+06	6529365	7.26652e+06	3.93346e+06	11162544	11225552	3.33294e+06	8.03928e+06	10665733	28090048	6.73488e+06	5.04857e+06	4445394	4.50535e+06
FAS_MOUSE	Fatty acid synthase OS=Mus musculus GN=Fasn PE=1 SV=2	EHDLVLPMR	555.292	2	49.18	5.44908e+06	3.07832e+06	9860536	4.0363e+06	5750042	3851084	7.86398e+06	8831578	4589164	9997102	15307800	53036708	10591824	10045494	9637323	11571396
XPO2_MOUSE	Exportin-2 - Mus musculus (Mouse)	EHDPVGQM[147.0354]VNNPK	740.846	2	23.897	1.60134e+06	539983	2.88842e+06	2653203	4.0179e+06	2.05862e+06	9276476	4420656	1.90126e+06	5279164	6499140	16696598	5331269	6121934	4.0913e+06	5.51703e+06
ACLY_MOUSE	ATP-citrate synthase - Mus musculus (Mouse)	EHEVTIFVR	377.20438, 565.3031	2, 3	46.457	92104360	71404008	144834192	102105112	143595952	64415104	194969296	196631360	102485840	196079168	305959040	448128480	117140896	115839408	100357800	107353920
RTN4_MOUSE	Reticulon-4 OS=Mus musculus GN=Rtn4 PE=1 SV=2	EHGYLGNLSAVASTEGTIEETLNEASR	950.125	3	84.763	11324810	4314413	9295521	1826689	2.91319e+06	1.62961e+06	39264216	54572460	30920154	7.87419e+06	12770911	69161328	12848642	16027577	7.89353e+06	7.15591e+06
DYHC1_MOUSE	Cytoplasmic dynein 1 heavy chain 1 - Mus musculus (Mouse)	EHINSVSAM[147.0354]K	566.276	2	21.627	2089801	899865	3.4519e+06	2.41973e+06	3.04758e+06	2.31476e+06	3825178	5.1896e+06	1.74487e+06	3194270	5.67534e+06	13539155	3.64307e+06	4170579	3807242	3.42711e+06
DESP_MOUSE	Desmoplakin OS=Mus musculus GN=Dsp PE=3 SV=1	EHLM[147.0354]LEEELR	657.821	2	45.613	3.29093e+06	14774385	41956284	6570929	13990325	17060484	5.22311e+06	11294196	27477068	10454784	16181030	7.58692e+06	12779905	12873263	10051218	12212442
XPO1_MOUSE	Exportin-1 - Mus musculus (Mouse)	EHPDAWTR	506.235	2	25.945	3.60835e+06	1.94257e+06	12347778	3.70137e+06	5.94306e+06	1.96677e+06	12381543	7499971	3.35877e+06	7058008	17363296	45076304	8827749	10249965	8178487	9815672
EHD1_MOUSE	EH domain-containing protein 1 OS=Mus musculus GN=Ehd1 PE=1 SV=1	EHQISSGDFPSLR	736.859	2	47.347	2.03278e+06	3.53166e+06	7583040	3498039	2862607	1.81005e+06	3.48205e+06	2.06747e+06	586420	2.50593e+06	5.46115e+06	25751804	2.01515e+06	3.90864e+06	4526604	5448536
RRBP1_MOUSE	Ribosome-binding protein 1 OS=Mus musculus GN=Rrbp1 PE=2 SV=2	EHTSHLEAELEK	711.846	2	29.991	8306408	9153075	26584986	9102669	13447372	7.1894e+06	1.35787e+06	1.30261e+06	680868	1.59492e+06	1.83263e+06	3.51891e+06	3.97743e+06	3.7122e+06	6357179	6951872
RL10_MOUSE	60S ribosomal protein L10 - Mus musculus (Mouse)	EHVIEALR	483.772	2	34.336	19933792	15982819	45190344	29881628	36823996	25348690	32166850	39130324	19572700	28318682	44679860	102398040	37953732	32142490	33744284	38181416
SYAC_MOUSE	Alanyl-tRNA synthetase, cytoplasmic OS=Mus musculus GN=Aars PE=2 SV=1	EIADLGEALATAVIPQWQK	685.036	3	96.804	471614	678501	1.82357e+06	394103	2.03699e+06	558150	815913	1.97193e+06	543994	934265	1.0987e+06	36434956	930768	511190	302563	428513
HSP7C_MOUSE	Heat shock cognate 71 kDa protein - Mus musculus (Mouse)	EIAEAYLGK	497.266	2	41.701	35515464	30644492	70557816	48386752	66801280	34013764	50438104	41204072	22061722	66826308	30364348	122459976	54027752	40200304	36877576	45596504
H31_MOUSE	Histone H3.3C OS=Mus musculus GN=H3f3c PE=3 SV=3	EIAQDFK	425.718	2	31.737	491523296	659692544	1258430720	692908544	1047699072	634183808	1016682240	957111424	512017824	975315648	757922112	2877671168	1092217088	955920896	935373440	1099665792
H31_MOUSE	Histone H3.3C OS=Mus musculus GN=H3f3c PE=3 SV=3	EIAQDFKTDLR	668.347	2	43.848	10279892	21699266	25919278	9010710	21567420	24458246	35958280	52809900	8.1384e+06	36016776	35494220	206314448	38072688	39719104	37925188	40480596
TCPH_MOUSE	T-complex protein 1 subunit eta - Mus musculus (Mouse)	EIAVTVK	380.234	2	34.377	6480748	3.81714e+06	16326781	6034045	12064446	3.55926e+06	14742297	16773504	8341895	12225865	18803224	62467064	15017800	12710715	11873076	15273250
ETFB_MOUSE	Electron transfer flavoprotein subunit beta OS=Mus musculus GN=Etfb PE=1 SV=3	EIDGGLETLR	551.79	2	46.908	1.27633e+06	1.53394e+06	7564208	3996529	6.79347e+06	2652591	2.00863e+06	2.14142e+06	753732	4.73102e+06	4.20689e+06	30465964	5675556	5.70981e+06	4561101	6187579
NASP_MOUSE	Nuclear autoantigenic sperm protein - Mus musculus (Mouse)	EIEELKELLPEIR	805.954	2	78.03	0	45509.6	54963.7	0	99639.8	63407	5074649	3.30434e+06	1.83786e+06	116130	173324	10081618	40179.4	32693.3	89096.4	367847
FA49A_MOUSE	Protein FAM49A OS=Mus musculus GN=Fam49a PE=2 SV=1	EIENYPHFFLDFENAQPTEGER	894.743	3	80.773	1.40235e+06	1.12435e+06	2328158	1.12545e+06	1.58335e+06	1.06874e+06	34198616	31400274	15887862	31251786	48163172	124944888	17207200	13632133	11639456	11277058
LBR_MOUSE	Lamin-B receptor OS=Mus musculus GN=Lbr PE=2 SV=2	EIESEEQNLVTK	709.854	2	36.575	8.01395e+06	4685105	10140203	8.11535e+06	11360503	5214051	29810446	32376264	13761443	7484050	8849232	28127594	12373456	12277890	13632169	14225504
MCM6_MOUSE	DNA replication licensing factor MCM6 OS=Mus musculus GN=Mcm6 PE=1 SV=1	EIESEIDSEEELINKK	952.969	2	52.554	50579.4	171781	444675	389254	720004	130563	512042	616869	0	151791	1.51348e+06	8381907	878121	1.05294e+06	590492	1.53848e+06
ATX2L_MOUSE	Ataxin-2-like protein OS=Mus musculus GN=Atxn2l PE=1 SV=1	EIESSPQYR	554.767	2	26.433	1.6614e+06	2.37039e+06	6.85947e+06	2.93255e+06	4909600	3.12639e+06	10251205	11394791	5792389	4424310	5456104	27746662	7.55422e+06	7471516	7.37506e+06	8.12974e+06
ENOA_MOUSE	Alpha-enolase - Mus musculus (Mouse)	EIFDSR	383.689	2	31.755	21777922	16548894	56238796	33576244	49326492	20085896	72724600	101550248	43144216	73177840	69761960	258158864	73114168	68517008	65596660	79237424
BIRA_ECOLI	Bifunctional protein BirA OS=Escherichia coli (strain K12) GN=birA PE=1 SV=1	EIFGISR	411.229	2	48.781	20229798	19980196	134799520	355170	749110	443135	325327808	256907984	218358672	684551	953291	518574	88541992	74632088	66184280	81264056
NBEA_MOUSE	Neurobeachin OS=Mus musculus GN=Nbea PE=1 SV=1	EIFVDFAPFLSR	720.879	2	96.741	610742	43316.6	682042	272971	586581	25053.9	3.22831e+06	7.96073e+06	982238	2.92091e+06	2.90209e+06	24849480	212414	615399	2702.78	116934
PCCA_MOUSE	Propionyl-CoA carboxylase alpha chain, mitochondrial OS=Mus musculus GN=Pcca PE=2 SV=2	EIGYPVMIK	525.288	2	58.143	1969753984	1536561792	3186439680	2268522496	3083467264	1117059456	1360382336	1528701824	707766784	1679336832	2603811328	2167572224	2244353280	2057220480	1877012864	2142288384
PCCA_MOUSE	Propionyl-CoA carboxylase alpha chain, mitochondrial OS=Mus musculus GN=Pcca PE=2 SV=2	EIGYPVM[147.0354]IK	533.286	2	51.106	1036847488	995991744	1310115712	1204608256	2231348736	605564992	992887808	910832512	559171648	1295643008	1660159232	1083072896	1236836992	1096232192	1068951360	1226992640
TBA1A_MOUSE	Tubulin alpha-1A chain - Mus musculus (Mouse)	EIIDLVLDR	543.313, 543.31305, 543.31323, 543.31464	2	75.539	764343424	528157408	1507412608	1101380736	1628591104	866097152	5478034944	5153032704	2306804480	4852879872	7082289664	16908552192	2864154880	2555419392	2380550912	2489588992
WNK1_MOUSE	Serine/threonine-protein kinase WNK1 OS=Mus musculus GN=Wnk1 PE=1 SV=2	EIIEK	631.365	1	27.282	23937916	44186496	72913896	48554308	70682472	87758496	32010968	38142204	77965240	31437898	48518256	43568884	51980000	41583004	48504000	57096588
ASAP2_MOUSE	Arf-GAP with SH3 domain, ANK repeat and PH domain-containing protein 2 OS=Mus musculus GN=Asap2 PE=1 SV=3	EIISEVQR	487.26813, 487.26828	2	43.192	8719702016	18628700160	24258805760	15525485568	24465676288	24804042752	10489698304	15651747840	18184404992	12814485504	15491880960	7197920256	17009034240	16449937408	14007394304	16419652608
RS16_MOUSE	40S ribosomal protein S16 - Mus musculus (Mouse)	EIKDILIQYDR	703.387	2	57.657	8408956	7357566	20030798	12976940	17468870	11102852	13899672	17435622	6.61919e+06	11487879	23971244	69968928	14848381	18769692	16218616	18096052
PDC6I_MOUSE	Programmed cell death 6-interacting protein OS=Mus musculus GN=Pdcd6ip PE=1 SV=2	EILEESLR	494.769	2	44.279	5779918	3414316	12157847	5408766	10458528	4785224	5737152	7.34075e+06	3.3646e+06	5005057	7069419	19531376	8654750	7363455	6356294	7901683
ACLY_MOUSE	ATP-citrate synthase - Mus musculus (Mouse)	EILIPVFK	479.801	2	77.145	170544384	131169952	239469232	166713616	241579024	118143896	342954592	377330048	173270064	372484800	550154880	819625280	298104576	257742064	224785376	256528176
PARK7_MOUSE	Protein DJ-1 OS=Mus musculus GN=Park7 PE=1 SV=1	EILKEQESR	566.303	2	24.116	275059	224174	2764294	688094	1.68901e+06	303229	3.27287e+06	2.07006e+06	1.16772e+06	3.27564e+06	3033751	13061612	1953768	3035024	3.05944e+06	3110588
SND1_MOUSE	Staphylococcal nuclease domain-containing protein 1 - Mus musculus (Mouse)	EILPSTR	408.23373, 408.2339	0	33.457	4.25245e+06	2.01675e+06	8.27975e+06	4.89828e+06	7.54597e+06	2.25503e+06	6399039	8157962	2.4507e+06	6053083	6916056	18055424	8021510	5331640	5884904	6325498
GCN1_MOUSE	eIF-2-alpha kinase activator GCN1 OS=Mus musculus GN=Gcn1 PE=1 SV=1	EILSELGR	458.759	0	48.362	1.9611e+06	1.18004e+06	3.24515e+06	1.152e+06	2.05307e+06	1.39222e+06	860206	2269382	1.03613e+06	1.2296e+06	2.01375e+06	6377366	1.64363e+06	2098462	2.04161e+06	2.07378e+06
COF1_MOUSE	Cofilin-1 OS=Mus musculus GN=Cfl1 PE=1 SV=3	EILVGDVGQTVDDPYTTFVK	1098.56	2	77.778	10523547	5.94099e+06	36399580	18994750	27482626	8.23807e+06	27798774	20862036	11389670	38174788	39821356	179469200	25502868	29587866	30625160	27331690
SR140_MOUSE	U2-associated protein SR140 OS=Mus musculus GN=Sr140 PE=2 SV=2	EINNPMFR	510.75	2	45.902	741734	334720	1.64612e+06	592543	1.57763e+06	764988	8698901	9735638	4.29298e+06	2.78925e+06	4.78443e+06	18488772	4893914	4.30138e+06	3.92977e+06	5139884
DNJC9_MOUSE	DnaJ homolog subfamily C member 9 OS=Mus musculus GN=Dnajc9 PE=1 SV=2	EIPAYSAFVK	562.802	2	58.7	463780	1.04555e+06	1.35579e+06	707789	1.83399e+06	271048	1.67082e+06	4518755	2.47978e+06	2.05326e+06	4.27743e+06	28433820	4653125	3517111	3853896	4158090
CTND1_MOUSE	Catenin delta-1 OS=Mus musculus GN=Ctnnd1 PE=1 SV=2	EIPQAER	421.721	2	23.756	2.62432e+06	1.82882e+06	8.13558e+06	3.12866e+06	4491381	2.26147e+06	6547158	4.20023e+06	2622805	5096351	5.96595e+06	14718766	5176804	4.6897e+06	5825971	6.89419e+06
AOFA_MOUSE	Amine oxidase [flavin-containing] A OS=Mus musculus GN=Maoa PE=1 SV=2	EIPVDAPWQAR	641.333	2	57.682	2135210	1.26554e+06	11768819	3.82632e+06	6808160	2.93787e+06	1.53978e+06	1.31311e+06	538857	636030	2.8159e+06	12778497	4.49043e+06	4.19068e+06	4734889	4317036
OGA_MOUSE	Protein O-GlcNAcase OS=Mus musculus GN=Mgea5 PE=1 SV=2	EIPVESIEEVSK	679.855	2	54.9	16965126	22627828	46357520	25483206	39366744	39413976	25565892	36767240	24997848	27079932	42392344	75776944	37836856	36073316	32100412	37556704
HCD2_MOUSE	3-hydroxyacyl-CoA dehydrogenase type-2 OS=Mus musculus GN=Hsd17b10 PE=1 SV=4	EIQAALTLAK	529.316	2	51.08	1.30078e+06	968533	6.48866e+06	4.28924e+06	5.72063e+06	1.7001e+06	2.11225e+06	2.58498e+06	515110	2.19985e+06	4.18216e+06	19842782	3.55842e+06	2.48089e+06	4305792	2.98929e+06
TCPG_MOUSE	T-complex protein 1 subunit gamma - Mus musculus (Mouse)	EIQVQHPAAK	560.808	2	25.043	28858716	21804488	76792064	35770072	48964420	31105380	118585480	86176352	43931148	95249872	99074496	247895552	81923008	70670160	77526096	89905520
MCM3_MOUSE	DNA replication licensing factor MCM3 - Mus musculus (Mouse)	EISDHVLR	484.76	0	31.218	73091.9	756730	1.90442e+06	426139	517675	890661	45465	2.3732e+06	1.80051e+06	2.39533e+06	2.09808e+06	5.07478e+06	1.48188e+06	599860	944603	951330
ACTS_MOUSE	Actin, alpha cardiac muscle 1 OS=Mus musculus GN=Actc1 PE=1 SV=1	EITALAPSTMK	581.312, 581.31323	2	49.042	1799820160	1519112320	4345527296	2356848384	2897752064	1669323008	2658074112	2266785024	1262127488	2308447744	2836642560	9773484032	3046944768	2912313600	2696224768	3223057152
ACTS_MOUSE	Actin, alpha cardiac muscle 1 OS=Mus musculus GN=Actc1 PE=1 SV=1	EITALAPSTM[147.0354]K	589.3094, 589.3096, 589.31036	0, 2	39.631	855115648	818867264	1751239424	1070731776	1960446848	980003328	1481203456	1244401152	821528448	1338098944	1576816384	4546158592	1551541632	1369785984	1375620736	1567916928
SYDC_MOUSE	Aspartyl-tRNA synthetase, cytoplasmic OS=Mus musculus GN=Dars PE=2 SV=1	EIVDAAEDYAK	612.293	2	41.401	21937584	16795676	50403780	32796884	42202040	23377760	41706800	37654572	18997294	31137284	44949852	113141400	40597776	38727016	36250444	42960544
PUR6_MOUSE	Multifunctional protein ADE2 [Includes: Phosphoribosylaminoimidazole-succinocarboxamide synthase - Mus musculus (Mouse)	EIVLADVIDNDSWR	822.915	2	81.771	2.06806e+06	1.13117e+06	8303752	3648623	5.95323e+06	2221070	6.9643e+06	6516365	3.15327e+06	4.06063e+06	7370959	34044248	4723289	4.8044e+06	5326044	4855789
DYHC1_MOUSE	Cytoplasmic dynein 1 heavy chain 1 - Mus musculus (Mouse)	EIVLSAGSTPK	551.31	2	39.855	10865235	9433209	21148072	16227468	15830084	12877396	14220882	22585670	9668496	18908438	30331612	65438612	19200644	17152656	16445882	21904886
ADH1_YEAST	Alcohol dehydrogenase 1 OS=Saccharomyces cerevisiae GN=ADH1 PE=1 SV=4	EKDIVGAVLK	536.323	2	46.59	3082859008	2850054656	3034461952	3370514944	3516525568	3199483904	2862160128	3081597696	3261323520	3268899072	3161479936	2951915008	2907490304	2970275328	2902994432	3182813184
MTAP2_MOUSE	Microtubule-associated protein 2 OS=Mus musculus GN=Map2 PE=1 SV=2	EKDVLEDIPR	405.218	3	47.855	28864.8	95412.4	136936	47118.7	50908.1	82381	700144	843953	145213	781648	1418718	18459774	1.12365e+06	1.01832e+06	579725	987007
EIF3A_MOUSE	Eukaryotic translation initiation factor 3 subunit A - Mus musculus (Mouse)	EKEELEQR	530.766	2	20.587	3.37287e+06	1.55388e+06	4733927	2.39257e+06	3.05666e+06	2.84686e+06	2.85411e+06	4.12233e+06	1706075	1.43899e+06	3782064	9897568	2.90745e+06	3.55575e+06	3.05016e+06	3.13875e+06
MCCA_MOUSE	Methylcrotonoyl-CoA carboxylase subunit alpha, mitochondrial OS=Mus musculus GN=Mccc1 PE=2 SV=2	EKEMTSAFK	535.762	2	28.007	39388116	39780312	98281240	86144640	101679232	57467604	98267176	136020656	56951848	165068576	230902256	284465024	118395952	97263616	100409024	118250912
NONO_MOUSE	Non-POU domain-containing octamer-binding protein OS=Mus musculus GN=Nono PE=1 SV=3	EKLEMEMEAAR	668.815	2	38.937	7.85266e+06	6.89787e+06	14324759	9098682	12786135	11317046	18600116	23554180	11295873	14216453	20564604	67492368	14337110	12421890	11614283	13921005
KPRA_MOUSE	Phosphoribosyl pyrophosphate synthase-associated protein 1 OS=Mus musculus GN=Prpsap1 PE=1 SV=1	EKPPITVVGDVGGR	712.399	2	46.008	659992	732127	4526347	1.11289e+06	3326382	272547	3.77386e+06	2710485	895399	3.32253e+06	7541071	46433288	5.11927e+06	4.93293e+06	4624514	5.45863e+06
G6PD1_MOUSE	Glucose-6-phosphate 1-dehydrogenase X OS=Mus musculus GN=G6pdx PE=1 SV=3	EKPQPIPYVYGSR	511.94	3	46.05	1.80713e+06	666208	6226165	1.70437e+06	1.81645e+06	1.12087e+06	4.62831e+06	8640524	1998191	5693593	6.49774e+06	30105396	6.64182e+06	5.25213e+06	5.32682e+06	5.34711e+06
ILF3_MOUSE	Interleukin enhancer-binding factor 3 - Mus musculus (Mouse)	EKPTTALLDK	558.318	2	33.38	68323	1.61065e+06	101775	0	664299	280218	2153065	4755190	2.07155e+06	6620947	5344534	21582888	2.80861e+06	2785790	1.61878e+06	3.14782e+06
RL6_MOUSE	60S ribosomal protein L6 OS=Mus musculus GN=Rpl6 PE=1 SV=3	EKYEITEQR	598.301	2	26.704	6181875	2.36581e+06	10786975	8.11996e+06	11170691	9200006	10026839	15279344	4858954	7882628	12113908	37598976	11289941	12018678	13133299	12228774
SAFB2_MOUSE	Scaffold attachment factor B2 OS=Mus musculus GN=Safb2 PE=1 SV=2	ELADAPGGGGGTR	579.281	2	25.1	83487.5	11787.4	873676	68719.9	475046	34675.8	1.02961e+06	1.00435e+06	432616	387687	386626	7640636	589097	685506	542186	1.08617e+06
HIP1_MOUSE	Huntingtin-interacting protein 1 OS=Mus musculus GN=Hip1 PE=1 SV=2	ELADSFAR	454.727	2	37.642	5.60238e+06	3401395	8187612	5955013	8522531	4.02035e+06	4014544	5.45574e+06	1.01799e+06	3.89599e+06	6.17418e+06	12691011	6084033	4.50046e+06	5026552	6.00868e+06
SAE2_MOUSE	SUMO-activating enzyme subunit 2 - Mus musculus (Mouse)	ELAEAVSGGR	494.756	2	29.01	6661288	5347268	22146906	11477127	16397825	7097949	25806104	27254690	12137929	24304888	33482544	104765776	19942032	16843220	18813912	20531592
RS3_MOUSE	40S ribosomal protein S3 - Mus musculus (Mouse)	ELAEDGYSGVEVR	712.339	2	42.596	46928492	39007160	94477480	64680312	82724040	46631316	73832984	87988392	45876080	68098896	95716312	191752928	82986336	80046352	74361424	84977784
EIF3G_MOUSE	Eukaryotic translation initiation factor 3 subunit G OS=Mus musculus GN=Eif3g PE=1 SV=2	ELAEQLGLSTGEK	687.858	2	50.017	5.38558e+06	4367924	19016066	3.9697e+06	11479314	6.37997e+06	15481299	14259514	7672333	11425738	13245008	42001932	10422764	14380712	13563960	12808494
GARS_MOUSE	Glycine--tRNA ligase OS=Mus musculus GN=Gars PE=1 SV=1	ELALQPK	399.739	2	35.047	3589676	2.0218e+06	11174362	4568771	8.05086e+06	3.20716e+06	8852373	9277530	4193235	9304044	13879439	57901444	12400600	9850877	9946478	11797363
EFTU_MOUSE	Elongation factor Tu, mitochondrial OS=Mus musculus GN=Tufm PE=1 SV=1	ELAMPGEDLK	551.776	2	49.182	6821232	8340240	27126476	12629979	14240052	10381226	14635678	13619279	16833692	17198274	26125236	56159336	19886342	18669390	17343350	19491168
TCPQ_MOUSE	T-complex protein 1 subunit theta - Mus musculus (Mouse)	ELAQTTR	409.721	2	20.999	5.97271e+06	4248368	22020808	5.21e+06	8627308	3.86517e+06	22000970	19036132	9074769	13237952	19873886	80909784	16426667	14920922	14055980	15800528
TPIS_MOUSE	Triosephosphate isomerase OS=Mus musculus GN=Tpi1 PE=1 SV=3	ELASQPDVDGFLVGGASLKPEFVDIINAK	1010.53	3	94.907	49045724	41840508	72715608	67629456	87939592	70095912	56204044	53187792	38955908	52432332	65493180	172858672	23332148	23997956	18764616	18348128
SYLC_MOUSE	Leucyl-tRNA synthetase, cytoplasmic OS=Mus musculus GN=Lars PE=2 SV=2	ELATEGM[147.0354]HR	530.247	2	20.691	568924	333299	638198	518617	940364	396159	925549	1.15065e+06	254633	918307	1.68112e+06	4.22956e+06	1057189	934606	777743	845590
IF4A3_MOUSE	Eukaryotic initiation factor 4A-III OS=Mus musculus GN=Eif4a3 PE=2 SV=3	ELAVQIQK	464.776	2	38.927	5.67958e+06	3.72286e+06	18590588	9840668	14410014	5990970	20509710	22101294	12637920	23044576	27519842	77831280	19261686	15709515	16787460	18213520
DDX3X_MOUSE	ATP-dependent RNA helicase DDX3X - Mus musculus (Mouse)	ELAVQIYEEAR	660.843	2	56.228	38453088	22393846	68280960	53386692	64361204	43814004	76572816	92039544	41169092	59718808	87976688	162139808	46904588	44885032	37931168	35759228
DHX9_MOUSE	ATP-dependent RNA helicase A OS=Mus musculus GN=Dhx9 PE=1 SV=2	ELDALDANDELTPLGR	871.434	2	66.88	23541966	14680877	41578712	26031110	50538792	20195970	112484808	100989408	52084400	90287832	117719808	285411200	85066448	81681536	63874932	75622104
MYH10_MOUSE	Myosin-10 OS=Mus musculus GN=Myh10 PE=1 SV=2	ELDDATEANEGLSR	760.347	2	34.211	56756648	15330929	28692010	7976544	20714630	10259823	1.07387e+06	3.19988e+06	3.6172e+06	1.41243e+06	2.79736e+06	7033944	12352013	11741466	11486327	12967763
PSMD2_MOUSE	26S proteasome non-ATPase regulatory subunit 2 - Mus musculus (Mouse)	ELDIMEPK	487.747	2	48.097	4769749	1904443	12070942	4753616	7368118	3.55568e+06	8971767	5841083	2.47325e+06	8394840	11930022	39497232	10676322	8720437	8035811	10349580
GUAA_MOUSE	GMP synthase [glutamine-hydrolyzing] - Mus musculus (Mouse)	ELDLPEELVSR	650.342	2	67.948	4.30753e+06	1.05443e+06	15289128	4.02349e+06	7.67877e+06	4676356	26165162	30744544	8801919	22589542	36370056	132821144	21246184	18946870	18619572	20690626
USP9X_MOUSE	Probable ubiquitin carboxyl-terminal hydrolase FAF-X OS=Mus musculus GN=Usp9x PE=1 SV=1	ELDMEPYTVAGVAK	761.876	2	59.283	2566508	1.75752e+06	3490140	558707	3.64597e+06	1.95234e+06	1.50668e+06	2.54264e+06	2.13691e+06	1.84961e+06	6.11867e+06	14164600	3742243	4.33455e+06	3.46041e+06	3442034
MYH10_MOUSE	Myosin-10 OS=Mus musculus GN=Myh10 PE=1 SV=2	ELEAELEDERK	454.2249, 680.8333	2, 3	34.351	51074496	9007783	17618508	2.6547e+06	12764159	10658585	725667	1.34594e+06	532198	451984	1.48764e+06	1.09147e+06	7.26616e+06	7.51592e+06	7.51872e+06	7.63653e+06
MYH9_MOUSE	Myosin-9 - Mus musculus (Mouse)	ELEDATETADAMNR	783.341	2	36.959	49708824	11918672	24912046	3162095	13489008	8651119	276062	488493	121784	288899	157726	63224.5	9333109	9629041	9392757	8971581
MYH9_MOUSE	Myosin-9 - Mus musculus (Mouse)	ELEDATETADAM[147.0354]NR	791.338	2	28.212	46970260	11459095	20824154	3.49111e+06	14132916	8751340	664531	221832	685517	234441	249757	434480	7.01943e+06	7362386	7.65874e+06	8.32981e+06
COTL1_MOUSE	Coactosin-like protein OS=Mus musculus GN=Cotl1 PE=1 SV=3	ELEEDFIR	525.759	2	51.256	20202200	19350636	39866264	19686536	22394804	16112065	25280372	24717388	13132445	29476272	35013424	114948912	35365924	29924974	29423600	33252916
CLAP2_MOUSE	CLIP-associating protein 2 OS=Mus musculus GN=Clasp2 PE=1 SV=1	ELEETLNK	488.253	2	29.778	757082	9708379	1612708	1.11307e+06	1475236	960272	3704701	4.76913e+06	2539622	3.57631e+06	6.22316e+06	22590002	4256494	3.57891e+06	3.5474e+06	4389220
SRGP2_MOUSE	SLIT-ROBO Rho GTPase-activating protein 2 OS=Mus musculus GN=Srgap2 PE=1 SV=2	ELEGPIYSR	532.274	2	39.768	1.41726e+06	1.46979e+06	6.18295e+06	1.45669e+06	1.10175e+06	499244	7.51414e+06	8789880	4074959	8612511	12144734	51976692	8012452	6982788	7.11285e+06	9909723
PYC_MOUSE	Pyruvate carboxylase, mitochondrial OS=Mus musculus GN=Pc PE=1 SV=1	ELEKDLIDR	377.539	3	37.532	200967344	198559488	377750240	256034560	451552160	241554512	199998112	265744288	115292032	275900704	409409440	375489440	314027488	228352576	249526304	279083840
ARHG7_MOUSE	Rho guanine nucleotide exchange factor 7 OS=Mus musculus GN=Arhgef7 PE=1 SV=2	ELELQILTEPIR	727.416	2	82.113	1.79518e+06	1.70939e+06	4.98146e+06	2258360	3.30397e+06	1.29298e+06	3085419	3.69569e+06	931962	2.83521e+06	5646555	23470466	1.41068e+06	586071	379116	585179
DRG2_MOUSE	Developmentally-regulated GTP-binding protein 2 OS=Mus musculus GN=Drg2 PE=1 SV=1	ELESVGIR	451.75	2	38.204	6098226	3.63098e+06	13217024	8614437	12148617	6858291	16553242	15028265	7248130	11927820	14568037	31908590	13226124	10023006	12419325	13800534
MYH9_MOUSE	Myosin-9 - Mus musculus (Mouse)	ELETQISELQEDLESER	1024.4846, 1024.4855	2	74.486	72019248	11360137	14625914	1.93598e+06	7.28276e+06	5580910	1.02187e+06	405835	969353	1.24382e+06	690030	565440	1.12594e+06	2511351	2.46036e+06	2.00445e+06
AKA12_MOUSE	A-kinase anchor protein 12 OS=Mus musculus GN=Akap12 PE=1 SV=1	ELEVPVHTGPNSQK	512.267	3	38.036	3.41024e+06	2202035	17087928	3.71809e+06	9699121	3.58687e+06	3.42826e+06	3317873	1.47758e+06	1188666	2.29334e+06	11387348	4759626	3.31171e+06	3136170	5053229
SYNE2_MOUSE	Nesprin-2 OS=Mus musculus GN=Syne2 PE=1 SV=2	ELEVSILR	479.782	0	59.132	275773	78048.8	128380	0	593996	61751.3	1519440	5203401	869211	1225060	3.48043e+06	9366540	1877841	1.30124e+06	1.21273e+06	1.34523e+06
PININ_MOUSE	Pinin OS=Mus musculus GN=Pnn PE=1 SV=4	ELFEER	411.703	2	36.045	125292	183058	527126	353807	386729	325048	6699075	11636554	4684257	561536	733686	6158708	2.66367e+06	1.87767e+06	2.2277e+06	2696759
CELF2_MOUSE	CUG-BP- and ETR-3-like factor 2 OS=Mus musculus GN=Cugbp2 PE=1 SV=1	ELFEPYGAVYQINVLR	956.003	2	87.037	18886.9	31332.5	45377.3	49809.1	208815	45729.8	3.8409e+06	2.16819e+06	483830	3.67237e+06	3158284	20427316	582983	745756	819496	489631
ACAD9_MOUSE	Acyl-CoA dehydrogenase family member 9, mitochondrial OS=Mus musculus GN=Acad9 PE=2 SV=1	ELFLGNIEQK	595.824	0	59.238	91947.2	9832.23	1.29492e+06	0	604964	0	882125	890113	115963	1.3713e+06	2.80129e+06	18399926	2.52574e+06	2.84186e+06	1.96584e+06	2.4276e+06
MTA1_MOUSE	Metastasis-associated protein MTA1 OS=Mus musculus GN=Mta1 PE=1 SV=1	ELFLSR	382.718	2	47.165	2.76587e+06	1.88097e+06	7026769	4.32961e+06	6.37243e+06	3.41883e+06	33579284	31804636	15213231	17480972	22189468	50585464	18800280	16136303	13174549	17083748
PA1B2_MOUSE	Platelet-activating factor acetylhydrolase IB subunit beta OS=Mus musculus GN=Pafah1b2 PE=1 SV=2	ELFSPLHALNFGIGGDTTR	682.3525, 1023.02527	2, 3	85.97	2.493e+06	2.25878e+06	8789877	5.04315e+06	9928718	3.36231e+06	8326839	11584559	8859001	17548218	12951881	69116672	6.33275e+06	4.31976e+06	3.76729e+06	3677545
IPO9_MOUSE	Importin-9 OS=Mus musculus GN=Ipo9 PE=1 SV=3	ELGENLDQILR	650.348	2	67.638	8834401	5.28677e+06	20218126	13807941	19616522	7134236	26082086	24867254	14011292	25313546	32173288	91111688	20827660	20737900	20585624	21290942
FPPS_MOUSE	Farnesyl pyrophosphate synthetase OS=Mus musculus GN=Fdps PE=2 SV=1	ELGHPEIGDAIAR	459.908	3	44.115	2.3406e+06	1.27872e+06	2444309	1803361	2.83809e+06	1.1518e+06	11553762	11058939	4588749	10160356	12787865	43135856	13269558	8756064	8217200	8.30566e+06
TCPG_MOUSE	T-complex protein 1 subunit gamma - Mus musculus (Mouse)	ELGIWEPLAVK	627.858	2	78.781	20923748	8502882	52074892	26281180	31445872	18519934	47138976	52054896	22556824	35047848	80333240	190727712	54515628	45078168	42386568	45690080
THIC_MOUSE	Acetyl-CoA acetyltransferase, cytosolic OS=Mus musculus GN=Acat2 PE=1 SV=2	ELGLNPEK	450.245	2	35.92	1.01018e+06	1.81345e+06	2.66568e+06	2.98542e+06	3.7885e+06	3257888	10919463	8246652	5043638	14263964	8965638	26024560	7732407	5636782	6.90217e+06	8243955
TRAP1_MOUSE	Heat shock protein 75 kDa, mitochondrial precursor - Mus musculus (Mouse)	ELGSSVALYSR	591.312	2	46.065	1976924	1143056	3141548	2.06458e+06	3.20156e+06	442134	3.31342e+06	2.048e+06	1153066	1.9633e+06	3.50851e+06	14923740	2.80839e+06	2.37797e+06	2.75138e+06	2.84347e+06
FABP5_MOUSE	Fatty acid-binding protein, epidermal OS=Mus musculus GN=Fabp5 PE=1 SV=3	ELGVGLALR	464.28394, 464.28418	2	58.459	27949608	39225764	76986928	36764388	74277656	98869592	35043220	52936064	131189880	76577480	57312920	42114484	49863940	44213164	43442732	47155532
FABP5_MOUSE	Fatty acid-binding protein, epidermal OS=Mus musculus GN=Fabp5 PE=1 SV=3	ELGVGLALRK	528.333	2	48.18	0	775741	3.82541e+06	330093	57786.9	2.45998e+06	15734.1	964345	12839032	3.14676e+06	5977831	0	697852	830203	893060	1.00934e+06
HS90A_MOUSE	Heat shock protein HSP 90-alpha - Mus musculus (Mouse)	ELHINLIPSK	388.56354, 582.34216	2, 3	57.846	22130410	9152121	38698680	22037542	46172392	18484092	63213096	47960088	16272932	75961840	81100712	253062720	54386500	51174136	47512804	54545672
STIP1_MOUSE	Stress-induced-phosphoprotein 1 - Mus musculus (Mouse)	ELIEQLQNKPSDLGTK	604.99475, 906.98834	2, 3	47.88	9177017	5.15935e+06	16625831	11731905	15459129	6572739	22041104	20442390	7390265	28055320	28068628	109920136	23863460	21788090	18788572	22324260
ATPA_MOUSE	ATP synthase subunit alpha, mitochondrial precursor - Mus musculus (Mouse)	ELIIGDR	408.234	2	40.238	60776664	60240084	121709528	96190848	138278656	75923848	119431648	140798704	72433504	139053504	151413120	331766176	127594680	114289872	101356816	130645544
PLEC_MOUSE	Plectin OS=Mus musculus GN=Plec PE=1 SV=2	ELIPAEEALR	570.817	0	55.474	11632490	7592758	8.01994e+06	7.2027e+06	6966139	6.08224e+06	295867	197037	15308.8	336738	387688	1.03939e+06	3.88322e+06	3.93197e+06	3.3203e+06	4397711
PYC_MOUSE	Pyruvate carboxylase, mitochondrial OS=Mus musculus GN=Pc PE=1 SV=1	ELIPNIPFQMLLR	528.6385, 792.45483	2, 3	97.236	1364660608	723579776	2316010240	1939780608	2423601920	1213951488	1173379456	999722560	615644672	1433871104	2204029952	1515829632	555367744	557174400	436287136	449367360
PYC_MOUSE	Pyruvate carboxylase, mitochondrial OS=Mus musculus GN=Pc PE=1 SV=1	ELIPNIPFQM[147.0354]LLR	533.96814, 533.96857, 800.4487, 800.44946	2, 3	96.771	1532404736	1160205184	1373403136	2236141824	3743350016	1031757248	1230919936	1750508800	1041997568	1853405696	2645762560	2493670144	838178432	798434432	597472320	561099712
SHLB1_MOUSE	Endophilin-B1 OS=Mus musculus GN=Sh3glb1 PE=1 SV=1	ELIQTSALNFLTPLR	858.487	2	93.249	5.99695e+06	4510958	15483914	4.13823e+06	12695652	1.55384e+06	1.54562e+06	2.55259e+06	986841	2.9562e+06	8381929	31849682	4221106	3997376	3.50309e+06	3280064
MCM3_MOUSE	DNA replication licensing factor MCM3 - Mus musculus (Mouse)	ELISDNQYR	569.28	2	35.059	1998111	1288687	7.29239e+06	3796549	6834812	2562400	11116465	10533053	5.80326e+06	7941141	10654352	37098292	9200228	7353423	8584931	9885386
SPA3K_MOUSE	Serine protease inhibitor A3K OS=Mus musculus GN=Serpina3k PE=1 SV=2	ELISELDER	552.283	2	48.3	9835447	8218186	8536360	7175619	7898139	10231770	7.69892e+06	5253107	7.56818e+06	6.60381e+06	7421996	7384530	7305351	7325792	6956541	8.14996e+06
ENPL_MOUSE	Endoplasmin precursor - Mus musculus (Mouse)	ELISNASDALDK	638.325	2	44.692	192270944	125103416	445524096	200950016	430137088	151915104	296403168	256966480	140047392	326297120	399963424	1321608576	352468864	323251808	308574688	356891168
ENPL_MOUSE	Endoplasmin precursor - Mus musculus (Mouse)	ELISNASDALDKIR	515.61304, 772.9162	2, 3	56.737	33844592	17666142	56422196	16430659	42466500	17685820	48318748	59633336	6802546	56347448	77954144	309203168	55730112	55032840	52014336	58021112
HS90A_MOUSE	Heat shock protein HSP 90-alpha - Mus musculus (Mouse)	ELISNSSDALDK	646.322	0	38.828	10919728	9012401	22500898	17022126	28724482	11124428	35803724	28385584	17018586	41285524	37927444	122372296	33366600	29430376	29566530	33405334
ENPL_MOUSE	Endoplasmin precursor - Mus musculus (Mouse)	ELISN[115.0269]ASDALDK	638.816	2	47.193	3.26676e+06	936376	9395500	4.87327e+06	7.66616e+06	915924	5.14801e+06	6226899	2.17787e+06	6188972	5307066	33736848	7434239	5736616	6377667	7181451
SERC_MOUSE	Phosphoserine aminotransferase OS=Mus musculus GN=Psat1 PE=1 SV=1	ELLAVPNNYK	580.819	2	51.136	84511.2	2787.65	559946	102203	79167.6	177909	4776838	2.59992e+06	203162	11494590	1.51312e+06	14790431	3.84436e+06	1.57661e+06	2662616	2.16016e+06
RBP2_MOUSE	E3 SUMO-protein ligase RanBP2 OS=Mus musculus GN=Ranbp2 PE=1 SV=1	ELLESFDSALQSVK	783.408	2	77.888	4222050	642868	9558052	5.89027e+06	9137072	1349652	17638240	22175696	8011204	3974802	10136450	19672140	5728241	6093669	4928635	4963701
EIF3C_MOUSE	Eukaryotic translation initiation factor 3 subunit C - Mus musculus (Mouse)	ELLGQGLLLR	556.345	2	73.315	12263640	5.30032e+06	23798434	8.20421e+06	18088586	5.52568e+06	28213212	30358302	9694462	17261470	25294582	71434896	20678396	15832910	13590615	15100125
PARP1_MOUSE	Poly [ADP-ribose] polymerase 1 - Mus musculus (Mouse)	ELLIFNQQQVPSGESAILDR	753.066, 1129.0945	2, 3	78.846	836197	535330	4.70982e+06	1.69201e+06	5393578	932354	8970147	18485800	8068459	6262602	19390970	72475800	10898437	7467859	6.40134e+06	6322285
DDX1_MOUSE	ATP-dependent RNA helicase DDX1 OS=Mus musculus GN=Ddx1 PE=2 SV=1	ELLIIGGVAAR	556.345	2	67.331	5414808	1.41775e+06	9141344	5396196	9369631	3.49354e+06	16987870	13824971	5.58792e+06	16365013	19575292	49078528	9593480	9723329	7086149	8099943
AGO2_MOUSE	Protein argonaute-2 OS=Mus musculus GN=Eif2c2 PE=1 SV=2	ELLIQFYK	527.302	2	70.645	467020	501962	2.65414e+06	1.04375e+06	2822077	559962	2.06857e+06	4.47252e+06	963049	1.83415e+06	3513844	24703496	2.57641e+06	1980122	728544	1.23804e+06
IPO4_MOUSE	Importin-4 OS=Mus musculus GN=Ipo4 PE=1 SV=1	ELLLPDTER	543.295	2	52.51	4503926	1.88377e+06	11173204	3598449	7146124	2175068	8375356	6081848	1.90707e+06	8386086	12728400	34697848	10203788	8655824	7847160	9842665
LRC47_MOUSE	Leucine-rich repeat-containing protein 47 - Mus musculus (Mouse)	ELLLTGPGLEER	663.867	2	62.53	2635976	1.74819e+06	3729488	285058	2.94165e+06	486226	1.34894e+06	4.11705e+06	702194	3.55485e+06	8972526	57389792	2892162	5611849	4.54056e+06	7406464
IPO9_MOUSE	Importin-9 OS=Mus musculus GN=Ipo9 PE=1 SV=3	ELLPNGLR	456.268	2	50.038	3198987	1.13481e+06	6429040	4.27984e+06	6961566	3.50046e+06	5225893	7.41215e+06	3.99629e+06	6.91731e+06	11103053	26846696	6816618	6354106	6449589	7.18396e+06
IPO9_MOUSE	Importin-9 OS=Mus musculus GN=Ipo9 PE=1 SV=3	ELLPN[115.0269]GLR	456.761	2	48.94	3.46628e+06	2825195	7157186	4.59752e+06	6057566	2.26086e+06	7941700	5904338	3236946	6197485	8490828	19584420	6435249	6.05788e+06	5.43395e+06	6798759
TRAP1_MOUSE	Heat shock protein 75 kDa, mitochondrial precursor - Mus musculus (Mouse)	ELLQESALIR	586.337	0	58.058	3075982	1.62151e+06	7781124	3.51283e+06	4.84678e+06	1.80824e+06	3.42034e+06	4.41831e+06	812576	2.97937e+06	6621774	14832687	4.93524e+06	4.71184e+06	3554391	4632918
LYRIC_MOUSE	Protein LYRIC OS=Mus musculus GN=Mtdh PE=1 SV=1	ELLSVGLGFLR	602.358	2	89.462	143572	100471	1.63589e+06	988056	1.60004e+06	825592	6.31527e+06	6.453e+06	3.64848e+06	2.65784e+06	2.60895e+06	23879986	1.3156e+06	1253333	775718	647758
U2AF2_MOUSE	Splicing factor U2AF 65 kDa subunit - Mus musculus (Mouse)	ELLTSFGPLK	552.818	2	69.359	1.2414e+06	343256	2.1544e+06	1.65992e+06	2.3638e+06	2.00039e+06	9624188	7387256	4356704	12799847	3.93002e+06	14561630	7349148	5114695	4274885	6037962
SMC1A_MOUSE	Structural maintenance of chromosomes protein 1A OS=Mus musculus GN=Smc1a PE=1 SV=3	ELNQVMEQLGDAR	751.866	2	57.827	305469	91795.3	492893	18986.5	249948	18747.5	95487.5	708652	95628.4	196508	507153	3.75568e+06	1.04357e+06	469411	384648	366004
PP6R1_MOUSE	Serine/threonine-protein phosphatase 6 regulatory subunit 1 OS=Mus musculus GN=Ppp6r1 PE=1 SV=1	ELPEEQQQR	578.783	0	24.043	367430	196519	2482899	187688	782306	169831	1.88684e+06	1.67629e+06	936846	821416	1.19105e+06	6.51096e+06	1338837	1.55843e+06	1.13632e+06	1.05922e+06
PDC6I_MOUSE	Programmed cell death 6-interacting protein OS=Mus musculus GN=Pdcd6ip PE=1 SV=2	ELPELLQR	499.287	2	56.166	9599199	5.42614e+06	19655296	8.18013e+06	18748808	7.77092e+06	8863283	14351708	5.20364e+06	8700531	16403220	42268656	16740755	14048371	12518473	14479665
API5_MOUSE	Apoptosis inhibitor 5 - Mus musculus (Mouse)	ELPQFATGENLPR	491.25607, 736.3803	2, 3	57.996	25813946	16095918	40269084	18473642	27985144	12696101	60456276	54007884	20422750	55037672	87660056	193257824	54591252	48776512	44007728	51723620
SPTN1_MOUSE	Spectrin alpha chain, non-erythrocytic 1 OS=Mus musculus GN=Sptan1 PE=1 SV=4	ELPTAFDYVEFTR	794.389	2	79.174	8.00928e+06	3.34619e+06	23532814	7526382	16256205	7.22714e+06	3.29998e+06	2.964e+06	1.6981e+06	3.88572e+06	7254730	30806168	8840043	7760117	7482729	7.64726e+06
SNP47_MOUSE	Synaptosomal-associated protein 47 OS=Mus musculus GN=Snap47 PE=1 SV=1	ELPTGGQEGEQLQLQK	877.949	2	45.486	0	0	390132	0	59212.4	0	3728407	3.27014e+06	450511	2475269	4287680	13872842	2.21198e+06	1.52114e+06	1.67088e+06	2.30272e+06
PURA2_MOUSE	Adenylosuccinate synthetase isozyme 2 - Mus musculus (Mouse)	ELPVNAQNYVR	651.844	2	48.52	391165	297520	1655443	1.22902e+06	1.58717e+06	329358	1906295	1.04987e+06	179357	2.86603e+06	1.81069e+06	17035688	2834538	1905209	2.04998e+06	2319986
VIGLN_MOUSE	Vigilin OS=Mus musculus GN=Hdlbp PE=1 SV=1	ELQAEQEDR	559.258	2	22.151	4898981	1.9952e+06	10609984	4724354	6921158	2.93494e+06	3.01105e+06	2.8646e+06	881250	1.02313e+06	2.28829e+06	8519964	3835898	3907121	4.20212e+06	3.74013e+06
MYH10_MOUSE	Myosin-10 OS=Mus musculus GN=Myh10 PE=1 SV=2	ELQAQIAELQEDFESEK	669.656	3	76.448	52538984	6555705	15513170	2.37707e+06	14262669	6.69524e+06	1.05176e+06	1.42627e+06	1.39324e+06	1.72598e+06	975108	1500556	5261525	3.92336e+06	2.72175e+06	2655335
CUL2_MOUSE	Cullin-2 OS=Mus musculus GN=Cul2 PE=1 SV=2	ELQDSTQMNEK	661.798	2	25.133	1.46804e+06	459733	2.13304e+06	1.05332e+06	1.46744e+06	297089	1.63933e+06	1.70263e+06	412784	3.20093e+06	2.4429e+06	10082722	1651399	2.0919e+06	1.65394e+06	1.81804e+06
ARHG7_MOUSE	Rho guanine nucleotide exchange factor 7 OS=Mus musculus GN=Arhgef7 PE=1 SV=2	ELQSVLSTYLRPLQTSDK	693.376	3	78.815	2.48408e+06	2.2003e+06	5445942	3.48378e+06	3.61826e+06	2216705	4673259	8802500	13658594	3.98423e+06	8298600	20306376	5748058	3215519	1.89509e+06	2.79457e+06
SOGA3_MOUSE	Protein SOGA3 OS=Mus musculus GN=Soga3 PE=1 SV=2	ELQTFIDR	511.269	2	48.176	99782.7	1.74636e+06	97150.9	346784	230273	44586.9	3.75682e+06	2.99524e+06	2011716	4336074	6.03124e+06	19929264	2610285	2.31437e+06	2.70249e+06	3.08716e+06
KIF5C_MOUSE	Kinesin heavy chain isoform 5C OS=Mus musculus GN=Kif5c PE=1 SV=2	ELQTLHNLR	562.315	2	36.048	12990003	8647896	18311008	6.66108e+06	16062685	5312593	7522865	13386926	6.76759e+06	7313781	17931776	55909592	14441996	11604700	13531337	16031286
SNX2_MOUSE	Sorting nexin-2 OS=Mus musculus GN=Snx2 PE=1 SV=2	ELSANTAAFAK	561.793	2	39.342	7040693	4774319	15405201	6109230	9321640	1496686	1.21967e+06	2.89389e+06	519560	2.0966e+06	2.8475e+06	13109548	5134412	4.49898e+06	3748665	5.33632e+06
STAT1_MOUSE	Signal transducer and activator of transcription 1 OS=Mus musculus GN=Stat1 PE=1 SV=1	ELSAVTFPDIIR	680.878	2	79.234	24231908	23527686	46546044	4.22826e+06	8132994	2.64624e+06	46796796	46071104	24539812	740635	2.03216e+06	4875309	18309536	15568383	14843197	15316124
BZW2_MUSMM	Basic leucine zipper and W2 domain-containing protein 2 OS=Mus musculus GN=Bzw2 PE=1 SV=1	ELSDFLR	440.232	2	56.553	6982798	16977206	12308001	6974775	10069687	6.68439e+06	27644598	32730874	12827225	26356492	45731104	92681888	28741724	26326582	20765182	24507452
PUR4_MOUSE	Phosphoribosylformylglycinamidine synthase OS=Mus musculus GN=Pfas PE=2 SV=1	ELSDPEGAIIYTSR	775.888	2	54.521	5.89143e+06	3501442	13120762	4441054	13131025	6.1404e+06	27272438	21145248	10870278	20447156	27952720	73512200	21783130	20601218	19307574	23535312
HS12A_MOUSE	Heat shock 70 kDa protein 12A OS=Mus musculus GN=Hspa12a PE=1 SV=1	ELSDQAGSDFENSDVR	884.883	2	39.25	183609	142450	1.22123e+06	242457	1.06424e+06	355455	341907	816756	205456	1.81763e+06	1.14863e+06	17057152	1.54815e+06	1.5103e+06	780891	1154867
GARS_MOUSE	Glycine--tRNA ligase OS=Mus musculus GN=Gars PE=1 SV=1	ELSEALTR	459.748	0	34.29	2.97342e+06	3.16765e+06	8688192	5.41504e+06	7.58878e+06	3.80955e+06	11082018	8592985	4.78257e+06	10682901	13484690	41636660	10133547	8.31034e+06	9887662	10729912
FAS_MOUSE	Fatty acid synthase OS=Mus musculus GN=Fasn PE=1 SV=2	ELSFAAVSFYHK	466.906	3	65.561	613476	1.33286e+06	4419110	1.25722e+06	3182542	890096	0	6053322	1424730	1674617	6.0486e+06	28631944	4375266	2.56891e+06	1.0338e+06	2206731
BAG1_MOUSE	BAG family molecular chaperone regulator 1 OS=Mus musculus GN=Bag1 PE=1 SV=3	ELSGIQQGFLAK	645.856	2	57.03	132708	0	1456531	177404	835281	86558.3	475059	1.29283e+06	277715	699711	1.16106e+06	10672717	1.64803e+06	1371026	1.00008e+06	819669
MBB1A_MOUSE	Myb-binding protein 1A OS=Mus musculus GN=Mybbp1a PE=1 SV=2	ELSILELLNTLLR	763.961	2	97.552	171359	26475.4	63214.7	0	0	0	1.94101e+06	714805	175760	4579.97	0	2705239	0	22818.9	0	0
AASD1_MOUSE	Alanyl-tRNA synthetase domain-containing protein 1 OS=Mus musculus GN=Aarsd1 PE=1 SV=2	ELSLDDPEVEQVR	764.876	2	54.019	174093	1.03784e+06	357431	217851	771137	269929	896240	1.75035e+06	469560	1.95203e+06	3177104	21480006	943820	1.46668e+06	1.22506e+06	2.07226e+06
KIF5C_MOUSE	Kinesin heavy chain isoform 5C OS=Mus musculus GN=Kif5c PE=1 SV=2	ELSQLQELSNHQK	777.398	2	41.458	490920	3.05987e+06	646374	217927	169981	9101900	3976935	9391856	2.47308e+06	5628682	6668135	27309592	2.39687e+06	1.90417e+06	2539498	3.90513e+06
TOP1_MOUSE	DNA topoisomerase 1 OS=Mus musculus GN=Top1 PE=1 SV=2	ELTAPDENVPAK	642.327	2	35.273	8033882	5.62143e+06	17685562	10338574	15110322	7.85155e+06	35738144	35914952	16827112	25889124	36065464	88012688	24215824	22254178	23131810	28586160
RS3_MOUSE	40S ribosomal protein S3 - Mus musculus (Mouse)	ELTAVVQK	444.263	2	32.299	56879288	51312024	129284968	79241432	115473624	59557300	85227280	120800984	53278736	105528712	118728680	298269888	98689024	86702824	92871384	105638664
PSMD5_MOUSE	26S proteasome non-ATPase regulatory subunit 5 - Mus musculus (Mouse)	ELTGEDVLVR	565.806	0	48.843	318988	509153	1.35023e+06	540667	1.36676e+06	339759	631880	622756	146281	802832	1340492	9780181	1873734	1.30091e+06	1.62761e+06	1.77334e+06
XRN2_MOUSE	5'-3' exoribonuclease 2 OS=Mus musculus GN=Xrn2 PE=1 SV=1	ELTMASLPFPFDVER	876.436	2	96.487	1.05806e+06	342969	907856	721426	2202336	778773	1.20373e+06	2.64303e+06	1.02815e+06	1.04648e+06	1956851	20453954	761457	811229	390829	292356
DCTN1_MOUSE	Dynactin subunit 1 OS=Mus musculus GN=Dctn1 PE=1 SV=2	ELTNQQEASVER	702.34	2	26.646	10732916	9385663	19011598	2325068	6898232	1.62923e+06	16071095	17172880	6218016	6368209	10438731	30765414	12278014	11995514	9214508	12401612
TS101_MOUSE	Tumor susceptibility gene 101 protein OS=Mus musculus GN=Tsg101 PE=1 SV=2	ELVNLTGTIPVR	656.385	2	67.413	291147	1.15403e+06	2.14218e+06	1.20096e+06	879376	3347854	11862071	10701112	2.72726e+06	10478522	15126161	65573712	10277726	10066221	9834793	9772397
2AAA_MOUSE	Serine/threonine-protein phosphatase 2A 65 kDa regulatory subunit A alpha isoform - Mus musculus (Mouse)	ELVSDANQHVK	413.88135, 620.3188	2, 3	25.982	15825635	10072931	42346492	13348359	38181532	10255533	35530604	31791872	19775326	39679628	64811864	182801312	49058024	42577612	44475284	43926276
ANXA2_MOUSE	Annexin A2 - Mus musculus (Mouse)	ELYDAGVKR	525.782	2	28.81	6.27932e+06	8.12467e+06	15603439	10933453	12345231	11611427	551372	359981	200793	344615	367741	1.99715e+06	3.61343e+06	3940989	5094095	6176534
AP2A2_MOUSE	AP-2 complex subunit alpha-2 OS=Mus musculus GN=Ap2a2 PE=1 SV=1	EMAEAFAGEIPK	646.812	2	56.52	3.82781e+06	1.09654e+06	10148979	2.38406e+06	5440405	2.16518e+06	3.13997e+06	2.62685e+06	698834	2.401e+06	7367998	33321876	5.69849e+06	6180490	5066529	6.76983e+06
P5CS_MOUSE	Delta-1-pyrroline-5-carboxylate synthetase - Mus musculus (Mouse)	EMAIPVLEAR	564.808	2	66.358	868804	238924	1.8014e+06	248702	482190	958344	8032305	6060929	1968711	5.62055e+06	9936245	24525706	5227758	3937338	4904824	4.12283e+06
MYH9_MOUSE	Myosin-9 - Mus musculus (Mouse)	EMEAELEDERK	689.811	2	29.7	38149552	7.98626e+06	17824650	2.1004e+06	7151408	5.87227e+06	961112	989726	2.85351e+06	1.17712e+06	316123	510144	6.63002e+06	4501041	6452988	7799908
VIME_MOUSE	Vimentin - Mus musculus (Mouse)	EMEENFALEAANYQDTIGR	1100.99	2	68.025	6.62323e+06	923939	8905442	3.27225e+06	8722906	3.34413e+06	12165062	10958280	3.2626e+06	5900719	769714	14101856	5047476	5243731	4.05397e+06	5626926
RBBP7_MOUSE	Histone-binding protein RBBP7 - Mus musculus (Mouse)	EMFEDTVEER	642.775	2	42.544	8080196	5247211	18582420	10618941	11855555	9368357	9881578	11572650	4.27635e+06	8.32049e+06	11501987	44193036	14929102	13177734	11202564	13628800
HUWE1_MOUSE	E3 ubiquitin-protein ligase HUWE1 - Mus musculus (Mouse)	EMFNPMYALFR	709.832	2	96.102	148574	83254.1	285532	115780	466431	82388.5	497062	866606	71370.7	939614	1.90363e+06	13432278	668863	632439	248852	218732
AP2A1_MOUSE	AP-2 complex subunit alpha-1 OS=Mus musculus GN=Ap2a1 PE=1 SV=1	EMGEAFAADIPR	653.808	2	58.326	4.05525e+06	1.64981e+06	12816248	6.25566e+06	9920400	3393302	7.57882e+06	8114440	3.59449e+06	5.80114e+06	12060146	32372536	7.88957e+06	8441407	9907189	10155353
DPYL5_MOUSE	Dihydropyrimidinase-related protein 5 OS=Mus musculus GN=Dpysl5 PE=1 SV=1	EMGTPLADTPTRPVTR	581.301	3	42.94	68780.6	210982	515837	322647	153715	70642.2	5.83539e+06	8419443	759171	9076147	11404906	85751712	6668911	5.14134e+06	4.82499e+06	5.06529e+06
PYC_MOUSE	Pyruvate carboxylase, mitochondrial OS=Mus musculus GN=Pc PE=1 SV=1	EMHFHPK	463.22	2	23.869	370342720	325326912	1073386048	431841184	517531968	455008256	286795520	234807856	175346544	379513984	493377280	623545536	439679168	382637120	512417024	579966912
PSDE_MOUSE	26S proteasome non-ATPase regulatory subunit 14 - Mus musculus (Mouse)	EMLELAK	417.225	0	43.475	1.59946e+06	475843	3.228e+06	2.00084e+06	1.45135e+06	1.71566e+06	6.37141e+06	5575567	1.84724e+06	3.15217e+06	3.92202e+06	16417928	4.39316e+06	3.09161e+06	4.66797e+06	4595312
[truncated: 6,394 more rows]
