# Supplementary material for: Non-muscle myosins control radial glial basal endfeet to mediate interneuron organization
Source: PLoS Biol. 2023 Feb 28;21(2):e3001926. doi: 10.1371/journal.pbio.3001926 (PMC9974137; doi:10.1371/journal.pbio.3001926)
Supplement: S2 Table — (XLSX) [file pbio.3001926.s007.xlsx]

## Sheet: Raw Expression
Supplemental Table 2- Raw Expression
Primary Protein Name	Protein Description	Unique Peptides	ProteinTeller Probability	A Endfeet+ ID31259	B Endfeet+ ID31260	C Endfeet+ ID31261	D Endfeet- ID31262	E Endfeet- ID31263	F Endfeet- ID31264	G Whole+ ID31265	H Whole+ ID31266	I Whole+ ID31267	J Whole- ID31268	K Whole- ID31269	L Whole- ID31270	QC Pool 1 ID31272	QC Pool 2 ID31272	QC Pool 3 ID31272	QC Pool 4 ID31272
TBB5_MOUSE	Tubulin beta-5 chain - Mus musculus (Mouse)	7	1	1114725760	647704768	2207428096	1432235392	2109473664	1037001920	4553763328	4136686592	2256362496	4408362496	6434786304	17377331200	3342999296	2904040448	2715070208	2805685504
RAB14_MOUSE	Ras-related protein Rab-14 - Mus musculus (Mouse)	2	1	5.87625e+06	4785686	14639137	8378449	14533890	6788781	10436646	8576911	3264907	11989174	13928988	64864764	11625150	9069292	10697072	9044524
RAB18_MOUSE	Ras-related protein Rab-18 - Mus musculus (Mouse)	1	0.99	1.09453e+06	1107051	3.20901e+06	1.39947e+06	3.08394e+06	1.13605e+06	2.99609e+06	4.25886e+06	1.01276e+06	3.99095e+06	6.3129e+06	18369464	3.91307e+06	4.68241e+06	4.13291e+06	3.93644e+06
MYH9_MOUSE	Myosin-9 - Mus musculus (Mouse)	82	1	13543854080	3730786816	6830352384	1593729536	4023714304	1936398080	190524624	291329696	168178112	142091024	186476032	348712192	2244848128	1978724096	1906381312	2110354432
ANXA2_MOUSE	Annexin A2 - Mus musculus (Mouse)	11	1	376055168	398911904	782284224	575020608	719993216	594442496	132916152	156502288	255490656	154174816	237560784	181497136	338042592	293897920	278402016	324078080
ATPA_MOUSE	ATP synthase subunit alpha, mitochondrial precursor - Mus musculus (Mouse)	23	1	1475878528	978106880	2623260928	2124798720	3016034560	1494903168	2553463808	2507660288	1248203776	2553217792	3305885440	6930477056	2402525184	2211843072	1999886720	2304635392
ETFA_MOUSE	Electron transfer flavoprotein subunit alpha, mitochondrial precursor - Mus musculus (Mouse)	2	1	905896	682153	3.93568e+06	1.62453e+06	4.07424e+06	1.2633e+06	2.64111e+06	1.65788e+06	553019	2643472	1.54532e+06	14290296	1.34394e+06	881080	1.0876e+06	1.75673e+06
HSP7C_MOUSE	Heat shock cognate 71 kDa protein - Mus musculus (Mouse)	33	1	1374631808	1238890496	2878449408	1789330304	2838599424	1462626816	1972550400	1782364160	859799488	2940666112	1383077632	5828861440	2245925632	2032838912	1885759872	2194753024
ADH1_YEAST	Alcohol dehydrogenase 1 OS=Saccharomyces cerevisiae GN=ADH1 PE=1 SV=4	27	1	90429595648	80911679488	87938793472	92769214464	99318521856	91625496576	80055959552	89986564096	90563477504	87929307136	92276260864	81021059072	91340668928	78601011200	74132930560	85858893824
ENPL_MOUSE	Endoplasmin precursor - Mus musculus (Mouse)	27	1	767396928	475513120	2297431040	709058368	1885555584	570160832	676117504	713592768	346623584	781102400	1279629824	5456710144	1273380224	1142580224	1087170688	1260611968
RAB1A_MOUSE	Ras-related protein Rab-1A - Mus musculus (Mouse)	8	1	65478888	50977896	208555264	92456552	138813376	71098672	124350320	100370696	55326100	114032408	153749232	537300672	133060568	121993488	124333304	126863432
TBA1A_MOUSE	Tubulin alpha-1A chain - Mus musculus (Mouse)	9	1	4520454656	2262125312	6284346368	5222128640	7247204352	3897941760	23662530560	22493270016	10814038016	22440192000	30132066304	67399675904	13280575488	12030081024	10418452480	11569432576
RAB7A_MOUSE	Ras-related protein Rab-7a - Mus musculus (Mouse)	4	1	29603558	17832716	65915920	29321836	51893876	31155392	27247536	33597764	17931978	33413038	30153106	119332992	39173252	38031204	31631180	34349240
MDHM_MOUSE	Malate dehydrogenase, mitochondrial precursor - Mus musculus (Mouse)	1	1	1.73839e+06	10848699	4.02628e+06	5536478	5381348	4776576	10955583	7.02123e+06	5382365	24548694	3.88011e+06	16310405	9275954	8.08189e+06	7508605	9737624
1433Z_MOUSE	14-3-3 protein zeta/delta - Mus musculus (Mouse)	7	1	82395656	72115352	196974016	104219064	198311056	77629728	185356976	151904592	90765920	337364704	232137968	1265080448	248197920	218387680	207857520	235527216
RHOA_MOUSE	Transforming protein RhoA precursor - Mus musculus (Mouse)	4	1	37829672	29829254	102288312	50658568	66192832	41963408	20658866	23582366	15640157	21677414	37377936	167229952	50633996	46965640	44931548	53359384
RAB10_MOUSE	Ras-related protein Rab-10 - Mus musculus (Mouse)	4	1	39071824	29880012	91285528	55414304	86485920	42018376	66696520	64789848	33773192	57595160	64603500	214337664	54576740	46089852	43085436	44546968
EF1A1_MOUSE	Elongation factor 1-alpha 1 - Mus musculus (Mouse)	20	1	5645092864	4272283648	12971502592	6553595904	10715514880	4800802816	10128117760	9937330176	5291825664	10652658688	15548569600	43693215744	11246458880	10313845760	9532440576	10806064128
EF1A2_MOUSE	Elongation factor 1-alpha 2 - Mus musculus (Mouse)	1	1	412635	71615.4	439384	142996	82923.4	70568.4	3.68025e+06	3881203	1.29769e+06	4.57006e+06	9638163	32071270	713434	1.02299e+06	551370	366579
PCBP1_MOUSE	Poly(rC)-binding protein 1 - Mus musculus (Mouse)	3	1	79950840	64135496	184804624	111407480	156367392	79017600	158932880	164500608	86479216	162894288	217638944	822993472	155133168	144178560	135624656	132773400
PCBP2_MOUSE	Poly(rC)-binding protein 2 - Mus musculus (Mouse)	8	1	139693040	139296960	319297632	204046944	287000096	169128400	444864032	417588160	232058256	363550944	554428096	1763227520	369977568	346827808	353459552	374453952
MPCP_MOUSE	Phosphate carrier protein, mitochondrial precursor - Mus musculus (Mouse)	5	1	50462040	39473076	129529352	85912520	143618480	62736128	151646112	122909808	58768684	138358560	166365680	461707488	123448160	115789224	109532056	125100200
PRDX1_MOUSE	Peroxiredoxin-1 - Mus musculus (Mouse)	10	1	1241312896	1237824640	5565797376	1385466368	4139846656	1379121792	1043964032	1002066368	809121856	1266079104	2502303488	7861569536	2500090880	2297511424	2252892160	2539521536
ATPB_MOUSE	ATP synthase subunit beta, mitochondrial precursor - Mus musculus (Mouse)	8	1	23248058	27604674	61871816	84994080	112496848	55551276	143899216	106874392	40999544	275977408	38725624	263405472	96695272	95960672	85528120	95535408
HS90A_MOUSE	Heat shock protein HSP 90-alpha - Mus musculus (Mouse)	24	1	646249216	429892832	1386972288	730338688	1382617216	570551616	1247307392	1315790720	569204800	1613003008	1836898688	6307307008	1519149056	1342769408	1323818496	1469584128
PDIA6_MOUSE	Protein disulfide-isomerase A6 precursor - Mus musculus (Mouse)	4	1	13503589	11593925	33343140	29397526	44544984	19119682	38370512	28156116	11663187	59206300	35783872	124322360	33887160	31107534	28526802	31501836
GRP78_MOUSE	78 kDa glucose-regulated protein precursor - Mus musculus (Mouse)	8	1	81384640	98956056	188999552	137164640	202777568	122390480	93446312	89626152	59571784	123866152	83959136	289517504	127126488	120650840	109823256	137255200
HNRPK_MOUSE	Heterogeneous nuclear ribonucleoprotein K - Mus musculus (Mouse)	22	1	600470016	441353088	1672114176	754196160	1448523776	658058432	1336610176	1225299200	662049600	1527449984	2082893312	15618903040	2013534208	1890826624	1685839488	1943201792
TERA_MOUSE	Transitional endoplasmic reticulum ATPase - Mus musculus (Mouse)	11	1	15046734	24299148	39849384	41332360	70640904	29710828	118727480	70370744	19786286	207161536	47108284	326736416	76149944	66410064	59626224	68922184
RAB8A_MOUSE	Ras-related protein Rab-8A - Mus musculus (Mouse)	2	1	8513910	7689643	21757992	10581052	18776440	9110550	15635804	19889678	10025800	16772204	24603324	76502728	19675480	15278270	16472715	18992412
TBA4A_MOUSE	Tubulin alpha-4A chain - Mus musculus (Mouse)	24	1	5222895104	2959440384	9471505408	7050490880	9708517376	5029163520	27774023680	28086028288	13618208768	26544009216	36751777792	83140845568	18608181248	16236520448	14392059904	16505348096
RS16_MOUSE	40S ribosomal protein S16 - Mus musculus (Mouse)	10	1	231293568	187281024	512542688	365985536	397161440	299728128	447305856	485696768	226265248	368934304	499992224	1150923392	402409152	378066816	354068960	415536192
VDAC1_MOUSE	Voltage-dependent anion-selective channel protein 1 - Mus musculus (Mouse)	1	0.99	3627875	6927345	13250734	18804690	17878822	12447397	20007438	17231376	11222411	24386936	11311319	45996676	13650806	13674685	16667819	17654410
H4_MOUSE	Histone H4 - Mus musculus (Mouse)	11	1	14712848384	13431245824	9304198144	12300928000	9903344640	15296897024	16273316864	13295722496	11268029440	16524258304	8528902144	10464208896	12548366336	11175496704	10895977472	12337329152
ALBU_BOVIN	Serum albumin precursor - Bos taurus	21	1	6265165824	6909332480	6728033792	5761392128	8908681216	8745756672	4653047296	6214155264	6899430912	5167113216	7595819520	8695745536	7071161344	6238848000	5950684672	6967993344
ROA2_MOUSE	Heterogeneous nuclear ribonucleoproteins A2/B1 - Mus musculus (Mouse)	6	1	20572998	21668148	50826344	68632304	101975128	48208320	212669056	169904320	48778472	415794656	106089024	672216768	159235488	149765200	129651136	150346528
PTN23_MOUSE	Tyrosine-protein phosphatase non-receptor type 23 - Mus musculus (Mouse)	1	0.99	902620	453463	3.7344e+06	1.70433e+06	3.05803e+06	902724	2.9874e+06	4.04491e+06	2.12648e+06	1.79054e+06	4440140	9490201	3.21232e+06	2.78477e+06	3.57274e+06	3122944
RL4_MOUSE	60S ribosomal protein L4 - Mus musculus (Mouse)	16	1	776639872	395509184	730021440	388849024	712762496	647656576	721840064	964330240	397944480	601449792	873150208	2129167232	694156544	614458368	584489088	645723456
RS26_MOUSE	40S ribosomal protein S26 - Mus musculus (Mouse)	3	1	95052056	85910272	216273888	94681880	161010368	110856512	98204960	111421384	69396184	112657504	173383920	705286528	164757856	148875456	144004624	163762160
RS25_MOUSE	40S ribosomal protein S25 - Mus musculus (Mouse)	3	1	39857280	31886348	114504504	48819440	99131088	45320768	43275412	71774080	33468826	87530696	106395088	533635616	113436096	110428952	99885384	117246376
GRP75_MOUSE	Stress-70 protein, mitochondrial precursor - Mus musculus (Mouse)	21	1	174681312	131463200	457605728	167142176	359613088	117483152	257971184	260026832	136283776	310401696	444018272	1975629696	376559680	378098016	328895808	376400768
RBM39_MOUSE	RNA-binding protein 39 - Mus musculus (Mouse)	1	1	6.34272e+06	4597299	9259580	7.63425e+06	9231622	6.45377e+06	12654978	8.2183e+06	5343020	10699867	9674871	23194806	10292519	8148270	8722872	9826896
VDAC2_MOUSE	Voltage-dependent anion-selective channel protein 2 - Mus musculus (Mouse)	7	1	84910312	65246340	187330736	106887096	176806912	92984344	109127128	113278856	60226340	115613760	169030704	514149984	144055776	125581872	125767336	139466176
HNRH1_MOUSE	Heterogeneous nuclear ribonucleoprotein H - Mus musculus (Mouse)	9	1	70475608	39659796	151982384	83551920	163153712	66709952	256830736	337505344	130591528	374101536	533772896	2967669248	458327072	412618624	368474272	456682656
HNRPL_MOUSE	Heterogeneous nuclear ribonucleoprotein L - Mus musculus (Mouse)	12	1	103253936	76035648	273869184	124557160	273168992	101146056	407495104	396446560	199019488	392250560	560089216	2031424896	393961472	359414656	327675264	383046496
HNRPQ_MOUSE	Heterogeneous nuclear ribonucleoprotein Q - Mus musculus (Mouse)	13	1	118638680	82952728	242812848	116803824	205189936	73315720	352129472	376679168	202734112	379050784	478241952	1310139008	359537184	330281440	283524448	314335008
FEN1_MOUSE	Flap endonuclease 1 - Mus musculus (Mouse)	2	1	3.79076e+06	1.48295e+06	7993873	1.50302e+06	5.19059e+06	718920	18410628	17775962	8400951	12977841	17191872	73496336	16528230	13740369	13010222	13150975
HNRPM_MOUSE	Heterogeneous nuclear ribonucleoprotein M - Mus musculus (Mouse)	50	1	227205968	178171232	733738816	339406752	694844672	219192736	1712860032	1695975296	767493184	1614787712	2352403456	6859682816	1387013248	1284692224	1217768192	1378683648
PDIA3_MOUSE	Protein disulfide-isomerase A3 precursor - Mus musculus (Mouse)	1	1	3.30862e+06	3664577	8577233	10516773	11533663	7.96187e+06	7253123	4868814	2.31425e+06	14407082	3.25996e+06	18225934	8.02612e+06	7507442	7388885	7813655
CAPR1_MOUSE	Caprin-1 - Mus musculus (Mouse)	8	1	10635600	8614496	46060624	13847709	32146936	10864109	24873456	36850464	14676411	32167376	69885320	642703552	68462120	63656572	58675292	67605744
RL12_MOUSE	60S ribosomal protein L12 - Mus musculus (Mouse)	1	1	20743974	20923572	43162096	32937160	39293536	31937492	44931972	31903914	18521214	59416340	49653616	180048720	52709868	48912904	44849108	52791632
FUBP2_MOUSE	Far upstream element-binding protein 2 - Mus musculus (Mouse)	19	1	209681824	134716544	373942880	177083712	351614144	113624496	523474400	480843200	257825008	461837632	703327488	2241047296	483351200	447389248	413838112	478605824
RL27_MOUSE	60S ribosomal protein L27 - Mus musculus (Mouse)	2	1	26065862	26954816	38318140	42994124	39943424	45333976	32454072	36499412	16771306	53082844	17450996	47579624	37482720	35572656	33614076	38066944
ROA3_MOUSE	Heterogeneous nuclear ribonucleoprotein A3 - Mus musculus (Mouse)	10	1	165507168	157509008	416563424	233724480	415652160	229176752	314450112	406989664	180858832	419751712	475589952	2131939328	417032736	380421312	345861088	420465824
YBOX1_MOUSE	Nuclease-sensitive element-binding protein 1 - Mus musculus (Mouse)	1	0.99	13434849	4.51577e+06	2.73942e+06	10936247	13635640	13546972	36143536	23109988	25917700	58850736	35114660	37298096	25120580	21932184	20714234	27994240
H12_MOUSE	Histone H1.2 - Mus musculus (Mouse)	5	1	68107544	66587216	104937064	135151360	114014256	144439728	222790496	232533136	160430208	360284832	97488720	296286368	158830608	155212256	161202048	187340560
H14_MOUSE	Histone H1.4 - Mus musculus (Mouse)	1	1	18824868	13378848	22716026	32048544	27355560	30472824	52987476	68124928	41828224	88378160	29560198	85274776	45317740	43603100	41401752	46107856
MATR3_MOUSE	Matrin-3 - Mus musculus (Mouse)	25	1	68228824	57627260	209124320	145597936	222250192	105251856	405001440	579062144	239382704	482171424	837593472	3732686336	550208256	457842720	442782240	505096960
RS2_MOUSE	40S ribosomal protein S2 - Mus musculus (Mouse)	8	1	274985088	195147200	557853632	342199392	452884448	278922496	500297120	536927232	227304496	455181216	592511808	1354852736	508151168	438030624	425066496	487475680
PSME1_MOUSE	Proteasome activator complex subunit 1 - Mus musculus (Mouse)	3	1	4.94028e+06	7105320	24748242	6.72614e+06	8586134	4163720	1.49538e+06	4.66212e+06	3566405	3.80856e+06	7056539	98581488	8233030	9118000	9048294	7670504
HNRPD_MOUSE	Heterogeneous nuclear ribonucleoprotein D0 - Mus musculus (Mouse)	4	1	21129384	18343092	49096692	39673336	56396864	32880506	89293968	115655920	43034300	142566800	104058320	455921216	95285944	83609496	71903456	85734136
RS3_MOUSE	40S ribosomal protein S3 - Mus musculus (Mouse)	14	1	757230720	521891104	1476082432	926737408	1297172992	652161792	1174209152	1199053568	595908224	1029027328	1411239808	3115062528	1121732480	1048483328	944453056	1120364288
ENOA_MOUSE	Alpha-enolase - Mus musculus (Mouse)	22	1	855579584	701760256	2045606784	1204714624	1887668608	985350016	2693011968	2821708032	1400609408	2677862912	3072383232	8503903232	2348064512	2012296576	1961270656	2257492736
RS14_MOUSE	40S ribosomal protein S14 - Mus musculus (Mouse)	5	1	143526304	110207520	290820736	207227840	258772208	161000864	212490208	232144224	126284584	220161392	269017184	710853376	250334592	231121088	212379440	246224912
STIP1_MOUSE	Stress-induced-phosphoprotein 1 - Mus musculus (Mouse)	10	1	51308436	31215746	102652560	59007312	91235968	44441660	117326440	111637240	46847076	145148144	155016656	597665216	125576128	116809400	112794800	124517808
ECHB_MOUSE	Trifunctional enzyme subunit beta, mitochondrial precursor - Mus musculus (Mouse)	2	1	17639336	13774853	34767352	24157884	33098516	16161264	25736592	17893630	10638488	23922158	23293182	69217680	18328584	21702420	21870306	21914232
1433G_MOUSE	14-3-3 protein gamma - Mus musculus (Mouse)	4	1	3348674	3.76363e+06	10468230	3541942	10611203	3.78081e+06	41297236	19568346	6.1858e+06	78510488	19271382	137200496	28624904	26555856	29052294	22586444
HS90B_MOUSE	Heat shock protein HSP 90-beta - Mus musculus (Mouse)	24	1	1227549312	836347968	2542808576	1273099136	2326795264	1012182848	1920793216	2051998592	962832768	2258085120	2899260928	9459778560	2320919552	2174299136	2027448064	2326038528
AP1B1_MOUSE	AP-1 complex subunit beta-1 - Mus musculus (Mouse)	8	1	77971824	57665648	139565568	108030648	135371344	69726032	148676192	95070568	64795572	123158888	168186416	348049856	115290584	115893440	97042360	113388640
AP2B1_MOUSE	AP-2 complex subunit beta-1 - Mus musculus (Mouse)	18	1	110744520	85385736	334684704	133871416	245124912	88665784	146049760	175903440	68272224	186311440	370431200	1333219712	239736080	219158816	197371040	220550880
ACON_MOUSE	Aconitate hydratase, mitochondrial precursor - Mus musculus (Mouse)	14	1	76693104	121037832	195522176	146245072	178933600	135275568	113429368	116950256	63002808	179750016	185005040	1162794112	215863936	194418352	178696240	224326928
RL7_MOUSE	60S ribosomal protein L7 - Mus musculus (Mouse)	19	1	2045206272	988534720	1094451712	834925760	987876608	1856807808	901312128	1137394176	755220992	1366349440	1207995648	1246309120	1239534336	1128045824	1059795008	1212165376
PPIA_MOUSE	Peptidyl-prolyl cis-trans isomerase A - Mus musculus (Mouse)	3	1	5606378	14543854	26781694	70702128	52474480	35224832	77841224	58364044	22092872	164588288	7.99047e+06	140608464	47230948	40838944	39746816	43326764
CDC37_MOUSE	Hsp90 co-chaperone Cdc37 - Mus musculus (Mouse)	3	1	7.98852e+06	5154251	18022810	9555343	18060328	3539113	11008554	7.99293e+06	4181263	11165116	14353834	78981632	14455254	11129622	10440511	10838584
ADT2_MOUSE	ADP/ATP translocase 2 - Mus musculus (Mouse)	14	1	1182131840	911572928	2394488832	1595011840	1992481408	1334394368	1890415488	2146893952	1022284288	1930418816	2622532864	5813656064	1976291328	1694586624	1694485248	1936807168
RAN_MOUSE	GTP-binding nuclear protein Ran - Mus musculus (Mouse)	5	1	253134608	131293696	466103136	307679424	423245024	240173744	615774528	605072128	282626560	491215360	735004864	1606509952	390009120	382353984	338249920	363254112
NPM_MOUSE	Nucleophosmin - Mus musculus (Mouse)	2	1	4384988	3.04169e+06	10767771	6593632	15793373	3.87637e+06	17440624	40830180	20463892	17613892	22789928	108827456	18031394	13083264	15787032	17254354
HS74L_MOUSE	Heat shock 70 kDa protein 4L - Mus musculus (Mouse)	4	1	1.32894e+06	1.24958e+06	3.39434e+06	1.33859e+06	4233590	1.51122e+06	3.66444e+06	3782497	3305660	4.14372e+06	8690389	69988656	5.92128e+06	7.02332e+06	5.94798e+06	6395340
HSP74_MOUSE	Heat shock 70 kDa protein 4 - Mus musculus (Mouse)	7	1	6240172	6.63726e+06	22852696	9789514	17198822	6.75709e+06	26067858	19842284	7.3152e+06	38893544	21547972	124121912	18392866	18332236	15960891	17815910
HS105_MOUSE	Heat shock protein 105 kDa - Mus musculus (Mouse)	10	1	32344758	19586468	99428176	30150592	85896768	22477770	107463568	140780368	53550684	112480488	218585776	866342400	145508544	130525080	123559704	135661824
NDKA_MOUSE	Nucleoside diphosphate kinase A - Mus musculus (Mouse)	4	1	5648227	9164711	23422730	33362970	32881394	24283218	46273460	33946268	17348636	125191488	19308350	228065280	49132360	46496672	38326792	48729204
RS19_MOUSE	40S ribosomal protein S19 - Mus musculus (Mouse)	3	1	2271757	4.81491e+06	7.72045e+06	13223760	12361524	10153536	17524210	12302630	3.40063e+06	33827360	3214566	38081320	11948250	12510748	12027755	13632553
COPD_MOUSE	Coatomer subunit delta - Mus musculus (Mouse)	5	1	16896830	12615980	43722708	28082464	38537248	18431840	35781040	40117824	14158601	32862444	42073180	120918848	31095782	31250804	29343560	29211710
DHE3_MOUSE	Glutamate dehydrogenase 1, mitochondrial precursor - Mus musculus (Mouse)	2	1	55500428	34610296	85987584	229590800	75528848	34643700	583200448	49151952	147312688	571884032	143176160	33860252	203571888	169768080	151903040	170954400
TCPH_MOUSE	T-complex protein 1 subunit eta - Mus musculus (Mouse)	17	1	190123376	154758048	587334656	201689760	420595072	140155744	491375712	487578944	243682912	616810880	873145536	3096297216	582822400	519529344	478094240	541334208
TEBP_MOUSE	Prostaglandin E synthase 3 - Mus musculus (Mouse)	2	1	3.18969e+06	2.46612e+06	8261535	4.77442e+06	6495317	3122697	7178155	6029620	4419471	5305332	6.20111e+06	28152272	6852179	6.78289e+06	4719432	6543253
MYL6_MOUSE	Myosin light polypeptide 6 - Mus musculus (Mouse)	5	1	102815536	39353688	78996072	27431676	57976836	23142612	7.76493e+06	6.3704e+06	5099379	10173750	9760044	60939536	32070496	29995350	26884032	31150246
TCPQ_MOUSE	T-complex protein 1 subunit theta - Mus musculus (Mouse)	31	1	521197184	417338208	1324991744	375921120	722916160	288617024	1678146688	1634504704	769357376	1055407808	1582736000	5946567680	1361899648	1237651456	1172385024	1316665600
PHB_MOUSE	Prohibitin - Mus musculus (Mouse)	6	1	50890652	31493518	126455392	69566816	119361256	42326432	109759920	103738408	46425112	111316616	160153520	461574592	110137312	104177952	101922528	110614680
DDX21_MOUSE	Nucleolar RNA helicase 2 - Mus musculus (Mouse)	8	1	21990648	34660896	39891364	16084848	20362326	12988222	50873952	75103496	27327628	47706576	75226024	234736480	48194112	47273592	47202344	41241756
1433T_MOUSE	14-3-3 protein theta - Mus musculus (Mouse)	7	1	57711516	37905124	210107712	75327760	153280592	59940220	106548728	109746832	68701096	130525016	249262176	1559603072	226876688	195111712	199825344	220923856
TRAP1_MOUSE	Heat shock protein 75 kDa, mitochondrial precursor - Mus musculus (Mouse)	8	1	62009856	59381248	97958720	89688808	113041968	50944220	171815664	81454416	60147596	125761424	122256152	134604160	93057712	93320416	82618808	95100824
OLA1_MOUSE	Obg-like ATPase 1 - Mus musculus (Mouse)	3	1	9981074	8181358	42787548	16223446	24222118	15574590	11023160	11626975	3905786	13070353	21388232	210604352	26570088	26376244	27156200	34042724
PAIRB_MOUSE	Plasminogen activator inhibitor 1 RNA-binding protein - Mus musculus (Mouse)	5	1	19476532	19896168	80088688	34355988	43018936	35792288	66620100	71656992	45707836	35398308	49150288	299787296	59255624	60871504	51041908	59655404
SET_MOUSE	Protein SET - Mus musculus (Mouse)	1	0.94	1634.58	389420	330320	1741882	2.01626e+06	591624	10161229	9730900	2.56198e+06	17268216	1.34896e+06	20761948	6.37854e+06	6183892	4.86457e+06	6042212
RS13_MOUSE	40S ribosomal protein S13 - Mus musculus (Mouse)	2	1	2.48944e+06	1.90088e+06	6498370	6.28606e+06	7422919	5795598	7652765	7876194	2413676	22437172	1.23724e+06	20478960	7341890	5.65075e+06	5840997	6.45385e+06
SFPQ_MOUSE	Splicing factor, proline- and glutamine-rich - Mus musculus (Mouse)	10	1	53189088	52168684	152256352	72671296	133385360	70891888	281022848	367552896	203603952	365743968	439267424	1500730368	259356288	220855760	219759040	243078464
PCNA_MOUSE	Proliferating cell nuclear antigen - Mus musculus (Mouse)	7	1	30513602	38995208	84816488	55487140	70245536	25966512	114303760	136899584	55786612	108580392	130798184	517229728	116890960	97734128	87278568	97680520
XPO2_MOUSE	Exportin-2 - Mus musculus (Mouse)	21	1	173305680	97629920	307328384	212451872	329338304	133334392	403781568	370143552	158580784	405507648	610761984	1529910528	371400960	353048736	319987232	364939200
RSSA_MOUSE	40S ribosomal protein SA - Mus musculus (Mouse)	5	1	38543620	34618788	99134792	82781096	101552240	48485976	152462752	111607160	52410908	240160960	119794896	416854528	113258672	105301128	97076088	108623456
RBBP7_MOUSE	Histone-binding protein RBBP7 - Mus musculus (Mouse)	2	1	10322391	5.59611e+06	28108166	13995971	17787428	10288278	18167612	18109564	5.71433e+06	14297662	16275371	93133712	21547216	19303696	15770032	20201496
IDHP_MOUSE	Isocitrate dehydrogenase [NADP], mitochondrial precursor - Mus musculus (Mouse)	12	1	309349888	177886256	669992576	459751616	707407872	343608992	498821184	486358816	230985216	412883136	626130624	1674092928	486008000	407367712	387832224	414629216
FKBP4_MOUSE	FK506-binding protein 4 - Mus musculus (Mouse)	5	1	13139063	10192059	28620086	15052056	29898222	10481718	39957972	37126772	18916846	62279200	55748608	184807312	36123680	34526592	36137272	43487380
ROA1_MOUSE	Heterogeneous nuclear ribonucleoprotein A1 - Mus musculus (Mouse)	5	1	4.56829e+06	5635272	7736049	12205552	18413972	10285592	51256112	70271664	13223887	123311440	15595690	173730480	33047512	31472684	24586160	28339176
ILF2_MOUSE	Interleukin enhancer-binding factor 2 - Mus musculus (Mouse)	4	1	2.076e+06	1.40363e+06	7.80435e+06	5188415	10789575	3352709	34436776	30035774	9746423	54939644	43200776	126856128	25937782	22995914	23993768	25171820
RL23_MOUSE	60S ribosomal protein L23 - Mus musculus (Mouse)	4	1	183041856	114037320	341736064	208230768	261824512	169172352	214665616	252936368	116373768	190015408	283635680	716112768	240773136	205160384	208104192	235205184
COPA_MOUSE	Coatomer subunit alpha - Mus musculus (Mouse)	20	1	235985232	139256896	469644928	359488576	450918112	257850256	271335200	312633984	111354440	226343088	355481536	701831168	311077216	282114432	260830768	291425856
SSRP1_MOUSE	FACT complex subunit SSRP1 - Mus musculus (Mouse)	3	1	1.12543e+06	1.16937e+06	4.38465e+06	1.3936e+06	3.47714e+06	1.04172e+06	9777295	13852483	4.5618e+06	7898918	13424875	65959136	6.47042e+06	5.29942e+06	6142130	5556090
SMD2_MOUSE	Small nuclear ribonucleoprotein Sm D2 - Mus musculus (Mouse)	1	0.83	55391.9	272182	927087	510554	2.048e+06	410825	1.80999e+06	5.25057e+06	1.6058e+06	5159224	605546	7.72506e+06	1.85416e+06	1.44092e+06	1.58046e+06	1.69225e+06
IF4A2_MOUSE	Eukaryotic initiation factor 4A-II - Mus musculus (Mouse)	11	1	285353984	195627328	669924096	360589472	559620352	258712144	763284096	729386240	361336032	714652032	999533952	2997023744	651194112	577257024	559822208	598142912
IF4A1_MOUSE	Eukaryotic initiation factor 4A-I - Mus musculus (Mouse)	12	1	243599072	177956528	575194624	315512896	475425888	217079392	618043584	636427328	313481568	572591296	820421056	2450103296	584485696	542413248	512403424	575677824
TCPG_MOUSE	T-complex protein 1 subunit gamma - Mus musculus (Mouse)	30	1	556931264	328891456	1234872576	671907712	1017477888	489410336	1538394496	1547677440	670511808	1330279040	2065260416	5012171264	1298877184	1161008000	1130868352	1222933760
RL8_MOUSE	60S ribosomal protein L8 - Mus musculus (Mouse)	6	1	580664576	579804096	776750784	608403200	717125952	588452736	559010240	676273664	355412960	546788864	655471424	1412147712	668624000	580606528	601520064	690604288
P5CS_MOUSE	Delta-1-pyrroline-5-carboxylate synthetase - Mus musculus (Mouse)	4	1	6894433	2.56444e+06	17608736	9378815	10890921	6.74629e+06	36951304	49611380	16427840	39705684	64526572	164394128	34911472	31483016	31172880	31209378
PSMD2_MOUSE	26S proteasome non-ATPase regulatory subunit 2 - Mus musculus (Mouse)	17	1	83364472	48119124	258828736	97456256	198715824	63522472	190123920	163700192	61482804	184728992	290724800	1103651072	199612448	172109200	162052080	179468784
VDAC3_MOUSE	Voltage-dependent anion-selective channel protein 3 - Mus musculus (Mouse)	3	1	24045460	25792416	49009564	31882722	58097440	24149928	43776244	71362480	31063180	63826184	87329000	259252848	63701340	59508852	52072072	53846052
PSB2_MOUSE	Proteasome subunit beta type-2 - Mus musculus (Mouse)	2	1	2870752	6.82444e+06	8408387	10653696	11446757	10857385	18640882	12468864	13570296	28452168	7.68217e+06	25542608	8108365	6990094	6986151	6929902
RUVB1_MOUSE	RuvB-like 1 - Mus musculus (Mouse)	9	1	13852957	13443595	70774336	18287608	44646532	11779829	243414880	258258800	104903712	33257268	28529946	127701592	74061120	61112568	53946688	59640328
SYTC_MOUSE	Threonyl-tRNA synthetase, cytoplasmic - Mus musculus (Mouse)	2	1	3589382	2.79699e+06	11846448	6476393	9385860	2.94035e+06	11561085	8193041	4455883	11643303	12414912	43857064	11822410	12240706	10483740	12249261
CHD4_MOUSE	Chromodomain-helicase-DNA-binding protein 4 - Mus musculus (Mouse)	9	1	10700903	11461558	30890070	13726054	25598396	10738907	83068240	166803952	54813464	24956482	54524720	248247488	59373072	51882620	46159172	53991628
ELAV1_MOUSE	ELAV-like protein 1 - Mus musculus (Mouse)	9	1	35191512	32218872	101208928	73446552	104970528	58415040	138783696	137994784	70704168	171706400	225604352	759901696	162325264	141820288	132090240	152543616
U5S1_MOUSE	116 kDa U5 small nuclear ribonucleoprotein component - Mus musculus (Mouse)	3	1	4.26584e+06	1.97022e+06	9573288	5520206	10983737	4469648	22484920	17737560	5312374	20648696	22675716	64465524	14012188	14607236	13174266	15371506
PABP1_MOUSE	Polyadenylate-binding protein 1 - Mus musculus (Mouse)	3	1	2.78243e+06	2.7575e+06	7075490	7128083	8409157	5.06662e+06	27412028	29243860	9543671	29798012	5535985	34303232	15262874	11507688	9049375	10626153
LASP1_MOUSE	LIM and SH3 domain protein 1 - Mus musculus (Mouse)	6	1	14192474	11675746	49309084	24820762	33236502	25049636	16913322	23967524	12228791	16289770	31122148	151678432	36033844	29356214	30529120	36124780
2AAA_MOUSE	Serine/threonine-protein phosphatase 2A 65 kDa regulatory subunit A alpha isoform - Mus musculus (Mouse)	23	1	306826208	212517744	723562944	301076064	588110976	175632112	700345152	570502336	322611456	787251712	1263624960	4039377664	744969536	652369088	638057600	695942784
RL11_MOUSE	60S ribosomal protein L11 - Mus musculus (Mouse)	3	1	208449696	136957808	388927264	231314528	367660448	197416288	294944512	293645568	141563632	257512112	380554272	818106176	332265632	302114048	266251232	298612288
FLNA_MOUSE	Filamin-A - Mus musculus (Mouse)	56	1	2073504640	1259722112	3122172416	1753222272	2403871232	1808635264	434510560	854349888	333791488	365156608	635511040	1915764224	1292542080	1193794560	1118344192	1274226304
TALDO_MOUSE	Transaldolase - Mus musculus (Mouse)	7	1	18534104	18097558	41716604	21002982	35998792	18618742	59672320	46213512	28179328	77888864	60465860	185343104	52243932	45462980	48305872	50034540
RS17_MOUSE	40S ribosomal protein S17 - Mus musculus (Mouse)	5	1	78621440	71841800	188577728	91601728	146294480	99600904	40202768	58160104	38439088	63689936	105348312	714815744	115324192	98201912	87433928	90212544
OST48_MOUSE	Dolichyl-diphosphooligosaccharide--protein glycosyltransferase 48 kDa subunit precursor - Mus musculus (Mouse)	1	0.96	1.58018e+06	1.71187e+06	3.56344e+06	4821866	6819531	5.02693e+06	5896016	3.76039e+06	3417729	9514871	3371930	13672921	5664161	2.86921e+06	4069359	2.06096e+06
AT1A3_MOUSE	Sodium/potassium-transporting ATPase subunit alpha-3 - Mus musculus (Mouse)	3	1	1.09647e+06	704254	1.42469e+06	1.00758e+06	1.34259e+06	915383	7.00382e+06	7120864	3021272	10497431	16591331	71177528	9323913	6736388	6593454	9015264
AT1A2_MOUSE	Sodium/potassium-transporting ATPase subunit alpha-2 precursor - Mus musculus (Mouse)	2	1	15529024	6830543	47957212	20994912	32641060	16110916	9871871	4497301	2.26573e+06	19122922	24593568	95898344	23465044	23901214	22912450	22446034
AT1A1_MOUSE	Sodium/potassium-transporting ATPase subunit alpha-1 precursor - Mus musculus (Mouse)	9	1	59704580	33585424	166305600	75812152	145185360	58994740	53110884	44573456	18257370	69231664	101344552	403031040	107889320	99330824	91984088	105658128
DEST_MOUSE	Destrin - Mus musculus (Mouse)	3	1	12569910	11416483	43918600	22758692	34018080	18628464	27072626	41770848	20014202	35645880	59591388	244460016	49816240	48160320	40372472	49761540
RL7A_MOUSE	60S ribosomal protein L7a - Mus musculus (Mouse)	8	1	188521184	110057384	357081120	224162864	294954176	214438800	267611696	365221248	148260560	241233008	333856800	788948672	278460736	250549280	240496928	270961728
RL13A_MOUSE	60S ribosomal protein L13a - Mus musculus (Mouse)	10	1	510300160	258714320	493017472	333898848	449701472	376708896	390214464	381366976	212144672	300865152	392715808	816878848	415954016	382738272	361335328	420410528
PSA6_MOUSE	Proteasome subunit alpha type-6 - Mus musculus (Mouse)	1	0.98	2.18025e+06	2.76206e+06	8.12372e+06	3.69667e+06	6.85532e+06	6.63739e+06	4.14783e+06	4819776	11266775	8710315	7108054	8364391	7731813	6063531	6207204	5.76794e+06
PARP1_MOUSE	Poly [ADP-ribose] polymerase 1 - Mus musculus (Mouse)	12	1	20854692	11770592	78587144	30694312	80477184	21667862	199677808	259608832	112377528	145921216	299465856	951489920	164535952	149542144	145407568	161595728
FUBP1_MOUSE	Far upstream element-binding protein 1 - Mus musculus (Mouse)	2	1	1.7794e+06	1.39783e+06	4.43383e+06	2.32737e+06	6205953	1.73693e+06	34985544	25967694	15984215	32049844	14625907	56125068	16582382	15674811	14256102	17599988
LMNB1_MOUSE	Lamin-B1 - Mus musculus (Mouse)	16	1	36735468	27647452	99971128	60679760	110550344	38262108	228403248	182457104	63721400	307986496	106077264	593277376	161154064	140196112	136843216	155430976
TCPD_MOUSE	T-complex protein 1 subunit delta - Mus musculus (Mouse)	20	1	266220992	176028960	624787584	346491744	564316608	297406688	786759488	828764032	374645472	812827392	1107769728	3021587968	684343168	574502912	559044416	640488768
ESYT1_MOUSE	Extended-synaptotagmin-1 - Mus musculus (Mouse)	1	0.99	5491152	4.36677e+06	15172990	6.06918e+06	10058497	3.91504e+06	197618	435796	91299.4	186097	344126	2891382	1.99889e+06	2.07136e+06	1.70375e+06	1.68739e+06
ROAA_MOUSE	Heterogeneous nuclear ribonucleoprotein A/B - Mus musculus (Mouse)	4	1	13064493	12726868	28596296	20811044	30976908	17895266	40550108	65612660	22683282	78544216	61584608	309637312	55331684	54751008	46065684	51901920
HNRPF_MOUSE	Heterogeneous nuclear ribonucleoprotein F - Mus musculus (Mouse)	6	1	122216944	143492384	340435200	226989360	330277568	167357536	457418848	400836864	229285088	549280384	641033984	2906115328	463779840	419758912	403198528	459678848
TMM33_MOUSE	Transmembrane protein 33 - Mus musculus (Mouse)	2	1	7997936	3990905	16100445	11851214	19727572	10086490	28988344	29339552	11107432	23200882	37582424	81845552	14963131	14368598	15269912	13290034
NSUN2_MOUSE	tRNA - Mus musculus (Mouse)	3	1	1.66593e+06	763374	6771172	1.83079e+06	2243586	431862	6.94488e+06	11565894	2281763	6.63653e+06	10018400	57791136	7448696	8856102	6.97716e+06	6556379
RS20_MOUSE	40S ribosomal protein S20 - Mus musculus (Mouse)	2	1	90916736	72263888	212747328	113515144	181292608	83244176	104951064	159280080	84037520	119443080	208358480	560079040	179396320	166648432	143797680	173537968
PRPS1_MOUSE	Ribose-phosphate pyrophosphokinase 1 - Mus musculus (Mouse)	4	1	3313245	3183281	14118653	4.80001e+06	14605802	5.09275e+06	9830162	11259027	4460335	10209340	13667551	87774600	8458309	7851969	6541615	7.84482e+06
TOP2B_MOUSE	DNA topoisomerase 2-beta - Mus musculus (Mouse)	10	1	37448336	24210152	83860704	47824296	75976176	37922020	173758384	234301248	79933272	99298888	183944048	367148000	104250312	101882632	96210256	96597472
DHX15_MOUSE	Putative pre-mRNA-splicing factor ATP-dependent RNA helicase DHX15 - Mus musculus (Mouse)	22	1	202975984	130897960	472411072	220894992	399416352	168207584	683436160	800663104	338418400	569349888	950301824	2962237952	616962560	549883136	510433568	583332480
PSA4_MOUSE	Proteasome subunit alpha type-4 - Mus musculus (Mouse)	1	0.98	3423411	7923193	8452807	12934493	11305691	9244538	9634414	13057831	19838202	15178025	12118421	9699866	14339846	9907495	11081711	11029745
PSA3_MOUSE	Proteasome subunit alpha type-3 - Mus musculus (Mouse)	3	1	5907151	8932642	16488572	14127299	19650182	15949766	30353812	20981082	13264308	40651808	13452807	53628716	22793582	19509330	20594088	23902088
PSD11_MOUSE	26S proteasome non-ATPase regulatory subunit 11 - Mus musculus (Mouse)	9	1	17262592	11348012	48862752	23138188	47222712	11035624	69015152	58901372	27659350	87807008	98428152	316384480	60412736	50441016	50373012	55010348
U2AF2_MOUSE	Splicing factor U2AF 65 kDa subunit - Mus musculus (Mouse)	1	0.99	1.2414e+06	343256	2.1544e+06	1.65992e+06	2.3638e+06	2.00039e+06	9624188	7387256	4356704	12799847	3.93002e+06	14561630	7349148	5114695	4274885	6037962
SCFD1_MOUSE	Sec1 family domain-containing protein 1 - Mus musculus (Mouse)	2	1	3.494e+06	1.90338e+06	8218844	5013077	8282344	2.3526e+06	5791008	4970196	1.45693e+06	4.96507e+06	8286686	23433288	6158973	5.46395e+06	4638922	4871132
PP1A_MOUSE	Serine/threonine-protein phosphatase PP1-alpha catalytic subunit - Mus musculus (Mouse)	3	1	3.3485e+06	3.71473e+06	10574186	7.13255e+06	8742802	3.60648e+06	8701214	7354811	1.908e+06	10381427	5.69375e+06	49041712	7467059	8592936	7427275	7770609
RS7_MOUSE	40S ribosomal protein S7 - Mus musculus (Mouse)	1	0.92	88579.8	0	775965	419093	973642	1.07357e+06	2.74132e+06	1.3092e+06	304679	5350775	85344.8	5.23674e+06	594028	1.0155e+06	1.0072e+06	1.16056e+06
TADBP_MOUSE	TAR DNA-binding protein 43 - Mus musculus (Mouse)	11	1	121709520	133853416	246013792	203545456	230455264	151270512	380663584	350365600	190505328	366677248	521894528	1660215808	323480160	300687264	287005696	294945472
CAND1_MOUSE	Cullin-associated NEDD8-dissociated protein 1 - Mus musculus (Mouse)	29	1	830116800	760417984	1091250944	764079296	1112169856	624415616	1009026368	1166181120	485242016	981715392	1575757824	3770177536	956966208	874398720	814886784	877836992
RL3_MOUSE	60S ribosomal protein L3 - Mus musculus (Mouse)	16	1	361423744	233782896	712047872	391264224	562965184	426084960	593402816	777460928	296695904	513630816	748988480	1856667904	619063872	518961088	510708608	594483584
SERA_MOUSE	D-3-phosphoglycerate dehydrogenase - Mus musculus (Mouse)	7	1	43060668	30199434	133341800	68082680	138967872	50379588	215048576	202744432	105820440	235000656	343052544	1276294016	241784992	232295168	208870096	239451024
RS10_MOUSE	40S ribosomal protein S10 - Mus musculus (Mouse)	1	0.99	577646	1.66278e+06	2363692	5711420	3.6593e+06	3.08728e+06	4696071	5120808	1429547	10166890	862289	10726554	2.24125e+06	1.80528e+06	1.6003e+06	1.45651e+06
ARP3_MOUSE	Actin-related protein 3 - Mus musculus (Mouse)	1	0.85	707877	487188	1.85013e+06	682245	653886	627873	1.31014e+06	824074	378182	1.47703e+06	1091254	6687050	1.70864e+06	1.56723e+06	1.4976e+06	1.62678e+06
6PGD_MOUSE	6-phosphogluconate dehydrogenase, decarboxylating - Mus musculus (Mouse)	9	1	85574920	57928784	239719232	78402720	142452464	68056248	68372504	60180924	31969260	77517272	136759072	654018944	139124080	125945200	110107408	130503760
DDX3X_MOUSE	ATP-dependent RNA helicase DDX3X - Mus musculus (Mouse)	20	1	486193376	314480544	888051072	694497536	857592576	574508096	1100336512	1281801600	564388736	857649792	1249417984	2743144704	762129472	729939200	700891712	754716032
EIF3A_MOUSE	Eukaryotic translation initiation factor 3 subunit A - Mus musculus (Mouse)	13	1	107453384	56735924	161546288	102854000	141687312	82504448	158918896	203699712	84403664	118652912	177700160	366241536	139815824	115244024	114453472	110397024
COR1B_MOUSE	Coronin-1B - Mus musculus (Mouse)	1	0.98	18626918	20000816	32912406	23235584	19470230	18734586	25653752	34592592	17192926	14207388	13136332	11984994	22522344	17800964	15360334	20189044
RS28_MOUSE	40S ribosomal protein S28 - Mus musculus (Mouse)	3	1	80580464	91833816	134843920	132831856	127266344	141577456	39828044	52116000	26167210	42571880	58528240	339744928	101251448	93337792	86229872	96086640
RS4X_MOUSE	40S ribosomal protein S4, X isoform - Mus musculus (Mouse)	14	1	540909312	388736256	1052645376	690696576	888908160	567985088	859798976	953385344	452402720	882730880	1182121472	3066759936	950148416	840840192	804482752	937959488
RL22_MOUSE	60S ribosomal protein L22 - Mus musculus (Mouse)	2	1	34365432	30439950	77421232	34803976	67959136	33163722	31784048	51790996	28974764	43750140	65612928	191821792	59716068	59533224	51915992	61672924
TPM3_MOUSE	Tropomyosin alpha-3 chain - Mus musculus (Mouse)	4	1	48858000	40550944	122748336	37388360	87133960	30454616	34030280	48119120	39662624	49022484	69972248	206408400	59612396	56356152	51321384	57396888
STMN1_MOUSE	Stathmin - Mus musculus (Mouse)	2	1	662257	726422	12731055	879028	857337	2.5946e+06	13470925	14210873	16838340	25114108	5468695	26872340	7589320	7754193	7944079	8433748
DDX17_MOUSE	Probable ATP-dependent RNA helicase DDX17 - Mus musculus (Mouse)	14	1	40857000	47862600	112171864	81427016	121906104	58761940	147360704	174531632	83643088	198963472	268337216	1059579328	211806576	171949296	170342256	196115488
DDX5_MOUSE	Probable ATP-dependent RNA helicase DDX5 - Mus musculus (Mouse)	23	1	291136160	265746816	634328832	437777856	625480384	371723424	1274505344	1392194816	691373440	1197992960	1578309888	4697318400	1106025600	997939008	973995776	1054194816
SRC8_MOUSE	Src substrate cortactin - Mus musculus (Mouse)	6	1	9116689	5.67033e+06	45424816	6.95566e+06	15625920	5293993	56661372	71963480	36521344	6.16065e+06	11350946	132865104	29930348	25714508	25645132	31210082
RS23_MOUSE	40S ribosomal protein S23 - Mus musculus (Mouse)	6	1	123955672	68722144	194011680	116665184	157923472	116367872	127104768	176259712	78189472	113278032	174613248	455528736	155634832	139189312	136457616	155192240
ODO1_MOUSE	2-oxoglutarate dehydrogenase E1 component, mitochondrial precursor - Mus musculus (Mouse)	5	1	15886452	7602902	39419632	16258508	35989704	11380739	17485870	13769755	10498910	19407364	30045470	116352392	22340924	19384434	20040026	20083880
H15_MOUSE	Histone H1.5 - Mus musculus (Mouse)	1	0.93	0	317499	769433	1.44262e+06	3089317	2.37469e+06	1.47154e+06	8814539	2592927	8.27561e+06	2.10006e+06	6774853	3182229	1.5092e+06	2.06581e+06	2.13014e+06
PRS6A_MOUSE	26S protease regulatory subunit 6A - Mus musculus (Mouse)	5	1	10138574	7501413	22923644	15753447	21800810	14575042	31503362	29575686	10541371	35033276	31161654	95886240	23281450	20590858	21570374	27935664
PHB2_MOUSE	Prohibitin-2 - Mus musculus (Mouse)	3	1	28844782	65388388	118079536	50574432	73142880	87839728	38538512	68441456	101929464	65259608	83317688	34726876	71512808	61171960	59863776	50060168
IMB1_MOUSE	Importin subunit beta-1 - Mus musculus (Mouse)	21	1	318515488	176765744	676854720	330286176	535747488	225826144	371002816	307463360	130216496	433455520	705588160	2506739200	423781664	390297568	355165792	374199328
RL24_MOUSE	60S ribosomal protein L24 - Mus musculus (Mouse)	5	1	66331428	44874084	93704776	85642432	82054528	66515956	81945232	97689272	37668032	71095048	82797544	187554144	88751856	80847240	73587144	80992544
PUR6_MOUSE	Multifunctional protein ADE2 [Includes: Phosphoribosylaminoimidazole-succinocarboxamide synthase - Mus musculus (Mouse)	9	1	51466104	33785908	145084272	66820380	106714160	51893792	162782720	153139216	69426576	118514792	167988992	554696640	145242128	122599744	115548560	128490128
USO1_MOUSE	General vesicular transport factor p115 - Mus musculus (Mouse)	11	1	56431636	35976684	159210912	66452288	117365320	44998896	87610520	91924896	35756432	85571560	147232496	436472864	105764736	102155848	86131856	99325096
TCPZ_MOUSE	T-complex protein 1 subunit zeta - Mus musculus (Mouse)	21	1	378785568	236934592	798214848	452362336	753817728	305655296	985192064	1027489472	484496384	924610752	1367168128	3458891008	925474368	820736448	758677248	877148288
FBRL_MOUSE	rRNA 2'-O-methyltransferase fibrillarin - Mus musculus (Mouse)	5	1	28351150	22577420	70889704	32332058	58721152	26970950	96246272	89261104	38273840	79075616	109481960	292646016	71820496	63808224	58525864	69240488
TCTP_MOUSE	Translationally-controlled tumor protein - Mus musculus (Mouse)	2	1	2.52456e+06	2197719	5502460	6.73436e+06	7379723	3.53525e+06	5.54035e+06	7052505	2444344	10918536	4803202	40314672	8528082	6361289	4.70044e+06	5881743
SAHH_MOUSE	Adenosylhomocysteinase - Mus musculus (Mouse)	4	1	17583202	15584076	42720508	31433440	38828404	27118092	25423116	27239746	17631724	33510114	30864578	135781840	36908576	31946498	28921254	37350264
RL13_MOUSE	60S ribosomal protein L13 - Mus musculus (Mouse)	11	1	392008704	236769648	570296064	333371456	466659968	425573920	403438560	507558944	298194912	468657408	583390336	2407967232	618750080	573202368	533749216	604474624
F10A1_MOUSE	Hsc70-interacting protein - Mus musculus (Mouse)	1	1	94228.8	560722	2893137	886965	2312567	34179.1	1.67975e+06	1.65454e+06	1.02881e+06	4455945	1.98014e+06	17589912	3.28313e+06	3.07936e+06	3.14324e+06	2923820
RAB5C_MOUSE	Ras-related protein Rab-5C - Mus musculus (Mouse)	3	1	11162201	8220278	29562338	18258360	28053030	14321862	16518290	21819716	5138317	20249386	20929858	92885600	24258656	26000268	19680796	27451196
RAB5A_MOUSE	Ras-related protein Rab-5A - Mus musculus (Mouse)	1	1	2.76764e+06	1.61505e+06	6219405	7.4402e+06	11319294	3034317	18655236	15715257	5941333	18413748	19201440	44988512	14737058	12245715	11731656	12261496
RL35_MOUSE	60S ribosomal protein L35 - Mus musculus (Mouse)	3	1	776380480	460937568	316641152	331415488	285917632	746090816	221899440	250588608	265833312	345772928	327324608	308601760	384065504	324400256	364572480	403566048
RL17_MOUSE	60S ribosomal protein L17 - Mus musculus (Mouse)	5	1	105017736	74911296	182467808	123868472	149447504	125759888	131825424	145414048	63076204	126471792	171834800	485978336	138187776	132559624	123819248	143406992
RS9_MOUSE	40S ribosomal protein S9 - Mus musculus (Mouse)	5	1	119413848	71836832	189735168	142275984	180402528	127334920	147148848	208236864	93776336	146240832	164392928	383336800	187763568	162301920	156718256	183673392
VAPB_MOUSE	Vesicle-associated membrane protein-associated protein B - Mus musculus (Mouse)	1	0.84	2617873	2.98552e+06	6858599	3.00362e+06	4.44582e+06	2.27489e+06	3.99136e+06	2793302	1863449	4.06757e+06	4.41179e+06	14548744	4.11297e+06	4.16058e+06	4625782	5711584
RS6_MOUSE	40S ribosomal protein S6 - Mus musculus (Mouse)	6	1	194784720	155344128	283923232	192977664	241149136	187365344	213974704	296381888	134007328	202264032	330450784	769261056	280125312	247099296	235942736	275660928
API5_MOUSE	Apoptosis inhibitor 5 - Mus musculus (Mouse)	14	1	136853328	245528864	246351232	144988976	222235920	101226848	374834176	380087616	155580336	417657504	606373632	1406700544	381422432	332664544	312172736	354692864
UB2L3_MOUSE	Ubiquitin-conjugating enzyme E2 L3 - Mus musculus (Mouse)	4	1	53301060	33052068	129328584	54978792	96647888	49320396	27700116	56511568	32521384	32154538	77658192	434437568	47438520	40509108	37237712	42791468
GSHR_MOUSE	Glutathione reductase, mitochondrial precursor - Mus musculus (Mouse)	1	1	659557	441089	2869753	821255	4.56731e+06	0	1426440	1.10704e+06	525985	4279639	5250430	28460478	4534803	4667021	3.33583e+06	3.22792e+06
PSMD3_MOUSE	26S proteasome non-ATPase regulatory subunit 3 - Mus musculus (Mouse)	6	1	15241504	10848998	28293568	22668436	29764964	15561015	45424804	48578080	12718871	44722376	42852044	110554600	29008130	25149920	22909024	26808954
RL18_MOUSE	60S ribosomal protein L18 - Mus musculus (Mouse)	8	1	7094625280	3563439360	2925224448	2424053504	2960549632	4323367424	1273568512	1769228416	1451677056	1279737216	1470669824	2218266368	2832242944	2432249600	2485929216	2785458432
GUAA_MOUSE	GMP synthase [glutamine-hydrolyzing] - Mus musculus (Mouse)	12	1	32498074	16336351	95667176	35352996	61280128	27831134	138952832	130098608	61292752	119636400	185889696	731260864	109746096	108894464	106061496	110049848
UCRI_MOUSE	Cytochrome b-c1 complex subunit Rieske, mitochondrial precursor - Mus musculus (Mouse)	1	0.99	1127344	1.2816e+06	4.04648e+06	3760760	3.88852e+06	2.7153e+06	1.37541e+06	1.64744e+06	681130	1.64917e+06	3329117	21636606	1.59939e+06	1.18995e+06	987669	690856
ANM1_MOUSE	Protein arginine N-methyltransferase 1 - Mus musculus (Mouse)	1	1	5.57543e+06	4.95022e+06	12282030	6156473	8554570	7.27596e+06	10916818	7116358	6.16479e+06	11997454	7.38507e+06	46043396	13224917	12668137	9940193	14576942
HP1B3_MOUSE	Heterochromatin protein 1-binding protein 3 - Mus musculus (Mouse)	4	1	12980996	6084418	24942966	12072098	22632608	10986800	66365504	95566416	42213584	43681576	70167792	264187200	53412368	49314004	48847000	53651756
PSMD5_MOUSE	26S proteasome non-ATPase regulatory subunit 5 - Mus musculus (Mouse)	4	1	4.25091e+06	3.22245e+06	12920648	3.95879e+06	13627146	3.77974e+06	7.37064e+06	7009288	2.73047e+06	10650078	14888599	103066408	15846904	15053115	13877912	15438490
RS11_MOUSE	40S ribosomal protein S11 - Mus musculus (Mouse)	6	1	145564560	101503824	260127904	196989200	225870240	150863568	206456336	249944288	124691752	179140144	247924208	519830560	215784720	188533360	190819616	223093632
OTUB1_MOUSE	Ubiquitin thioesterase OTUB1 - Mus musculus (Mouse)	7	1	16235525	15245207	84319008	35555836	78682528	25677136	65150856	67281920	25770740	77953872	138030720	811513536	104723520	108899760	93843304	105569184
SND1_MOUSE	Staphylococcal nuclease domain-containing protein 1 - Mus musculus (Mouse)	11	1	50467932	33705164	134906976	58695084	98082544	43818468	71923936	76718600	33732708	57447968	80260088	252390560	69932752	60935536	61556040	71176728
IF4G1_MOUSE	Eukaryotic translation initiation factor 4 gamma 1 - Mus musculus (Mouse)	10	1	44867496	39670056	124499720	46662812	80043312	38105520	175681536	294201152	123120048	48028276	84721696	255368016	115155680	98893696	93902856	106763440
SEC13_MOUSE	Protein SEC13 homolog - Mus musculus (Mouse)	1	0.97	886715	0	3901884	0	2028318	2.22922e+06	1.43999e+06	1.26216e+06	1.43478e+06	1.22023e+06	5813437	5667103	2955216	2.16843e+06	3.46736e+06	1723143
SP16H_MOUSE	FACT complex subunit SPT16 - Mus musculus (Mouse)	1	0.99	230019	360553	524114	153219	564136	491062	1275646	4120721	594038	1.91492e+06	1815032	10628560	874724	1.68565e+06	1.28821e+06	2.43395e+06
SERPH_MOUSE	Serpin H1 precursor - Mus musculus (Mouse)	22	1	1557856384	1048186752	3822505472	2038148864	4013382400	1482376576	250003104	308452480	146476544	311864032	462094080	1660647424	1209465472	1060485312	984440192	1092275840
ANXA1_MOUSE	Annexin A1 - Mus musculus (Mouse)	5	1	15827103	17936454	61123612	17646822	252975136	26222888	36511116	6316277	16416076	12273204	11970991	15909207	35875932	29062514	29426756	35412344
TBB3_MOUSE	Tubulin beta-3 chain - Mus musculus (Mouse)	11	1	61224892	26544780	80147040	68310664	107533768	73554024	2025349248	1939171584	996593856	1967431808	2846361600	6996062720	1016415296	972935616	871047168	945782976
TXNL1_MOUSE	Thioredoxin-like protein 1 - Mus musculus (Mouse)	3	1	13510872	14657975	20413976	29318776	30390538	27311804	39158464	41618928	19828698	48296584	41441416	97557520	38894420	31771444	29080210	33900320
SURF4_MOUSE	Surfeit locus protein 4 - Mus musculus (Mouse)	1	0.91	12417945	7256284	27861886	12680297	17046860	12292585	6.84205e+06	5126655	1.92327e+06	5.63047e+06	7136097	17481360	13976496	10311683	10232626	10770692
NIBL1_MOUSE	Niban-like protein 1 - Mus musculus (Mouse)	1	1	11386273	8058425	22596272	11918859	19941452	6.67851e+06	4.87428e+06	5390938	2.16181e+06	5580700	8708445	24133356	12292886	10912489	9960166	11255243
KEAP1_MOUSE	Kelch-like ECH-associated protein 1 - Mus musculus (Mouse)	1	0.91	112210	168582	904217	0	295283	250177	345554	763846	67135.8	84233.9	538481	4.13011e+06	452468	539284	838258	496543
RL28_MOUSE	60S ribosomal protein L28 - Mus musculus (Mouse)	5	1	100603536	83768288	153695696	97898504	123869336	108782856	108673736	103525200	98081344	106654872	80475040	194313728	114848000	97397128	106427400	126656824
HPCL1_MOUSE	Hippocalcin-like protein 1 - Mus musculus (Mouse)	1	0.97	0	151304	6.57096e+06	730957	2.27128e+06	198743	0	320543	3266.73	0	471332	12175666	1.18577e+06	524302	831930	1.91509e+06
SF3A1_MOUSE	Splicing factor 3 subunit 1 - Mus musculus (Mouse)	7	1	2.65092e+06	6.31478e+06	19774548	3291494	13812976	2.09491e+06	62398560	83323536	38257880	24324464	50016896	285457728	42790404	33697324	36974060	40260100
DDX6_MOUSE	Probable ATP-dependent RNA helicase DDX6 - Mus musculus (Mouse)	9	1	26008090	30299594	71530840	34941844	55538452	19196776	106105048	95723960	36286584	95386128	148095520	478244864	73561016	70050192	58020220	57992608
IF5A1_MOUSE	Eukaryotic translation initiation factor 5A-1 - Mus musculus (Mouse)	4	1	16318156	19112752	47017476	25213412	32532632	26906948	28203780	26439852	9763279	36327520	29825688	165058096	31615330	24887246	23225396	28974194
EMAL4_MOUSE	Echinoderm microtubule-associated protein-like 4 - Mus musculus (Mouse)	2	1	1.01599e+06	959299	5.47456e+06	1.6771e+06	4.1124e+06	909333	2.86695e+06	4015156	2.17162e+06	3.05577e+06	5919549	26967616	4614037	4342950	3538438	2970017
PA1B3_MOUSE	Platelet-activating factor acetylhydrolase IB subunit gamma - Mus musculus (Mouse)	2	1	2267456	3815332	14825640	10289148	16564649	3.72311e+06	63298416	49600696	17238760	100404000	84553280	323751168	44583576	44126176	50261584	51289320
SF3B3_MOUSE	Splicing factor 3B subunit 3 - Mus musculus (Mouse)	11	1	9494872	9913514	40313144	12378337	35394848	8749109	50446576	56938544	16333015	65041600	112751304	572322048	65847852	61607088	62990452	63109620
DYHC1_MOUSE	Cytoplasmic dynein 1 heavy chain 1 - Mus musculus (Mouse)	129	1	2120765824	1234924288	3551000576	2343193856	2836268800	1983249664	2659202816	4209018112	1281949056	2680589568	4995828224	10925288448	3066462208	2781435392	2619570432	2925727232
FLNB_MOUSE	Filamin-B - Mus musculus (Mouse)	6	1	58360996	40168248	119673320	50779696	82906312	55015004	18297796	29473404	9552778	16692293	19867888	83465296	43736792	38650792	37961540	42961536
HMCS1_MOUSE	Hydroxymethylglutaryl-CoA synthase, cytoplasmic - Mus musculus (Mouse)	8	1	15917192	15361100	54870152	22689416	34493976	18609948	117732880	116240024	42812176	131626696	205209376	614617280	100791360	99477128	90937976	98940456
RU2A_MOUSE	U2 small nuclear ribonucleoprotein A' - Mus musculus (Mouse)	3	1	1385013	757233	2.25768e+06	1.66654e+06	2.51649e+06	1.84879e+06	51260352	71388848	49970700	7.32116e+06	4.15727e+06	25349498	17050412	16256544	14675401	14189530
HUWE1_MOUSE	E3 ubiquitin-protein ligase HUWE1 - Mus musculus (Mouse)	10	1	10029983	4566659	28598568	11027309	19695106	7.12475e+06	28166882	43647592	13601152	24679844	56693104	211567680	36748764	32813008	28439268	35113444
UBP5_MOUSE	Ubiquitin carboxyl-terminal hydrolase 5 - Mus musculus (Mouse)	13	1	25880674	26111692	91084784	31040140	85135624	26193312	83825168	73842728	42012488	107310520	166340368	930164352	125278720	108743568	103950760	114953328
NSF_MOUSE	Vesicle-fusing ATPase - Mus musculus (Mouse)	4	1	4.19429e+06	1.65091e+06	11620727	4.22902e+06	7.92471e+06	2.01118e+06	7.02775e+06	9863992	1.63868e+06	8686329	15529725	62583900	11014227	9417809	8.10788e+06	10446882
CO1A1_MOUSE	Collagen alpha-1(I) chain precursor - Mus musculus (Mouse)	10	1	1186000640	559208128	1694605952	89832888	335643680	60352836	27513276	640443392	50748752	58532828	149409952	73111744	402768832	364644800	339816256	394052224
PP2BB_MOUSE	Serine/threonine-protein phosphatase 2B catalytic subunit beta isoform - Mus musculus (Mouse)	3	1	2.1353e+06	1.41226e+06	5914503	1.53241e+06	4.23721e+06	1.25665e+06	14773266	10986712	6.26963e+06	14884352	20326132	108441224	13660245	14959099	14929346	16521899
DPYL2_MOUSE	Dihydropyrimidinase-related protein 2 - Mus musculus (Mouse)	28	1	394094336	188487808	1633346176	329117568	791368896	195418320	1656509824	1644472960	1380683776	2146729088	3526220032	21740339200	2601112576	2386599680	2167882752	2456181504
VIME_MOUSE	Vimentin - Mus musculus (Mouse)	29	1	867368000	714444864	1945706624	1220721664	1636396800	906527232	1641392640	1478669056	667351168	1221775360	584834560	1952163200	1148099968	1024795008	994652032	1121552640
TBB2B_MOUSE	Tubulin beta-2B chain - Mus musculus (Mouse)	10	1	898401216	593101696	1890381952	1423674240	2202615296	1002403968	11289910272	10717884416	5377352704	12151748608	16288294912	38004113408	7713418240	7074383872	6342900224	7020344320
CH60_MOUSE	60 kDa heat shock protein, mitochondrial precursor - Mus musculus (Mouse)	19	1	171249248	89767064	280462464	149407696	243910640	101242808	219463216	265865392	145614160	318838304	408758720	2217716480	361938464	322494528	265082432	306803488
ACLY_MOUSE	ATP-citrate synthase - Mus musculus (Mouse)	64	1	4701196800	3686478336	7172388352	4738513920	6379441664	3323431168	10492137472	10557161472	4801490432	10170196992	15742621696	23676499968	7950099968	6986887168	6659020800	7495151104
ACACA_MOUSE	Acetyl-CoA carboxylase 1 - Mus musculus (Mouse)	80	1	5370302976	3675600896	5889852416	6180837888	6281239040	5742713344	4989695488	8197817344	2520754944	6199001088	8943804416	6726227456	5258600448	4556149248	4253012224	4855892480
RS8_MOUSE	40S ribosomal protein S8 - Mus musculus (Mouse)	4	1	168423456	99723976	243950640	178296576	221447040	180873248	170825760	259942112	102136968	152100016	242898048	553448064	226325472	196316896	176280416	200659376
EF2_MOUSE	Elongation factor 2 - Mus musculus (Mouse)	40	1	1046866496	832291968	3566147584	1170005888	2452704256	967924864	1733272448	1639049600	971779584	2189076480	3218765568	16534280192	2818045184	2561905920	2433049088	2788865024
HMGB1_MOUSE	High mobility group protein B1 - Mus musculus (Mouse)	1	0.94	524895	681095	1484604	2973071	2.7959e+06	1.96555e+06	5.3567e+06	7027008	2.2799e+06	12589128	2.85258e+06	21118684	4884135	4543886	4.32855e+06	5.25545e+06
RL10A_MOUSE	60S ribosomal protein L10a - Mus musculus (Mouse)	2	1	25839868	40426464	75918464	56484980	68942200	53552000	47913448	55184336	43503124	73050376	64398272	187870176	72362224	52925416	60431748	71979792
RS24_MOUSE	40S ribosomal protein S24 - Mus musculus (Mouse)	1	0.99	3824509	5.16355e+06	6157278	8536106	6022438	6.85774e+06	3.7436e+06	7163451	4423081	8674396	2.96517e+06	13384617	3.34001e+06	3.26667e+06	2231228	1.89687e+06
ARP2_MOUSE	Actin-related protein 2 - Mus musculus (Mouse)	1	1	2.75168e+06	1537388	12779604	2.64988e+06	4.94982e+06	1.58949e+06	4433691	2123247	1.15826e+06	3803353	5031195	33101494	5719887	6.80675e+06	6.69381e+06	6686919
LYPA1_MOUSE	Acyl-protein thioesterase 1 - Mus musculus (Mouse)	2	1	7.99371e+06	6.1766e+06	50346728	5274810	38610384	6.19639e+06	14787891	15448911	9580573	24874740	42636204	84956576	26028712	26875750	22239124	29731888
RL35A_MOUSE	60S ribosomal protein L35a - Mus musculus (Mouse)	4	1	18478772	19062658	37298428	33447880	33389260	25680300	31376614	33387310	16784262	34734592	31980528	82125984	32692698	25061780	28560596	35789080
RS12_MOUSE	40S ribosomal protein S12 - Mus musculus (Mouse)	1	1	21275344	29045230	67197904	42249552	51607732	33643864	25019822	35733360	21618576	45706952	63856004	270620704	57246960	54497720	51894056	59205340
RL10_MOUSE	60S ribosomal protein L10 - Mus musculus (Mouse)	7	1	120782632	97995648	282577280	173304000	225079360	151979840	223296912	265514736	110903656	194032880	302654368	776514560	230337456	209211568	205086064	237523312
ILF3_MOUSE	Interleukin enhancer-binding factor 3 - Mus musculus (Mouse)	6	1	2.5465e+06	4582690	10357634	4.39878e+06	13964233	2.68094e+06	52708188	56590496	20668620	64724496	71090352	234719184	38626772	39136196	36003808	42235952
RL15_MOUSE	60S ribosomal protein L15 - Mus musculus (Mouse)	8	1	138614688	63687400	202612672	151092688	155676928	137661712	157462128	211468128	81772784	107570344	190054704	403895648	172371088	155568704	147256848	162661360
CTNA2_MOUSE	Catenin alpha-2 - Mus musculus (Mouse)	7	1	4235927	2.3569e+06	13756051	3.99664e+06	10678131	3.18716e+06	23580758	25320636	8.15278e+06	31799480	47643104	188875312	22869954	21100514	19520122	24782940
GTPB1_MOUSE	GTP-binding protein 1 - Mus musculus (Mouse)	6	1	5.17041e+06	5240297	12374752	5.12168e+06	9486485	4.53433e+06	25931482	36023468	12137091	23339080	46177708	134712288	25103172	23369350	21678466	22975748
TENS3_MOUSE	Tensin-3 - Mus musculus (Mouse)	1	0.99	4.91889e+06	3.16483e+06	10629744	881170	1.66301e+06	780471	1.36646e+06	1.7616e+06	493556	0	212068	1.82569e+06	1.88792e+06	2.69143e+06	1.8937e+06	2.60576e+06
SRRM2_MOUSE	Serine/arginine repetitive matrix protein 2 - Mus musculus (Mouse)	1	1	11624.8	18015.1	218260	140366	564483	165209	6617836	11699324	4027322	3134005	2446858	5889981	2614584	1988768	2098265	2.73353e+06
CLIC6_MOUSE	Chloride intracellular channel 6 - Mus musculus (Mouse)	1	1	50575	0	207543	900755	6255398	674383	43394.3	26819.2	1972.02	0	62849.9	24983.8	399836	371865	51673.3	383302
COPB2_MOUSE	Coatomer subunit beta' - Mus musculus (Mouse)	3	1	9905805	9376358	29290132	17738720	28524420	8594009	16076902	15148009	13493335	19824620	23330934	56861416	20185406	19415244	15417773	18028662
RAE1L_MOUSE	mRNA export factor - Mus musculus (Mouse)	1	0.99	3363769	7.49385e+06	3.80373e+06	2.99348e+06	2.98226e+06	3.49723e+06	7765838	6.91103e+06	4.24192e+06	6.68586e+06	5.44709e+06	10697115	5845942	4174719	6.45003e+06	7268603
TBB2A_MOUSE	Tubulin beta-2A chain - Mus musculus (Mouse)	1	1	20241384	11965848	47165552	29209400	40398720	19607098	110805296	104024216	52618276	131212160	171742432	412555072	100730448	85496392	92467904	100538312
NP1L1_MOUSE	Nucleosome assembly protein 1-like 1 - Mus musculus (Mouse)	3	1	4.05097e+06	5830165	51254992	13626665	23677152	4214307	34868348	47058444	17975024	23432704	11775872	173278624	25674226	24976542	22061360	23851042
RCC1_MOUSE	Regulator of chromosome condensation - Mus musculus (Mouse)	2	1	20912010	15762428	21816536	19247600	22042244	13842646	44498232	21879360	22744280	29238094	42714968	74337808	29101732	29754496	17410414	32116952
RLA0_MOUSE	60S acidic ribosomal protein P0 - Mus musculus (Mouse)	7	1	181648032	146566656	412408128	226194016	344525728	172997584	251844448	311961472	165928432	258649344	367387584	1148287360	308181344	268586464	256934736	272050208
RL36A_MOUSE	60S ribosomal protein L36a - Mus musculus (Mouse)	3	1	64773668	43512152	76671528	51484024	63672456	74061288	49211084	55994244	28119960	44843064	56822948	118335416	65304348	55798608	58641744	65220556
RL19_MOUSE	60S ribosomal protein L19 - Mus musculus (Mouse)	7	1	1005787648	495273216	495610976	491469664	478621984	1057425408	246707392	356108064	337208064	284749664	406811392	591671040	537589568	443437344	482448704	564640960
COR1A_MOUSE	Coronin-1A - Mus musculus (Mouse)	1	1	8916023	9156217	26315590	2183846	3.9968e+06	1.53034e+06	1.59741e+06	1.57667e+06	348988	1.81222e+06	3.78909e+06	13638200	6.53652e+06	5.55505e+06	6063829	5562686
RL32_MOUSE	60S ribosomal protein L32 - Mus musculus (Mouse)	1	0.92	27720936	22654180	24334040	22384766	19878272	26862762	12713058	12557548	9914697	12982776	10969670	19382740	17855282	16349886	16621624	19650396
RL34_MOUSE	60S ribosomal protein L34 - Mus musculus (Mouse)	3	1	114486784	83420720	174142208	125475376	155639568	126102880	150766544	176518912	90471416	127322440	157007712	291604224	155445696	138548032	130175984	155579824
THIKA_MOUSE	3-ketoacyl-CoA thiolase A, peroxisomal precursor - Mus musculus (Mouse)	4	1	24034314	10285619	54018804	29345188	36447264	21004654	18129702	17562424	3.63209e+06	24251982	30545102	103108936	22505692	18652250	15033271	18621114
PSD12_MOUSE	26S proteasome non-ATPase regulatory subunit 12 - Mus musculus (Mouse)	4	1	9274817	6016531	31814546	12688054	19221918	8553263	23812694	26295764	7636344	24736798	35702096	132763656	19385318	17534360	15995087	16340187
LEG1_MOUSE	Galectin-1 - Mus musculus (Mouse)	1	0.98	3.72462e+06	5.01721e+06	11719151	10404019	9849601	6112974	82385.3	86193.3	106194	329767	201052	733934	3.31381e+06	2.83721e+06	2835457	3.61875e+06
IDH3A_MOUSE	Isocitrate dehydrogenase [NAD] subunit alpha, mitochondrial OS=Mus musculus GN=Idh3a PE=1 SV=1	1	1	498712	443820	1.99647e+06	1.25111e+06	3.19542e+06	439258	2.94126e+06	2.50864e+06	1.05935e+06	1.28453e+06	2.2201e+06	41030136	3262076	2.07161e+06	2.88649e+06	4.17257e+06
CAPZB_MOUSE	F-actin-capping protein subunit beta OS=Mus musculus GN=Capzb PE=1 SV=3	8	1	130568408	141969056	373622880	164700720	241981808	149239584	125419176	146244304	92858200	137373408	230928256	886837504	246369120	219369984	211033264	241465440
KCRB_MOUSE	Creatine kinase B-type OS=Mus musculus GN=Ckb PE=1 SV=1	9	1	40830268	25522168	61402404	51459104	70272024	48577676	240891776	148860560	60456472	396920000	114337872	769726912	146266608	146372528	117627760	133226608
ADDA_MOUSE	Alpha-adducin OS=Mus musculus GN=Add1 PE=1 SV=2	10	1	23875718	12138871	84698584	42300152	71569280	29656816	59663964	79725304	24938840	46682308	94958760	407463584	73548352	69873928	62104472	77098536
SYWC_MOUSE	Tryptophanyl-tRNA synthetase, cytoplasmic OS=Mus musculus GN=Wars PE=2 SV=2	7	1	39916668	25645408	75688856	47066676	72084376	27573512	96007440	100885944	35618416	83259264	116576960	319445664	56366396	56253964	49043660	49973660
ATPO_MOUSE	ATP synthase subunit O, mitochondrial OS=Mus musculus GN=Atp5o PE=1 SV=1	3	1	6947446	6122815	18638942	17395962	17758976	14782574	12427245	13307226	4.74327e+06	19403788	16703833	115763736	17963286	13865153	13366177	16602324
SPTB2_MOUSE	Spectrin beta chain, brain 1 OS=Mus musculus GN=Sptbn1 PE=1 SV=2	18	1	191837936	108386128	448643264	217448368	368056832	191416320	41530476	48589352	16737093	44070632	86477040	272006304	145389632	140147648	139248688	153614704
NDUS7_MOUSE	NADH dehydrogenase [ubiquinone] iron-sulfur protein 7, mitochondrial OS=Mus musculus GN=Ndufs7 PE=1 SV=1	1	0.98	1994010	1.23759e+06	4.1413e+06	3215443	4945442	2.22405e+06	4302952	4061147	2.12516e+06	4.19754e+06	3.7865e+06	10497768	4276307	3.25287e+06	3.73163e+06	4556890
TCPE_MOUSE	T-complex protein 1 subunit epsilon OS=Mus musculus GN=Cct5 PE=1 SV=1	15	1	152438736	121925176	406625504	224236240	345437856	140885584	472624032	483325792	212667344	452037760	654950080	2036789248	449745600	390452000	366604992	412645280
CMC1_MOUSE	Calcium-binding mitochondrial carrier protein Aralar1 OS=Mus musculus GN=Slc25a12 PE=1 SV=1	5	1	22167736	12288249	47827120	38640908	59001172	22620744	42555436	41728808	11911167	43101280	61871396	148673824	48217784	40904844	36352796	44914168
GNAQ_MOUSE	Guanine nucleotide-binding protein G(q) subunit alpha OS=Mus musculus GN=Gnaq PE=1 SV=3	2	1	2.62706e+06	2708744	9772928	6.331e+06	6915792	4.34161e+06	5280190	9541286	4.8665e+06	14285384	18309214	68036288	14161954	11048085	10603960	11777524
DCLK1_MOUSE	Serine/threonine-protein kinase DCLK1 OS=Mus musculus GN=Dclk1 PE=1 SV=1	10	1	7.19114e+06	7.86876e+06	16831992	11152408	20476410	10544162	182781248	188440192	95342088	200237776	312577408	902612672	132826432	128410696	117447904	134670736
KCC2B_MOUSE	Calcium/calmodulin-dependent protein kinase type II beta chain OS=Mus musculus GN=Camk2b PE=1 SV=2	1	0.84	32871.3	190458	33959.3	1724.54	58484.4	68358.9	3182168	3.05476e+06	1.0491e+06	3.24702e+06	4648814	13063026	1.24918e+06	798227	926664	850226
NCDN_MOUSE	Neurochondrin OS=Mus musculus GN=Ncdn PE=1 SV=1	1	0.99	33385.5	9580.57	479278	238148	404613	93608	2963493	1.98304e+06	454318	4457478	7.03592e+06	29244310	1.5752e+06	1.46423e+06	1.35339e+06	1.03971e+06
VATH_MOUSE	Vacuolar proton pump subunit H OS=Mus musculus GN=Atp6v1h PE=1 SV=1	2	1	3.92621e+06	1.82701e+06	10313028	5800643	9995879	1.39452e+06	12825170	18740900	3.7666e+06	11308761	24187226	53429364	12271710	13902966	12148006	13190660
NCKP1_MOUSE	Nck-associated protein 1 OS=Mus musculus GN=Nckap1 PE=2 SV=2	7	1	14786904	10789139	49198060	26069864	35953348	22929180	34492632	40190464	9039996	30242462	53899292	182134896	34575944	27182606	31633396	34398116
TBAL3_MOUSE	Tubulin alpha chain-like 3 OS=Mus musculus GN=Tubal3 PE=2 SV=1	1	1	1095503	1.33458e+06	4.71695e+06	2.19132e+06	5321273	1.65592e+06	9255640	11959725	7584459	14748052	25349794	66111304	10963474	9720957	7881631	9448879
KPYM_MOUSE	Pyruvate kinase isozymes M1/M2 OS=Mus musculus GN=Pkm2 PE=1 SV=4	41	1	2939541248	2174368512	6144026624	3215431168	4873369088	2610533632	6902710784	6887843840	3522654720	5588111360	7707259904	21461037056	5538727424	5075069440	4653487616	5227155968
DNM1L_MOUSE	Dynamin-1-like protein OS=Mus musculus GN=Dnm1l PE=1 SV=2	5	1	18812002	15853770	40057424	26184822	48085624	19666442	58192748	62824272	18430402	56222488	91099776	211183488	43159592	36941044	38056792	43479368
NDUS1_MOUSE	NADH-ubiquinone oxidoreductase 75 kDa subunit, mitochondrial OS=Mus musculus GN=Ndufs1 PE=1 SV=1	3	1	2.60602e+06	3.12174e+06	10148072	3.73868e+06	9951672	2.31425e+06	9334529	6.7445e+06	2238097	12372018	8850930	66073564	11039944	10250509	9519014	11252826
TPIS_MOUSE	Triosephosphate isomerase OS=Mus musculus GN=Tpi1 PE=1 SV=3	10	1	293027712	278809664	526772224	430990784	499406720	432947488	374766400	354008032	246897632	374962624	409497888	1072195712	374214112	360189792	330292352	355693216
NFL_MOUSE	Neurofilament light polypeptide OS=Mus musculus GN=Nefl PE=1 SV=5	2	1	50848816	61345280	777196096	61732368	91930064	46726336	93533760	81621808	31960130	85637400	44821864	148013648	129514816	111891200	115023112	130036352
ALDH2_MOUSE	Aldehyde dehydrogenase, mitochondrial OS=Mus musculus GN=Aldh2 PE=1 SV=1	1	0.99	389546	1.01403e+06	2.35908e+06	2599712	3499856	650505	2.58469e+06	1.26494e+06	684595	1.60286e+06	2.13879e+06	6780684	1.52566e+06	3.12726e+06	1.66967e+06	3.68411e+06
VATB2_MOUSE	Vacuolar ATP synthase subunit B, brain isoform OS=Mus musculus GN=Atp6v1b2 PE=1 SV=1	5	1	4.97364e+06	5.95695e+06	31719444	5427999	11680010	40300560	24421140	26159294	50822052	36763240	22700036	99273448	20454972	15261529	25374396	38953472
COF1_MOUSE	Cofilin-1 OS=Mus musculus GN=Cfl1 PE=1 SV=3	8	1	186186800	143397840	453034496	249378400	316854560	198010368	281502944	363312544	173619248	391598368	456042816	2021846784	361298272	346342496	324098368	334290464
SEP11_MOUSE	Septin-11 OS=Mus musculus GN=Sept11 PE=1 SV=4	3	1	2.34232e+06	3.09703e+06	9811643	6954248	7.38934e+06	3.78351e+06	6658397	5.47082e+06	3539279	7369217	8306781	58318144	9791185	6860445	8434587	9301452
VA0D1_MOUSE	Vacuolar proton pump subunit d 1 OS=Mus musculus GN=Atp6v0d1 PE=1 SV=2	1	0.97	904177	709438	3230658	1.06002e+06	1.5917e+06	532136	1.24839e+06	1.1324e+06	1.06371e+06	2.58845e+06	4.12455e+06	18268158	2496204	2099794	1.56223e+06	2.39521e+06
EFTU_MOUSE	Elongation factor Tu, mitochondrial OS=Mus musculus GN=Tufm PE=1 SV=1	10	1	93187000	72125856	240556352	143480144	211261024	100513392	242898736	207457648	119133824	228636144	336795904	946261312	210168368	192072192	189704528	203769056
GDIB_MOUSE	Rab GDP dissociation inhibitor beta OS=Mus musculus GN=Gdi2 PE=1 SV=1	4	1	12685118	10296661	23656950	22262160	25627082	16954126	33518132	25480852	10915053	51767136	23015858	119610312	26307952	19085452	19472376	20894984
VATA_MOUSE	Vacuolar ATP synthase catalytic subunit A OS=Mus musculus GN=Atp6v1a PE=1 SV=2	18	1	104455488	78376448	262943040	98253704	189511744	65463152	244374208	209316624	109673936	248047328	446462912	1584747648	289710880	249080624	239189392	270375072
ATLA1_MOUSE	Atlastin-1 OS=Mus musculus GN=Spg3a PE=1 SV=1	1	0.99	53985.3	0	0	0	99628.4	0	2.09547e+06	2.38031e+06	557570	2275575	5.23988e+06	13961069	1.16703e+06	2046699	1.6882e+06	1.6288e+06
AINX_MOUSE	Alpha-internexin OS=Mus musculus GN=Ina PE=1 SV=2	3	1	4326519	2675313	6.03832e+06	7384036	5231469	3.65378e+06	29603538	24545232	10662531	29745840	26632160	57013588	14228723	12731365	12642796	14624435
PGK1_MOUSE	Phosphoglycerate kinase 1 OS=Mus musculus GN=Pgk1 PE=1 SV=4	8	1	24038878	26751658	50519560	44670036	62271108	36952864	151665232	99948616	41390968	234370544	65047404	329443232	94534776	82536136	76449904	82585344
FSCN1_MOUSE	Fascin OS=Mus musculus GN=Fscn1 PE=1 SV=4	10	1	91421616	84809272	265766720	128951160	212390640	113981600	235072976	240437312	124693208	340742240	369690560	1304774144	284854112	233908688	225217360	264805616
LDHB_MOUSE	L-lactate dehydrogenase B chain OS=Mus musculus GN=Ldhb PE=1 SV=2	5	1	7627269	4.78782e+06	23883110	20760972	32764112	16202569	50325808	46903588	20045572	60854544	75909864	389856832	58967152	58804056	49164448	56227088
SSDH_MOUSE	Succinate-semialdehyde dehydrogenase, mitochondrial OS=Mus musculus GN=Aldh5a1 PE=1 SV=1	1	0.85	2.32918e+06	7788429	141362	1.03494e+06	2.51163e+06	2.89896e+06	131407	4021682	1.17002e+06	5894149	3892740	721510	3590055	2.78506e+06	779799	1.17893e+06
NCOA5_MOUSE	Nuclear receptor coactivator 5 OS=Mus musculus GN=Ncoa5 PE=1 SV=1	5	1	8741983	8.05846e+06	13890730	9328748	12887137	11001421	24565106	26666836	12850390	19026264	35693892	292948128	30231094	25624136	24286304	29004148
MYO5A_MOUSE	Myosin-Va OS=Mus musculus GN=Myo5a PE=1 SV=1	2	1	13076751	5629763	10796542	1088733	6998348	1.40647e+06	10717616	21720302	4432468	4954408	8214530	21916746	12959206	5.30779e+06	7.9538e+06	10469641
1433B_MOUSE	14-3-3 protein beta/alpha OS=Mus musculus GN=Ywhab PE=1 SV=3	9	1	214778032	169778864	546182848	272251040	530674016	175654368	427791680	335097696	210922608	616735552	545283712	2576081152	536992000	461612032	423694848	480349408
ECHA_MOUSE	Trifunctional enzyme subunit alpha, mitochondrial OS=Mus musculus GN=Hadha PE=1 SV=1	10	1	62274772	39659000	166770064	82990144	136126752	65688404	56222916	62266960	24266086	59889268	96267648	307096160	91131680	83857584	78943240	92721760
SKP1_MOUSE	S-phase kinase-associated protein 1 OS=Mus musculus GN=Skp1 PE=1 SV=3	1	1	5281517	7.98325e+06	13246339	11494781	11989755	8847733	7.47514e+06	8549027	5.77306e+06	8570631	13566395	75361432	16107252	14586435	15407234	15911532
CSN2_MOUSE	COP9 signalosome complex subunit 2 OS=Mus musculus GN=Cops2 PE=1 SV=1	2	0.99	4.14489e+06	1.03481e+06	10324563	1.92923e+06	6184571	2.38635e+06	1577395	2.73708e+06	1.56342e+06	2.48706e+06	7.94582e+06	36350884	4.9977e+06	5.42573e+06	5356942	4.9078e+06
IF4B_MOUSE	Eukaryotic translation initiation factor 4B OS=Mus musculus GN=Eif4b PE=1 SV=1	3	1	53671.9	619568	946447	453070	716131	282168	9208806	14381650	5.23692e+06	969474	1.60264e+06	49744272	5448554	3589882	3150390	4.01455e+06
VATE1_MOUSE	Vacuolar proton pump subunit E 1 OS=Mus musculus GN=Atp6v1e1 PE=1 SV=2	2	1	2336931	2.19757e+06	12628509	1.78324e+06	8590245	1659988	6313510	8518104	2.96465e+06	7.56603e+06	14812420	83850952	10338280	9237724	8311277	10424620
TRFE_MOUSE	Serotransferrin OS=Mus musculus GN=Tf PE=1 SV=1	1	1	4.061e+06	2106162	4166112	4.01578e+06	5883472	4362616	5051542	3.41927e+06	3.82035e+06	5.63539e+06	2.82243e+06	7.91383e+06	4.39398e+06	3.84381e+06	3.58628e+06	6.11618e+06
OPA1_MOUSE	Dynamin-like 120 kDa protein, mitochondrial OS=Mus musculus GN=Opa1 PE=1 SV=1	1	1	3.68831e+06	1.18728e+06	5.14464e+06	2.68972e+06	4412589	2.2731e+06	4686996	6494668	2.73027e+06	5644281	8444185	22926344	4.15353e+06	3.73916e+06	2.04736e+06	1.951e+06
4F2_MOUSE	4F2 cell-surface antigen heavy chain OS=Mus musculus GN=Slc3a2 PE=1 SV=1	2	1	21465880	9404464	45403912	25788160	36103780	17788396	7.05557e+06	3137320	1.28814e+06	7163599	4678622	27154744	18354936	16073066	14646289	18546082
PDS5A_MOUSE	Sister chromatid cohesion protein PDS5 homolog A OS=Mus musculus GN=Pds5a PE=2 SV=2	2	1	5.34798e+06	2.28622e+06	8690219	1.8131e+06	5128626	1.54561e+06	7285187	12079660	2303574	6025425	10855246	42139272	7.07728e+06	4832021	4.47851e+06	3393137
GHC1_MOUSE	Mitochondrial glutamate carrier 1 OS=Mus musculus GN=Slc25a22 PE=1 SV=1	2	1	1.35178e+06	2.22575e+06	3.09785e+06	2815765	1.4324e+06	649953	5100586	6.55003e+06	1.43359e+06	5.6277e+06	7.74709e+06	22890520	5517847	4.97687e+06	4640326	4.46933e+06
PYGB_MOUSE	Glycogen phosphorylase, brain form OS=Mus musculus GN=Pygb PE=1 SV=3	14	1	237151808	162405904	475511040	360040192	406966048	183431264	723668096	221879824	229980224	726349760	351002816	702463808	388508928	320327808	332928576	390783776
SV2A_MOUSE	Synaptic vesicle glycoprotein 2A OS=Mus musculus GN=Sv2a PE=1 SV=1	1	0.97	90086.9	72018.8	94283.1	7019.52	70927.4	7411.04	417456	507013	171539	510449	667545	2.6876e+06	345260	238899	364171	346333
STXB1_MOUSE	Syntaxin-binding protein 1 OS=Mus musculus GN=Stxbp1 PE=1 SV=2	7	1	4081120	3.76561e+06	13019090	5.53452e+06	10256987	5.26639e+06	37368936	35712776	17424358	45806440	71968392	292156256	42464328	37473236	34686608	39866784
PPAC_MOUSE	Low molecular weight phosphotyrosine protein phosphatase OS=Mus musculus GN=Acp1 PE=2 SV=3	1	0.98	1.20968e+06	883716	3271005	2801875	2.43532e+06	3.07911e+06	3.26429e+06	4.12654e+06	1.8646e+06	5.60202e+06	4487288	13597620	4017648	3.53075e+06	4.1693e+06	4.44235e+06
GNAI2_MOUSE	Guanine nucleotide-binding protein G(i), alpha-2 subunit OS=Mus musculus GN=Gnai2 PE=1 SV=4	5	1	128537432	95089616	291653216	142046496	225082384	99198784	114036128	103009000	61936004	105192592	180676336	617493760	178683808	170861296	156426336	184708448
KCY_MOUSE	UMP-CMP kinase OS=Mus musculus GN=Cmpk1 PE=1 SV=1	5	1	8780381	11063797	34182292	11118023	19578390	7.66473e+06	14223700	22380760	7.6804e+06	20966280	40623864	232475440	25162032	17928088	16744263	18662624
RBP2_MOUSE	E3 SUMO-protein ligase RanBP2 OS=Mus musculus GN=Ranbp2 PE=1 SV=1	7	1	13975394	6.55439e+06	36424580	19109558	30043660	9231416	64325072	129197968	42431376	15478870	35677264	103529968	38455788	34485760	34524332	39852052
DPYL1_MOUSE	Dihydropyrimidinase-related protein 1 OS=Mus musculus GN=Crmp1 PE=1 SV=1	18	1	34774924	29347024	46976052	36263184	38765500	32239678	593020160	651012352	318721632	676610048	987724672	3202939904	458629984	418279520	414015712	484097568
AP2M1_MOUSE	AP-2 complex subunit mu-1 OS=Mus musculus GN=Ap2m1 PE=1 SV=1	1	0.85	6966372	2889194	5469233	6.95311e+06	6125410	4.19135e+06	6959573	4.5456e+06	2.14319e+06	5056044	5426567	13390264	7657395	6329441	5145348	4246045
G3P_MOUSE	Glyceraldehyde-3-phosphate dehydrogenase OS=Mus musculus GN=Gapdh PE=1 SV=2	26	1	1957893888	1823889664	4845010432	2647697152	4021581056	2095542912	5528525312	5338991104	3176873216	5849779200	7943194624	26575552512	5451557376	4583541760	4454238720	5095710720
NCAM1_MOUSE	Neural cell adhesion molecule 1 OS=Mus musculus GN=Ncam1 PE=1 SV=3	3	1	1.01367e+06	497782	1.44156e+06	945160	1.52821e+06	1.05347e+06	7306536	7.90444e+06	3.55491e+06	18074038	10187593	41199736	5007293	4400772	4974911	6.19e+06
NEUM_MOUSE	Neuromodulin OS=Mus musculus GN=Gap43 PE=1 SV=1	1	0.98	70615.8	73626.5	81055.6	21122.6	128414	53832.1	831792	676166	407595	1.39245e+06	1.55042e+06	11320400	1285484	1.36737e+06	834065	856289
CAZA2_MOUSE	F-actin-capping protein subunit alpha-2 OS=Mus musculus GN=Capza2 PE=1 SV=3	2	1	17416304	14755401	42336504	21425302	32795156	17715882	28768312	25423716	13903758	37957656	28425306	119628688	34172544	27300622	26073128	39141604
SEPT5_MOUSE	Septin-5 OS=Mus musculus GN=Sept5 PE=1 SV=2	1	0.96	306748	190521	3.13564e+06	603822	2229313	413909	4.69973e+06	4258245	2.93574e+06	5.43156e+06	8637702	41958684	5.93286e+06	6.20366e+06	6503738	7128401
HBB1_MOUSE	Hemoglobin subunit beta-1 OS=Mus musculus GN=Hbb-b1 PE=1 SV=2	10	1	4575051776	3316023552	13526592512	5729754624	12557746176	5044653056	1046077504	1237634816	752469184	1202001792	2376303104	11262021632	4416167936	4006733056	3762054400	4119603200
HXK1_MOUSE	Hexokinase-1 OS=Mus musculus GN=Hk1 PE=1 SV=2	8	1	14974395	9932962	47132332	22446536	54914684	13265806	25864020	27436876	12387214	30709700	53201624	212456528	41964148	36169780	36849128	42298540
ALBU_MOUSE	Serum albumin OS=Mus musculus GN=Alb PE=1 SV=3	14	1	1227818752	1006976192	1152947456	1036727808	1249931392	1474869632	1012732928	955818048	1169652224	1009186560	995000128	1495359744	1037841600	994963200	935138688	1070408512
MAP1B_MOUSE	Microtubule-associated protein 1B OS=Mus musculus GN=Map1b PE=1 SV=1	49	1	250363472	212457600	555438528	98837600	190399648	82471216	1529890048	2993452032	1087789056	702018496	1426997248	6389864960	1222971264	1092326912	1043986816	1170330496
GPDM_MOUSE	Glycerol-3-phosphate dehydrogenase, mitochondrial OS=Mus musculus GN=Gpd2 PE=1 SV=2	4	1	5619816	4.78216e+06	16770671	3.76758e+06	16002406	4345997	8451642	5435852	3.24012e+06	8.26798e+06	13603769	48849720	9187519	8740142	8860282	9609202
NDRG2_MOUSE	Protein NDRG2 OS=Mus musculus GN=Ndrg2 PE=1 SV=1	2	1	2380492	2.02112e+06	5614671	2.66821e+06	4.96479e+06	2.26131e+06	14148438	9742274	4257577	8132060	10132034	51883768	7292820	6728865	6.58925e+06	7242485
TKT_MOUSE	Transketolase OS=Mus musculus GN=Tkt PE=1 SV=1	7	1	16548301	23936428	36764880	33800596	49337648	27736796	110686080	69517736	32526224	202941136	29177944	232621856	62012988	55769828	58699820	67105712
AT2A2_MOUSE	Sarcoplasmic/endoplasmic reticulum calcium ATPase 2 OS=Mus musculus GN=Atp2a2 PE=1 SV=2	8	1	35103376	25037804	103895568	55639140	77865304	38944296	87362776	101848432	35595712	84695624	132121360	439362784	106036008	87778520	89423808	95404112
AP2A1_MOUSE	AP-2 complex subunit alpha-1 OS=Mus musculus GN=Ap2a1 PE=1 SV=1	13	1	61908148	36234064	175741984	83682160	143606272	59652736	95042152	118926088	39421820	95965624	162055952	508937120	106345232	95607792	94162400	95673744
ODP2_MOUSE	Dihydrolipoyllysine-residue acetyltransferase component of pyruvate dehydrogenase complex, mitochondrial OS=Mus musculus GN=Dlat PE=1 SV=2	1	0.97	1420264	1.76585e+06	5308356	2858092	5714179	2.31304e+06	9381650	2992069	1.84404e+06	7.08474e+06	6515244	17704934	4.03977e+06	3343412	4926040	5.14152e+06
ALDOA_MOUSE	Fructose-bisphosphate aldolase A OS=Mus musculus GN=Aldoa PE=1 SV=2	2	1	3340074	6.38493e+06	13060842	10448410	13201010	9867862	13403414	11197692	5849120	24579694	5924681	38284216	12163685	8960101	9131080	9948370
PRDX6_MOUSE	Peroxiredoxin-6 OS=Mus musculus GN=Prdx6 PE=1 SV=3	10	1	30252628	21767768	86777048	38727156	75317480	31874908	73774792	81074304	42770240	112046576	142531472	660305216	115803144	101007360	88227408	105551184
VATC1_MOUSE	Vacuolar proton pump subunit C 1 OS=Mus musculus GN=Atp6v1c1 PE=1 SV=4	1	0.97	586075	137720	1418910	402068	613623	138954	803667	1.32268e+06	157293	1718258	3.48248e+06	13443958	349441	613825	146326	150024
GPM6A_MOUSE	Neuronal membrane glycoprotein M6-a OS=Mus musculus GN=Gpm6a PE=1 SV=1	1	1	220140	1.28446e+06	694065	489970	1.40966e+06	572947	17648420	12775717	6044956	18107778	19651632	83186176	11779669	10855070	12206736	12737273
ACTZ_MOUSE	Alpha-centractin OS=Mus musculus GN=Actr1a PE=2 SV=1	5	1	33097856	24347142	95291392	41944644	72925728	32274608	99616640	83530632	46240216	94359920	110344400	334670432	73354072	60431996	59151012	65293208
CISY_MOUSE	Citrate synthase, mitochondrial OS=Mus musculus GN=Cs PE=1 SV=1	3	1	6.12911e+06	3.67439e+06	19685412	11236616	18313560	8011609	32831212	24714490	3011397	66672272	16848330	180731488	29598172	28239352	28837024	30699162
RAC1_MOUSE	Ras-related C3 botulinum toxin substrate 1 OS=Mus musculus GN=Rac1 PE=1 SV=1	2	1	14708672	7886015	25363760	15700436	21181388	14334414	4.11616e+06	4.13119e+06	576536	7924011	9184949	57510100	16478846	19134744	15767599	16771912
SEPT7_MOUSE	Septin-7 OS=Mus musculus GN=Sept7 PE=1 SV=1	3	1	19109606	17813956	60605456	30892698	45707524	21211952	30068558	26720378	14040833	29825718	35160656	115672624	36572404	36204124	34761656	38097836
PRDX2_MOUSE	Peroxiredoxin-2 OS=Mus musculus GN=Prdx2 PE=1 SV=3	9	1	440831552	425796128	1591468928	672541376	1580310528	627516544	926814848	854747584	587965120	1242629760	1825711872	6123807744	1386899200	1249119488	1164652800	1306207104
DPYL5_MOUSE	Dihydropyrimidinase-related protein 5 OS=Mus musculus GN=Dpysl5 PE=1 SV=1	15	1	15254582	13999733	19889704	13685537	20661852	22701166	339659808	351242208	180872304	450249248	485429952	1878081792	242634816	208791664	207467088	223921552
ODPA_MOUSE	Pyruvate dehydrogenase E1 component subunit alpha, somatic form, mitochondrial OS=Mus musculus GN=Pdha1 PE=1 SV=1	2	0.99	4.48405e+06	4.33834e+06	9458255	11401118	10336629	6514424	9872880	14321249	3479615	13685313	12130623	36245636	13474462	13349524	11249392	13604500
SAHH3_MOUSE	Putative adenosylhomocysteinase 2 OS=Mus musculus GN=Ahcyl1 PE=1 SV=1	1	0.99	1.79167e+06	1156237	6231467	3.6169e+06	5.74457e+06	2.98053e+06	4553806	2.93243e+06	1.43839e+06	3.00644e+06	4440571	17255712	3642058	3.63614e+06	3.64454e+06	3.84321e+06
QCR2_MOUSE	Cytochrome b-c1 complex subunit 2, mitochondrial OS=Mus musculus GN=Uqcrc2 PE=1 SV=1	10	1	82824288	55467680	190616240	120931520	181879776	93285360	169180960	170907280	87006320	173369120	230463344	789207616	178793984	165008512	156297584	177324736
HS12A_MOUSE	Heat shock 70 kDa protein 12A OS=Mus musculus GN=Hspa12a PE=1 SV=1	6	1	14417764	4405570	41290820	14658593	24210132	6723577	9164496	13599306	2.88935e+06	19904388	38584512	173267328	26336110	25805170	27138700	31135194
MARCS_MOUSE	Myristoylated alanine-rich C-kinase substrate OS=Mus musculus GN=Marcks PE=1 SV=2	6	1	19151762	18868716	141721216	33340062	77669304	35070948	22311152	20543232	10536933	37449840	35891864	414716864	69496200	67300984	58857776	71359264
TAU_MOUSE	Microtubule-associated protein tau OS=Mus musculus GN=Mapt PE=1 SV=3	3	1	275499	173069	558299	243537	552136	259642	1.96822e+06	3.5846e+06	1.91758e+06	4775505	6306076	85217640	7796181	4679174	7.44507e+06	7.69971e+06
PA1B2_MOUSE	Platelet-activating factor acetylhydrolase IB subunit beta OS=Mus musculus GN=Pafah1b2 PE=1 SV=2	2	1	10053404	9801988	26098100	18104802	30935358	12562140	30617160	30127404	17438228	52818376	37982848	194950144	20859764	17999448	16487941	16320030
AT5F1_MOUSE	ATP synthase subunit b, mitochondrial OS=Mus musculus GN=Atp5f1 PE=1 SV=1	2	1	12455955	11586865	27109452	18624460	27879088	12966202	25864048	24260512	13498640	33125608	28920180	67652008	25709248	22383458	21884438	25956296
PEBP1_MOUSE	Phosphatidylethanolamine-binding protein 1 OS=Mus musculus GN=Pebp1 PE=1 SV=3	2	1	712246	1.56228e+06	2.91793e+06	3.64513e+06	7652421	3724109	28322858	20032278	3.91007e+06	63811144	5622218	81235784	18894618	19641040	15983648	18649186
KAPCB_MOUSE	cAMP-dependent protein kinase catalytic subunit beta OS=Mus musculus GN=Prkacb PE=1 SV=2	1	0.99	771818	610220	2468967	1.35278e+06	2.67594e+06	1.26977e+06	4.45229e+06	7.34558e+06	1.81057e+06	5703229	9395570	23869806	2.53439e+06	2283540	2.01429e+06	1.48884e+06
DLDH_MOUSE	Dihydrolipoyl dehydrogenase, mitochondrial OS=Mus musculus GN=Dld PE=1 SV=2	1	0.98	179188	462633	534512	547833	831377	555185	2.19675e+06	1.23635e+06	794316	5070195	1.2997e+06	6.57019e+06	1.57371e+06	1564124	1.35311e+06	1.50429e+06
RTN4_MOUSE	Reticulon-4 OS=Mus musculus GN=Rtn4 PE=1 SV=2	17	1	26112146	19137410	40175584	22078462	76328696	23312940	529701504	653146816	332556160	69479864	103293592	887991360	189123760	177816720	159165472	191863120
SERC_MOUSE	Phosphoserine aminotransferase OS=Mus musculus GN=Psat1 PE=1 SV=1	4	1	2.50033e+06	2.33636e+06	5.79957e+06	4.53803e+06	5.40804e+06	2.79812e+06	23683064	20140604	5.65368e+06	47299612	12796526	73897944	18887088	15772030	14503730	16341370
NDUAA_MOUSE	NADH dehydrogenase [ubiquinone] 1 alpha subcomplex subunit 10, mitochondrial OS=Mus musculus GN=Ndufa10 PE=1 SV=1	4	1	12608220	5.00172e+06	18308870	25278374	32136994	11063568	17232562	25705924	9084812	13251413	26842684	78703152	6702115	5.43286e+06	3.98924e+06	2240368
QCR1_MOUSE	Cytochrome b-c1 complex subunit 1, mitochondrial OS=Mus musculus GN=Uqcrc1 PE=1 SV=1	8	1	44166872	38998104	90184816	67887128	82990496	45684036	80482232	74709632	38652496	93319968	99207016	350367648	90098480	82258184	73422160	80982336
KCC2G_MOUSE	Calcium/calmodulin-dependent protein kinase type II gamma chain OS=Mus musculus GN=Camk2g PE=1 SV=1	3	1	3.15762e+06	969417	7.68748e+06	6.46474e+06	6814621	4923497	29672052	24556192	5.85464e+06	25156996	36441772	97923440	13645454	13359218	13405595	11609421
RTN1_MOUSE	Reticulon-1 OS=Mus musculus GN=Rtn1 PE=1 SV=1	3	1	2.23797e+06	1.1846e+06	6908836	3173201	5.49639e+06	2225197	167795856	197146016	81569976	186932944	348877344	851188608	164606176	146005792	147689456	158213328
AATM_MOUSE	Aspartate aminotransferase, mitochondrial OS=Mus musculus GN=Got2 PE=1 SV=1	1	1	0	0	0	796347	828195	219527	5568589	2.62221e+06	350951	15520447	0	4.99406e+06	479987	1.30236e+06	1.84746e+06	2421721
GNAO_MOUSE	Guanine nucleotide-binding protein G(o) subunit alpha OS=Mus musculus GN=Gnao1 PE=1 SV=3	9	1	41690636	30213432	91659488	48211116	74252696	44908344	266915824	259593328	131158016	265116688	396485024	1142564480	211309856	197097152	171103904	210283424
LDHA_MOUSE	L-lactate dehydrogenase A chain OS=Mus musculus GN=Ldha PE=1 SV=3	15	1	704530880	658044480	1514264832	703331776	1117248128	595130048	1172026112	1055057536	747543296	1084952192	1676138368	5629917184	1310046080	1209954176	1145364736	1303901952
MDHC_MOUSE	Malate dehydrogenase, cytoplasmic OS=Mus musculus GN=Mdh1 PE=1 SV=3	2	1	8599838	9154313	15955574	18698302	20641896	11149936	32558336	19505782	9169900	48919004	12469496	56825232	22377862	21507412	18887152	23703442
ANXA5_MOUSE	Annexin A5 OS=Mus musculus GN=Anxa5 PE=1 SV=1	1	0.99	1.88562e+06	2146471	4931375	8009761	7.93795e+06	5.82671e+06	438010	923600	349701	1.131e+06	517760	2921293	2926782	2635408	2.67277e+06	2.656e+06
SNAG_MOUSE	Gamma-soluble NSF attachment protein OS=Mus musculus GN=Napg PE=1 SV=1	1	0.99	0	0	265415	0	147526	0	37182.5	169330	38977	19916.6	150749	6.64378e+06	738642	325318	395043	295856
PSA_MOUSE	Puromycin-sensitive aminopeptidase OS=Mus musculus GN=Npepps PE=1 SV=1	16	1	44404160	34860164	142031472	75255728	137585024	50835548	205558208	219805376	96010736	260122336	436355328	1312389632	232699248	217694256	197662080	221473120
ARF5_MOUSE	ADP-ribosylation factor 5 OS=Mus musculus GN=Arf5 PE=2 SV=2	2	1	14889740	13373527	35594892	24606484	31574292	20561264	35727856	26825820	16507806	36214696	32157368	82098480	30708776	26955144	29167192	34755656
CYB5B_MOUSE	Cytochrome b5 type B OS=Mus musculus GN=Cyb5b PE=1 SV=1	1	0.94	54167.4	224073	300215	66684.1	298030	0	474441	40534.6	0	170116	1.15105e+06	14646683	1.06427e+06	940740	392547	1.30435e+06
NUCL_MOUSE	Nucleolin OS=Mus musculus GN=Ncl PE=1 SV=2	14	1	19597576	22373854	44780524	36930028	52833976	26067758	541504320	707308288	363573248	129544600	36680228	161672640	165802144	157241568	143465056	161863536
H2AY_MOUSE	Core histone macro-H2A.1 OS=Mus musculus GN=H2afy PE=1 SV=3	4	1	18400424	14189806	37082532	30956906	42881376	31590810	63933424	94690048	36200108	76903416	75211232	181197792	53667576	50805688	43539104	49125476
UCHL1_MOUSE	Ubiquitin carboxyl-terminal hydrolase isozyme L1 OS=Mus musculus GN=Uchl1 PE=1 SV=1	5	1	3.85684e+06	5.86639e+06	38882000	10764023	21627174	6893893	43692116	48523972	23104962	70543992	215938064	2287873536	228614000	203890768	187947824	218910176
PARK7_MOUSE	Protein DJ-1 OS=Mus musculus GN=Park7 PE=1 SV=1	4	1	5173690	7.66468e+06	24079280	9346860	20401768	8.36588e+06	24956376	10616797	12743381	31792080	28324036	132740944	18158792	25383424	27211578	28863292
ATP5H_MOUSE	ATP synthase subunit d, mitochondrial OS=Mus musculus GN=Atp5h PE=1 SV=3	4	1	13414722	15033741	85639280	30126048	52981760	22308120	13051453	15475640	6.89198e+06	19932046	39641704	318923392	54760032	46332060	42696956	48334544
HCD2_MOUSE	3-hydroxyacyl-CoA dehydrogenase type-2 OS=Mus musculus GN=Hsd17b10 PE=1 SV=4	3	1	11291065	5731209	29082416	23899308	32784644	11805244	23807232	26073844	9182400	25502404	35644840	128468320	23564654	25016776	22966560	23491566
DREB_MOUSE	Drebrin OS=Mus musculus GN=Dbn1 PE=1 SV=4	15	1	81601344	55456748	188462624	37793300	84093080	34397220	197313936	263707216	125309016	118033816	253718768	1983619072	270837984	251800592	233891936	269526464
CANB1_MOUSE	Calcineurin subunit B type 1 OS=Mus musculus GN=Ppp3r1 PE=1 SV=3	1	0.99	57478.6	355188	1.23691e+06	608722	946536	71235.9	1.02554e+06	681983	274783	2.0551e+06	3.1304e+06	19406416	2.32724e+06	2.57673e+06	1.43258e+06	1.98848e+06
TCPB_MOUSE	T-complex protein 1 subunit beta OS=Mus musculus GN=Cct2 PE=1 SV=4	22	1	214715024	130172120	423514688	205344960	343658432	140281600	467841792	506317632	207840672	536040672	694129920	2551160576	439928160	398382304	343545920	386699424
FAS_MOUSE	Fatty acid synthase OS=Mus musculus GN=Fasn PE=1 SV=2	44	1	319357568	204346928	622874368	294428992	512150848	259146528	664065536	948282240	358625248	709795264	1252228864	3503465472	741058752	658349824	610041024	700121728
MAP4_MOUSE	Microtubule-associated protein 4 OS=Mus musculus GN=Map4 PE=1 SV=3	7	1	15161805	9349591	53774324	17382642	40804768	16392594	73253344	103990976	49528532	20312972	35700932	237038608	59322948	51655828	49862372	57740008
CBR1_MOUSE	Carbonyl reductase [NADPH] 1 OS=Mus musculus GN=Cbr1 PE=1 SV=3	4	1	14024281	9022763	30336230	18595258	39319600	12657625	60357652	57782016	29523700	78641672	98076296	329618688	62912380	61225196	54327952	69395440
SYAC_MOUSE	Alanyl-tRNA synthetase, cytoplasmic OS=Mus musculus GN=Aars PE=2 SV=1	8	1	17178086	15609872	73916568	15562043	42897312	10791426	32780862	36207112	16451393	39309252	65648708	422396032	62524720	54766296	55087500	60467164
KAP3_MOUSE	cAMP-dependent protein kinase type II-beta regulatory subunit OS=Mus musculus GN=Prkar2b PE=1 SV=3	5	1	1.92617e+06	1.3207e+06	6793510	2.09334e+06	6.88775e+06	2.33842e+06	22110842	25535850	9761010	27113974	47466892	182204176	26888912	19797924	21184920	23114972
COTL1_MOUSE	Coactosin-like protein OS=Mus musculus GN=Cotl1 PE=1 SV=3	3	1	29672998	30742496	66323392	33574472	37981116	28836314	41606784	47061352	23896466	51351624	61134580	206589232	60561768	49998256	51420872	58509756
MTCH2_MOUSE	Mitochondrial carrier homolog 2 OS=Mus musculus GN=Mtch2 PE=1 SV=1	1	0.95	6.80351e+06	5773477	14274611	9546907	14557169	9224347	9954730	10793925	4327659	13167202	15996909	41945496	13075022	11389641	9670097	10716323
SGTA_MOUSE	Small glutamine-rich tetratricopeptide repeat-containing protein alpha OS=Mus musculus GN=Sgta PE=2 SV=2	1	0.9	4.01107e+06	168336	2.57787e+06	454116	1.33141e+06	293196	84032.7	53144.8	68344	215231	54271	5194322	550683	1.31336e+06	1.0112e+06	831215
CTND2_MOUSE	Catenin delta-2 OS=Mus musculus GN=Ctnnd2 PE=1 SV=1	2	1	302264	230532	84813.7	46919	31235	115508	2.49986e+06	3.05629e+06	1.03771e+06	1.13084e+06	2.54872e+06	21181736	906346	1.02765e+06	613752	1.0884e+06
GSTM5_MOUSE	Glutathione S-transferase Mu 5 OS=Mus musculus GN=Gstm5 PE=1 SV=1	6	1	10007378	12071054	28975322	20390114	28805420	18272086	25640974	20366194	11116157	26021048	52861196	412444928	50544132	48951036	49671484	57737052
RL6_MOUSE	60S ribosomal protein L6 OS=Mus musculus GN=Rpl6 PE=1 SV=3	11	1	221261280	126339440	389565024	269506528	348904352	277540800	356099904	481979712	193371552	291418528	445814528	1134643328	388399744	344468384	341994336	377478784
FA49B_MOUSE	Protein FAM49B OS=Mus musculus GN=Fam49b PE=2 SV=1	5	1	17736422	12129713	49809296	10409189	16295866	3.65784e+06	54854016	50367684	26385942	50795664	87236872	259166992	44128172	40487084	38416836	39073700
KIF5C_MOUSE	Kinesin heavy chain isoform 5C OS=Mus musculus GN=Kif5c PE=1 SV=2	16	1	123612616	79592672	186344128	65295120	143922656	46786848	179512272	204099584	89608440	162413888	256456128	697088256	163318032	147100992	153685280	173632544
GSTP1_MOUSE	Glutathione S-transferase P 1 OS=Mus musculus GN=Gstp1 PE=1 SV=2	6	1	68543384	39436092	262596048	60903840	269548896	42166008	122078368	117016304	84348688	176400512	264752064	802376512	145677216	145299488	126091432	134616736
DC1L1_MOUSE	Cytoplasmic dynein 1 light intermediate chain 1 OS=Mus musculus GN=Dync1li1 PE=1 SV=1	3	1	10428053	5.20589e+06	20948898	12567883	14929873	8928861	23040078	32043236	10007379	27403094	41919632	111827144	26181820	20930636	22744108	25182664
BDH_MOUSE	D-beta-hydroxybutyrate dehydrogenase, mitochondrial OS=Mus musculus GN=Bdh1 PE=1 SV=1	3	1	861864	829840	2.76547e+06	2.08737e+06	4516143	1.98945e+06	49274708	50546720	21265072	46863712	76230496	179602528	31811020	31500996	26439834	27349696
TRIO_MOUSE	Triple functional domain protein OS=Mus musculus GN=Trio PE=1 SV=2	6	1	1.58645e+06	1.98643e+06	4496730	2214458	3.4708e+06	2.36378e+06	18615650	28536192	9862863	16946436	35253864	93147816	16930148	16214037	14901783	18481116
BSN_MOUSE	Protein bassoon OS=Mus musculus GN=Bsn PE=1 SV=3	1	1	541998208	509685280	786949056	641823552	555677440	1165970944	1038740608	751481024	661308928	827786496	496896800	386451840	815867456	545920320	719937280	798675264
CYFP2_MOUSE	Cytoplasmic FMR1-interacting protein 2 OS=Mus musculus GN=Cyfip2 PE=1 SV=2	12	1	67779304	45053620	134031584	72804336	103371784	60481748	98654480	101784280	34732732	82616344	139140416	418145920	97177688	94044496	90736808	100391704
IPO5_MOUSE	Importin-5 OS=Mus musculus GN=Ipo5 PE=1 SV=3	26	1	537261952	282113824	831240640	456663712	736228736	311913440	914421824	874896704	358497056	990591488	1653384960	4086485760	811321728	700118080	643785600	682326720
SFXN3_MOUSE	Sideroflexin-3 OS=Mus musculus GN=Sfxn3 PE=1 SV=1	1	0.97	761700	652194	2.22287e+06	1.19762e+06	1.34856e+06	292851	5741110	4.60198e+06	930668	5305944	7852438	18539852	4.40311e+06	3.80712e+06	3.72597e+06	4.01941e+06
COX2_MOUSE	Cytochrome c oxidase subunit 2 OS=Mus musculus GN=Mtco2 PE=1 SV=1	4	1	37711264	24803814	86535824	62826984	93191952	41334780	113093688	91158128	43191820	112438592	95654120	271233760	75389408	68440104	62157776	60808708
6PGL_MOUSE	6-phosphogluconolactonase OS=Mus musculus GN=Pgls PE=2 SV=1	4	1	11328487	5.1883e+06	23070860	14484822	23303138	8685007	17091052	20447370	6.48119e+06	21976692	26073928	125647112	17498382	14196239	12199780	14260562
HBA_MOUSE	Hemoglobin subunit alpha OS=Mus musculus GN=Hba PE=1 SV=2	6	1	2955310080	2350026496	5791333888	2916772096	6377128448	2042838144	572185088	717804288	530522656	676114432	854391488	3188569344	2342318080	2148843776	2008051328	2276058880
ADT1_MOUSE	ADP/ATP translocase 1 OS=Mus musculus GN=Slc25a4 PE=1 SV=4	5	1	290152256	159952784	477801952	396769088	506679936	331751584	419044256	426409824	201667728	404401664	598195456	1234263552	442922496	411307584	374553952	398873408
MIF_MOUSE	Macrophage migration inhibitory factor OS=Mus musculus GN=Mif PE=1 SV=2	2	1	10390623	14716638	27618292	27386598	19792588	20181872	48460040	47916544	25978908	79012368	53071744	216199904	45274248	41512520	35665288	45638732
SODC_MOUSE	Superoxide dismutase [Cu-Zn] OS=Mus musculus GN=Sod1 PE=1 SV=2	1	0.99	186402	395598	724333	1.53867e+06	2.77447e+06	1055748	4.89594e+06	1.56403e+06	332090	11573279	301844	8044818	3.03381e+06	1.72798e+06	2.08735e+06	1.53917e+06
THIL_MOUSE	Acetyl-CoA acetyltransferase, mitochondrial OS=Mus musculus GN=Acat1 PE=1 SV=1	8	1	48363888	34946728	136481360	71439568	120305448	52336128	167479360	151575952	67729224	163022448	219064000	807100992	171256736	150842752	145318240	166703424
PROF1_MOUSE	Profilin-1 OS=Mus musculus GN=Pfn1 PE=1 SV=2	2	1	21995546	22249552	44007216	70518464	46146372	39876456	41378872	23308362	12625714	59193280	9907037	66123764	29771780	27752356	25718092	26524016
1433F_MOUSE	14-3-3 protein eta OS=Mus musculus GN=Ywhah PE=1 SV=2	1	1	2.54774e+06	1.65123e+06	18603614	4.87485e+06	12628590	3721848	5.92221e+06	4923391	1.93936e+06	12777030	6930981	71385352	10450760	10619516	9441172	10282729
SUCB1_MOUSE	Succinyl-CoA ligase [ADP-forming] subunit beta, mitochondrial OS=Mus musculus GN=Sucla2 PE=1 SV=2	5	1	6.51164e+06	5.41849e+06	27343904	13108440	25710986	9247328	26927120	30526116	9600306	30273124	34766272	138275200	30812770	23291076	24692692	27690858
SUCA_MOUSE	Succinyl-CoA ligase [GDP-forming] subunit alpha, mitochondrial OS=Mus musculus GN=Suclg1 PE=1 SV=3	1	1	7.87279e+06	4990664	16657671	10199330	21022284	9354971	9949730	11844326	4.68675e+06	11277283	14289625	40493200	11406320	8628893	6942268	6951297
SEPT3_MOUSE	Neuronal-specific septin-3 OS=Mus musculus GN=Sept3 PE=1 SV=2	4	1	1.11615e+06	1.00399e+06	3.20498e+06	1.31236e+06	2.25309e+06	2.10259e+06	30226616	29485482	11078075	30191190	40957472	183425264	25666662	21737240	25511556	24580744
FUMH_MOUSE	Fumarate hydratase, mitochondrial OS=Mus musculus GN=Fh PE=1 SV=2	6	1	6681865	2.60588e+06	26186162	8993970	16558029	3.97588e+06	11291218	9026860	3.82571e+06	14667027	26067890	161214256	22117960	18759016	20298162	22388222
ATPG_MOUSE	ATP synthase subunit gamma, mitochondrial OS=Mus musculus GN=Atp5c1 PE=1 SV=1	1	1	2889534	3754174	6.22417e+06	4.44975e+06	6131632	4.88022e+06	2.54179e+06	6.96831e+06	3704425	4585229	3.19078e+06	6358322	5310936	4013864	3.47014e+06	3.58989e+06
THIO_MOUSE	Thioredoxin OS=Mus musculus GN=Txn PE=1 SV=3	3	1	51029576	85497368	157561296	91302616	106994424	126238616	48782968	52523752	113793728	57318832	80052816	176938096	104655384	87836776	93661664	105309144
PREP_MOUSE	Presequence protease, mitochondrial OS=Mus musculus GN=Pitrm1 PE=2 SV=1	6	1	25396442	17752308	45147740	26443770	44688792	16705126	17295806	20789694	12106604	15728959	28019464	89419912	20118738	18853232	17046962	19886674
PROF2_MOUSE	Profilin-2 OS=Mus musculus GN=Pfn2 PE=1 SV=3	5	1	12443882	16678791	36862124	30123850	64670676	30278150	56023564	76002352	39595068	89063112	131672448	358633344	69449160	65954704	62364068	71186408
ATPK_MOUSE	ATP synthase subunit f, mitochondrial OS=Mus musculus GN=Atp5j2 PE=1 SV=3	1	0.94	232826	571818	1.88589e+06	2552900	1.03864e+06	1.70464e+06	1378561	702622	510041	4258905	741579	9594821	3.06028e+06	891657	2.07563e+06	2.89596e+06
HBE_MOUSE	Hemoglobin subunit epsilon-Y2 OS=Mus musculus GN=Hbb-y PE=1 SV=2	10	1	3235217664	2657367296	11780146176	2374196224	10285711360	1687065728	937596736	980393600	733940032	910128384	1520290304	5172964352	3348380160	3189486080	3025133824	3328251136
SYIC_MOUSE	Isoleucyl-tRNA synthetase, cytoplasmic OS=Mus musculus GN=Iars PE=2 SV=1	18	1	126129232	81015688	282747936	132447616	211406816	101707016	217570608	292110976	87595712	230112928	362360928	949530368	232377072	206300176	187932784	217339392
MK01_MOUSE	Mitogen-activated protein kinase 1 OS=Mus musculus GN=Mapk1 PE=1 SV=3	4	1	15632272	15036909	40653516	22972734	36585664	19059148	29113716	23950184	12663896	39023116	48941520	182494048	37276892	34696080	33976996	40533960
ATRX_MOUSE	Transcriptional regulator ATRX OS=Mus musculus GN=Atrx PE=1 SV=2	3	1	1.48837e+06	2.35435e+06	3.62996e+06	3131136	2.04433e+06	2.7629e+06	10203888	12282418	4.0558e+06	4095399	6771795	28334648	5772564	5518806	5.11133e+06	5.38298e+06
2A5G_MOUSE	Serine/threonine-protein phosphatase 2A 56 kDa regulatory subunit gamma isoform OS=Mus musculus GN=Ppp2r5c PE=1 SV=2	2	1	2267342	3276230	5837356	2.78923e+06	7.99356e+06	2.53673e+06	8683132	12979856	3.33055e+06	7.77071e+06	15254622	51473468	13586758	12603903	6892731	7889480
OGT1_MOUSE	UDP-N-acetylglucosamine--peptide N-acetylglucosaminyltransferase 110 kDa subunit OS=Mus musculus GN=Ogt PE=1 SV=2	12	1	20165972	15706510	72189512	20001744	45569228	12387217	185398576	204674288	73052488	134057104	228518752	679970304	141108352	128718448	118893528	132432184
PRS6B_MOUSE	26S protease regulatory subunit 6B OS=Mus musculus GN=Psmc4 PE=1 SV=1	4	1	14668279	10997563	34904728	20121784	38369264	16354213	40843368	44743344	19348628	44418256	58709936	166308112	36421608	30586434	30776122	32246904
PLSL_MOUSE	Plastin-2 OS=Mus musculus GN=Lcp1 PE=1 SV=4	5	1	23712602	22097698	62040252	7.7217e+06	13999201	4494724	2.5143e+06	2.63049e+06	1.15451e+06	1454709	3.69553e+06	13005414	7354803	7.96002e+06	8623598	10131149
PDC6I_MOUSE	Programmed cell death 6-interacting protein OS=Mus musculus GN=Pdcd6ip PE=1 SV=2	7	1	29830388	14361799	70631224	28112880	57682144	24549544	27699990	39452388	13413142	26208842	44535308	156200576	46617228	41806476	38748908	45306076
CSN4_MOUSE	COP9 signalosome complex subunit 4 OS=Mus musculus GN=Cops4 PE=1 SV=1	6	1	23251256	17207092	50634784	22763656	42759968	18663826	40779820	27264444	15137403	35661188	46314488	144928960	38578400	32678858	35660676	42404232
DDX1_MOUSE	ATP-dependent RNA helicase DDX1 OS=Mus musculus GN=Ddx1 PE=2 SV=1	9	1	94444048	73961312	151396000	145589040	163361968	99520576	263023024	211240320	150412592	228844240	190815392	348833344	167025984	140515664	137245232	160101776
CRK_MOUSE	Proto-oncogene C-crk OS=Mus musculus GN=Crk PE=1 SV=1	2	1	53050.9	1.31633e+06	651810	169778	1546.01	432446	13471071	15604272	12070593	288898	106521	103499	1.40358e+06	1.61743e+06	615464	1.77191e+06
TLN2_MOUSE	Talin-2 OS=Mus musculus GN=Tln2 PE=1 SV=2	7	1	129341968	121041976	259185808	104487768	146321472	80081752	18309170	32074990	17915038	35975212	25479290	91238472	75064960	73813960	71751152	81490096
DC1L2_MOUSE	Cytoplasmic dynein 1 light intermediate chain 2 OS=Mus musculus GN=Dync1li2 PE=1 SV=1	1	1	0	249849	2.90389e+06	10092.5	678500	0	0	4.3546e+06	1.24069e+06	1.49952e+06	2.12842e+06	22015440	1.32022e+06	2.39462e+06	1.55084e+06	2276488
CAPS1_MOUSE	Calcium-dependent secretion activator 1 OS=Mus musculus GN=Cadps PE=1 SV=2	2	1	69184.1	23347.1	172501	0	324153	167198	2.51291e+06	2.26637e+06	744386	2.589e+06	7684855	37566844	2.57069e+06	1.84911e+06	1819409	2.3593e+06
HDHD2_MOUSE	Haloacid dehalogenase-like hydrolase domain-containing protein 2 OS=Mus musculus GN=Hdhd2 PE=1 SV=2	1	0.99	400172	196656	378282	712434	1.47865e+06	366819	1.00435e+06	1.43398e+06	738695	475935	1.53498e+06	14399520	39849.5	66585.4	36671.8	25647.2
RANG_MOUSE	Ran-specific GTPase-activating protein - Mus musculus (Mouse)	4	1	17643326	13603971	53957160	20232866	32925788	18523522	28153252	49316340	24991704	44663124	73711320	427009152	70945472	57938160	59140788	67306648
SYYC_MOUSE	Tyrosyl-tRNA synthetase, cytoplasmic - Mus musculus (Mouse)	10	1	22977112	17855634	57987676	29913914	58485516	18598224	84601888	81216632	35490032	93074264	147508688	450981856	93309512	82395392	83543880	96082808
PURA2_MOUSE	Adenylosuccinate synthetase isozyme 2 - Mus musculus (Mouse)	1	1	391165	297520	1655443	1.22902e+06	1.58717e+06	329358	1906295	1.04987e+06	179357	2.86603e+06	1.81069e+06	17035688	2834538	1905209	2.04998e+06	2319986
PRS7_MOUSE	26S protease regulatory subunit 7 - Mus musculus (Mouse)	7	1	25244212	12716909	75745992	35058288	63187096	18779396	69264072	62203284	20326396	64874072	89069624	329638080	69568944	66567100	65503176	66245484
METK2_MOUSE	S-adenosylmethionine synthetase isoform type-2 - Mus musculus (Mouse)	4	1	14749085	10517739	47455888	18465582	48296396	15137411	34235120	35003312	15576394	36172876	46616884	149242768	47268136	36856608	31116464	41252656
IQGA1_MOUSE	Ras GTPase-activating-like protein IQGAP1 - Mus musculus (Mouse)	15	1	241042704	124922992	408115488	169151136	289230944	128347272	26784214	41983268	13280420	20221568	38004848	142870160	114860688	98059600	90868696	104309864
CDC42_MOUSE	Cell division control protein 42 homolog precursor - Mus musculus (Mouse)	1	0.99	5528157	4.16323e+06	16141918	10370531	10086402	6922953	3.09174e+06	2542205	2.03039e+06	6192041	1.42749e+06	13690504	540894	554082	283111	198484
CDK5_MOUSE	Cell division protein kinase 5 - Mus musculus (Mouse)	2	1	125513	332717	2.27107e+06	996072	1577775	954577	4.86985e+06	6276197	2.08695e+06	3.88014e+06	8357644	25553140	4586069	3.90928e+06	3.37378e+06	3.32816e+06
MCM2_MOUSE	DNA replication licensing factor MCM2 - Mus musculus (Mouse)	5	1	11389905	5.5885e+06	30745592	15573340	22950012	9312190	59888544	60389052	15729824	40918844	72382256	217033632	55618188	41116352	39908252	40760748
SF01_MOUSE	Splicing factor 1 - Mus musculus (Mouse)	1	1	587052	81502.7	842189	94849.6	770821	144835	1.26969e+06	4.00121e+06	1.02227e+06	481255	1.9973e+06	31876844	367228	838397	160605	16775.7
NASP_MOUSE	Nuclear autoantigenic sperm protein - Mus musculus (Mouse)	15	1	14392276	10564384	62477516	18534962	61027220	15951030	682552704	813940096	445157568	92655568	168909168	1034235776	278097376	243986032	242127632	270091360
PRS4_MOUSE	26S protease regulatory subunit 4 - Mus musculus (Mouse)	6	1	15841139	9314437	36443576	18695326	34055784	15333059	40215208	38205772	19591398	46259612	46472888	168963360	35455964	32942794	34386032	37694100
UCHL3_MOUSE	Ubiquitin carboxyl-terminal hydrolase isozyme L3 - Mus musculus (Mouse)	2	1	3.49711e+06	3.76852e+06	3956420	1.48565e+06	2.18725e+06	763348	12350379	10978400	3.59566e+06	15297482	10587252	44402964	9156026	7701614	5723475	6093523
MCM5_MOUSE	DNA replication licensing factor MCM5 - Mus musculus (Mouse)	7	1	27398852	15684289	68984040	33155292	62525308	23778178	103674248	111332592	50762544	75214344	117066496	383710496	72406808	67696016	60556468	64103136
NEDD8_MOUSE	NEDD8 precursor - Mus musculus (Mouse)	1	0.99	1.23174e+06	33040.2	243867	64101.3	3125400	6642.94	1.83893e+06	1.67827e+06	102414	188592	278817	22392546	18034.3	108012	72398.7	29371.6
PFD3_MOUSE	Prefoldin subunit 3 - Mus musculus (Mouse)	1	0.99	214714	279690	1.49899e+06	880964	1.39829e+06	460962	1.57508e+06	1.23735e+06	399206	1.43154e+06	1.94209e+06	13640283	1846137	1.914e+06	1.7891e+06	1.98819e+06
ESTD_MOUSE	S-formylglutathione hydrolase - Mus musculus (Mouse)	3	1	5587250	5276409	11004675	12795226	12138366	10677984	11967818	10478953	4248980	21121504	13089512	53806412	9952375	9275867	8132298	10115675
MCM3_MOUSE	DNA replication licensing factor MCM3 - Mus musculus (Mouse)	9	1	19365288	9739571	73984824	28194246	54732032	18901200	85619752	84154136	37181712	72212696	106522064	349972416	71688552	60696020	61523072	68501384
EIF3C_MOUSE	Eukaryotic translation initiation factor 3 subunit C - Mus musculus (Mouse)	11	1	60361056	32134940	128151656	56190116	93075864	41143660	122895672	157331728	54169244	100373832	150739664	401724032	108569704	102494056	95698064	115539528
TIPRL_MOUSE	TIP41-like protein - Mus musculus (Mouse)	1	0.97	2.34174e+06	1.50599e+06	8755768	2.74283e+06	6.08451e+06	2191932	11428340	8119202	4299926	6990354	10400941	25460246	8266627	7.52031e+06	6.61463e+06	8679261
UBC9_MOUSE	SUMO-conjugating enzyme UBC9 - Mus musculus (Mouse)	2	1	2452237	1.40498e+06	11343242	2.74391e+06	4.94855e+06	3049117	11174575	13548050	5859456	14476742	17920124	111165224	15079138	15235363	13563214	14987990
SAE2_MOUSE	SUMO-activating enzyme subunit 2 - Mus musculus (Mouse)	11	1	23127304	14496253	63277172	33776480	54147836	19891310	85729672	88947928	42911352	79576568	124863016	433764960	77838272	66974940	68155032	77138712
PYRG1_MOUSE	CTP synthase 1 - Mus musculus (Mouse)	3	1	11359123	7.79943e+06	32637272	9068885	14186915	6354975	31464172	26002440	13401698	16489596	26291840	86289816	17481186	17979678	16210344	18167482
TNPO3_MOUSE	Transportin-3 - Mus musculus (Mouse)	1	0.91	663344	54670.4	2.89912e+06	480506	990623	214384	804416	2116311	1.00563e+06	798237	3.07472e+06	9257304	3098041	694085	1886182	1.63274e+06
2ABA_MOUSE	Serine/threonine-protein phosphatase 2A 55 kDa regulatory subunit B alpha isoform - Mus musculus (Mouse)	7	1	64170500	61088432	202020048	92755920	180611008	74655480	115914976	133645408	67291208	112244496	208124208	661933824	142356688	131469328	119340944	133948104
2ABD_MOUSE	Serine/threonine-protein phosphatase 2A 55 kDa regulatory subunit B delta isoform - Mus musculus (Mouse)	1	0.91	205908	109281	813609	118947	267981	346757	1.79205e+06	1128931	634610	1.99226e+06	1.53636e+06	13604760	774640	1.30185e+06	1.74006e+06	2.20479e+06
XPO1_MOUSE	Exportin-1 - Mus musculus (Mouse)	17	1	180232208	86644688	367529952	191253648	304187424	139829872	323738016	385628384	140076048	308680128	541182976	1473932928	337919872	309586976	268740896	289159392
CBX3_MOUSE	Chromobox protein homolog 3 - Mus musculus (Mouse)	1	0.99	1.03432e+06	1.24999e+06	3.51037e+06	2.20326e+06	3.98061e+06	2.5368e+06	2160212	6438427	3.04156e+06	3.13808e+06	3301483	19080458	5.22285e+06	3.86886e+06	3.89608e+06	4.39379e+06
SCRN1_MOUSE	Secernin-1 - Mus musculus (Mouse)	4	1	9937854	7.80006e+06	17027126	11359879	14650046	10458098	36023480	33676416	17564384	41087172	46550744	265828048	42396276	35096944	38657400	41868504
PSME3_MOUSE	Proteasome activator complex subunit 3 - Mus musculus (Mouse)	1	1	803190	804907	2585367	599583	1.4954e+06	482101	8305172	9152464	5719380	6.0416e+06	8302714	31578826	6.20356e+06	6235824	4.44252e+06	7804663
CRKL_MOUSE	Crk-like protein - Mus musculus (Mouse)	3	1	8140777	11151574	26922660	1.90658e+06	15283314	2550016	56490000	78810504	45656660	9210964	23406408	78173792	26712580	23260350	21904940	23667264
ARL1_MOUSE	ADP-ribosylation factor-like protein 1 - Mus musculus (Mouse)	1	0.99	2.54742e+06	744613	1.64996e+06	207875	3.46371e+06	1.5782e+06	2402430	2821737	1.01231e+06	1.27714e+06	1.94118e+06	15329276	4886369	3131315	3.35548e+06	3672129
FLNC_MOUSE	Filamin-C OS=Mus musculus GN=Flnc PE=1 SV=3	4	1	120102528	78552744	221479104	130973840	173482608	110393576	26380402	51694136	19591576	24524010	42861476	129177096	58487064	48918864	44445048	51436716
TRRAP_MOUSE	Transformation/transcription domain-associated protein OS=Mus musculus GN=Trrap PE=1 SV=2	1	0.95	2.8033e+06	17575026	1027.7	21658282	10081473	17637412	6.38198e+06	50887.8	0	4393832	796405	164126	0	29792.1	0	71439
DPYL3_MOUSE	Dihydropyrimidinase-related protein 3 OS=Mus musculus GN=Dpysl3 PE=1 SV=1	21	1	78730288	76296840	77473448	112397944	88216760	71173408	761412288	739400448	368438976	968645440	1265663616	5755603456	860076672	765375616	691782976	789994880
MYH14_MOUSE	Myosin-14 OS=Mus musculus GN=Myh14 PE=2 SV=1	1	0.87	7.81321e+06	1.85104e+06	4.97364e+06	912278	2.58102e+06	1.10696e+06	720707	622368	727273	659588	481202	750883	1.50498e+06	1.35288e+06	1.82234e+06	1.84929e+06
CMYA5_MOUSE	Cardiomyopathy-associated protein 5 OS=Mus musculus GN=Cmya5 PE=1 SV=2	1	0.96	49156508	49352868	56156616	49528248	69751600	70781520	40509636	54628932	73051040	45212748	62860492	52857816	58233608	47362476	49766064	56235756
DNMT1_MOUSE	DNA (cytosine-5)-methyltransferase 1 OS=Mus musculus GN=Dnmt1 PE=1 SV=5	3	1	2.51984e+06	2.41957e+06	6.57278e+06	2290411	5.15864e+06	2.32066e+06	20375956	24445372	8917175	11221847	20066192	75357600	10206040	9860679	8310547	8516774
TLN1_MOUSE	Talin-1 OS=Mus musculus GN=Tln1 PE=1 SV=1	29	1	565146112	353463712	1054027136	430330976	593610304	331951744	73632776	88286640	29519404	45289852	74486336	283884672	267149248	249920320	241704608	261336672
ARF4_MOUSE	ADP-ribosylation factor 4 OS=Mus musculus GN=Arf4 PE=2 SV=2	2	1	35770112	27496466	72371688	53222736	78040136	38359612	78938080	64270336	34399288	74602944	80588160	199903344	76154784	65294564	58038480	66603052
PSDE_MOUSE	26S proteasome non-ATPase regulatory subunit 14 - Mus musculus (Mouse)	5	1	14438032	10761803	36795240	20680254	38360052	12841509	42116492	49381448	21905466	42886996	70079568	226589184	45987496	41723348	35904252	36596980
LRC47_MOUSE	Leucine-rich repeat-containing protein 47 - Mus musculus (Mouse)	8	1	4400877	4.19039e+06	22186234	2079125	10187532	1.75343e+06	18340270	23635558	6924094	22751972	52540804	424469600	30211294	25811008	24321436	29024616
P5CR3_MOUSE	Pyrroline-5-carboxylate reductase 3 OS=Mus musculus GN=Pycrl PE=2 SV=2	1	0.99	1.92043e+06	1.4024e+06	6762148	3.32024e+06	7.04136e+06	2.55976e+06	7.28444e+06	5865147	3.15048e+06	10975322	12206321	46412208	9269146	8625058	8422700	9004272
S10A6_MOUSE	Protein S100-A6 OS=Mus musculus GN=S100a6 PE=1 SV=3	1	0.98	1.15001e+06	364344	8608561	696740	6779343	480451	392688	0	749143	2.83487e+06	62727.3	866464	646208	789618	706377	253522
CASA1_BOVIN	Alpha-S1-casein OS=Bos taurus GN=CSN1S1 PE=1 SV=2	3	1	55453728	55942480	273682752	61183888	65934456	85457904	30985256	48659272	83923128	27837414	65113076	40469788	46473576	41048676	35311592	33275904
ZC3HE_MOUSE	Zinc finger CCCH domain-containing protein 14 OS=Mus musculus GN=Zc3h14 PE=2 SV=1	1	0.99	56878.9	10737.9	181657	43199.6	117628	59431	1.05777e+06	977636	748034	234969	519805	5100891	369551	628725	566308	621915
ABCE1_MOUSE	ATP-binding cassette sub-family E member 1 OS=Mus musculus GN=Abce1 PE=2 SV=1	9	1	51803960	29777434	136421888	77777456	119206496	49744632	122692040	141523328	47616392	97543000	162535040	437133376	118530688	105289608	92793104	114077608
FBX22_MOUSE	F-box only protein 22 OS=Mus musculus GN=Fbxo22 PE=2 SV=2	1	1	137093	295928	594631	49760.5	673461	195563	2.78121e+06	2.7001e+06	512957	2.55796e+06	5.1365e+06	23262028	1.81907e+06	1.50178e+06	905125	967207
CARM1_MOUSE	Histone-arginine methyltransferase CARM1 OS=Mus musculus GN=Carm1 PE=1 SV=2	2	1	6097542	3956595	14814222	8.09439e+06	16506960	4.08599e+06	15052694	16323174	6830063	18852886	27402340	63788580	19188216	15308192	14365992	17854600
FIBG_MOUSE	Fibrinogen gamma chain OS=Mus musculus GN=Fgg PE=2 SV=1	5	1	138785664	91960888	153590272	28791898	38668168	28432718	14226403	25951254	16104811	17607350	17813786	18835568	44871768	38580648	38474464	40853424
ECM29_MOUSE	Proteasome-associated protein ECM29 homolog OS=Mus musculus GN=Ecm29 PE=1 SV=2	5	1	7.15721e+06	4.18239e+06	18102188	6.86789e+06	11925848	5652748	18760006	15406751	4.07366e+06	7759306	16680766	51857272	12754233	14785449	12658410	15512986
DOCK7_MOUSE	Dedicator of cytokinesis protein 7 OS=Mus musculus GN=Dock7 PE=1 SV=3	12	1	12222658	13592011	46985740	12898078	30005060	14082768	51190852	65702080	27179572	33939432	62792104	313432480	46948148	40049656	45097708	49724232
PDCD4_MOUSE	Programmed cell death protein 4 OS=Mus musculus GN=Pdcd4 PE=1 SV=1	2	1	2.4563e+06	963810	4.83352e+06	1.17862e+06	4758923	527565	11176522	13763154	5812321	11854635	16527976	114006056	13292681	13311711	8785975	8931838
RED_MOUSE	Protein Red OS=Mus musculus GN=Ik PE=2 SV=1	4	1	14912120	16096309	17127224	22561262	26721810	9384941	24432700	34295068	28926132	28205326	66143296	97780200	22228784	19099730	12052687	17053496
TPP2_MOUSE	Tripeptidyl-peptidase 2 OS=Mus musculus GN=Tpp2 PE=2 SV=3	12	1	50332620	82972808	265190496	107375256	121762888	87417768	79872344	170047104	232111040	176758016	408252224	453768352	175809440	164876016	157365968	180744128
SMHD1_MOUSE	Structural maintenance of chromosomes flexible hinge domain-containing protein 1 OS=Mus musculus GN=Smchd1 PE=2 SV=2	6	1	11873669	5366914	31778902	13629348	20643458	10398428	48253544	91904864	25581128	21435804	41911960	118524888	25477816	23634352	22134114	25321330
NSD1_MOUSE	Histone-lysine N-methyltransferase, H3 lysine-36 and H4 lysine-20 specific OS=Mus musculus GN=Nsd1 PE=1 SV=1	1	0.99	62766	78512.1	19013	171230	292239	246058	1.73713e+06	3.84351e+06	2152403	107520	217508	1140066	598372	805332	362126	537979
KIF15_MOUSE	Kinesin-like protein KIF15 OS=Mus musculus GN=Kif15 PE=1 SV=1	1	0.91	2.32502e+06	1.2547e+06	4885157	664129	1.86982e+06	644072	1096455	3.52638e+06	534196	356145	1.82435e+06	3.85348e+06	2685953	1299870	1.03378e+06	1.16494e+06
CKAP4_MOUSE	Cytoskeleton-associated protein 4 OS=Mus musculus GN=Ckap4 PE=2 SV=2	1	0.99	8039137	5.16677e+06	13741496	10047893	14476051	7074041	8.05722e+06	5.72448e+06	2.61767e+06	8939986	4.29599e+06	19271168	9333448	8687385	7.99717e+06	9167495
KINH_MOUSE	Kinesin-1 heavy chain OS=Mus musculus GN=Kif5b PE=1 SV=2	4	1	40459440	22958296	59633856	20101316	50356376	15866326	21506314	25252260	6869375	15490829	26209148	94752432	29647124	28043024	24817980	30108968
CO4A1_MOUSE	Collagen alpha-1(IV) chain OS=Mus musculus GN=Col4a1 PE=1 SV=4	1	0.86	39893612	14537460	37117456	1.56489e+06	6.61513e+06	2.51716e+06	6.06105e+06	11968152	833586	3.39527e+06	2704290	13704631	11352982	9571818	7857428	10325134
RLBP1_MOUSE	Retinaldehyde-binding protein 1 OS=Mus musculus GN=Rlbp1 PE=2 SV=3	4	1	1.93438e+06	952940	5200364	1.83474e+06	3.9928e+06	1.02787e+06	13469714	16758150	7272400	20366274	35779304	183600448	26704420	23400888	21819910	27312236
HXK2_MOUSE	Hexokinase-2 OS=Mus musculus GN=Hk2 PE=1 SV=1	2	0.99	786355	843867	3.18501e+06	290139	405199	142484	5140538	4855750	2.05536e+06	3831856	6231758	28275314	3.37949e+06	3.72435e+06	3100689	3.44569e+06
MYH10_MOUSE	Myosin-10 OS=Mus musculus GN=Myh10 PE=1 SV=2	83	1	10040273920	2726543616	5147403776	1306516352	3744367104	1652838272	245272112	493205824	271030336	228543344	341331456	502469568	1910241408	1672952064	1614052096	1847534080
NONO_MOUSE	Non-POU domain-containing octamer-binding protein OS=Mus musculus GN=Nono PE=1 SV=3	15	1	111957968	106673480	267911088	193977360	281039200	148880240	625680704	797131456	347713504	597331456	740351808	1968110080	503242336	435996864	420400384	508519200
ITSN1_MOUSE	Intersectin-1 OS=Mus musculus GN=Itsn1 PE=1 SV=1	1	0.97	2.31244e+06	1.23985e+06	5862807	256315	4.32133e+06	346138	7.98197e+06	11744291	4284111	2.83811e+06	7.04184e+06	24724248	6640314	6.36135e+06	5.4641e+06	6807941
H2A2A_MOUSE	Histone H2A type 2-C OS=Mus musculus GN=Hist2h2ac PE=1 SV=3	1	0.96	1123.6	273568	34753.9	20886.4	1256268	67419.3	604697	760099	564307	8483.05	159286	3883485	243402	38440.1	76562.3	0
GTR1_MOUSE	Solute carrier family 2, facilitated glucose transporter member 1 OS=Mus musculus GN=Slc2a1 PE=2 SV=3	3	1	82992704	58705904	153988096	92113640	136695776	68216064	24120976	18983240	7536961	19141352	24252708	57679608	57776532	57733696	51201848	57597200
IPYR_MOUSE	Inorganic pyrophosphatase OS=Mus musculus GN=Ppa1 PE=1 SV=1	6	1	118888328	81530480	136272128	127993552	143582464	79333120	185457824	151001152	113444112	162156096	220287008	462746464	179651808	165186512	146613456	173492128
GNA13_MOUSE	Guanine nucleotide-binding protein alpha-13 subunit OS=Mus musculus GN=Gna13 PE=1 SV=1	2	0.97	3.13245e+06	18492740	2.35105e+06	3579803	2475549	3.61188e+06	1.98065e+06	4.07512e+06	2418157	3.55727e+06	4524467	14143868	6728697	3.74366e+06	3.43473e+06	4990346
H11_MOUSE	Histone H1.1 OS=Mus musculus GN=Hist1h1a PE=2 SV=2	4	1	40687904	52034208	63336948	100255584	79440768	92763760	152720032	198331888	126012824	255725376	71021184	190649312	126900648	106206784	97892968	122304376
ARL3_MOUSE	ADP-ribosylation factor-like protein 3 OS=Mus musculus GN=Arl3 PE=1 SV=1	2	1	2.70396e+06	1.62952e+06	8347832	6.525e+06	9652011	2522414	15727425	17355508	10896474	19518788	32210888	87880520	15847768	14733018	11665410	13336231
HNRH2_MOUSE	Heterogeneous nuclear ribonucleoprotein H2 OS=Mus musculus GN=Hnrnph2 PE=1 SV=1	3	1	6223049	5489588	20880580	11372124	15045057	6491923	26553552	26863986	10861366	27803136	44799100	207201824	25595450	22404076	20248564	20047972
TBB6_MOUSE	Tubulin beta-6 chain OS=Mus musculus GN=Tubb6 PE=1 SV=1	7	1	117895176	53060196	240169920	150829968	219566608	94098120	1022566592	1011964416	519533088	923355200	1339793792	3489239296	495298976	418394912	349315776	346950080
CO1A2_MOUSE	Collagen alpha-2(I) chain OS=Mus musculus GN=Col1a2 PE=2 SV=2	8	1	829924096	450507264	1303958400	59317372	199154352	50713176	38954072	528035808	41590152	46279476	101260040	69028256	295202464	252097328	294186912	312097632
GNAI3_MOUSE	Guanine nucleotide-binding protein G(k) subunit alpha OS=Mus musculus GN=Gnai3 PE=1 SV=3	4	1	28392538	19275860	72523592	39498040	61949736	26560060	64437964	53667532	23776626	57882812	81252792	241460128	63573000	57970700	54419800	68083344
SMRC1_MOUSE	SWI/SNF complex subunit SMARCC1 OS=Mus musculus GN=Smarcc1 PE=1 SV=2	2	1	1.1962e+06	440988	2.29229e+06	965696	2.62589e+06	588492	6546626	8558807	1.85866e+06	4703471	6843495	30023724	3702200	5.02816e+06	4.14481e+06	4961208
MON2_MOUSE	Protein MON2 homolog OS=Mus musculus GN=Mon2 PE=2 SV=2	2	1	4.85034e+06	2.74053e+06	9463644	5.43293e+06	7831903	4.06369e+06	7520795	7783117	2.20807e+06	5812603	11146404	29496556	4906578	4.41672e+06	4580951	4.35501e+06
ZMYM4_MOUSE	Zinc finger MYM-type protein 4 OS=Mus musculus GN=Zmym4 PE=1 SV=1	1	1	240986	99839.7	825663	863121	1.35303e+06	700527	11053733	13691424	5.61683e+06	3.27214e+06	6.31823e+06	16804056	5.13194e+06	4.82967e+06	3862822	5.36802e+06
NEST_MOUSE	Nestin OS=Mus musculus GN=Nes PE=1 SV=1	41	1	4282308608	10755956736	16326266880	8679638016	11337175040	12141570048	8144433152	12686942208	20468838400	10520552448	13436140544	6453927936	11798661120	10757236736	10427479040	11526616064
RRBP1_MOUSE	Ribosome-binding protein 1 OS=Mus musculus GN=Rrbp1 PE=2 SV=2	17	1	406424160	247473120	706614208	324660608	485204000	255689808	39907928	53955844	25549400	40380040	45435768	172384336	211071760	180074064	185500448	216028816
DCLK2_MOUSE	Serine/threonine-protein kinase DCLK2 OS=Mus musculus GN=Dclk2 PE=2 SV=1	3	1	786370	605086	1.57093e+06	1.06334e+06	813387	905417	37804212	55747656	27371080	44846516	76371272	238761840	14819238	13109050	10272071	9405417
DCX_MOUSE	Neuronal migration protein doublecortin OS=Mus musculus GN=Dcx PE=1 SV=1	9	1	13510173	8078343	20646412	19555778	24154384	21471764	419108288	444098688	197471488	442987584	650167040	1814823040	334220256	310189536	276228224	328056192
RS3A_MOUSE	40S ribosomal protein S3a OS=Mus musculus GN=Rps3a PE=1 SV=3	13	1	321019520	260452480	714692800	346223904	512372896	270015680	492354304	594694144	294204800	484521344	640755200	1782039040	590401472	520801024	505627008	602670464
EEA1_MOUSE	Early endosome antigen 1 OS=Mus musculus GN=Eea1 PE=2 SV=2	9	1	144739280	86628544	58479640	49635844	64251640	127676936	6974982	25148048	11780646	45303344	10197506	62763520	54129156	51944512	48160104	57705016
PUM1_MOUSE	Pumilio homolog 1 OS=Mus musculus GN=Pum1 PE=2 SV=2	2	1	733294	542756	2460580	696347	911266	992085	7824121	8.17025e+06	3252578	6369060	10784818	40756128	7295113	4924010	5.76937e+06	6920930
CO4A2_MOUSE	Collagen alpha-2(IV) chain OS=Mus musculus GN=Col4a2 PE=2 SV=4	3	1	272157952	135699440	292619392	9795221	36073132	7.09087e+06	1.39796e+06	78419648	1.14416e+06	847804	3834054	9555801	71222912	58658892	60741368	65335620
RPB2_MOUSE	DNA-directed RNA polymerase II subunit RPB2 OS=Mus musculus GN=Polr2b PE=2 SV=2	6	1	8473738	4258541	29170876	13651434	23483266	7.54268e+06	46313988	43097976	16973820	38223192	64839484	178617984	40637876	34279788	36286972	38881356
SMC3_MOUSE	Structural maintenance of chromosomes protein 3 OS=Mus musculus GN=Smc3 PE=1 SV=2	1	0.82	2.0366e+06	372491	3.88255e+06	2.30582e+06	3876699	3.05282e+06	4050675	4605657	1.31617e+06	3.12484e+06	5408326	9401472	3.68046e+06	4858951	2.72624e+06	4195764
DDAH2_MOUSE	N(G),N(G)-dimethylarginine dimethylaminohydrolase 2 OS=Mus musculus GN=Ddah2 PE=1 SV=1	3	1	13814288	14497878	37863140	33602252	37799724	29371082	43702272	26335772	16084496	44797896	41085968	207543648	41263632	44468408	39625424	41075192
DPYL4_MOUSE	Dihydropyrimidinase-related protein 4 OS=Mus musculus GN=Dpysl4 PE=1 SV=1	7	1	12283120	13505614	28750816	15284564	20590560	10002290	227490160	232676576	115916416	87341416	89913832	383830688	87586752	74849424	70499256	84621456
ATX10_MOUSE	Ataxin-10 OS=Mus musculus GN=Atxn10 PE=1 SV=2	7	1	12915836	8742371	40102740	20014032	36132516	9763685	64038000	58100720	22207790	71197848	111565968	372596896	44668012	42180480	36960916	38951508
MSH4_MOUSE	MutS protein homolog 4 OS=Mus musculus GN=Msh4 PE=2 SV=1	1	0.8	25181335552	1285224960	29290573824	2285265152	11366195200	10300717056	11752332288	26190356480	54387892224	26881456128	24676077568	51906404352	31942475776	28242653184	26329894912	30119727104
AP2A2_MOUSE	AP-2 complex subunit alpha-2 OS=Mus musculus GN=Ap2a2 PE=1 SV=1	7	1	23457450	15818367	70235936	26242312	44587252	16060442	25820854	30286476	7.84404e+06	27387634	43781968	198401504	40178476	34388280	35303244	35498616
DHX9_MOUSE	ATP-dependent RNA helicase A OS=Mus musculus GN=Dhx9 PE=1 SV=2	28	1	200377568	142655280	484083360	270344576	514944576	236356784	913120768	1069744384	455360416	829110336	1277281024	2996748544	747233216	678812288	605209600	669839424
PSB1_MOUSE	Proteasome subunit beta type-1 OS=Mus musculus GN=Psmb1 PE=1 SV=1	1	0.99	1.65727e+06	1706034	5.14603e+06	4.34747e+06	2.66684e+06	3.3881e+06	5.82926e+06	5944751	8166807	13790138	5.06173e+06	11762375	8.05456e+06	5.63238e+06	4.98152e+06	7.8512e+06
AFAD_MOUSE	Afadin OS=Mus musculus GN=Mllt4 PE=1 SV=3	7	1	6.87868e+06	6735170	17786726	10142627	11941810	7175768	63256900	90796176	34386752	17948708	24559400	137226560	34008944	30245450	30468944	32728904
CNTN2_MOUSE	Contactin-2 OS=Mus musculus GN=Cntn2 PE=2 SV=2	10	1	11495947	7.2043e+06	20914976	13472636	21420454	13560219	113384664	168986848	193850960	205563936	313173120	292830592	98303568	91563248	84117752	97809872
IMPA1_MOUSE	Inositol monophosphatase OS=Mus musculus GN=Impa1 PE=2 SV=1	4	1	7.54588e+06	4025673	90496904	6.32413e+06	82855240	3.55294e+06	19300582	14041695	6.22895e+06	29092186	54073364	194801696	43186136	37242156	35337284	39249852
EF1D_MOUSE	Elongation factor 1-delta OS=Mus musculus GN=Eef1d PE=1 SV=3	1	1	366537	1.4219e+06	4581829	1.52367e+06	1.46499e+06	343833	17125176	16725785	8586678	10069365	3.98158e+06	23993622	7.73376e+06	5.59313e+06	3872232	7026541
THIM_MOUSE	3-ketoacyl-CoA thiolase, mitochondrial OS=Mus musculus GN=Acaa2 PE=1 SV=2	6	1	24954778	17656188	90181760	49601808	96823112	47395136	13254997	13227688	4527529	9763873	16928046	69000480	29699750	30118726	32502824	39284148
FABP5_MOUSE	Fatty acid-binding protein, epidermal OS=Mus musculus GN=Fabp5 PE=1 SV=3	2	1	27949608	40001504	80812336	37094480	74335440	101329568	35058956	53900408	144028912	79724240	63290752	42114484	50561792	45043368	44335792	48164872
PSB6_MOUSE	Proteasome subunit beta type-6 OS=Mus musculus GN=Psmb6 PE=1 SV=3	2	1	415366	2026906	4.08202e+06	3.08152e+06	2.88112e+06	4092627	8897038	3.33126e+06	6.03094e+06	15030837	1.73772e+06	8857152	4545032	3269971	4.47384e+06	5.58524e+06
E41L3_MOUSE	Band 4.1-like protein 3 OS=Mus musculus GN=Epb41l3 PE=1 SV=1	2	1	10799912	7.32323e+06	21673344	11662018	18755704	9339415	18011536	24906998	10193657	7722136	7406082	17289610	14651891	12356166	11037480	12609794
CK068_MOUSE	Uncharacterized protein C11orf68 homolog OS=Mus musculus GN=Bles03 PE=2 SV=1	1	0.99	1231712	340702	2.63857e+06	1.14704e+06	2356631	595656	1772287	2243067	573347	2.19167e+06	4.11581e+06	15388236	2.1445e+06	2027894	2.67618e+06	2523481
MTPN_MOUSE	Myotrophin OS=Mus musculus GN=Mtpn PE=2 SV=2	1	1	6.1162e+06	15651538	29203052	20631932	27732204	17088304	9896428	11155800	6.59563e+06	13348972	21567490	72835736	23659074	20149744	21229776	25623046
NDRG3_MOUSE	Protein NDRG3 OS=Mus musculus GN=Ndrg3 PE=1 SV=1	1	0.97	487722	9530670	2.92599e+06	1.33094e+06	2521293	650827	2370537	3516735	498812	4502731	3538362	14077366	3161115	3.05762e+06	2.27493e+06	4873961
PURA_MOUSE	Transcriptional activator protein Pur-alpha OS=Mus musculus GN=Pura PE=1 SV=1	2	1	3.30706e+06	2.42518e+06	7.27368e+06	4850091	6627736	4.11058e+06	1.3729e+06	3709341	2.41951e+06	3383127	4.56939e+06	14547374	5189402	3.96562e+06	3425770	4.16394e+06
TBCB_MOUSE	Tubulin folding cofactor B OS=Mus musculus GN=Tbcb PE=1 SV=2	2	1	2433562	1.34553e+06	8021029	1.38231e+06	4.90199e+06	1.60409e+06	13087373	10342103	5.9583e+06	9188139	12921767	41220752	8091873	9292015	7798685	10194136
TOLIP_MOUSE	Toll-interacting protein OS=Mus musculus GN=Tollip PE=1 SV=1	1	0.95	520957	493400	2.73917e+06	935508	2.35697e+06	661505	2.0827e+06	1.56059e+06	654556	1.33083e+06	2.42334e+06	19073208	2207325	1907279	1.77063e+06	1639109
SNAA_MOUSE	Alpha-soluble NSF attachment protein OS=Mus musculus GN=Napa PE=1 SV=1	2	1	3.61734e+06	2673478	10342541	4504151	7248291	1.60664e+06	4.63186e+06	3082243	1.3972e+06	4.31139e+06	8.22428e+06	46784540	8.11618e+06	5.75653e+06	7.60342e+06	8312378
GRB2_MOUSE	Growth factor receptor-bound protein 2 OS=Mus musculus GN=Grb2 PE=1 SV=1	2	1	1.66374e+06	2.29023e+06	15653226	3.47971e+06	9259635	2045616	10716174	9871708	4397839	14153795	22938810	71186424	12323779	11209274	11578838	15585640
PPM1G_MOUSE	Protein phosphatase 1G OS=Mus musculus GN=Ppm1g PE=2 SV=3	6	1	6961534	1.56182e+06	17096450	10753763	12542988	13629177	44128384	36196720	23598130	27489356	27812932	166011568	27185378	25596372	22447398	23306256
ADRM1_MOUSE	Protein ADRM1 OS=Mus musculus GN=Adrm1 PE=1 SV=2	2	1	10422383	6875222	32868456	11296964	23886004	7390906	25499446	25263884	11276168	25022298	38821624	132993528	28436424	27559708	23672714	28427280
PSPC1_MOUSE	Paraspeckle component 1 OS=Mus musculus GN=Pspc1 PE=1 SV=1	2	1	6.93217e+06	2.71151e+06	7784039	7.74861e+06	8784412	4471907	16383366	13890626	10421149	11586071	13968693	41093356	9582568	9475488	9329146	10211778
KAP2_MOUSE	cAMP-dependent protein kinase type II-alpha regulatory subunit OS=Mus musculus GN=Prkar2a PE=1 SV=2	5	1	6388830	7144320	18701162	7.94961e+06	21164086	7.32199e+06	32037540	30953158	10464064	31387566	54567596	274510624	30039736	25896590	24530126	25778534
RL14_MOUSE	60S ribosomal protein L14 OS=Mus musculus GN=Rpl14 PE=2 SV=3	3	1	108603488	76017048	213275568	131807936	160963200	125913648	144913488	198050784	83766480	135301120	178096256	435811360	131424184	122188216	106283432	121620800
RUFY3_MOUSE	Protein RUFY3 OS=Mus musculus GN=Rufy3 PE=1 SV=1	5	1	1.23531e+06	4.64802e+06	3.2398e+06	5221821	2398597	3.21325e+06	65270672	64975216	24596896	57513648	98323656	277790976	40432048	35935948	35426988	43482320
PPID_MOUSE	40 kDa peptidyl-prolyl cis-trans isomerase OS=Mus musculus GN=Ppid PE=1 SV=3	1	0.97	0	0	0	0	119223	0	561464	1.43905e+06	211399	2.14816e+06	177117	7.22595e+06	759291	264293	252543	545672
RS15A_MOUSE	40S ribosomal protein S15a OS=Mus musculus GN=Rps15a PE=2 SV=2	7	1	161031648	103063232	308017120	170696384	271269600	162854944	217645424	247679296	124233952	172239072	292690720	739789504	271958432	224158592	207963120	237986896
LYPA2_MOUSE	Acyl-protein thioesterase 2 OS=Mus musculus GN=Lypla2 PE=2 SV=1	1	1	2.09651e+06	611621	3.52055e+06	1.44551e+06	3.37914e+06	1056363	10390432	5.0263e+06	3.00651e+06	1.95845e+06	2402198	33443300	140259	258495	93217.9	35394.4
ATAD1_MOUSE	ATPase family AAA domain-containing protein 1 OS=Mus musculus GN=Atad1 PE=1 SV=1	1	1	0	104943	438658	116524	530420	52924.6	1.0809e+06	628041	397122	1.71987e+06	1.56285e+06	19859248	299608	485215	460458	436330
RL5_MOUSE	60S ribosomal protein L5 OS=Mus musculus GN=Rpl5 PE=1 SV=3	7	1	83860488	56895904	188466320	118417968	161962672	106698288	120565392	150731040	79356984	110536224	131830648	358459328	139796448	123535232	125902976	147817328
H2AW_MOUSE	Core histone macro-H2A.2 OS=Mus musculus GN=H2afy2 PE=1 SV=3	4	1	12920737	7780772	24470850	22978256	30774566	16925668	56854628	60180532	23864002	52109532	64964556	161677216	43273840	40941032	37624792	41874300
CTBP2_MOUSE	C-terminal-binding protein 2 OS=Mus musculus GN=Ctbp2 PE=1 SV=2	3	1	17487068	11665975	45034380	31423612	49983376	20309392	75920744	82060360	35477484	57798384	88205576	270859488	59705364	46122548	49731292	57536216
PCBP4_MOUSE	Poly(rC)-binding protein 4 OS=Mus musculus GN=Pcbp4 PE=2 SV=1	1	0.99	64258.8	186122	504547	89725.8	459186	164668	3.049e+06	3.10401e+06	1.7553e+06	2.02312e+06	3371238	11336601	1.93472e+06	2103209	1.14436e+06	1.64396e+06
AMPB_MOUSE	Aminopeptidase B OS=Mus musculus GN=Rnpep PE=2 SV=1	1	1	175482	0	1.66263e+06	225275	970011	45857.3	349284	103957	222300	82306.1	870304	4.71413e+06	89401.1	368024	244758	285789
SF3B1_MOUSE	Splicing factor 3B subunit 1 OS=Mus musculus GN=Sf3b1 PE=1 SV=1	14	1	59275980	34407092	102215296	77346480	103102064	61138772	312302016	378491200	146766528	150512384	225362272	503730656	169137344	145108288	138261968	150883680
IDHC_MOUSE	Isocitrate dehydrogenase [NADP] cytoplasmic OS=Mus musculus GN=Idh1 PE=1 SV=1	20	1	90393072	55379064	208818128	103425704	170690240	88589432	431751840	420050816	226791376	464748192	677794688	2925592576	420678656	390616512	369542880	413275136
RDH11_MOUSE	Retinol dehydrogenase 11 OS=Mus musculus GN=Rdh11 PE=2 SV=2	1	0.99	2.60584e+06	2.9686e+06	9111746	3.40211e+06	7.35269e+06	1.62564e+06	2516731	3.32505e+06	1.25316e+06	3709879	6833055	23752864	6.51741e+06	5751773	4.96244e+06	6.10957e+06
NU107_MOUSE	Nuclear pore complex protein Nup107 OS=Mus musculus GN=Nup107 PE=2 SV=1	1	0.99	1.48868e+06	967061	3.49487e+06	2.21278e+06	2.48429e+06	1.7319e+06	6.33917e+06	4594711	2.10321e+06	4227503	6.23552e+06	16179483	4831235	3.61638e+06	3.76894e+06	5275885
LAP2B_MOUSE	Lamina-associated polypeptide 2 isoforms beta/delta/epsilon/gamma OS=Mus musculus GN=Tmpo PE=1 SV=3	7	1	26523466	25962448	148688608	45238916	110207256	42167988	179773280	214160256	121007648	101413848	152570864	1253424128	214538496	187422320	180190256	206134480
IPO9_MOUSE	Importin-9 OS=Mus musculus GN=Ipo9 PE=1 SV=3	12	1	54429496	28703048	112982064	71529016	110342312	44775540	122087088	126797408	48404296	107381072	174250336	443665056	106834224	97564880	94709104	97803016
COPB_MOUSE	Coatomer subunit beta OS=Mus musculus GN=Copb1 PE=1 SV=1	14	1	184437040	112882960	362418848	208323008	339032768	130560464	187728176	187746416	65079948	172334080	273477472	624076992	202468224	174464576	155836960	182353760
VPS35_MOUSE	Vacuolar protein sorting-associated protein 35 OS=Mus musculus GN=Vps35 PE=1 SV=1	12	1	68042592	41746716	185139952	74062616	132201808	46745408	97381968	113874760	32967582	102360944	159423200	579231872	125671224	111720408	104914368	116578856
RUVB2_MOUSE	RuvB-like 2 OS=Mus musculus GN=Ruvbl2 PE=2 SV=3	2	1	7.14359e+06	5929031	20681862	10222714	20129758	7579978	11554677	8521056	3.00621e+06	14382550	8562972	33550940	12421838	12885134	13977135	14189046
NEUA_MOUSE	N-acylneuraminate cytidylyltransferase OS=Mus musculus GN=Cmas PE=1 SV=2	1	0.82	124668	0	521511	0	0	262638	407822	2.91709e+06	535732	808200	1.55405e+06	15467949	355095	0	277468	0
DEK_MOUSE	Protein DEK OS=Mus musculus GN=Dek PE=1 SV=1	5	1	7036100	5.29183e+06	26520110	6326564	20509708	5684547	30017352	49986988	27674488	29691680	67717608	298179360	42059476	40132376	41459372	43095340
HNRDL_MOUSE	Heterogeneous nuclear ribonucleoprotein D-like - Mus musculus (Mouse)	2	1	757227	892204	3.20008e+06	828836	880822	1234951	11217566	10601995	5663137	12408690	17049024	88303952	10931492	12214393	12557223	15214701
MYEF2_MOUSE	Myelin expression factor 2 - Mus musculus (Mouse)	16	1	32461678	25836034	66366948	58869264	89895816	37112096	324676992	357822912	166283392	345594432	481100576	1140600960	256642544	227844688	224709168	250468208
PRP19_MOUSE	Pre-mRNA-processing factor 19 - Mus musculus (Mouse)	1	1	743568	1.02833e+06	2.54226e+06	1.97092e+06	4517227	1.75247e+06	11660734	7.91736e+06	3.21315e+06	15783655	10836318	42326436	10287843	8158164	5.63568e+06	10036438
PSIP1_MOUSE	PC4 and SFRS1-interacting protein - Mus musculus (Mouse)	5	1	10208787	7409301	30234608	5.50962e+06	16287704	11827225	17784904	37227808	23082884	17777892	23109524	182234032	20979100	21428610	19066922	20831918
RL31_MOUSE	60S ribosomal protein L31 - Mus musculus (Mouse)	2	1	4574759	5767690	10304939	15713182	14762032	13191971	11689138	13986237	4958508	25085820	4772923	29829858	11219452	10265750	10655918	11669140
PRS10_MOUSE	26S protease regulatory subunit S10B OS=Mus musculus GN=Psmc6 PE=1 SV=1	6	1	18965900	8089220	39569172	20900008	44463648	11413359	46001528	52706036	22359730	52394212	69479856	248729648	40066512	34226492	34206080	34550616
LONM_MOUSE	Lon protease homolog, mitochondrial OS=Mus musculus GN=Lonp1 PE=1 SV=2	5	1	5.79926e+06	2192163	12325110	7889511	18266414	5.1751e+06	17147492	27542836	5003032	22053424	37786044	108781080	20473220	15878724	16932154	17492334
ACSF2_MOUSE	Acyl-CoA synthetase family member 2, mitochondrial OS=Mus musculus GN=Acsf2 PE=2 SV=1	1	0.99	4.05085e+06	1.02016e+06	10453850	5.12506e+06	10734480	4.70209e+06	846695	1216826	324064	1.19768e+06	4.12799e+06	16844072	4.83402e+06	3.388e+06	3.6715e+06	3804624
PLPP_MOUSE	Pyridoxal phosphate phosphatase OS=Mus musculus GN=Pdxp PE=1 SV=1	2	1	21636.8	90878.4	120336	353297	267963	11168.6	6580881	9208670	2.96729e+06	9118667	16257788	83646016	10654295	9713675	7.95453e+06	9542639
SCOT1_MOUSE	Succinyl-CoA:3-ketoacid-coenzyme A transferase 1, mitochondrial OS=Mus musculus GN=Oxct1 PE=1 SV=1	1	0.98	354227	453694	1.80146e+06	1.98052e+06	3.25235e+06	1.09881e+06	2250858	3.0243e+06	829395	6089047	3.85665e+06	16535018	3.8041e+06	3.14698e+06	2.50694e+06	4.3509e+06
UBA1_MOUSE	Ubiquitin-like modifier-activating enzyme 1 OS=Mus musculus GN=Uba1 PE=1 SV=1	26	1	183319344	139899712	388746688	224575536	347257664	187037552	544928768	433803552	211204448	731720064	610692608	2995194880	538155328	501695488	459105024	511737632
CPSF6_MOUSE	Cleavage and polyadenylation specificity factor subunit 6 OS=Mus musculus GN=Cpsf6 PE=1 SV=1	1	1	1.92653e+06	1.13542e+06	5.60511e+06	1.69399e+06	4810389	2.11884e+06	6640436	6490240	2420967	5416452	10056254	35853924	6388700	6.04555e+06	6.1563e+06	7880175
SYSC_MOUSE	Seryl-tRNA synthetase, cytoplasmic OS=Mus musculus GN=Sars PE=2 SV=3	4	1	6.48846e+06	5.22465e+06	15792264	12185474	15055925	7.01012e+06	27154326	29568898	13076445	31754668	32938116	125702040	23827912	19687844	18592314	20468402
THTM_MOUSE	3-mercaptopyruvate sulfurtransferase OS=Mus musculus GN=Mpst PE=1 SV=3	1	0.99	100274	110071	461133	0	477204	99153.4	805467	784225	291671	1.23985e+06	1.21047e+06	6605913	308547	485483	332387	747960
PPME1_MOUSE	Protein phosphatase methylesterase 1 OS=Mus musculus GN=Ppme1 PE=1 SV=5	3	1	1.73985e+06	1.82935e+06	8929777	2.42273e+06	2.11843e+06	2.13196e+06	8495589	6853140	3.74175e+06	11712428	19691668	104475464	5679613	6955077	8.03577e+06	7089664
ACTG_MOUSE	Actin, cytoplasmic 2 OS=Mus musculus GN=Actg1 PE=1 SV=1	9	1	6581414400	5457255424	13761057792	8393298944	12489020416	6387919872	8947353600	9363362816	4844276736	7668008960	10825614336	36498751488	9493946368	8265488384	7618598912	8414876160
BACH_MOUSE	Cytosolic acyl coenzyme A thioester hydrolase OS=Mus musculus GN=Acot7 PE=1 SV=2	2	1	5360084	4.50154e+06	19368002	8783866	17873290	5.50583e+06	22792160	19553964	8989066	27714536	43343704	122526448	19421228	18306756	17535252	17643464
TNPO2_MOUSE	Transportin-2 OS=Mus musculus GN=Tnpo2 PE=2 SV=1	3	1	9449466	3210088	14030573	7.75328e+06	10143303	4.35899e+06	16028694	13454411	4574531	18309008	29590468	85606336	14679404	15381773	12734014	14082603
CPNE5_MOUSE	Copine-2 OS=Mus musculus GN=Cpne2 PE=2 SV=1	1	0.99	4698891	4.99768e+06	9311060	6057323	11924146	5517604	6812957	5648380	6141652	7161670	5730226	24491648	7.93008e+06	6611124	6.36568e+06	5.71858e+06
CYBP_MOUSE	Calcyclin-binding protein OS=Mus musculus GN=Cacybp PE=1 SV=1	2	1	136776	251097	3.27663e+06	235588	418527	566254	1.09049e+06	2.77665e+06	1245381	1.44752e+06	2.83985e+06	38243568	2.74833e+06	2811686	2.72819e+06	2223097
CYFP1_MOUSE	Cytoplasmic FMR1-interacting protein 1 OS=Mus musculus GN=Cyfip1 PE=1 SV=1	2	1	10718036	7008242	26722768	12755096	17391780	8678856	6814195	12499152	2.46449e+06	9324636	9084096	29105298	6370898	3887106	5.32573e+06	5.61163e+06
AHSA1_MOUSE	Activator of 90 kDa heat shock protein ATPase homolog 1 OS=Mus musculus GN=Ahsa1 PE=2 SV=2	6	1	40805652	30239920	117420208	59846976	101249232	39068788	112970336	128627320	62484196	90153168	157126288	443541760	78189344	68128472	66125960	71628032
ETFB_MOUSE	Electron transfer flavoprotein subunit beta OS=Mus musculus GN=Etfb PE=1 SV=3	4	1	3.44861e+06	2.66192e+06	17345762	6750247	13451608	4409863	8266986	3565874	7062643	9210480	10713750	76313984	10927460	13652922	11186643	14966680
CNDP2_MOUSE	Cytosolic non-specific dipeptidase OS=Mus musculus GN=Cndp2 PE=1 SV=1	5	1	33413756	22884218	76761472	19785828	39584852	11382980	25733094	21099398	9830196	27478194	37054804	127035240	38137976	37345732	34583812	35691712
EPMIP_MOUSE	EPM2A-interacting protein 1 OS=Mus musculus GN=Epm2aip1 PE=2 SV=1	3	1	986627	1.27748e+06	3.51401e+06	2.00422e+06	4.5487e+06	1.00819e+06	14603834	14885651	4.3031e+06	9231291	19613288	61745344	8712238	6.33818e+06	4772080	6421708
PP2AA_MOUSE	Serine/threonine-protein phosphatase 2A catalytic subunit alpha isoform OS=Mus musculus GN=Ppp2ca PE=1 SV=1	4	1	9653572	8002844	18958968	15655506	20519484	9995830	29233060	27543366	13407007	50743488	35621360	128596544	30052712	30310188	25840534	30096212
THIC_MOUSE	Acetyl-CoA acetyltransferase, cytosolic OS=Mus musculus GN=Acat2 PE=1 SV=2	4	1	2.77932e+06	3427709	7.20195e+06	7.58423e+06	8423741	6332233	28808966	25864154	11989753	40656896	25983424	115703648	19452920	14888218	15790225	21245524
PYC_MOUSE	Pyruvate carboxylase, mitochondrial OS=Mus musculus GN=Pc PE=1 SV=1	107	1	111429918720	75023679488	182838804480	147526156288	234194354176	105174523904	87357497344	101948727296	59481382912	123377418240	189856579584	174325497856	118038339584	106920640512	98454839296	111752298496
ATP5E_MOUSE	ATP synthase subunit epsilon, mitochondrial OS=Mus musculus GN=Atp5e PE=2 SV=2	1	0.92	1.31604e+06	681614	2204143	1.60522e+06	2.8425e+06	1.25964e+06	87489.2	2241712	1.56083e+06	1.55486e+06	1.89671e+06	5681097	2.39973e+06	1.00099e+06	1.20012e+06	1205338
PSME2_MOUSE	Proteasome activator complex subunit 2 OS=Mus musculus GN=Psme2 PE=2 SV=4	2	1	3.92153e+06	2.57942e+06	19416140	2.16141e+06	7.85043e+06	996931	1385856	2.41246e+06	794940	1.74779e+06	4204248	57277372	4.88526e+06	3.32905e+06	3.28303e+06	3.75878e+06
AP3B2_MOUSE	AP-3 complex subunit beta-2 OS=Mus musculus GN=Ap3b2 PE=1 SV=2	2	1	1534353	1129570	1.02234e+06	2546502	1.71136e+06	1.32025e+06	3.8627e+06	7757574	675575	4.75208e+06	7447647	31045952	2.53381e+06	3.21664e+06	1.7819e+06	1.65856e+06
ARF1_MOUSE	ADP-ribosylation factor 3 OS=Mus musculus GN=Arf3 PE=2 SV=2	7	1	123963664	91587416	251191120	163342288	217030832	133157664	165887728	157712320	119566880	199483392	198334048	621616896	177477808	169940768	183013248	191034240
H2B1P_MOUSE	Histone H2B type 1-M OS=Mus musculus GN=Hist1h2bm PE=1 SV=2	6	1	465299104	657894272	991399296	1390677760	1365994752	1164984832	1959440640	2033232896	912211200	2673162496	594045568	2669999872	1315099392	1276670208	1093805056	1259207424
UB2V2_MOUSE	Ubiquitin-conjugating enzyme E2 variant 2 OS=Mus musculus GN=Ube2v2 PE=2 SV=4	1	0.9	7.34055e+06	10844559	19653032	11432240	15152305	13104625	14517807	16429222	9356831	25284428	23553046	69793008	18846572	21440978	13833316	21649066
ACTS_MOUSE	Actin, alpha cardiac muscle 1 OS=Mus musculus GN=Actc1 PE=1 SV=1	21	1	18873296896	16252278784	43318972416	23731677184	34902593536	19286005760	29752414208	27401523200	14292713472	25988982784	32078370816	113416658944	33957785600	30415446016	28403073024	33160800256
KPCE_MOUSE	Protein kinase C epsilon type OS=Mus musculus GN=Prkce PE=1 SV=1	1	0.98	20861	3563.61	114948	122825	70843.8	17610.7	1.30315e+06	1.49092e+06	551652	1.66934e+06	2.82824e+06	9919487	1.13596e+06	941352	932488	1.19046e+06
LPPRC_MOUSE	Leucine-rich PPR motif-containing protein, mitochondrial OS=Mus musculus GN=Lrpprc PE=1 SV=2	12	1	52970580	23700888	118168472	57386452	98391536	36823728	63502000	78706832	31039100	74156680	144487024	410334720	91437928	81485384	73370256	82004672
CTBP1_MOUSE	C-terminal-binding protein 1 OS=Mus musculus GN=Ctbp1 PE=1 SV=2	4	1	11085525	7.30355e+06	21538520	15325808	26190958	14060062	30246722	45860104	14291632	32077188	43164048	120176464	35393868	27869146	26573570	27548406
TBG2_MOUSE	Tubulin gamma-2 chain OS=Mus musculus GN=Tubg2 PE=2 SV=1	1	1	3.13224e+06	854769	5478932	6150013	7.889e+06	3.52747e+06	12134569	15896818	7003670	15195448	17807896	44701136	11248654	10811072	10428255	12060357
ANXA6_MOUSE	Annexin A6 OS=Mus musculus GN=Anxa6 PE=1 SV=2	18	1	366339104	245055824	912077568	361283232	708449920	223024880	42950904	40626168	17354392	51428144	69816368	375237856	200797888	181108208	165804144	161190720
RAP1A_MOUSE	Ras-related protein Rap-1b OS=Mus musculus GN=Rap1b PE=2 SV=2	2	1	34788832	33799808	89358112	44792568	60227480	41247500	5185236	5546457	5730092	7634809	5886522	13071568	26550704	27467172	23365516	28499240
ACAD9_MOUSE	Acyl-CoA dehydrogenase family member 9, mitochondrial OS=Mus musculus GN=Acad9 PE=2 SV=1	4	1	3.5125e+06	2.50818e+06	5645629	1.86108e+06	5.09726e+06	667720	5603005	3944099	1.37171e+06	5.74725e+06	12954698	73423712	8426494	8.05742e+06	6.78838e+06	7877957
VTDB_MOUSE	Vitamin D-binding protein OS=Mus musculus GN=Gc PE=1 SV=2	1	1	9803361	8422683	7.65634e+06	9182444	16565139	16834888	7950149	8649278	10789548	7108952	6.72935e+06	8421367	11566320	7975749	8485740	9232597
DPP3_MOUSE	Dipeptidyl-peptidase 3 OS=Mus musculus GN=Dpp3 PE=2 SV=1	1	0.98	440592	158443	1.83965e+06	956425	1.00558e+06	534058	2.24241e+06	2.37372e+06	869106	2.22473e+06	2.20161e+06	8280398	2.15295e+06	1.72019e+06	2.06294e+06	1.53666e+06
FPPS_MOUSE	Farnesyl pyrophosphate synthetase OS=Mus musculus GN=Fdps PE=2 SV=1	5	1	13918821	6.67454e+06	22328332	9010436	15790333	5129201	58110408	51425492	22233534	48555828	74022544	227820464	41130020	33942948	29095434	31872506
LANC2_MOUSE	LanC-like protein 2 OS=Mus musculus GN=Lancl2 PE=1 SV=1	2	1	3.97779e+06	3861104	11891317	6579119	10758170	8129222	11096016	12136940	11970885	12733216	20747202	76632560	13884335	12250923	11132999	12906256
BZW1_MOUSE	Basic leucine zipper and W2 domain-containing protein 1 OS=Mus musculus GN=Bzw1 PE=2 SV=1	1	0.97	1.21703e+06	305539	2.10591e+06	712779	1.6169e+06	404455	2.39766e+06	2.72503e+06	849678	1968722	2.35766e+06	9998595	2.26629e+06	1.79589e+06	1.87298e+06	2.26051e+06
GBB1_MOUSE	Guanine nucleotide-binding protein G(I)/G(S)/G(T) subunit beta-2 OS=Mus musculus GN=Gnb2 PE=1 SV=3	2	1	11953369	8655904	31160640	10683112	12800097	12843384	34624536	20973030	9162756	38668920	15838227	75135488	19421966	19817018	20316092	23887816
RS5_MOUSE	40S ribosomal protein S5 OS=Mus musculus GN=Rps5 PE=2 SV=3	5	1	219767472	183739328	360931776	187800400	252150720	136602336	219003536	188372672	133769224	207293184	314859936	788603072	272261952	228495616	258009104	287082336
RS30_MOUSE	40S ribosomal protein S30 OS=Mus spicilegus GN=Fau PE=3 SV=1	1	1	44295792	24318456	53570904	24886602	78694648	132248872	24801948	57749196	15533725	31135986	22296106	44321520	52241568	45105132	40719516	43974688
C1TC_MOUSE	C-1-tetrahydrofolate synthase, cytoplasmic OS=Mus musculus GN=Mthfd1 PE=1 SV=3	17	1	64384168	36425160	157735984	81127456	121789480	55019652	181572240	204877056	78929384	185313840	306319456	882911808	176704720	174941904	157846752	176598640
ATAD3_MOUSE	ATPase family AAA domain-containing protein 3 OS=Mus musculus GN=Atad3 PE=1 SV=1	2	1	1.45602e+06	1.02452e+06	3585904	3762332	3.9691e+06	1.47938e+06	4631522	8699735	1.80509e+06	7.44082e+06	10787464	26263852	6.34765e+06	4775903	6.1293e+06	5427439
DHB12_MOUSE	Estradiol 17-beta-dehydrogenase 12 OS=Mus musculus GN=Hsd17b12 PE=2 SV=1	2	1	5410760	3738792	11312003	4.26933e+06	8544552	5351959	8985640	13242080	2.67999e+06	7.48534e+06	11512390	15689677	9661774	7.94522e+06	8370102	9355699
RL9_MOUSE	60S ribosomal protein L9 OS=Mus musculus GN=Rpl9 PE=2 SV=2	5	1	115159552	75182432	208107744	145018112	195485888	122062176	156774304	194208368	78056248	145890352	213408352	469845824	147258096	136249520	116703256	128802320
FLOT2_MOUSE	Flotillin-2 OS=Mus musculus GN=Flot2 PE=1 SV=2	1	0.9	5.59321e+06	1.9635e+06	4.26009e+06	6452983	7.13868e+06	3300886	5.73539e+06	4948293	5174583	2277031	6747987	6.54779e+06	7.22764e+06	4525669	4982188	4.01796e+06
DCTN1_MOUSE	Dynactin subunit 1 OS=Mus musculus GN=Dctn1 PE=1 SV=2	6	1	68067816	62185256	124242432	16207530	32338136	13089308	92374736	118761264	36022536	43384744	78304464	232383712	65746300	63542128	55129804	59595120
PGAM1_MOUSE	Phosphoglycerate mutase 1 OS=Mus musculus GN=Pgam1 PE=1 SV=3	2	1	2017837	2.36664e+06	4.59512e+06	9697064	11092054	6722248	20384872	16460896	6308154	43622584	3768979	43057196	13867524	11443504	12576867	13242792
PPCE_MOUSE	Prolyl endopeptidase OS=Mus musculus GN=Prep PE=2 SV=1	2	1	2902555	1.51822e+06	7184612	1.85513e+06	5062514	1.32244e+06	1236407	1.44585e+06	891595	2.60534e+06	3.91413e+06	20018084	3885074	4.20102e+06	4132851	4.41919e+06
TGM2_MOUSE	Protein-glutamine gamma-glutamyltransferase 2 OS=Mus musculus GN=Tgm2 PE=1 SV=4	9	1	748469376	432483840	805647040	59835604	168543488	31979240	14927581	192869728	14408377	25024404	38123388	29569986	192234016	168646736	162443904	174201280
RBBP9_MOUSE	Putative hydrolase RBBP9 OS=Mus musculus GN=Rbbp9 PE=1 SV=2	1	0.87	530272	655561	1.03227e+06	254158	433173	170430	785206	649571	359342	383250	733028	14672349	370867	604698	264984	455888
SPA3K_MOUSE	Serine protease inhibitor A3K OS=Mus musculus GN=Serpina3k PE=1 SV=2	1	0.99	9835447	8218186	8536360	7175619	7898139	10231770	7.69892e+06	5253107	7.56818e+06	6.60381e+06	7421996	7384530	7305351	7325792	6956541	8.14996e+06
HPT_MOUSE	Haptoglobin OS=Mus musculus GN=Hp PE=1 SV=1	1	1	8232968	4709964	17253782	6.8987e+06	11295203	12343323	7.23751e+06	10019311	13030259	5.31215e+06	8896186	17028564	9640139	10033745	8815502	9661674
APOA2_MOUSE	Apolipoprotein A-II OS=Mus musculus GN=Apoa2 PE=1 SV=1	1	0.99	11564648	10378055	9518463	9170424	8899535	10238991	13130037	10427078	13551951	8560316	10405043	17140228	11077674	9999892	9329607	11683087
IL1AP_MOUSE	Interleukin-1 receptor accessory protein OS=Mus musculus GN=Il1rap PE=1 SV=1	1	0.78	5192848	14608131	29174564	13743186	29263328	96666680	9694646	55090848	25494636	27679822	58658616	4.07439e+06	28099202	21694760	22372322	22773786
NFAM1_MOUSE	NFAT activation molecule 1 OS=Mus musculus GN=Nfam1 PE=1 SV=1	1	0.99	108575696	68849536	144673744	132771784	111102056	113015152	114437800	100086224	68946520	75882856	107835096	71572864	119944096	99508448	87546472	107851608
TAGL2_MOUSE	Transgelin-2 OS=Mus musculus GN=Tagln2 PE=1 SV=4	2	1	14643018	13555508	32423862	21561452	22953714	14650538	17740112	10438176	13758872	18610198	16425266	21872484	18378216	16545324	16965362	17351998
CYTB_MOUSE	Cystatin-B OS=Mus musculus GN=Cstb PE=1 SV=1	1	0.94	40502624	50566604	57880184	50836316	47620884	60204184	12187956	13056709	10800327	13387612	15925805	42069568	26840252	30373024	23629226	26724036
SATB2_MOUSE	DNA-binding protein SATB2 OS=Mus musculus GN=Satb2 PE=2 SV=1	3	1	808497	302271	2490163	1.15789e+06	2.01739e+06	1.1307e+06	13926753	10798546	4.36051e+06	12341399	25998048	120134328	15464407	13416521	14188889	14669795
VAPA_MOUSE	Vesicle-associated membrane protein-associated protein A OS=Mus musculus GN=Vapa PE=1 SV=2	3	1	25020542	4642055	43557220	6540204	33817504	20594080	25152984	53761292	32375894	44447156	63009564	180834688	51483276	52213708	51088324	56992620
SPB6_MOUSE	Serpin B6 OS=Mus musculus GN=Serpinb6 PE=2 SV=1	2	1	6.42574e+06	11186026	25143064	16046656	9704370	16502509	2549143	12547822	10381770	6.70099e+06	13306898	18750690	18731130	12166008	16319595	13834935
PSME4_MOUSE	Proteasome activator complex subunit 4 OS=Mus musculus GN=Psme4 PE=1 SV=1	13	1	87921448	47730572	113476888	126114024	116181168	121707648	167366960	225024736	52139044	182868304	267490736	307543744	158799712	147193424	179484480	205922112
APC1_MOUSE	Anaphase-promoting complex subunit 1 OS=Mus musculus GN=Anapc1 PE=1 SV=1	4	1	6556953	3.32285e+06	19595548	10012134	18327916	6484062	21896550	21863876	8913451	8869779	23568762	74246752	12810951	13979298	9543872	10975848
VP33A_MOUSE	Vacuolar protein sorting-associated protein 33A OS=Mus musculus GN=Vps33a PE=2 SV=1	1	1	1.73926e+06	1348449	3.24222e+06	2.01828e+06	3.17167e+06	1.42318e+06	5924229	4.9304e+06	1.89235e+06	7484103	2583335	11917984	3.74812e+06	3.53217e+06	3572545	2656926
PRUNE_MOUSE	Protein prune homolog OS=Mus musculus GN=Prune PE=2 SV=1	1	0.96	550391	1.03229e+06	2809295	936237	2.42666e+06	412111	13125920	12751379	5.62862e+06	2.4055e+06	4308450	26201946	6.42749e+06	3.69923e+06	4.03702e+06	6720057
E2F4_MOUSE	Transcription factor E2F4 OS=Mus musculus GN=E2f4 PE=2 SV=1	1	0.9	7.89591e+06	9267132	10072386	9187606	9690062	8687549	23909964	9793967	11318586	15133223	10356362	4784192	11626122	9222610	8636611	11307544
RINI_MOUSE	Ribonuclease inhibitor OS=Mus musculus GN=Rnh1 PE=2 SV=1	1	0.96	6.55074e+06	4.87281e+06	20426316	9730833	14189326	6393909	6.43172e+06	3.99246e+06	2386989	4718024	6.8871e+06	31530058	9513858	8.14578e+06	8.37234e+06	9137804
MCM4_MOUSE	DNA replication licensing factor MCM4 OS=Mus musculus GN=Mcm4 PE=2 SV=1	6	1	10034441	6.18219e+06	18325436	10500104	17660230	5699365	45279356	58838688	16865010	25791048	35637404	116714344	27434312	20424384	18240090	21439612
FIBB_MOUSE	Fibrinogen beta chain OS=Mus musculus GN=Fgb PE=2 SV=1	3	1	72545128	41821672	80638192	33306336	49509972	35703252	38753932	32114680	29680184	21741920	28059518	20242932	39753220	32542666	34795484	37968868
SH3L1_MOUSE	SH3 domain-binding glutamic acid-rich-like protein OS=Mus musculus GN=Sh3bgrl PE=2 SV=1	4	1	16069664	17329406	86913808	18607900	60706484	20761274	34459864	33093828	22257264	45653632	84509088	274807648	60258124	51961792	49489464	53606020
CAN2_MOUSE	Calpain-2 catalytic subunit OS=Mus musculus GN=Capn2 PE=2 SV=4	5	1	43736868	25820522	103675248	44234340	82220920	30778126	14095537	12750106	5628749	16142270	31642930	133638824	44465360	43459528	40247396	48368976
M4K4_MOUSE	Mitogen-activated protein kinase kinase kinase kinase 4 OS=Mus musculus GN=Map4k4 PE=1 SV=1	6	1	14101512	12187673	29825256	19064800	23757230	13376567	79169240	99413256	42287872	46349740	76625240	175467504	51242692	43991284	41038328	43424552
AGM1_MOUSE	Phosphoacetylglucosamine mutase OS=Mus musculus GN=Pgm3 PE=1 SV=1	2	1	550542	360204	2.52866e+06	862537	2.83338e+06	771447	2.40348e+06	2.54674e+06	790763	2.95197e+06	5120612	31191040	4270245	4225349	3094220	4.0002e+06
CRIP2_MOUSE	Cysteine-rich protein 2 OS=Mus musculus GN=Crip2 PE=1 SV=1	1	0.86	618465	130990	4.49515e+06	911380	3780025	791426	1135094	1.90027e+06	423423	2827342	1887254	36749268	1.28297e+06	1547402	726279	709317
RM37_MOUSE	39S ribosomal protein L37, mitochondrial OS=Mus musculus GN=Mrpl37 PE=2 SV=1	1	0.93	92564.3	203216	1.14732e+06	182961	426543	390374	255662	462929	140663	851165	690274	7.40202e+06	216008	873608	989642	219615
DYL2_MOUSE	Dynein light chain 2, cytoplasmic OS=Mus musculus GN=Dynll2 PE=1 SV=1	2	1	4.45354e+06	3860608	16933748	8887529	18306116	9683857	19233424	28292380	12463892	23898722	37356040	160617904	27855780	26405244	24048284	30307818
H2AZ_MOUSE	Histone H2A.V OS=Mus musculus GN=H2afv PE=1 SV=3	1	1	2.68101e+06	3.33707e+06	5.89065e+06	13777751	14637448	12276192	21854100	25578664	8973110	44131420	4368366	47290364	19541622	19112928	16274984	19536078
LRP1_MOUSE	Prolow-density lipoprotein receptor-related protein 1 OS=Mus musculus GN=Lrp1 PE=1 SV=1	10	1	27342198	13897244	122904688	32785424	79004856	30109706	11419575	14568396	9182176	12145377	38584688	222909344	45634036	41230020	38564264	45866512
SC61B_MOUSE	Protein transport protein Sec61 subunit beta OS=Mus musculus GN=Sec61b PE=1 SV=3	1	0.78	2.0102e+06	1.86327e+06	7912627	4.3159e+06	7.54935e+06	2714520	1354608	1.04179e+06	845724	872751	3.45909e+06	27091240	5900486	4149925	5.56986e+06	5.24414e+06
CAD13_MOUSE	Cadherin-13 OS=Mus musculus GN=Cdh13 PE=2 SV=1	1	0.98	75639.1	75488.5	24130.5	27612.2	16027.7	103540	972043	1.22978e+06	1541261	1667429	2675881	6485278	556416	793264	710275	1414405
AN32B_MOUSE	Acidic leucine-rich nuclear phosphoprotein 32 family member B OS=Mus musculus GN=Anp32b PE=1 SV=1	2	1	4620352	1.56775e+06	2.96596e+06	4.08045e+06	8.0164e+06	2.83835e+06	11494861	16601259	5586700	29025396	9097016	71488216	13550147	9531506	9941764	12613400
RL29_MOUSE	60S ribosomal protein L29 OS=Mus musculus GN=Rpl29 PE=2 SV=2	3	1	777666496	461247232	489028064	386593952	412777504	777582272	168449888	232461232	178766816	251573856	276730752	927837696	411378112	415553760	373048992	447204288
H2A1F_MOUSE	Histone H2A type 1 OS=Mus musculus GN=Hist1h2ab PE=1 SV=3	5	1	423202080	629772224	793205056	1567345792	1640767872	1450699136	2355183360	2414698240	957017536	3672459520	375548256	3159938816	1521244800	1328614912	1299331840	1455115520
MA7D3_MOUSE	MAP7 domain-containing protein 3 OS=Mus musculus GN=Map7d3 PE=2 SV=1	1	0.82	6959984	6.16885e+06	9736099	8570888	7391189	7439628	6.21514e+06	4941131	3841470	5986478	5.09147e+06	6573920	5619419	5.68175e+06	5942844	6239396
RL36_MOUSE	60S ribosomal protein L36 OS=Mus musculus GN=Rpl36 PE=2 SV=2	2	1	167741088	110974960	89664256	124791296	104296992	185233984	66581688	70381544	61268932	77648880	72746544	116965848	104725016	89254152	93312240	109393384
BST2_MOUSE	Bone marrow stromal antigen 2 OS=Mus musculus GN=Bst2 PE=1 SV=1	3	1	99614256	276521376	117962808	22972786	17084928	29606022	13661739	31233816	24903408	1.6058e+06	3.24652e+06	5.05879e+06	49322244	41985048	44825020	56906960
PTK7_MOUSE	Tyrosine-protein kinase-like 7 OS=Mus musculus GN=Ptk7 PE=1 SV=1	1	0.99	3.52646e+06	2294328	20781400	5.15656e+06	17043116	5145629	983589	884952	86519	762616	1.58105e+06	19223680	6835529	6688009	5.65542e+06	6780148
TTHY_MOUSE	Transthyretin OS=Mus musculus GN=Ttr PE=1 SV=1	1	1	9060680	9804303	9889377	11269558	15966732	14991698	11164726	9251305	10149509	9580830	9477006	14527214	11269310	7.74599e+06	9348933	11722379
PGRC1_MOUSE	Membrane-associated progesterone receptor component 1 OS=Mus musculus GN=Pgrmc1 PE=1 SV=4	6	1	123594200	120351616	210451120	209521760	272255392	173789376	118254744	135570480	80969744	130544952	232513584	515477184	194970432	172745264	170626464	194018848
RL21_MOUSE	60S ribosomal protein L21 OS=Mus musculus GN=Rpl21 PE=2 SV=3	5	1	121726496	80579520	258871248	118996808	169262960	114426624	131774544	161655600	80094152	108557656	158268256	440351680	158067408	142622256	137992672	162567248
RL27A_MOUSE	60S ribosomal protein L27a OS=Mus musculus GN=Rpl27a PE=1 SV=4	3	1	507132896	275953408	427668896	298617440	377344160	474969248	288068256	364202208	240456768	313741056	370909664	665932032	396118080	368760800	369241824	380629664
LAP2A_MOUSE	Lamina-associated polypeptide 2, isoforms alpha/zeta OS=Mus musculus GN=Tmpo PE=1 SV=3	10	1	15799750	8784702	35419316	17933752	46649636	17596868	108691584	167135952	86914336	45451112	101957368	1163164416	124790392	122067160	104310808	125636192
MRP_MOUSE	MARCKS-related protein OS=Mus musculus GN=Marcksl1 PE=1 SV=2	2	1	1.01221e+06	1.40111e+06	14088764	2.68064e+06	6258172	2.68929e+06	8760926	7962448	2643072	13440471	13767700	126476608	14541466	14912588	11526076	13528670
EFNB1_MOUSE	Ephrin-B1 OS=Mus musculus GN=Efnb1 PE=1 SV=1	4	1	10749673	7.62844e+06	23540796	23156736	20309528	15975476	52094412	47496264	29892864	42874092	63846336	290949984	50919356	53456708	46567572	48207208
LAMC1_MOUSE	Laminin subunit gamma-1 OS=Mus musculus GN=Lamc1 PE=1 SV=2	2	1	36345712	25863100	46144032	20516560	22145756	23950446	1.519e+06	4437918	347502	2179145	899182	4500136	12802205	13218926	10170900	12991480
BCLF1_MOUSE	Bcl-2-associated transcription factor 1 OS=Mus musculus GN=Bclaf1 PE=1 SV=2	1	0.99	985254	647.319	682729	0	441500	0	2.63183e+06	6273436	2.90514e+06	366559	1.75554e+06	27306576	2.5699e+06	2504935	1.43128e+06	1.48017e+06
LYRIC_MOUSE	Protein LYRIC OS=Mus musculus GN=Mtdh PE=1 SV=1	2	1	386880	100471	2476931	1.39247e+06	3.07037e+06	1.22683e+06	8881438	9631297	4249914	3455415	4079325	41425224	3.05952e+06	2.39282e+06	2.19664e+06	2.09185e+06
ADDG_MOUSE	Gamma-adducin OS=Mus musculus GN=Add3 PE=1 SV=1	1	1	4.38446e+06	2.18186e+06	9611643	6.63398e+06	6736272	6678734	5943671	4.80495e+06	2.4207e+06	2.44678e+06	2200967	7692666	2908630	4.24497e+06	4440379	3.64145e+06
AN32A_MOUSE	Acidic leucine-rich nuclear phosphoprotein 32 family member A OS=Mus musculus GN=Anp32a PE=1 SV=1	1	0.99	554956	477197	1.62522e+06	487497	722556	376524	6573106	7614244	3.62835e+06	7219706	1.38739e+06	16482994	3.79985e+06	2864396	3272436	4079079
ACINU_MOUSE	Apoptotic chromatin condensation inducer in the nucleus OS=Mus musculus GN=Acin1 PE=1 SV=2	5	1	1.29278e+06	1.06666e+06	7783138	3.61878e+06	6300738	2.45001e+06	34741684	58090024	22449514	10685017	14695021	135256768	21658614	16968370	18221308	20741768
LYZ1_MOUSE	Lysozyme C-1 OS=Mus musculus GN=Lyz1 PE=1 SV=1	1	1	1.2078e+06	5.43369e+06	6.13883e+06	4422288	100505536	20954330	2.00871e+06	6.78376e+06	22145248	7589371	15312661	3761271	14381061	13099725	8844715	8.24388e+06
LBR_MOUSE	Lamin-B receptor OS=Mus musculus GN=Lbr PE=2 SV=2	7	1	49358544	26946036	83788472	45816060	71500088	41935120	185234688	189365072	80630480	51197228	69608176	171826496	85273536	78966184	77772096	88896152
RALY_MOUSE	RNA-binding protein Raly OS=Mus musculus GN=Raly PE=1 SV=2	3	1	9424513	14265312	36785340	17867316	28015686	12465938	38315848	35160340	18110090	37301956	33552564	171317456	44816160	39222496	37145856	43449600
PGRC2_MOUSE	Membrane-associated progesterone receptor component 2 OS=Mus musculus GN=Pgrmc2 PE=1 SV=2	3	1	20919082	12176176	40052712	14691334	36998044	13419344	60154128	68850416	35359012	23312304	47041216	148238816	52539400	42025104	34125088	38133488
NOP56_MOUSE	Nucleolar protein 56 OS=Mus musculus GN=Nop56 PE=1 SV=2	8	1	22009788	15102665	65653212	20939606	49634076	19175864	71355568	90411472	31944848	57255448	97816536	337548736	72916912	65385508	59324136	65721752
SAFB2_MOUSE	Scaffold attachment factor B2 OS=Mus musculus GN=Safb2 PE=1 SV=2	1	0.95	83487.5	11787.4	873676	68719.9	475046	34675.8	1.02961e+06	1.00435e+06	432616	387687	386626	7640636	589097	685506	542186	1.08617e+06
PININ_MOUSE	Pinin OS=Mus musculus GN=Pnn PE=1 SV=4	1	0.99	125292	183058	527126	353807	386729	325048	6699075	11636554	4684257	561536	733686	6158708	2.66367e+06	1.87767e+06	2.2277e+06	2696759
B2L13_MOUSE	Bcl-2-like protein 13 OS=Mus musculus GN=Bcl2l13 PE=1 SV=1	2	1	715035	717842	3234609	1.74615e+06	2.82065e+06	621975	5643587	4.67366e+06	2.07412e+06	8211672	6.26357e+06	38136060	5.81852e+06	5923064	5.95631e+06	6.33685e+06
PDS5B_MOUSE	Sister chromatid cohesion protein PDS5 homolog B OS=Mus musculus GN=Pds5b PE=1 SV=1	2	1	3200234	1.19963e+06	6773813	2.82023e+06	6721140	1.64922e+06	8.03326e+06	8130587	1867728	4665690	5341580	27131798	6.18691e+06	6974196	5609061	4491059
SYMPK_MOUSE	Symplekin OS=Mus musculus GN=Sympk PE=1 SV=1	1	0.97	48517	12745.9	651934	219682	359820	511293	1.19593e+06	1463135	216221	473379	1.27934e+06	12169745	153815	217656	81319.3	83965.4
CO3A1_MOUSE	Collagen alpha-1(III) chain OS=Mus musculus GN=Col3a1 PE=2 SV=4	2	1	41936780	19274788	54608052	2.78957e+06	9386382	2.4572e+06	3399717	20760798	2157884	2.24082e+06	5897331	10585388	12853070	13102260	12521243	14183206
AKA12_MOUSE	A-kinase anchor protein 12 OS=Mus musculus GN=Akap12 PE=1 SV=1	7	1	27297330	14239540	194909872	36086008	115051688	27479892	6353579	9823404	4757708	2.7977e+06	5846924	77421528	32401220	29475452	26632036	31223360
STRBP_MOUSE	Spermatid perinuclear RNA-binding protein OS=Mus musculus GN=Strbp PE=1 SV=1	3	1	682737	566939	856251	953253	1.82891e+06	951417	9454949	10048588	3088094	9584582	15301017	46848344	6.52455e+06	6.19813e+06	4989966	5113794
SPAS2_MOUSE	Spermatogenesis-associated serine-rich protein 2 OS=Mus musculus GN=Spats2 PE=1 SV=1	1	0.98	114134	222035	201031	71088.5	487289	54564.7	624473	758712	380482	324507	1.72146e+06	11569902	923751	1.01816e+06	929455	916423
NU133_MOUSE	Nuclear pore complex protein Nup133 OS=Mus musculus GN=Nup133 PE=1 SV=1	1	1	3.1737e+06	837106	3552237	2.85858e+06	3.13617e+06	1569264	5083161	6974891	3.37671e+06	5385406	7622305	16170196	3.41149e+06	2633383	1.45562e+06	1.64777e+06
P66B_MOUSE	Transcriptional repressor p66-beta OS=Mus musculus GN=Gatad2b PE=1 SV=1	2	1	723927	553566	1.07753e+06	658355	1.62272e+06	341443	22405012	23518916	9033993	8670402	6610678	35111136	7739136	5225738	5238840	7675167
SMC4_MOUSE	Structural maintenance of chromosomes protein 4 OS=Mus musculus GN=Smc4 PE=2 SV=1	3	1	6264748	3392603	8942583	4905581	7.08454e+06	3.9416e+06	6380639	15391604	3445017	4.65716e+06	10976623	34662332	9303839	6928721	7.75321e+06	10276729
EIF3L_MOUSE	Eukaryotic translation initiation factor 3 subunit L OS=Mus musculus GN=Eif3l PE=1 SV=1	13	1	39259216	25229694	122167600	60448456	95065608	42336100	108263232	120307624	45003104	90005264	142320912	473405664	98088224	83860800	74732752	85178448
EIF3F_MOUSE	Eukaryotic translation initiation factor 3 subunit F OS=Mus musculus GN=Eif3f PE=1 SV=1	4	1	16167437	5.38366e+06	39720208	19576584	25389164	11723648	48852088	33581200	15421047	33101148	44100676	129003856	22798392	21446788	20760674	21471394
LIMC1_MOUSE	LIM and calponin homology domains-containing protein 1 OS=Mus musculus GN=Limch1 PE=1 SV=2	3	1	3.57438e+06	3.1903e+06	11820064	3.42602e+06	4474332	1.06733e+06	37132404	52123488	25869788	2.91495e+06	7155249	46241680	15053177	15104701	13562446	18158616
DC1I2_MOUSE	Cytoplasmic dynein 1 intermediate chain 2 OS=Mus musculus GN=Dync1i2 PE=2 SV=1	1	0.99	1.51237e+06	818090	4477971	3579141	3.62412e+06	1.65335e+06	6474135	4.81198e+06	2.64913e+06	5.90148e+06	4731090	13161934	4307395	4624250	3.75e+06	4.37465e+06
K1107_MOUSE	Uncharacterized protein KIAA1107 OS=Mus musculus GN=Kiaa1107 PE=2 SV=4	1	0.86	66788960	21165796	33505268	3675364	12185035	15289613	1.60279e+06	1.72237e+06	1.48379e+06	861118	1.39591e+06	832261	11887539	11237452	13182997	13551350
VIGLN_MOUSE	Vigilin OS=Mus musculus GN=Hdlbp PE=1 SV=1	11	1	89909984	47266984	178845168	97632384	143012544	65382128	44334792	66234460	23727210	26123786	49429676	162511664	75316008	66591048	66728456	69810856
THOC1_MOUSE	THO complex subunit 1 OS=Mus musculus GN=Thoc1 PE=2 SV=1	3	1	474406	275732	3.0694e+06	394110	1.33908e+06	166289	2.09152e+06	2100581	953936	1.90045e+06	7216971	57537232	4.69756e+06	2685674	2.88657e+06	4.47061e+06
GPR98_MOUSE	G-protein coupled receptor 98 OS=Mus musculus GN=Gpr98 PE=2 SV=1	1	1	144934992	356483616	487791488	324844896	498873920	533996192	224619632	322235232	339234560	241037600	302428864	226379968	301690752	285061312	232323328	262155440
DAPLE_MOUSE	Protein Daple OS=Mus musculus GN=Ccdc88c PE=1 SV=1	2	1	1792871296	5696791552	6648092672	3697519104	5939949568	6096676352	2889048832	5752001024	11293794304	4438198272	8176442368	1892563200	5495089152	4206555136	4069244928	5063620608
CTR1_MOUSE	High affinity cationic amino acid transporter 1 OS=Mus musculus GN=Slc7a1 PE=2 SV=1	1	0.79	7.8067e+06	1835282	23693310	8648215	15501459	4.86403e+06	708282	682502	196246	317420	843948	15325974	4828304	4.19312e+06	2.3736e+06	3190632
2AAB_MOUSE	Serine/threonine-protein phosphatase 2A 65 kDa regulatory subunit A beta isoform OS=Mus musculus GN=Ppp2r1b PE=2 SV=1	3	1	2.38298e+06	3024170	7.32807e+06	2595806	5.84293e+06	795386	8457472	7774368	2.54929e+06	7.01392e+06	18058928	75651568	8924075	7.85026e+06	7845246	7.0854e+06
DCC_MOUSE	Netrin receptor DCC OS=Mus musculus GN=Dcc PE=1 SV=1	1	1	2172	21005.8	155621	330862	204318	5060.63	453612	806485	311945	59464	1.1768e+06	12427832	405321	660052	432350	546297
TKTL1_MOUSE	Transketolase-like protein 1 OS=Mus musculus GN=Tktl1 PE=2 SV=1	1	0.99	6.76897e+06	2.02056e+06	3.82109e+06	554700	2.09689e+06	557368	3553780	8187478	2.03596e+06	1.27881e+06	3.96597e+06	6779577	3.06283e+06	2794141	2989356	3160993
SRBS2_MOUSE	Sorbin and SH3 domain-containing protein 2 OS=Mus musculus GN=Sorbs2 PE=1 SV=2	3	1	272837	1.56749e+06	746461	1.42422e+06	1.75532e+06	713870	11714105	18953996	7910522	5.63315e+06	11503596	42922488	6.96781e+06	6328566	7.35414e+06	7.25729e+06
WIZ_MOUSE	Protein Wiz OS=Mus musculus GN=Wiz PE=1 SV=2	2	1	200135	107693	455866	371488	389432	40422.9	13461959	15403814	4840664	2.387e+06	5.6125e+06	37310060	5.51986e+06	5040682	4936538	4.6541e+06
FINC_MOUSE	Fibronectin OS=Mus musculus GN=Fn1 PE=1 SV=3	27	1	1046601024	653461120	1161171968	129489872	263881936	102828976	29321098	222941008	30692648	47447620	46745360	69832928	268173680	233571344	224607808	257375232
GTF2I_MOUSE	General transcription factor II-I OS=Mus musculus GN=Gtf2i PE=1 SV=3	13	1	24069838	17468044	61595396	45818464	95650512	24607256	189203792	230800272	96250320	107535928	191518112	504498112	122320720	116324232	108177720	122039624
SAE1_MOUSE	SUMO-activating enzyme subunit 1 OS=Mus musculus GN=Sae1 PE=2 SV=1	6	1	12382759	7.95564e+06	40463972	18228132	29659072	11507810	76118968	65409632	27388268	69976192	86432176	263255136	59440996	54753872	51611296	59261372
SEPT9_MOUSE	Septin-9 OS=Mus musculus GN=Sept9 PE=1 SV=1	6	1	87063968	125582168	314951584	130235264	227391952	161589008	136580944	183397984	140461680	89319584	97972808	313804000	165521712	137422912	138608144	157345312
CLAP1_MOUSE	CLIP-associating protein 1 OS=Mus musculus GN=Clasp1 PE=1 SV=2	18	1	15034805	11218230	36514660	18956382	31389292	13889148	85198384	107621720	41812900	76337800	125991864	536572928	75399784	66583592	62366888	69978768
AQR_MOUSE	Intron-binding protein aquarius OS=Mus musculus GN=Aqr PE=2 SV=2	1	0.99	1.24621e+06	393289	1804484	1.25515e+06	2.17319e+06	799043	2169533	5396326	994729	1.61067e+06	5403608	13038098	326042	275115	63981	35788.9
EHD1_MOUSE	EH domain-containing protein 1 OS=Mus musculus GN=Ehd1 PE=1 SV=1	7	1	23785696	19148658	66104604	25509150	41920156	15218559	33227238	26645850	11513866	28183076	44650164	173429808	31406482	31725044	31954840	37767404
WDR26_MOUSE	WD repeat-containing protein 26 OS=Mus musculus GN=Wdr26 PE=1 SV=2	1	1	435194	65391.5	2.30329e+06	293354	2.02711e+06	26871.2	849139	1.21354e+06	281400	539036	1.58651e+06	11595157	67582.7	128732	49485.3	51014.4
VRK1_MOUSE	Serine/threonine-protein kinase VRK1 OS=Mus musculus GN=Vrk1 PE=1 SV=2	2	1	84148	312934	837335	272293	95404.3	100782	2.34591e+06	4.15508e+06	478339	2.86706e+06	6468814	25489012	1.81775e+06	2.3302e+06	1.81912e+06	2.12759e+06
SPEE_MOUSE	Spermidine synthase OS=Mus musculus GN=Srm PE=2 SV=1	1	0.98	2.33026e+06	1.4734e+06	4222757	2.48984e+06	2.34328e+06	2.05496e+06	6.16385e+06	5767973	2.08323e+06	11029306	9955106	63718172	10995435	9549946	9377548	10891246
KIF4_MOUSE	Chromosome-associated kinesin KIF4 OS=Mus musculus GN=Kif4 PE=2 SV=2	1	0.98	551111	414971	2.62947e+06	560090	374531	156099	2495570	6.64313e+06	1.80783e+06	725978	442274	4565230	2.09888e+06	987338	1.07671e+06	1127994
HGS_MOUSE	Hepatocyte growth factor-regulated tyrosine kinase substrate OS=Mus musculus GN=Hgs PE=1 SV=2	3	1	1.63855e+06	1.32286e+06	7472140	2.79824e+06	6.28479e+06	2.14223e+06	8677695	11766988	4388867	5.69844e+06	13015618	72090944	10628850	9370992	8.24181e+06	11652120
RPTOR_MOUSE	Regulatory-associated protein of mTOR OS=Mus musculus GN=Rptor PE=1 SV=1	1	0.99	204734	6518.03	518535	801070	1.75032e+06	227246	3261732	4.15807e+06	906538	3795445	5384443	12920484	2.71282e+06	2566822	2.15383e+06	2021257
MCCA_MOUSE	Methylcrotonoyl-CoA carboxylase subunit alpha, mitochondrial OS=Mus musculus GN=Mccc1 PE=2 SV=2	59	1	16244736000	12576628736	26933743616	22993213440	37082890240	15298070528	32900937728	38792941568	20764657664	43174653952	63727898624	58029068288	30664939520	27947464704	25845555200	29692637184
F1142_MOUSE	Protein FAM114A2 OS=Mus musculus GN=Fam114a2 PE=1 SV=2	2	1	721707	907343	4257394	673301	1.79468e+06	152779	5.88921e+06	4528776	2.56099e+06	2736100	4510056	38990020	4.55861e+06	5702960	4.11132e+06	5021558
TBC13_MOUSE	TBC1 domain family member 13 OS=Mus musculus GN=Tbc1d13 PE=2 SV=1	1	1	1.20673e+06	890887	4931524	944376	3.58085e+06	402670	1.72997e+06	2.96552e+06	1.24627e+06	3.24271e+06	7027368	21820522	5.38208e+06	4.52209e+06	4.1435e+06	4.18296e+06
CALX_MOUSE	Calnexin OS=Mus musculus GN=Canx PE=1 SV=1	1	0.99	1.4814e+06	824981	2.60177e+06	2.486e+06	3.31887e+06	1.53934e+06	3.37373e+06	2.28505e+06	767350	4.38484e+06	2.56565e+06	13514209	3.20639e+06	2.69437e+06	2.54831e+06	3353498
MAP1S_MOUSE	Microtubule-associated protein 1S OS=Mus musculus GN=Map1s PE=1 SV=1	6	1	3.68623e+06	2.26559e+06	16088407	3844983	12778951	2552459	14950366	11828199	4.30155e+06	15502311	34216708	210906016	17994116	17519810	16946306	18423132
STT3A_MOUSE	Dolichyl-diphosphooligosaccharide--protein glycosyltransferase subunit STT3A OS=Mus musculus GN=Stt3a PE=1 SV=1	2	1	12311187	9964603	26969600	16927436	24778350	11520116	13890567	11870369	4061814	10396649	14209712	35927704	16948456	15278992	15697024	16066820
TITIN_MOUSE	Titin OS=Mus musculus GN=Ttn PE=1 SV=1	1	0.98	329945760	403728512	417859328	410565120	426469856	410906400	410614144	321156960	392901440	398993024	386429088	394690592	334711744	323014112	387605312	464119264
TBR1_MOUSE	T-box brain protein 1 OS=Mus musculus GN=Tbr1 PE=2 SV=1	4	1	1.25967e+06	2.33847e+06	2841170	161232	447168	403056	4764447	8.35397e+06	3.1663e+06	7108848	10763060	77846936	6553963	6958553	6388156	6.98746e+06
KI21A_MOUSE	Kinesin-like protein KIF21A OS=Mus musculus GN=Kif21a PE=1 SV=2	7	1	3.40707e+06	3.10535e+06	9255261	1.84713e+06	4348956	1.16329e+06	21814330	41480356	12898890	14845950	34686060	145542560	19617330	17089566	16384867	20880486
PP1RA_MOUSE	Serine/threonine-protein phosphatase 1 regulatory subunit 10 OS=Mus musculus GN=Ppp1r10 PE=1 SV=1	1	1	13701.7	1886.25	50505.6	21831.8	264723	2336.98	5899125	5.91131e+06	2641675	740523	2.28379e+06	15337868	340884	367319	262233	100813
LS14B_MOUSE	Protein LSM14 homolog B OS=Mus musculus GN=Lsm14b PE=2 SV=2	2	1	413898	215836	879115	395371	931660	329397	3.01126e+06	5349549	2.11314e+06	3.81084e+06	7.34815e+06	73674272	5991911	6596442	5658297	5943447
PKP1_MOUSE	Plakophilin-1 OS=Mus musculus GN=Pkp1 PE=2 SV=1	1	1	4756491	17168374	43628052	8918597	18821234	18964314	12239272	7.85527e+06	23426646	10527958	8000304	7.12074e+06	14943302	13948015	13534491	15165505
DHX36_MOUSE	Probable ATP-dependent RNA helicase DHX36 OS=Mus musculus GN=Dhx36 PE=2 SV=1	4	1	3.02333e+06	1.23528e+06	6679331	2.36709e+06	15476087	3073545	24658506	26704934	8967213	14214060	24610320	71910608	13010268	11264237	11699966	12277237
PUM2_MOUSE	Pumilio homolog 2 OS=Mus musculus GN=Pum2 PE=1 SV=2	1	0.99	367085	277586	0	0	0	512574	2578874	1.88131e+06	350604	522494	2.68371e+06	18785904	1.46471e+06	217308	649697	515693
RUFY1_MOUSE	RUN and FYVE domain-containing protein 1 OS=Mus musculus GN=Rufy1 PE=1 SV=1	1	0.9	856094	1861931	744320	1.96767e+06	1.23759e+06	1.24571e+06	3604642	133926	804635	2272030	1.38458e+06	1.0582e+06	1.46243e+06	1.40802e+06	1.49502e+06	1034113
RHPN2_MOUSE	Rhophilin-2 OS=Mus musculus GN=Rhpn2 PE=1 SV=2	1	0.8	224332	194156	795846	932707	1.39402e+06	674496	3.08108e+06	3763476	635309	3.76514e+06	4.76022e+06	11471577	2265261	2003566	2.34925e+06	2.45364e+06
XRN2_MOUSE	5'-3' exoribonuclease 2 OS=Mus musculus GN=Xrn2 PE=1 SV=1	2	1	5546244	3.20007e+06	5846779	6160044	7.13154e+06	4335502	6497325	6776653	3.98995e+06	5.82939e+06	6.8175e+06	32358414	5.48589e+06	5596213	4794198	4729507
HBBZ_MOUSE	Hemoglobin subunit beta-H1 OS=Mus musculus GN=Hbb-bh1 PE=2 SV=3	12	1	743681024	460838656	2584697600	376222560	2164230656	278868544	170009408	180464384	110646224	141506320	268327808	949792832	623987200	548141312	520947776	559251584
SKT_MOUSE	Sickle tail protein OS=Mus musculus GN=Skt PE=1 SV=1	1	0.97	1.16458e+06	376097	1.58365e+06	37505.2	671127	249506	5.03137e+06	11502152	3.3448e+06	556168	816691	5515557	2525216	2.94737e+06	2.32887e+06	2.66995e+06
CUL5_MOUSE	Cullin-5 OS=Mus musculus GN=Cul5 PE=2 SV=3	1	1	237654	232006	1.26006e+06	1.07491e+06	2556741	561262	2.79615e+06	3.04447e+06	1.05201e+06	2.22706e+06	4.94795e+06	16251711	989651	1.28208e+06	1.386e+06	1.39186e+06
TTC5_MOUSE	Tetratricopeptide repeat protein 5 OS=Mus musculus GN=Ttc5 PE=1 SV=1	1	1	211587	47892.7	622253	73933	178263	133815	1.26588e+06	1.18816e+06	636678	1.83961e+06	2158463	17784536	914949	1.25321e+06	1.12948e+06	1.07338e+06
MAST1_MOUSE	Microtubule-associated serine/threonine-protein kinase 1 OS=Mus musculus GN=Mast1 PE=1 SV=3	1	0.98	1.09981e+06	2.07185e+06	2.92322e+06	2.13095e+06	34000732	2.95561e+06	32795964	2.46173e+06	4141186	2694779	2.02712e+06	855185	5.57086e+06	5.1361e+06	5.8099e+06	5716177
UBP4_MOUSE	Ubiquitin carboxyl-terminal hydrolase 4 OS=Mus musculus GN=Usp4 PE=2 SV=2	1	0.99	351256	0	1.16996e+06	700724	1.6745e+06	406329	801512	1.47247e+06	751283	848250	2.52348e+06	17971612	2.08722e+06	1.60975e+06	856577	742866
NU155_MOUSE	Nuclear pore complex protein Nup155 OS=Mus musculus GN=Nup155 PE=2 SV=1	7	1	9534126	8735499	43331280	21233732	31486456	10514968	35677756	51053192	18123166	49353376	70465560	275970560	49480776	36526824	37372508	38575000
NBEA_MOUSE	Neurobeachin OS=Mus musculus GN=Nbea PE=1 SV=1	5	1	910400	977076	4782841	1.74666e+06	2.55698e+06	535240	20560066	36041428	6.91014e+06	20767312	28989332	112121248	12008197	12071844	10086464	10868472
B3AT_MOUSE	Band 3 anion transport protein OS=Mus musculus GN=Slc4a1 PE=1 SV=1	1	0.99	6699714	1.57331e+06	13162770	6671758	13494237	4.37656e+06	0	382981	0	221164	316734	2967562	2.49312e+06	2.73932e+06	3.74081e+06	4232292
INT9_MOUSE	Integrator complex subunit 9 OS=Mus musculus GN=Ints9 PE=2 SV=1	1	0.98	173924	189632	886847	196351	280205	194636	1.3297e+06	1.74773e+06	276746	298856	1.02637e+06	9265127	1.54001e+06	771130	517856	825664
CSTF2_MOUSE	Cleavage stimulation factor 64 kDa subunit OS=Mus musculus GN=Cstf2 PE=1 SV=2	1	0.85	3.10048e+06	2.14008e+06	3.13543e+06	2.53852e+06	4075352	2475009	6190718	5897067	2.77739e+06	4150311	5354903	11327815	4.29606e+06	4.72101e+06	4546569	4.6142e+06
PACS1_MOUSE	Phosphofurin acidic cluster sorting protein 1 OS=Mus musculus GN=Pacs1 PE=1 SV=2	1	0.98	441745	170464	947988	530735	679323	354515	2.28741e+06	1.94575e+06	200568	1.18004e+06	1.64881e+06	5535307	362549	396145	137145	73124.9
PTPRF_MOUSE	Receptor-type tyrosine-protein phosphatase F OS=Mus musculus GN=Ptprf PE=1 SV=1	1	0.89	769312	1.35413e+06	3014296	1.79381e+06	6264594	1.96234e+06	12433930	13324428	7414737	7.42351e+06	11118924	13776815	6630635	5426303	4687811	5167851
CNN2_MOUSE	Calponin-2 OS=Mus musculus GN=Cnn2 PE=2 SV=1	1	0.82	3951440	3027590	11017042	5.94841e+06	8219022	4088289	224340	229567	105595	117511	323062	3.86753e+06	2.20599e+06	1.54617e+06	2.21402e+06	2.80537e+06
41_MOUSE	Protein 4.1 OS=Mus musculus GN=Epb41 PE=1 SV=2	8	1	18404744	15615404	41781644	13686284	16786056	8859676	130260304	188914320	81793544	18530580	25844014	83283112	55550804	47365708	44949076	52757540
SYEP_MOUSE	Bifunctional aminoacyl-tRNA synthetase OS=Mus musculus GN=Eprs PE=2 SV=3	28	1	211370448	139380416	505217728	227300352	360905216	191405968	277963648	412686048	152738816	234635568	503442336	1598879104	366711552	331738240	316090432	359402016
UBR4_MOUSE	E3 ubiquitin-protein ligase UBR4 OS=Mus musculus GN=Ubr4 PE=1 SV=1	1	0.99	1779787	348366	4.19051e+06	1.32836e+06	2.31318e+06	187550	2.45594e+06	2.18771e+06	963006	2.1408e+06	4.04909e+06	13287454	1504839	1.76094e+06	1.01967e+06	696023
TP53B_MOUSE	Tumor suppressor p53-binding protein 1 OS=Mus musculus GN=Tp53bp1 PE=1 SV=2	7	1	923821	2.06449e+06	4165806	2.35861e+06	5.76251e+06	1.67971e+06	42777584	71186400	22658948	8826549	33408124	242731472	28946924	26992252	20916600	29152596
IF2B2_MOUSE	Insulin-like growth factor 2 mRNA-binding protein 2 OS=Mus musculus GN=Igf2bp2 PE=1 SV=1	4	1	23764498	14937166	61087828	28517684	54604896	18128358	32811352	38909008	16263300	24370364	46810140	120233552	37988664	42100784	38558656	45104808
CCNC_MOUSE	Cyclin-C OS=Mus musculus GN=Ccnc PE=2 SV=3	1	0.84	574921	632016	0	86214	1.52127e+06	142286	0	2.31806e+06	379727	507301	1.86914e+06	6714979	2.4437e+06	1.83477e+06	1.81462e+06	1.71588e+06
IAH1_MOUSE	Isoamyl acetate-hydrolyzing esterase 1 homolog OS=Mus musculus GN=Iah1 PE=2 SV=1	1	0.89	7.37365e+06	27761894	21465450	13167843	15076242	27186742	14297714	13285304	35848624	17620112	21077336	7487528	17331616	15930623	17677910	20539902
ZN148_MOUSE	Zinc finger protein 148 OS=Mus musculus GN=Znf148 PE=1 SV=2	1	0.8	178398	223044	1.13398e+06	422155	657378	233231	11812476	12112678	6.13398e+06	2.61485e+06	2880387	9068540	3.75062e+06	3.05339e+06	3139381	3.7627e+06
CNOT1_MOUSE	CCR4-NOT transcription complex subunit 1 OS=Mus musculus GN=Cnot1 PE=1 SV=2	5	1	9134187	5450607	21015372	13695668	14830862	7291163	45644916	53057652	13367289	23777446	42824600	114111408	16232016	16264700	15428717	13888581
UBF1_MOUSE	Nucleolar transcription factor 1 OS=Mus musculus GN=Ubtf PE=1 SV=1	1	0.99	493415	452103	2.75343e+06	1.98535e+06	3.85783e+06	504055	3982523	5.43497e+06	2.23298e+06	2.47115e+06	4306124	31670428	3.94691e+06	3.96617e+06	4569096	5220421
EXOC4_MOUSE	Exocyst complex component 4 OS=Mus musculus GN=Exoc4 PE=2 SV=2	1	1	2.53781e+06	319254	4313091	2.1651e+06	3.88412e+06	1.01159e+06	6337236	5.57884e+06	2.03156e+06	3.61418e+06	4.43836e+06	11122307	4361532	4.27971e+06	3.61912e+06	4267642
TAF1_MOUSE	Transcription initiation factor TFIID subunit 1 OS=Mus musculus GN=Taf1 PE=2 SV=2	1	0.81	1.26698e+06	4.9812e+06	10583492	5035643	5.05021e+06	5117219	1.58729e+06	4853366	17671918	3442541	8869917	1.28104e+06	4351506	3.19151e+06	3891923	5.35269e+06
CTND1_MOUSE	Catenin delta-1 OS=Mus musculus GN=Ctnnd1 PE=1 SV=2	5	1	12265473	7816457	29370632	15633678	19645114	8817450	23488888	18743360	11893676	17056700	27023632	100194992	22959834	21088806	20385956	25809624
SK2L2_MOUSE	Superkiller viralicidic activity 2-like 2 OS=Mus musculus GN=Skiv2l2 PE=2 SV=1	2	1	775622	763314	5542334	2027779	4.25465e+06	710717	7.11692e+06	10408962	2.05356e+06	6950618	16211766	60112564	8541541	8308074	9197818	9085899
RAI14_MOUSE	Ankycorbin OS=Mus musculus GN=Rai14 PE=1 SV=1	5	1	20753508	11997954	25036954	10891518	16816060	9334878	46168500	66898460	24430208	5391320	14178769	48724584	24862656	20723466	24355288	24801240
IF4G3_MOUSE	Eukaryotic translation initiation factor 4 gamma 3 OS=Mus musculus GN=Eif4g3 PE=1 SV=2	2	1	1.08847e+06	887276	2.07601e+06	1.77967e+06	2.51197e+06	992061	7931682	11480376	2708517	2262328	5275192	24957224	2374718	4265480	3.53902e+06	3.92988e+06
PI42B_MOUSE	Phosphatidylinositol-5-phosphate 4-kinase type-2 beta OS=Mus musculus GN=Pip4k2b PE=1 SV=1	3	1	1.1633e+06	5220878	1694269	427246	1801599	430038	7259913	8454831	1.99129e+06	4937366	7.94381e+06	60731220	5.0264e+06	5613042	4186511	5285237
IPO11_MOUSE	Importin-11 OS=Mus musculus GN=Ipo11 PE=1 SV=1	1	1	820209	161483	1.92158e+06	442211	1.11865e+06	414465	2.82667e+06	2287948	536544	1.04292e+06	2.46179e+06	9260434	1.78973e+06	2042001	1.61157e+06	2.14493e+06
DBNL_MOUSE	Drebrin-like protein OS=Mus musculus GN=Dbnl PE=1 SV=2	1	0.97	147901	535150	1.83391e+06	461611	1.10425e+06	828608	3.36078e+06	886834	223708	1.03932e+06	2.53531e+06	23667108	1.98792e+06	2494941	2541004	1.83367e+06
CLC1B_MOUSE	C-type lectin domain family 1 member B OS=Mus musculus GN=Clec1b PE=1 SV=1	1	0.88	36030600	209101952	29185326	238951312	152264880	57679468	149768336	253590560	185722064	267798144	46667468	187510672	136596240	136477984	125638808	152933776
ANFY1_MOUSE	Ankyrin repeat and FYVE domain-containing protein 1 OS=Mus musculus GN=Ankfy1 PE=2 SV=1	4	1	10326472	7086535	27201398	10519393	15603851	8063080	11740235	15073869	5592933	10118001	18567164	56079532	15013820	14116583	13334543	14702361
PIGS_MOUSE	GPI transamidase component PIG-S OS=Mus musculus GN=Pigs PE=1 SV=3	1	0.92	298894	227635	1.72984e+06	495737	1.21811e+06	186929	410279	375805	40364.9	382102	831383	10723723	583185	651486	414160	487950
TMPSD_MOUSE	Transmembrane protease, serine 13 OS=Mus musculus GN=Tmprss13 PE=2 SV=2	1	0.86	41514104	25501636	52931928	27484234	37675304	29148168	52437272	23400406	31787002	38969136	32210336	31209944	30329964	31870186	33051280	38628300
MP2K2_MOUSE	Dual specificity mitogen-activated protein kinase kinase 2 OS=Mus musculus GN=Map2k2 PE=1 SV=1	3	1	7.1386e+06	5518722	19919496	5.8504e+06	13529978	6508759	11469986	15780178	4.59418e+06	15102449	18680370	57028676	15843726	15910014	15307458	16466722
MSH2_MOUSE	DNA mismatch repair protein Msh2 OS=Mus musculus GN=Msh2 PE=2 SV=1	6	1	4998610	2.23397e+06	16464989	8023025	17364190	5090651	45648940	54046432	18196050	35804988	62702928	187054464	22052372	23607848	22918048	19541780
COG1_MOUSE	Conserved oligomeric Golgi complex subunit 1 OS=Mus musculus GN=Cog1 PE=2 SV=3	1	0.97	391268	373532	1.67812e+06	219225	1.90469e+06	1.10744e+06	971989	3.03857e+06	817730	1.00792e+06	1.61789e+06	4911350	1463301	1.3071e+06	1.18959e+06	1.98521e+06
GT251_MOUSE	Glycosyltransferase 25 family member 1 OS=Mus musculus GN=Glt25d1 PE=1 SV=2	1	1	8662456	6.31291e+06	18896676	11439651	16986070	8279676	657627	1.86175e+06	277826	1.56492e+06	2.44356e+06	7523531	4.12585e+06	3.26456e+06	3.29608e+06	3.17024e+06
MATN4_MOUSE	Matrilin-4 OS=Mus musculus GN=Matn4 PE=2 SV=1	1	0.97	29258644	30753590	22725316	14185864	109213984	66707660	36409676	16183321	10465848	26752334	139920144	8597554	41520540	35202532	31575262	35462776
GALK1_MOUSE	Galactokinase OS=Mus musculus GN=Galk1 PE=2 SV=1	5	1	66552568	40971996	152605200	94611344	147035536	65139768	103556912	72250560	36653672	77975856	104931312	319844096	93714688	91852024	86289224	93551200
VPS28_MOUSE	Vacuolar protein sorting-associated protein 28 homolog OS=Mus musculus GN=Vps28 PE=2 SV=1	1	0.99	476600	117274	1.92278e+06	90424	1.45279e+06	265967	3317893	1.9455e+06	382633	2.77844e+06	5.85005e+06	17304854	2.92805e+06	1.44148e+06	2.5942e+06	2680545
ROBO4_MOUSE	Roundabout homolog 4 OS=Mus musculus GN=Robo4 PE=1 SV=2	1	0.92	72069832	85835840	67775200	73090768	139321584	160785504	71784800	107666464	103481768	59070964	78382280	132933152	56796652	41866288	35609416	31365000
LATS2_MOUSE	Serine/threonine-protein kinase LATS2 OS=Mus musculus GN=Lats2 PE=1 SV=1	1	1	24777966	10226300	11428706	6.36268e+06	11391907	22114130	8.34162e+06	9951923	5869747	11489928	9438235	11849138	13226389	11169469	10074936	14029788
XPO5_MOUSE	Exportin-5 OS=Mus musculus GN=Xpo5 PE=2 SV=1	12	1	21809978	26307908	63585984	28285710	53003220	21513992	124372088	117893504	51911428	97611944	173489328	544329152	71929800	59009980	54078224	61232312
FA49A_MOUSE	Protein FAM49A OS=Mus musculus GN=Fam49a PE=2 SV=1	8	1	13758618	12123171	26667330	9818833	21000760	14100449	122304184	112184336	70464960	124927848	201920384	521658912	91677976	82936408	72792976	83481048
ZER1_MOUSE	Protein zer-1 homolog OS=Mus musculus GN=Zer1 PE=1 SV=1	1	1	66289.8	14502.4	32185.8	73779.1	537947	0	1.66124e+06	910902	116857	2.35191e+06	3461222	5251109	23366.1	73921.5	36143.3	0
CNOT2_MOUSE	CCR4-NOT transcription complex subunit 2 OS=Mus musculus GN=Cnot2 PE=2 SV=2	1	1	2.13965e+06	1.61188e+06	2.08913e+06	2184309	3565206	1711928	5.61276e+06	5.13154e+06	3687065	5.05534e+06	7.12997e+06	13844989	4.17041e+06	4.39781e+06	3.55848e+06	4136525
SC31A_MOUSE	Protein transport protein Sec31A OS=Mus musculus GN=Sec31a PE=1 SV=2	1	0.86	5161099	749615	4372999	1.21457e+06	3.2336e+06	1.29687e+06	816486	1.73765e+06	484557	1.02778e+06	2.10723e+06	9999773	1577986	1.466e+06	1839559	2.27382e+06
SIN3A_MOUSE	Paired amphipathic helix protein Sin3a OS=Mus musculus GN=Sin3a PE=1 SV=2	1	0.88	1.14179e+06	578092	3.30408e+06	1251902	2.80922e+06	1.0094e+06	5084844	6.43411e+06	1.98778e+06	3.99854e+06	5.25815e+06	15136058	4.06563e+06	3.71101e+06	3.65424e+06	4292055
RBGP1_MOUSE	Rab GTPase-activating protein 1 OS=Mus musculus GN=Rabgap1 PE=2 SV=1	2	1	1948815	669754	6.80251e+06	1527407	3202837	2.41132e+06	6067006	6.57907e+06	1.95269e+06	3.31372e+06	9162975	35579552	6350778	5.01158e+06	5132100	4998372
MK03_MOUSE	Mitogen-activated protein kinase 3 OS=Mus musculus GN=Mapk3 PE=1 SV=5	1	0.98	2.47848e+06	2235989	8371834	3.99385e+06	7.42861e+06	2.97498e+06	2356369	2.66903e+06	758650	4.66187e+06	7028296	25829952	6000790	6377880	5385140	6.39225e+06
RANB3_MOUSE	Ran-binding protein 3 OS=Mus musculus GN=Ranbp3 PE=1 SV=2	6	1	1.51231e+06	1.04911e+06	7.91335e+06	6159912	6462856	1.5523e+06	30017916	34560548	15080128	5.74206e+06	9665179	81367584	14821179	10945309	12671862	13712740
EXOC2_MOUSE	Exocyst complex component 2 OS=Mus musculus GN=Exoc2 PE=1 SV=1	1	0.97	541734	0	1.27459e+06	397444	1.01967e+06	117187	1.54824e+06	964687	55599.4	744433	1940243	6.45783e+06	1.45251e+06	459276	908266	820894
SNX6_MOUSE	Sorting nexin-6 OS=Mus musculus GN=Snx6 PE=1 SV=1	6	1	40795408	27962656	79763792	34499280	65315400	16724169	30156146	28438184	24678382	30538346	48054512	139606768	46416376	43587472	41876664	48747192
CE170_MOUSE	Centrosomal protein of 170 kDa OS=Mus musculus GN=Cep170 PE=1 SV=2	8	1	5.66661e+06	7.04307e+06	10297773	5.21178e+06	10176101	7445143	50080772	85135648	31724484	14670699	35237088	335097088	44971828	40915060	37592468	42838536
NDUA7_MOUSE	NADH dehydrogenase [ubiquinone] 1 alpha subcomplex subunit 7 OS=Mus musculus GN=Ndufa7 PE=1 SV=3	1	1	1.88471e+06	1.5441e+06	6.03291e+06	2710957	3.26871e+06	3902525	1.97796e+06	979940	2.13157e+06	707377	2244478	15765072	3808886	3.95699e+06	3.12318e+06	3.61086e+06
XPP1_MOUSE	Xaa-Pro aminopeptidase 1 OS=Mus musculus GN=Xpnpep1 PE=2 SV=1	2	1	1.92315e+06	692867	12408646	3321064	8159184	1.95732e+06	2.60677e+06	2602887	356087	3.98709e+06	7.71727e+06	47319416	6451154	5.98682e+06	6009391	6146056
HCFC1_MOUSE	Host cell factor OS=Mus musculus GN=Hcfc1 PE=1 SV=1	9	1	5728072	5.27527e+06	23669638	10719557	16052210	11791114	316523488	337133632	175011392	51030520	67313184	189229648	99438232	84647848	87421576	95307984
UBAP2_MOUSE	Ubiquitin-associated protein 2 OS=Mus musculus GN=Ubap2 PE=2 SV=1	1	0.94	22541.6	1284.95	378326	6512.21	9232.29	233531	2597497	4.68021e+06	1.90477e+06	113120	385923	17850556	179859	139354	689222	1.07302e+06
PRP8_MOUSE	Pre-mRNA-processing-splicing factor 8 OS=Mus musculus GN=Prpf8 PE=1 SV=1	6	1	8520309	4.75297e+06	17720882	8577876	18125602	8402883	33134456	42476672	14404010	24771784	40918332	98402696	24492542	17898326	19204256	25227328
SYT5_MOUSE	Synaptotagmin-5 OS=Mus musculus GN=Syt5 PE=1 SV=1	1	0.92	9270574	19128082	25552866	16318892	25927148	33912640	14914732	24223512	27542572	12884603	17731938	8426841	22154280	15256564	15111467	16737301
CSDE1_MOUSE	Cold shock domain-containing protein E1 OS=Mus musculus GN=Csde1 PE=2 SV=1	9	1	18452190	14336129	53538272	18609472	41865228	13303323	91953488	108057416	55066312	60125016	101960648	291919552	78878144	65196776	62230980	71833448
CNN3_MOUSE	Calponin-3 OS=Mus musculus GN=Cnn3 PE=2 SV=1	7	1	19368462	31042950	64259780	41812316	50613584	34208744	87766384	103559032	43798652	61027524	71743328	343948448	80996024	73960216	68806336	78425720
MP2K4_MOUSE	Dual specificity mitogen-activated protein kinase kinase 4 OS=Mus musculus GN=Map2k4 PE=1 SV=2	1	0.99	648127	84371	2.15336e+06	910407	1129178	415608	3467189	5120149	1.18135e+06	3.27164e+06	5.13632e+06	15186344	4.6563e+06	4.0145e+06	2545441	2.8309e+06
UBP2L_MOUSE	Ubiquitin-associated protein 2-like OS=Mus musculus GN=Ubap2l PE=1 SV=1	1	1	272324	416080	3.71885e+06	256434	1.05671e+06	435338	14324181	19118572	9366412	2.05541e+06	3147917	20342616	4586256	3617351	2726276	2.68814e+06
KTN1_MOUSE	Kinectin OS=Mus musculus GN=Ktn1 PE=1 SV=1	14	1	113521904	57427432	168937984	109461744	162958592	110580264	133930200	200129296	60535800	70331272	108511224	203769600	97183976	91685072	93577576	107413536
PRP31_MOUSE	U4/U6 small nuclear ribonucleoprotein Prp31 OS=Mus musculus GN=Prpf31 PE=2 SV=2	2	1	2.04926e+06	970949	7604621	3.77726e+06	6436321	1.88048e+06	17336892	20271782	6927867	9546104	12867264	41981644	6049241	4.44714e+06	4.90683e+06	6453715
EIF3M_MOUSE	Eukaryotic translation initiation factor 3 subunit M OS=Mus musculus GN=Eif3m PE=2 SV=1	2	1	2.30832e+06	1.40213e+06	9100148	5176233	5.02013e+06	2.62373e+06	8956629	6.16951e+06	1.96599e+06	4891604	8775760	31170834	4.99394e+06	4380763	5006633	3805760
PRP6_MOUSE	Pre-mRNA-processing factor 6 OS=Mus musculus GN=Prpf6 PE=2 SV=1	5	1	6.28836e+06	4127200	14007821	7749758	12340810	4.29374e+06	26896120	26697476	8824078	14474000	31106378	95344104	21443802	17845884	19771728	20279304
CKAP5_MOUSE	Cytoskeleton-associated protein 5 OS=Mus musculus GN=Ckap5 PE=2 SV=1	15	1	36027768	23406210	66722000	20470370	40978336	15167065	103383160	186020960	56302448	45199180	97766112	370981664	82241056	79472200	70535832	79289096
RIC8A_MOUSE	Synembryn-A OS=Mus musculus GN=Ric8a PE=1 SV=2	2	1	1.25301e+06	563968	3973480	445257	1.30316e+06	220110	5386187	5.66808e+06	1.701e+06	2.65806e+06	4.54512e+06	26802032	3064988	1.94703e+06	2254569	2.10037e+06
BAZ1B_MOUSE	Tyrosine-protein kinase BAZ1B OS=Mus musculus GN=Baz1b PE=1 SV=2	9	1	2.62665e+06	2.27224e+06	10462101	4.59579e+06	9592284	3697145	91178248	184306800	57610236	14415381	39296676	177896304	46395308	42629564	39077616	46178216
RRP44_MOUSE	Exosome complex exonuclease RRP44 OS=Mus musculus GN=Dis3 PE=2 SV=4	7	1	11524504	7293453	20832142	15653006	17610242	10818058	35982868	37046040	13546086	27752672	48737944	122133880	28660302	26171958	25079696	29991052
CASA2_BOVIN	Alpha-S2-casein OS=Bos taurus GN=CSN1S2 PE=1 SV=2	8	1	94156584	84966752	379156960	112473664	185459344	90453792	182054448	152146480	106722376	286173152	186388768	692989504	205604528	181229520	176109744	201788784
SMRD3_MOUSE	SWI/SNF-related matrix-associated actin-dependent regulator of chromatin subfamily D member 3 OS=Mus musculus GN=Smarcd3 PE=2 SV=2	1	0.96	0	1865.7	176044	91691.9	383385	0	3.5438e+06	938228	616251	1.96945e+06	3.72794e+06	14159785	1.08436e+06	1.3339e+06	1.11646e+06	950885
DNJC2_MOUSE	DnaJ homolog subfamily C member 2 OS=Mus musculus GN=Dnajc2 PE=1 SV=2	1	0.91	136534	157367	1.3584e+06	333903	774999	592413	79981.5	774348	79926.6	813340	912477	10181294	866205	804921	479709	1094685
SH3G1_MOUSE	Endophilin-A1 OS=Mus musculus GN=Sh3gl2 PE=1 SV=2	1	1	473853	423662	6244701	979420	3.91306e+06	218524	1.87657e+06	1558490	897485	1.0994e+06	2.27714e+06	31194212	4.16466e+06	3.647e+06	3571787	3992688
TOM70_MOUSE	Mitochondrial import receptor subunit TOM70 OS=Mus musculus GN=Tomm70a PE=1 SV=1	5	1	12812070	6476540	29847602	9283418	20573710	4021318	16002508	17381620	8542333	17471446	40444336	183052032	25765590	23049148	23432280	25909062
KAPCA_MOUSE	cAMP-dependent protein kinase catalytic subunit alpha OS=Mus musculus GN=Prkaca PE=1 SV=3	4	1	19358618	9002907	36977888	24802974	34448416	21887738	45160612	44778188	17317272	39448384	57872240	141840752	31902894	28247946	28647990	29517098
MTCH1_MOUSE	Mitochondrial carrier homolog 1 OS=Mus musculus GN=Mtch1 PE=1 SV=1	1	0.99	388926	25457.8	753648	343750	1.55437e+06	185669	203075	626597	94793.9	1.34018e+06	1.60618e+06	6786236	1.13531e+06	1.36646e+06	829212	1.36681e+06
ANK2_MOUSE	Ankyrin-2 OS=Mus musculus GN=Ank2 PE=1 SV=2	3	1	4.13491e+06	2.05825e+06	14451028	5.48584e+06	4573433	2813098	12767826	18849542	6.2092e+06	5.07296e+06	8435255	39249460	8203633	7095979	6.50896e+06	8445384
TIM50_MOUSE	Mitochondrial import inner membrane translocase subunit TIM50 OS=Mus musculus GN=Timm50 PE=1 SV=1	5	1	13152203	10602000	29195390	19611754	26533558	12212717	47763236	40292944	20396926	42461256	57769164	168900864	30494916	24270136	25722134	27717918
ACTN4_MOUSE	Alpha-actinin-1 OS=Mus musculus GN=Actn1 PE=2 SV=1	1	0.99	5616847	2.69225e+06	10568814	9279140	12257559	5.52858e+06	5198342	3.50376e+06	1371231	4404775	3418725	14295774	3.40713e+06	3555744	2.85482e+06	2536076
USP9X_MOUSE	Probable ubiquitin carboxyl-terminal hydrolase FAF-X OS=Mus musculus GN=Usp9x PE=1 SV=1	5	1	10958584	4933078	21663936	7041211	17690944	6.77022e+06	13752556	24609714	8432023	16433916	30352290	99475008	18221782	20977638	19364032	18692432
AOFA_MOUSE	Amine oxidase [flavin-containing] A OS=Mus musculus GN=Maoa PE=1 SV=2	2	1	3153447	1.7979e+06	17242854	7160898	11384575	4786850	3838073	2439784	538857	2855188	5674479	35237788	7352703	6522428	8.11442e+06	6015547
ODPX_MOUSE	Pyruvate dehydrogenase protein X component, mitochondrial OS=Mus musculus GN=Pdhx PE=2 SV=1	1	0.93	34191.7	476093	1.41017e+06	614789	447916	649883	1.2344e+06	964447	624486	1.68698e+06	1.32422e+06	8859920	1.15465e+06	1.42348e+06	1.47475e+06	1375056
MIRO1_MOUSE	Mitochondrial Rho GTPase 1 OS=Mus musculus GN=Rhot1 PE=2 SV=1	1	1	15209.9	29514.7	411655	461978	586295	0	0	1.79528e+06	208990	1.15564e+06	1.39435e+06	3.61378e+06	1334878	920301	665726	434407
ASAP2_MOUSE	Arf-GAP with SH3 domain, ANK repeat and PH domain-containing protein 2 OS=Mus musculus GN=Asap2 PE=1 SV=3	1	1	8719702016	18628700160	24258805760	15525485568	24465676288	24804042752	10489698304	15651747840	18184404992	12814485504	15491880960	7197920256	17009034240	16449937408	14007394304	16419652608
GRIN1_MOUSE	G protein-regulated inducer of neurite outgrowth 1 OS=Mus musculus GN=Gprin1 PE=1 SV=2	1	1	52622.7	41843.5	38196.4	1288.16	26108.3	24082	152487	475189	188414	155734	373384	7.3253e+06	505700	381388	130432	291613
KCD12_MOUSE	BTB/POZ domain-containing protein KCTD12 OS=Mus musculus GN=Kctd12 PE=1 SV=1	3	1	36215420	22479824	54364724	34048280	33317312	20492798	8028531	6098318	2077402	8873345	9909179	31892642	21982802	21628352	19022328	18603392
RTN3_MOUSE	Reticulon-3 OS=Mus musculus GN=Rtn3 PE=1 SV=2	2	1	2785724	1.16823e+06	16645004	4.70711e+06	13497445	2966048	17203388	16086309	5459150	36128736	51162396	314248608	39861580	34454920	36103016	40027728
FKBP8_MOUSE	FK506-binding protein 8 OS=Mus musculus GN=Fkbp8 PE=1 SV=2	2	1	6931331	5586884	18092090	7064512	16412656	4309662	12051928	9635977	5455507	11214564	14090318	50961892	12976744	11123582	13062184	12777134
ITPA_MOUSE	Inosine triphosphate pyrophosphatase OS=Mus musculus GN=Itpa PE=2 SV=2	2	1	2407890	1.477e+06	10805344	6581616	7957143	2592830	16399829	17278786	6794541	16136621	25957102	91814456	16406627	14595405	12487323	17203904
MA7D1_MOUSE	MAP7 domain-containing protein 1 OS=Mus musculus GN=Map7d1 PE=1 SV=1	1	0.99	1.71452e+06	679316	2.50684e+06	817582	856086	925947	1.97291e+06	3.43404e+06	1.14963e+06	1.99005e+06	2933587	15100154	2478899	2.26431e+06	1.98629e+06	1.88683e+06
TPM4_MOUSE	Tropomyosin alpha-4 chain OS=Mus musculus GN=Tpm4 PE=2 SV=3	1	0.94	1.73691e+06	1.34984e+06	5.38766e+06	3.4156e+06	3.16006e+06	2.39779e+06	3.05593e+06	602888	686896	895433	791792	1.9952e+06	1.46924e+06	2.06189e+06	2.66964e+06	2316307
SNW1_MOUSE	SNW domain-containing protein 1 OS=Mus musculus GN=Snw1 PE=1 SV=3	3	1	797500	433600	3.17251e+06	490398	1.79489e+06	709863	18451600	23731888	14581774	4.60244e+06	7.1804e+06	48398596	8368350	7393256	7726790	8.13023e+06
EIF3G_MOUSE	Eukaryotic translation initiation factor 3 subunit G OS=Mus musculus GN=Eif3g PE=1 SV=2	4	1	18749336	16533909	53811536	21325502	37684192	21448560	66542004	65556864	30906448	40649532	48575396	176261248	46479640	43024628	42730124	46536688
ABCF1_MOUSE	ATP-binding cassette sub-family F member 1 OS=Mus musculus GN=Abcf1 PE=1 SV=1	3	1	5802683	4.19892e+06	19858560	8692025	12772913	5387300	14453136	17786360	5722725	7970735	14010906	60236716	10290962	9498785	8916049	7.98035e+06
ZC3HF_MOUSE	Zinc finger CCCH domain-containing protein 15 OS=Mus musculus GN=Zc3h15 PE=1 SV=2	1	1	953384	66494.9	683410	2.31629e+06	1.57448e+06	1.52958e+06	2.39277e+06	2140764	287685	1845213	1.6658e+06	12941435	2535250	2.0993e+06	1792877	1.85183e+06
NID1_MOUSE	Nidogen-1 OS=Mus musculus GN=Nid1 PE=1 SV=1	1	0.99	2.66336e+06	906554	4105245	2563652	2487719	1.21964e+06	295872	276636	293051	104692	309609	601736	1.54631e+06	496866	840426	850097
HTSF1_MOUSE	HIV Tat-specific factor 1 homolog OS=Mus musculus GN=Htatsf1 PE=1 SV=1	1	0.97	145322	1.87163e+06	259740	260156	389785	129999	1.29526e+06	1611772	492887	196232	920181	9375972	1093089	908670	793176	1168502
HNRL2_MOUSE	Heterogeneous nuclear ribonucleoprotein U-like protein 2 OS=Mus musculus GN=Hnrnpul2 PE=1 SV=1	11	1	32892440	22049768	85203264	42133468	71122072	31629374	92018376	97103216	36257424	104384280	152430448	630659456	114687560	107521280	98368688	109566632
ZC11A_MOUSE	Zinc finger CCCH domain-containing protein 11A OS=Mus musculus GN=Zc3h11a PE=1 SV=1	1	0.99	2144.42	7622.68	0	69903.1	388358	51517.4	4977828	5640332	1.4988e+06	337559	452652	13362241	902167	1.85793e+06	2.04888e+06	1.84641e+06
ARMC1_MOUSE	Armadillo repeat-containing protein 1 OS=Mus musculus GN=Armc1 PE=2 SV=1	1	0.83	944126	227820	1.12045e+06	1.20632e+06	2509328	1.03092e+06	1885813	2.62175e+06	644810	1946354	4.1866e+06	9734604	938165	869368	501465	499151
NID2_MOUSE	Nidogen-2 OS=Mus musculus GN=Nid2 PE=1 SV=1	4	1	35907456	30288528	65912504	37018044	41514328	25262840	42368196	13644804	9568995	22819134	14389429	25708722	16750074	23989614	23783372	33724864
UBC12_MOUSE	NEDD8-conjugating enzyme Ubc12 OS=Mus musculus GN=Ube2m PE=2 SV=1	1	1	1.65258e+06	1.39061e+06	5867139	5679931	5.69384e+06	1.52758e+06	6.56687e+06	4457034	3.33509e+06	8181379	9629801	29661244	9009971	6175472	5711307	7197858
CLIC1_MOUSE	Chloride intracellular channel protein 1 OS=Mus musculus GN=Clic1 PE=1 SV=3	5	1	39760312	33578900	155462800	40925528	90356152	29630226	28000128	31126988	14437648	33170450	59443240	323989248	74174520	67199496	65380664	75675896
HDAC2_MOUSE	Histone deacetylase 2 OS=Mus musculus GN=Hdac2 PE=1 SV=1	6	1	36381600	29107372	108161368	50553688	79619352	36859436	180633840	204481600	84598016	143547648	212547552	543187072	145354944	128768528	121058680	141024096
U2AF1_MOUSE	Splicing factor U2AF 35 kDa subunit OS=Mus musculus GN=U2af1 PE=2 SV=4	2	1	5330296	4.3925e+06	21168738	10176718	18432342	11952529	28528056	37321416	17212514	28155638	44067780	185634432	36184608	29733652	32230556	35950912
IF2B_MOUSE	Eukaryotic translation initiation factor 2 subunit 2 OS=Mus musculus GN=Eif2s2 PE=1 SV=1	2	1	2.58256e+06	840449	5.86154e+06	1.85757e+06	3398199	4.07858e+06	1.94071e+06	5.64756e+06	2967158	5.83829e+06	6.49212e+06	22760344	5036185	3.53982e+06	5.72116e+06	8713067
FBP1L_MOUSE	Formin-binding protein 1-like OS=Mus musculus GN=Fnbp1l PE=1 SV=2	2	1	2.05928e+06	1.67562e+06	3930463	3253239	2814172	2.37792e+06	6848913	13181898	5463000	9008392	13580884	30754988	8.00565e+06	6054097	6763312	7666004
G3BP1_MOUSE	Ras GTPase-activating protein-binding protein 1 OS=Mus musculus GN=G3bp1 PE=1 SV=1	1	0.96	301369	866279	2772300	2.39617e+06	3.29082e+06	954311	7.49148e+06	8466892	5434912	8996684	6.52636e+06	22999036	6.32873e+06	3.6782e+06	4252028	2.19722e+06
LAMB1_MOUSE	Laminin subunit beta-1 OS=Mus musculus GN=Lamb1-1 PE=1 SV=2	1	0.95	11962539	8181607	13723016	10941313	11719244	9196342	272284	728998	72553.6	393783	587841	2.08839e+06	4791650	5025661	5.05104e+06	4.89336e+06
RBM10_MOUSE	RNA-binding protein 10 OS=Mus musculus GN=Rbm10 PE=1 SV=1	3	1	8533721	2.47265e+06	8609259	4.25095e+06	6469638	1.74594e+06	100658288	108485152	50550820	7574036	8455815	27517002	27073508	26422288	23817208	24942750
NOP58_MOUSE	Nucleolar protein 58 OS=Mus musculus GN=Nop58 PE=1 SV=1	3	1	3639310	1295193	10377842	2.24546e+06	7031953	1.6569e+06	14650730	20581870	4.9109e+06	12552899	26772924	123332472	13622302	13920050	12467448	13262708
ZO1_MOUSE	Tight junction protein ZO-1 OS=Mus musculus GN=Tjp1 PE=1 SV=1	1	1	7613582	2.79273e+06	8.14092e+06	11353659	17134458	6595978	5.07972e+06	16515169	5230693	640101	717824	3.95404e+06	900718	1161331	628022	544770
PAK2_MOUSE	Serine/threonine-protein kinase PAK 2 OS=Mus musculus GN=Pak2 PE=1 SV=1	2	1	2.09135e+06	299954	4.86884e+06	936481	3.88715e+06	932335	5494204	12212396	2.60248e+06	4584458	7763693	37714688	7767879	8105485	7997088	6606320
KLC1_MOUSE	Kinesin light chain 1 OS=Mus musculus GN=Klc1 PE=1 SV=3	7	1	24839712	16556075	71791224	13553000	28128984	7.22661e+06	48968760	49278376	21175102	28792254	66008112	307645920	37670424	37365944	36832392	37017188
HBAZ_MOUSE	Hemoglobin subunit zeta OS=Mus musculus GN=Hbz PE=2 SV=2	13	1	2620346112	2372312320	7790270464	2391815168	6784391680	1904553728	638397312	579705408	443398912	580302464	884613376	3630691072	2309902080	2042074752	1958129152	2239168000
TWF1_MOUSE	Twinfilin-1 OS=Mus musculus GN=Twf1 PE=1 SV=2	1	1	2740808	1895270	5.01564e+06	2.28469e+06	4366919	844168	5.13943e+06	5444065	1200611	4977366	4394255	37110852	3.89648e+06	4279314	3.77446e+06	5032422
LAMB2_MOUSE	Laminin subunit beta-2 OS=Mus musculus GN=Lamb2 PE=2 SV=1	1	0.99	4481904	2509193	9312310	3295128	3.95266e+06	2432240	1.63227e+06	2.39726e+06	624790	2.7785e+06	1.00629e+06	3.0661e+06	2.87262e+06	2.91938e+06	1.90208e+06	2.66445e+06
DDX42_MOUSE	ATP-dependent RNA helicase DDX42 OS=Mus musculus GN=Ddx42 PE=1 SV=3	2	1	179597	274101	626496	230373	559424	311637	11353204	17625180	9979052	4.15817e+06	2.6379e+06	9873702	4805992	4.08491e+06	3.91675e+06	4.95485e+06
G3BP2_MOUSE	Ras GTPase-activating protein-binding protein 2 OS=Mus musculus GN=G3bp2 PE=1 SV=2	1	0.9	53814.8	0	0	47065.5	294697	78194.3	299925	1.13114e+06	263557	1.74714e+06	597935	6100892	592433	831977	559374	530562
VPS29_MOUSE	Vacuolar protein sorting-associated protein 29 OS=Mus musculus GN=Vps29 PE=1 SV=1	1	0.97	1.57688e+06	1.32165e+06	4.81343e+06	1.81816e+06	1.07978e+06	992258	1.90993e+06	187577	35296	608212	2.54682e+06	11372057	2.85909e+06	2.13814e+06	4309952	3277197
EIF3B_MOUSE	Eukaryotic translation initiation factor 3 subunit B OS=Mus musculus GN=Eif3b PE=1 SV=1	1	1	5177672	2.49662e+06	17896722	5068613	9307062	4877499	11840828	10804031	3.4294e+06	9074741	13318044	28329006	12367788	11109948	10379039	12565087
ARHG7_MOUSE	Rho guanine nucleotide exchange factor 7 OS=Mus musculus GN=Arhgef7 PE=1 SV=2	4	1	8533648	6.54387e+06	18755026	10195555	13477762	6.38576e+06	14188697	22177476	16986880	12229046	25881382	94304544	12824160	7.6682e+06	5.6356e+06	7.48113e+06
RL18A_MOUSE	60S ribosomal protein L18a OS=Mus musculus GN=Rpl18a PE=2 SV=1	5	1	185542592	129448200	306651104	242313552	272715680	225753440	234269984	304187392	127909024	200962192	280091264	555605504	249659584	217231776	210806944	250496032
ULK1_MOUSE	Serine/threonine-protein kinase ULK1 OS=Mus musculus GN=Ulk1 PE=1 SV=1	1	0.91	1669520896	1893078272	1702297472	2418206976	2578041088	1372448768	3451994368	1700937344	1648118528	2582289664	2194484224	1173182720	2134828288	1949894016	1777693568	2057799296
MPPB_MOUSE	Mitochondrial-processing peptidase subunit beta OS=Mus musculus GN=Pmpcb PE=2 SV=1	1	1	826961	354619	6169437	1.79505e+06	4553614	533015	2.71039e+06	3.47901e+06	377807	2.76613e+06	5157089	24032608	4803445	5472162	4334453	4375014
VAC14_MOUSE	Protein VAC14 homolog OS=Mus musculus GN=Vac14 PE=1 SV=1	1	1	216187	503802	1.04821e+06	409325	576974	384521	794059	1.55311e+06	220615	2193126	1.53037e+06	8771090	866408	1.24945e+06	745726	1.63502e+06
FOLH1_MOUSE	Glutamate carboxypeptidase 2 OS=Mus musculus GN=Folh1 PE=2 SV=1	1	0.99	3.88888e+06	5.51665e+06	9684542	5450984	8.05394e+06	4724506	8.26457e+06	7.07669e+06	3.70348e+06	6.98495e+06	5324708	21226244	7630974	6.46111e+06	6106163	6967572
MBB1A_MOUSE	Myb-binding protein 1A OS=Mus musculus GN=Mybbp1a PE=1 SV=2	10	1	50290092	26224614	92743472	34202092	59769368	23180794	167977424	218405504	76842752	50960444	91876048	274860000	81707800	73617896	67779200	77944152
RPN1_MOUSE	Dolichyl-diphosphooligosaccharide--protein glycosyltransferase subunit 1 OS=Mus musculus GN=Rpn1 PE=2 SV=1	13	1	116904088	81781896	315316000	130045352	308262816	76609840	130703856	134466560	63082092	141613056	195751552	643749312	186642400	174096896	155778704	178324064
ARHG2_MOUSE	Rho guanine nucleotide exchange factor 2 OS=Mus musculus GN=Arhgef2 PE=1 SV=3	4	1	18929172	9375192	34380828	22928106	31715202	12022086	36353304	52058008	16711089	35960392	48644768	104575352	24576138	15867736	14371923	19550594
SMCA5_MOUSE	SWI/SNF-related matrix-associated actin-dependent regulator of chromatin subfamily A member 5 OS=Mus musculus GN=Smarca5 PE=1 SV=1	21	1	36791552	36057204	109719568	55193484	102604536	47459656	437357472	588416640	212243376	136172448	248169648	746103424	210815392	182139952	172245024	188153824
SEC63_MOUSE	Translocation protein SEC63 homolog OS=Mus musculus GN=Sec63 PE=1 SV=3	2	1	4.91777e+06	3.24684e+06	10782372	4320174	7560731	2.67441e+06	8649414	10054217	2.99197e+06	7.17491e+06	12162205	34954520	8851164	6.9188e+06	5502677	6469870
ITF2_MOUSE	Transcription factor 4 OS=Mus musculus GN=Tcf4 PE=1 SV=1	1	0.99	51749	686063	1.39447e+06	266268	244781	1.41331e+06	3985578	2228054	3.33048e+06	1.37316e+06	3.92651e+06	25162872	2.61461e+06	1.42447e+06	2450047	2.29638e+06
TMX1_MOUSE	Thioredoxin-related transmembrane protein 1 OS=Mus musculus GN=Tmx1 PE=1 SV=1	1	1	2.81632e+06	1.476e+06	5655969	4.85963e+06	7.83528e+06	4.05767e+06	2720494	2.54321e+06	1.23239e+06	2932460	4196893	32162232	6759540	5726464	5.92667e+06	6.82604e+06
RBM14_MOUSE	RNA-binding protein 14 OS=Mus musculus GN=Rbm14 PE=1 SV=1	3	1	919535	1.43939e+06	2.46336e+06	3.25903e+06	6025211	1.80742e+06	12762091	18469362	7.29024e+06	17441578	17915892	47631768	9471914	8449336	9142796	10045938
ERF3A_MOUSE	Eukaryotic peptide chain release factor GTP-binding subunit ERF3A OS=Mus musculus GN=Gspt1 PE=1 SV=1	6	1	27517818	12407119	52707716	23305388	43125196	12590920	38014040	37444368	11983368	31924638	60326860	298931840	44002268	37636764	34878824	37808204
DNLI3_MOUSE	DNA ligase 3 OS=Mus musculus GN=Lig3 PE=1 SV=1	1	0.99	0	583772	487520	1.35229e+06	117152	747198	212934	4.53716e+06	196090	381065	592780	12373992	340939	1.12277e+06	350851	320416
DNLI1_MOUSE	DNA ligase 1 OS=Mus musculus GN=Lig1 PE=1 SV=2	6	1	6.32936e+06	7702222	19545596	7395482	14685799	4759110	50390832	65634844	23437224	21793352	37654084	130207240	27123388	23217632	20994800	23529314
TOP2A_MOUSE	DNA topoisomerase 2-alpha OS=Mus musculus GN=Top2a PE=1 SV=1	3	1	5680003	3.02335e+06	17527270	4.7394e+06	8345925	4.44865e+06	14583962	20092428	5867263	5.28466e+06	14060576	42470268	10910752	11860673	10692024	12199721
FERM2_MOUSE	Fermitin family homolog 2 OS=Mus musculus GN=Fermt2 PE=2 SV=1	2	1	12814486	8053670	33920108	18707196	22226552	13440127	5421074	7.96166e+06	3.00571e+06	4.43204e+06	7.62276e+06	25433274	13666716	12850806	12459793	12461410
TIF1B_MOUSE	Transcription intermediary factor 1-beta OS=Mus musculus GN=Trim28 PE=1 SV=3	13	1	15045881	9070654	79998800	30576076	57636468	19661762	199291296	193736336	97469976	118859608	152257344	959872192	147251184	139567680	130927216	152807248
LAT1_MOUSE	Large neutral amino acids transporter small subunit 1 OS=Mus musculus GN=Slc7a5 PE=1 SV=1	1	0.97	13286575	5.18205e+06	25471022	17598134	21500168	7.85251e+06	3.33351e+06	2.88798e+06	889020	3.94369e+06	4.05853e+06	18575564	7.59638e+06	10139502	8431315	11241366
AP3D1_MOUSE	AP-3 complex subunit delta-1 OS=Mus musculus GN=Ap3d1 PE=1 SV=1	1	1	3.2788e+06	2.21721e+06	5342422	4.37521e+06	4270981	296399	3969881	7153170	1.10573e+06	2.82511e+06	7.7033e+06	22786160	5029741	3.13229e+06	3.49706e+06	3629738
SYLC_MOUSE	Leucyl-tRNA synthetase, cytoplasmic OS=Mus musculus GN=Lars PE=2 SV=2	10	1	22353652	11813053	52759120	23004942	40110568	18587236	48664924	53148580	17688510	37988400	81219448	243992544	58280284	48370072	42815868	46242004
EI2BE_MOUSE	Translation initiation factor eIF-2B subunit epsilon OS=Mus musculus GN=Eif2b5 PE=1 SV=1	2	1	4656390	1.80053e+06	14079623	5752949	10563224	3.55174e+06	11546182	11281366	3.62959e+06	10206722	18784016	44864920	10986447	10448504	10305928	11803751
LEG3_MOUSE	Galectin-3 OS=Mus musculus GN=Lgals3 PE=1 SV=3	1	1	837759	936411	20874766	800823	500478	1.90063e+06	347786	597583	2.57084e+06	962001	1.47364e+06	1.03424e+06	1.46757e+06	1.49672e+06	944886	1.54352e+06
SGPL1_MOUSE	Sphingosine-1-phosphate lyase 1 OS=Mus musculus GN=Sgpl1 PE=2 SV=1	4	1	5.41302e+06	2.68697e+06	19673450	5546837	13223479	3.30017e+06	10096268	9978039	2932118	7499694	18656740	67883704	13430008	10094260	9603387	10018478
ZEB2_MOUSE	Zinc finger E-box-binding homeobox 2 OS=Mus musculus GN=Zeb2 PE=2 SV=1	2	1	112505	251219	393348	64067.7	843530	132769	7.43664e+06	11857138	3476954	4.37318e+06	11670037	48682140	5.2116e+06	5.11587e+06	4307133	5341923
UBXN6_MOUSE	UBX domain-containing protein 6 OS=Mus musculus GN=Ubxn6 PE=1 SV=1	1	0.95	509332	566249	1.863e+06	657720	914659	757717	3.61947e+06	2.52129e+06	1.1302e+06	2294352	2.38606e+06	6675401	1750500	1.73872e+06	2.16503e+06	1.84998e+06
RAGP1_MOUSE	Ran GTPase-activating protein 1 OS=Mus musculus GN=Rangap1 PE=1 SV=1	3	1	2.36613e+06	1.32269e+06	14696058	309440	2.19918e+06	477044	21369340	28069194	7887457	3151234	6.21238e+06	84265536	9550907	10966985	7965360	8078777
SYMC_MOUSE	Methionyl-tRNA synthetase, cytoplasmic OS=Mus musculus GN=Mars PE=2 SV=1	12	1	30841796	20124100	85809312	32326604	58261184	22102548	112523128	118364040	48419548	85884744	150116608	420205088	107252856	97459872	87469224	102486856
WAPL_MOUSE	Wings apart-like protein homolog OS=Mus musculus GN=Wapal PE=1 SV=1	1	0.97	978807	494797	1.27056e+06	1.57442e+06	1.88504e+06	609437	7531464	6.95683e+06	3.42416e+06	2.26226e+06	2.08042e+06	8.02825e+06	3.17013e+06	2938563	2417865	2.33918e+06
EDC4_MOUSE	Enhancer of mRNA-decapping protein 4 OS=Mus musculus GN=Edc4 PE=1 SV=2	7	1	53101108	51104016	135568080	32747776	45408088	29949862	59552440	69147736	32359740	30336218	52052040	171331344	48010340	47537944	46304228	54302216
G6PD1_MOUSE	Glucose-6-phosphate 1-dehydrogenase X OS=Mus musculus GN=G6pdx PE=1 SV=3	11	1	35463652	32027602	103639936	31753132	54304672	23160856	80107904	84052720	33499550	85855496	117261664	473354688	97391080	76397632	72620720	86343336
EF1G_MOUSE	Elongation factor 1-gamma OS=Mus musculus GN=Eef1g PE=1 SV=3	15	1	196165504	165843952	628371648	249352656	473282336	202875504	297117696	307244480	158796624	346088928	524474752	2428049664	479976480	468410688	397893760	465305504
PRPF3_MOUSE	U4/U6 small nuclear ribonucleoprotein Prp3 OS=Mus musculus GN=Prpf3 PE=1 SV=1	2	1	219134	126596	1675840	513240	1.29209e+06	191193	16567496	24315652	11203613	3598730	6264193	30810232	6471233	6684569	7478893	7770439
PSD13_MOUSE	26S proteasome non-ATPase regulatory subunit 13 OS=Mus musculus GN=Psmd13 PE=1 SV=1	9	1	76860080	50082004	191402400	90549832	150309600	82256448	124371504	126787936	70007504	121899768	206013296	646396288	146432480	125259832	106662304	124585240
PTBP1_MOUSE	Polypyrimidine tract-binding protein 1 OS=Mus musculus GN=Ptbp1 PE=1 SV=2	10	1	192670080	184904352	446044576	378005632	476956768	267651744	270842848	293214144	184913056	278170016	356453728	1231713920	323742976	277259680	248234848	275363648
EIF3E_MOUSE	Eukaryotic translation initiation factor 3 subunit E OS=Mus musculus GN=Eif3e PE=1 SV=1	9	1	55804112	43169100	136105952	62921800	100543136	48502268	134507728	123854008	56011940	122635016	173685856	531289024	129513928	113877840	112595336	130217688
KLC2_MOUSE	Kinesin light chain 2 OS=Mus musculus GN=Klc2 PE=1 SV=1	4	1	9444833	7.68567e+06	24722362	4.81898e+06	15154292	3.19818e+06	29165784	33298826	15133614	17536644	42410084	163712032	28780080	21742598	24664482	31614046
PSMD1_MOUSE	26S proteasome non-ATPase regulatory subunit 1 OS=Mus musculus GN=Psmd1 PE=1 SV=1	3	1	11206088	9051510	23911028	15889045	22961288	11007314	23632422	21671138	5690705	27775212	27131814	76405200	15657746	16684474	13491088	14876847
NRDC_MOUSE	Nardilysin OS=Mus musculus GN=Nrd1 PE=1 SV=1	2	1	385070	260454	3.77599e+06	1.18179e+06	1.22039e+06	319404	1.58309e+06	1.41177e+06	388688	1.63007e+06	4355976	37604328	2.65971e+06	2664669	2.50004e+06	2.65845e+06
NU160_MOUSE	Nuclear pore complex protein Nup160 OS=Mus musculus GN=Nup160 PE=1 SV=2	2	1	7468489	3.40455e+06	16721339	12485597	16091524	7018867	22285028	23875868	8989330	16308404	24464744	51573244	12999340	11579066	9749100	10223055
GGA1_MOUSE	ADP-ribosylation factor-binding protein GGA1 OS=Mus musculus GN=Gga1 PE=2 SV=1	1	1	1.60608e+06	563695	5941130	837265	1404448	327671	1.26183e+06	1.70857e+06	305883	919739	1.79214e+06	8347588	1.85949e+06	1833777	2.12519e+06	1.80565e+06
IF4G2_MOUSE	Eukaryotic translation initiation factor 4 gamma 2 OS=Mus musculus GN=Eif4g2 PE=1 SV=2	12	1	25814262	14251080	41086188	16261385	34425624	12275950	111241840	131191976	52037732	69039808	114631904	346010656	73974896	62778940	62879904	73609440
NCBP1_MOUSE	Nuclear cap-binding protein subunit 1 OS=Mus musculus GN=Ncbp1 PE=1 SV=2	7	1	4.48306e+06	2.85074e+06	21178822	6168113	12931744	3.62525e+06	22698146	37790956	9300790	25964342	61983936	272406144	35091324	31496004	25309972	27438904
SYVC_MOUSE	Valyl-tRNA synthetase OS=Mus musculus GN=Vars PE=2 SV=1	18	1	102443240	67890352	304864544	109590552	209288480	78485336	216675648	229210880	95112320	194638640	319966208	1113316096	245575424	215676224	208664304	238982592
SAC1_MOUSE	Phosphatidylinositide phosphatase SAC1 OS=Mus musculus GN=Sacm1l PE=2 SV=1	2	1	1.22781e+06	1.00652e+06	4966615	1.35876e+06	3907518	693695	4286620	1196232	664732	2820387	3723576	33787084	3.2508e+06	2.77351e+06	3.74795e+06	3.6218e+06
MYO1C_MOUSE	Myosin-Ic OS=Mus musculus GN=Myo1c PE=1 SV=2	3	1	27798616	17340472	55379348	32359868	40173748	25173054	6209598	6.78612e+06	1.74656e+06	4.87011e+06	3.85766e+06	18108964	19168136	15607366	15214512	19443430
GAPD1_MOUSE	GTPase-activating protein and VPS9 domain-containing protein 1 OS=Mus musculus GN=Gapvd1 PE=1 SV=2	11	1	49250072	43099080	76025728	72518400	70918424	67911672	161745648	206015312	67596640	182126768	242075408	329811552	123546760	112083040	107134984	127967856
ATX2L_MOUSE	Ataxin-2-like protein OS=Mus musculus GN=Atxn2l PE=1 SV=1	3	1	2.30417e+06	2852303	9690186	3.22901e+06	5.98624e+06	3.83825e+06	22664546	27695202	12970202	6.09711e+06	11229734	67902816	14807089	13475274	14630784	15656251
PRDX4_MOUSE	Peroxiredoxin-4 OS=Mus musculus GN=Prdx4 PE=1 SV=1	6	1	192925696	169040192	858022208	193761584	707194944	168588032	163127024	176236336	124533336	177787312	394008384	1338731392	444609472	359037280	302259072	366816768
AASD1_MOUSE	Alanyl-tRNA synthetase domain-containing protein 1 OS=Mus musculus GN=Aarsd1 PE=1 SV=2	2	1	408913	1.19822e+06	951519	503753	1.03806e+06	447392	1.2962e+06	2.46703e+06	818369	2.79413e+06	3.94809e+06	26662196	1.84111e+06	2.26355e+06	1.9792e+06	2.80452e+06
OGFR_MOUSE	Opioid growth factor receptor OS=Mus musculus GN=Ogfr PE=2 SV=1	2	1	1.21656e+06	1121494	13506290	1.64974e+06	6361709	1.41152e+06	12934371	9709550	4685244	6.31382e+06	11633780	96288960	11530197	11237902	11626133	12020420
URP2_MOUSE	Fermitin family homolog 3 OS=Mus musculus GN=Fermt3 PE=2 SV=1	1	0.99	8896356	5784192	18219836	3051760	5575010	3.59421e+06	0	0	0	0	0	490427	1.94732e+06	2.33328e+06	1.99991e+06	2047372
CATA_MOUSE	Catalase OS=Mus musculus GN=Cat PE=1 SV=3	1	1	4006863	7173690	11013760	8895399	10684370	11850767	5508935	6861256	14123532	7043854	10898645	5567389	7585830	7183306	8320542	8816419
SAMH1_MOUSE	SAM domain and HD domain-containing protein 1 OS=Mus musculus GN=Samhd1 PE=1 SV=2	2	1	14944268	10475180	33640736	7.29484e+06	11631626	7.04854e+06	14655526	17339672	9657560	6645731	13243984	34396152	16455598	13285923	13971112	13977526
PSA7L_MOUSE	Proteasome subunit alpha type-7 OS=Mus musculus GN=Psma7 PE=1 SV=1	1	0.99	5.22254e+06	8503342	14017391	4.8196e+06	8464232	5.26699e+06	10140440	7.71256e+06	6664665	14460066	8928492	34034656	10357884	8943242	8330525	11183940
SYNC_MOUSE	Asparaginyl-tRNA synthetase, cytoplasmic OS=Mus musculus GN=Nars PE=1 SV=2	7	1	10813172	6045929	28820520	14657874	22429184	10196925	30182982	37671248	12450931	26099868	46481700	166703744	24340410	20130936	21933226	21589734
SRP68_MOUSE	Signal recognition particle 68 kDa protein OS=Mus musculus GN=Srp68 PE=2 SV=1	5	1	10879527	5.99519e+06	26346752	10557217	19218814	4863705	32722084	28695536	15529424	17543646	26715026	86473592	19534076	19756092	17712386	20232612
ACL6A_MOUSE	Actin-like protein 6A OS=Mus musculus GN=Actl6a PE=2 SV=2	1	0.99	56803.7	70182.4	847324	814470	794445	84229.4	3.93986e+06	1.85335e+06	560936	5208031	2.16398e+06	13736831	1.41102e+06	1.16319e+06	1.04933e+06	900769
RHGBA_MOUSE	Rho GTPase-activating protein 11A OS=Mus musculus GN=Arhgap11a PE=1 SV=1	1	0.95	8942718	5840418	3823954	5634283	7.88106e+06	13349871	2.38064e+06	4.61899e+06	6669867	6.74643e+06	6397102	317780	4.80157e+06	2.93316e+06	3.86556e+06	3.97321e+06
SRC_MOUSE	Neuronal proto-oncogene tyrosine-protein kinase Src OS=Mus musculus GN=Src PE=1 SV=3	10	1	64584564	43109492	256985440	30086414	259622960	17421758	189469120	186761872	123982336	210986016	382083360	887565184	212433088	203443536	186500704	215218112
IF5_MOUSE	Eukaryotic translation initiation factor 5 OS=Mus musculus GN=Eif5 PE=1 SV=1	2	1	7.44251e+06	6378816	26781642	4331065	7817947	3.5945e+06	40449732	57313688	27077276	9215160	10366427	39971344	14717642	12666810	13337274	14805429
PTH2_MOUSE	Peptidyl-tRNA hydrolase 2, mitochondrial OS=Mus musculus GN=Ptrh2 PE=2 SV=1	1	0.98	120403784	142586752	232938720	138301392	105793192	228500944	206238752	96079000	98793912	182166800	132643600	115489136	140343408	140640464	142539024	152572304
BAX_MOUSE	Apoptosis regulator BAX OS=Mus musculus GN=Bax PE=1 SV=1	2	1	13228484	10666606	21800348	12828158	21382512	7357858	36323592	25318278	18164808	33604812	40169504	104582160	22237444	21312472	18747956	19305996
RCC2_MOUSE	Protein RCC2 OS=Mus musculus GN=Rcc2 PE=2 SV=1	8	1	387425376	145298112	172895152	856026496	993519104	112559608	264439328	872224448	174760624	242395872	510656384	1316873984	1798217600	446281856	210626736	188832080
RSMN_MOUSE	Small nuclear ribonucleoprotein-associated protein N OS=Mus musculus GN=Snrpn PE=2 SV=1	2	1	927922	1.48766e+06	2.90124e+06	4.02118e+06	4.11269e+06	2.14397e+06	6.04235e+06	7.41825e+06	2.08466e+06	9921726	3.92401e+06	18429656	3736200	3451455	2173338	2.88068e+06
PRS8_MOUSE	26S protease regulatory subunit 8 OS=Mus musculus GN=Psmc5 PE=1 SV=1	5	1	12675085	11732166	32399446	24112584	30289636	12991240	38954036	42977448	10876244	38788080	49216308	135095056	30875556	27599482	26523092	28218456
S61A1_MOUSE	Protein transport protein Sec61 subunit alpha isoform 1 OS=Mus musculus GN=Sec61a1 PE=2 SV=2	2	1	11101837	18076222	33450912	16147162	29680328	14890207	13440858	18183414	11503265	11512214	20059720	40753148	20367632	16637295	17650734	20498292
TOP1_MOUSE	DNA topoisomerase 1 OS=Mus musculus GN=Top1 PE=1 SV=2	10	1	52297652	31502226	105937528	61770736	99024176	57362788	192517856	252584672	109932056	161688448	255880704	607390272	162428240	150571936	148120128	172166384
NB5R3_MOUSE	NADH-cytochrome b5 reductase 3 OS=Mus musculus GN=Cyb5r3 PE=1 SV=3	14	1	2279763200	1519528448	1249204992	1300585088	1350070144	2196908800	920698624	1097663104	1293975040	1635743616	1668759040	1034169152	1191571584	1065294464	997486848	1150278144
NSDHL_MOUSE	Sterol-4-alpha-carboxylate 3-dehydrogenase, decarboxylating OS=Mus musculus GN=Nsdhl PE=2 SV=1	1	0.99	1.75753e+06	614001	2.75187e+06	1.35099e+06	1838988	1.19571e+06	6.263e+06	5.1994e+06	2.71862e+06	4.06285e+06	6616248	20395786	3.81033e+06	2.23345e+06	2.3243e+06	3143314
RL38_MOUSE	60S ribosomal protein L38 OS=Mus musculus GN=Rpl38 PE=2 SV=3	1	0.99	244328	533213	1.39125e+06	1.17481e+06	2528745	440996	717823	1510329	83902.7	677045	578591	20034194	248311	723326	442330	510063
SYRC_MOUSE	Arginyl-tRNA synthetase, cytoplasmic OS=Mus musculus GN=Rars PE=2 SV=2	16	1	97473120	85785144	227839968	108191328	158090768	74364336	215592048	249487696	93650608	146969248	228134304	655065856	163710944	143038736	141304720	156100992
NAMPT_MOUSE	Nicotinamide phosphoribosyltransferase OS=Mus musculus GN=Nampt PE=1 SV=1	3	1	171523520	250373952	233130432	307321536	207629568	276685312	196890048	338598720	286492576	242465984	244059888	191428816	246959328	225882608	207448160	257544832
MTA2_MOUSE	Metastasis-associated protein MTA2 OS=Mus musculus GN=Mta2 PE=1 SV=1	8	1	30295680	44697620	157427120	24995704	51408004	42100720	114554024	148419264	140340112	136048384	120273056	268136832	109679480	91143832	97301960	109664200
UBP47_MOUSE	Ubiquitin carboxyl-terminal hydrolase 47 OS=Mus musculus GN=Usp47 PE=1 SV=2	7	1	3.18722e+06	1.76772e+06	11908752	4.0511e+06	9193318	2.62073e+06	15301128	24552190	4832224	10806455	28449906	132123608	16237767	16057884	15771165	15531080
IPO7_MOUSE	Importin-7 OS=Mus musculus GN=Ipo7 PE=1 SV=2	13	1	95418504	50732308	182611600	88978472	146872576	65861408	209085488	212184576	80312832	180251056	322299904	912915456	145952272	137277952	130277584	131580784
NMT2_MOUSE	Glycylpeptide N-tetradecanoyltransferase 2 OS=Mus musculus GN=Nmt2 PE=2 SV=1	1	0.99	884015	763942	1.00335e+06	1.27033e+06	1.09995e+06	668890	3.67138e+06	4974236	1.361e+06	2.1499e+06	1.76228e+06	16104643	2301462	2705204	2.30826e+06	1.89333e+06
SNUT2_MOUSE	U4/U6.U5 tri-snRNP-associated protein 2 OS=Mus musculus GN=Usp39 PE=2 SV=2	1	0.92	2538.84	9655.23	268854	162037	0	0	150521	1.41687e+06	430303	390244	929421	7778407	1.0784e+06	783528	996198	1.03841e+06
CELF2_MOUSE	CUG-BP- and ETR-3-like factor 2 OS=Mus musculus GN=Cugbp2 PE=1 SV=1	1	0.97	18886.9	31332.5	45377.3	49809.1	208815	45729.8	3.8409e+06	2.16819e+06	483830	3.67237e+06	3158284	20427316	582983	745756	819496	489631
SUH_MOUSE	Recombining binding protein suppressor of hairless OS=Mus musculus GN=Rbpj PE=1 SV=1	1	0.91	807194	208650	3.94188e+06	809977	1.39075e+06	132941	3.62525e+06	3220193	2.59721e+06	1.79425e+06	5479375	19021344	4.12258e+06	2.796e+06	3.49257e+06	3.3984e+06
HELB_MOUSE	DNA helicase B OS=Mus musculus GN=Helb PE=1 SV=1	1	0.97	6919032	8760418	13246653	8956294	15798105	14790168	4.71334e+06	6202876	14249350	7.15402e+06	9145081	3.06076e+06	8952830	8800796	7.64462e+06	11392690
ALD2_MOUSE	Aldose reductase-related protein 2 OS=Mus musculus GN=Akr1b8 PE=1 SV=2	4	1	467669152	431796544	678313472	533891008	575985344	469853888	122639472	141502688	65509112	101931664	169887792	224132320	314679360	277766720	244775456	271648064
MCM7_MOUSE	DNA replication licensing factor MCM7 OS=Mus musculus GN=Mcm7 PE=2 SV=1	13	1	65433688	35438892	154445248	94903312	142541664	58528928	245320048	289787200	111548504	173360240	278557376	636290752	154162128	129603656	121556704	131616312
IF2G_MOUSE	Eukaryotic translation initiation factor 2 subunit 3, X-linked OS=Mus musculus GN=Eif2s3x PE=1 SV=2	7	1	30064600	20234134	103266480	38918856	71356152	22557612	63711924	63394752	28962218	52494652	80006560	276232320	58354176	65147028	55892780	63002948
P5CR2_MOUSE	Pyrroline-5-carboxylate reductase 1, mitochondrial OS=Mus musculus GN=Pycr1 PE=1 SV=1	1	1	7334731	4495379	14109488	10142472	14151958	6316965	17493658	13030602	5.59546e+06	19131994	24044792	52052520	16126140	14942616	15507334	16719838
IMDH2_MOUSE	Inosine-5'-monophosphate dehydrogenase 2 OS=Mus musculus GN=Impdh2 PE=1 SV=2	3	1	8614229	11072172	22652114	19557206	25988814	12190514	24470004	20665760	14101885	21618060	30860168	130311848	30170486	25454168	28393152	32540056
SUCB2_MOUSE	Succinyl-CoA ligase [GDP-forming] subunit beta, mitochondrial OS=Mus musculus GN=Suclg2 PE=2 SV=3	1	0.91	1.29016e+06	547339	4523709	2.51349e+06	5357610	1.33953e+06	1.12804e+06	751184	79758.8	1.18904e+06	1.89968e+06	10416172	2839722	2352033	2.52263e+06	2344013
SC22B_MOUSE	Vesicle-trafficking protein SEC22b OS=Mus musculus GN=Sec22b PE=1 SV=3	1	0.99	1.13187e+06	1.48362e+06	2889524	2.17385e+06	5.21883e+06	944628	3641818	2.46762e+06	1.8515e+06	5.78268e+06	5.40392e+06	15196863	3487385	3.97062e+06	4.02085e+06	4371750
EXOSX_MOUSE	Exosome component 10 OS=Mus musculus GN=Exosc10 PE=1 SV=1	2	1	0	86613.1	395682	147352	302643	0	3.69025e+06	4398109	832757	1.84485e+06	2950258	18273736	1.70565e+06	2658316	1.88253e+06	1544929
WDHD1_MOUSE	WD repeat and HMG-box DNA-binding protein 1 OS=Mus musculus GN=Wdhd1 PE=1 SV=2	1	1	18396	58331.1	308575	0	67373.9	46448.8	12865720	15019240	6.01624e+06	159560	222721	2.37401e+06	2.18262e+06	2695726	2170910	3.13388e+06
ARL8B_MOUSE	ADP-ribosylation factor-like protein 8B OS=Mus musculus GN=Arl8b PE=2 SV=1	1	0.99	1.05208e+06	328290	2.61576e+06	562083	1.39151e+06	1.1611e+06	2.50142e+06	4.06008e+06	490969	1.36883e+06	1.91479e+06	17933622	20327.4	83472.2	12521.6	63917.4
KS6A3_MOUSE	Ribosomal protein S6 kinase alpha-3 OS=Mus musculus GN=Rps6ka3 PE=1 SV=2	2	1	7599619	3.20626e+06	15463664	8967748	9416164	6319179	8718956	9186746	3016330	6444828	10304957	23178864	9903138	11693402	8431859	9800173
SESD1_MOUSE	SEC14 domain and spectrin repeat-containing protein 1 OS=Mus musculus GN=Sestd1 PE=1 SV=1	7	1	6340694	4118986	21107480	5461361	13672770	4.99365e+06	54007824	42190820	19053286	47744316	87736816	249779360	41065084	35168572	37374980	39616980
KIF1A_MOUSE	Kinesin-like protein KIF1A OS=Mus musculus GN=Kif1a PE=1 SV=2	3	1	1.62431e+06	438569	6686390	1.39028e+06	6413585	1.17996e+06	9435243	15407433	6277637	8.15532e+06	17289658	67244760	11070106	10572538	9734485	12211369
DRG2_MOUSE	Developmentally-regulated GTP-binding protein 2 OS=Mus musculus GN=Drg2 PE=1 SV=1	3	1	12842818	7754937	27414930	19732310	24729128	14580740	32114114	39076240	11700403	28089662	36858928	95182304	31444540	26327676	29509474	29399736
CLIP2_MOUSE	CAP-Gly domain-containing linker protein 2 OS=Mus musculus GN=Clip2 PE=1 SV=2	3	1	679909	336510	2182493	429200	779453	520062	3.32139e+06	2.67116e+06	526604	2.84365e+06	4.31318e+06	26379252	2133473	2.75157e+06	1.976e+06	2.51258e+06
PGBM_MOUSE	Basement membrane-specific heparan sulfate proteoglycan core protein OS=Mus musculus GN=Hspg2 PE=1 SV=1	7	1	62352572	46633216	112739872	18205922	29980948	17967252	4679095	15457268	3905465	3313277	5.80891e+06	7.58218e+06	23019190	21564122	19755618	23069754
DPOD1_MOUSE	DNA polymerase delta catalytic subunit OS=Mus musculus GN=Pold1 PE=1 SV=1	2	1	1.88024e+06	1.54978e+06	7.12572e+06	3.33761e+06	5948828	1.61338e+06	16032254	18317794	4781869	10038499	18453904	50889472	10486039	9960418	8843320	8703247
FAF2_MOUSE	FAS-associated factor 2 OS=Mus musculus GN=Faf2 PE=2 SV=2	1	0.99	1.78855e+06	202589	4625472	2.31398e+06	3109834	1.07941e+06	2.41066e+06	3539525	1.24196e+06	1.63313e+06	4635176	15146278	2558508	2.25875e+06	2.46032e+06	3.23483e+06
RENT1_MOUSE	Regulator of nonsense transcripts 1 OS=Mus musculus GN=Upf1 PE=1 SV=2	5	1	12978945	5903776	29416246	15721251	26855854	11497506	25331532	29028590	10933319	22532322	40095968	82209032	28492116	24264998	23290298	26092114
DDX46_MOUSE	Probable ATP-dependent RNA helicase DDX46 OS=Mus musculus GN=Ddx46 PE=1 SV=2	2	1	876534	668937	2962676	704135	3320737	597634	25570716	37599760	15133654	3.59076e+06	5406447	23610768	7.83557e+06	8860744	7.2515e+06	7852624
SART3_MOUSE	Squamous cell carcinoma antigen recognized by T-cells 3 OS=Mus musculus GN=Sart3 PE=2 SV=1	6	1	5512368	4581916	15581712	7603562	11897396	4985380	100768832	108693544	54034964	17943962	32389726	114444944	36014660	39060540	32605092	35145252
SR140_MOUSE	U2-associated protein SR140 OS=Mus musculus GN=Sr140 PE=2 SV=2	1	0.95	741734	334720	1.64612e+06	592543	1.57763e+06	764988	8698901	9735638	4.29298e+06	2.78925e+06	4.78443e+06	18488772	4893914	4.30138e+06	3.92977e+06	5139884
PUR4_MOUSE	Phosphoribosylformylglycinamidine synthase OS=Mus musculus GN=Pfas PE=2 SV=1	13	1	46019936	36922096	107747040	51086124	88808752	42657300	164277120	178979808	70501736	181088688	182362368	630676736	151406496	137271744	122245216	142763456
PKN1_MOUSE	Serine/threonine-protein kinase N1 OS=Mus musculus GN=Pkn1 PE=1 SV=3	3	1	2.03332e+06	1.38228e+06	8670802	2.62811e+06	5.31409e+06	1.90534e+06	6.41536e+06	8.16784e+06	2.17369e+06	5775470	10949076	41928936	6902387	6.20673e+06	5961624	6602663
SMC2_MOUSE	Structural maintenance of chromosomes protein 2 OS=Mus musculus GN=Smc2 PE=1 SV=1	2	1	3.25643e+06	2428164	5.98258e+06	2.81462e+06	7173632	2544277	5878592	8816030	2.08087e+06	5697736	5022023	14780618	10025981	4.8021e+06	5088258	6401711
PLCG2_MOUSE	1-phosphatidylinositol-4,5-bisphosphate phosphodiesterase gamma-2 OS=Mus musculus GN=Plcg2 PE=1 SV=1	1	0.9	420776896	320651552	407084192	360996640	576965696	505705504	737437824	336081632	252455712	537638528	411751776	208928512	417993088	401292928	378017856	473758720
IPO4_MOUSE	Importin-4 OS=Mus musculus GN=Ipo4 PE=1 SV=1	5	1	9847604	3.69472e+06	26726892	11809285	20340478	6.89965e+06	27044702	24371466	6.58474e+06	27937900	44713096	163838208	30595494	29121906	27556082	28720184
SRRT_MOUSE	Serrate RNA effector molecule homolog OS=Mus musculus GN=Srrt PE=1 SV=1	8	1	6.3218e+06	3.33623e+06	19941818	5.31424e+06	14455315	3.76303e+06	25670596	33260252	11593938	32958126	56116360	254352400	39231436	34127880	34019120	37706216
CUL1_MOUSE	Cullin-1 OS=Mus musculus GN=Cul1 PE=1 SV=1	7	1	15345117	12863095	28792110	14332702	26486938	9172864	42213312	43122872	14274336	39495420	64934776	188002624	36258228	33078970	32868870	33709140
A16A1_MOUSE	Aldehyde dehydrogenase family 16 member A1 OS=Mus musculus GN=Aldh16a1 PE=2 SV=2	1	0.99	881783	53573	3243487	558459	2.51255e+06	389810	849678	95624.9	34047.2	131498	722405	12269604	1039498	1.70329e+06	1683694	1.56126e+06
TNPO1_MOUSE	Transportin-1 OS=Mus musculus GN=Tnpo1 PE=1 SV=1	9	1	139999824	75291008	244149088	128154552	210787936	85442248	160965936	158075744	56372816	160880512	275574976	817532096	167878816	152928816	137880288	141405584
RIR1_MOUSE	Ribonucleoside-diphosphate reductase large subunit OS=Mus musculus GN=Rrm1 PE=2 SV=1	12	1	51467844	35287292	159269728	71853600	136431056	46858124	151663200	142446592	56829356	111585904	211249632	831239488	161981248	148520304	134796848	144112208
SYCC_MOUSE	Cysteinyl-tRNA synthetase, cytoplasmic OS=Mus musculus GN=Cars PE=1 SV=2	1	0.97	566559	266504	2903528	566454	1.51573e+06	31770.1	2.21942e+06	1.99411e+06	749097	2.96822e+06	2.62456e+06	10393706	2.14006e+06	1.71126e+06	2.31056e+06	2.57525e+06
MCM6_MOUSE	DNA replication licensing factor MCM6 OS=Mus musculus GN=Mcm6 PE=1 SV=1	17	1	49078976	35719352	111154784	58636400	99347384	40964724	167994624	194433072	75377000	127707152	204287824	535202848	133679960	112882736	96634280	116990040
AP1G1_MOUSE	AP-1 complex subunit gamma-1 OS=Mus musculus GN=Ap1g1 PE=1 SV=3	4	1	7439957	4158352	24714724	12255265	21240318	8083928	24602326	23909326	8423932	20573310	34350116	116903064	21452756	18766338	20592472	21313770
AMPD2_MOUSE	AMP deaminase 2 OS=Mus musculus GN=Ampd2 PE=1 SV=1	1	0.81	1.02859e+06	1178784	3.14479e+06	1.15214e+06	1.83373e+06	1.57448e+06	1.80353e+06	1.9317e+06	2.54284e+06	2.2996e+06	2.7902e+06	8689102	2.62208e+06	2.31355e+06	2.24797e+06	2458708
EI2BD_MOUSE	Translation initiation factor eIF-2B subunit delta OS=Mus musculus GN=Eif2b4 PE=2 SV=1	2	1	1.91903e+06	829549	5564220	2.83684e+06	4.43547e+06	1503536	6131809	5.8096e+06	2181044	4545524	7652004	37743428	5960028	5.77716e+06	5654247	5.79485e+06
SNX2_MOUSE	Sorting nexin-2 OS=Mus musculus GN=Snx2 PE=1 SV=2	5	1	62950992	37745976	128503048	54007964	81669368	28442890	45042100	41764200	26004306	23470476	40463184	120736208	60548068	56478956	48323832	58303004
SYK_MOUSE	Lysyl-tRNA synthetase OS=Mus musculus GN=Kars PE=1 SV=1	6	1	10598660	9261814	51651600	10750878	37033576	14967783	26639602	35710888	13455083	29910580	38289900	256593824	37544344	27561424	23928746	28606048
THOP1_MOUSE	Thimet oligopeptidase OS=Mus musculus GN=Thop1 PE=1 SV=1	3	1	10509340	13599222	26900378	13080669	22952748	11387784	17605804	13200110	20078712	16758736	24340398	62785360	24741718	17752390	14619654	20186090
ABCF2_MOUSE	ATP-binding cassette sub-family F member 2 OS=Mus musculus GN=Abcf2 PE=2 SV=1	3	1	7494901	4.4191e+06	18358504	8366253	11730975	6.35773e+06	25717724	28713458	10032468	17696592	25627796	59649144	17937644	14714742	17871570	20209236
CCD22_MOUSE	Coiled-coil domain-containing protein 22 OS=Mus musculus GN=Ccdc22 PE=2 SV=1	1	0.98	1.69264e+06	911258	4.4082e+06	1.4241e+06	3.07939e+06	746368	3214442	2352103	1.50363e+06	1380520	2.26131e+06	10519224	3.62484e+06	2.49905e+06	2298904	2.462e+06
FMR1_MOUSE	Fragile X mental retardation protein 1 homolog OS=Mus musculus GN=Fmr1 PE=1 SV=1	5	1	23542192	24681912	53724088	31042748	53198048	21049634	40265464	47351600	23672696	41525140	61973604	130629488	37734644	32575284	32342730	35544412
FXR1_MOUSE	Fragile X mental retardation syndrome-related protein 1 OS=Mus musculus GN=Fxr1 PE=1 SV=2	7	1	73082504	52949136	172982624	71211208	176523696	45880456	132428872	146281808	72486248	134543680	181375696	470135776	140503584	126045856	124047128	141842016
SYFB_MOUSE	Phenylalanyl-tRNA synthetase beta chain OS=Mus musculus GN=Farsb PE=2 SV=1	9	1	54593676	39525032	138281760	75581584	116787072	59231028	162446768	153923344	67606616	160463408	213316880	500325856	128469640	112928280	118604264	129811192
GNL1_MOUSE	Guanine nucleotide-binding protein-like 1 OS=Mus musculus GN=Gnl1 PE=2 SV=3	2	1	1165645	129065	2880755	1.74107e+06	2.55681e+06	570739	1.59498e+06	2.45477e+06	1021878	2169237	6254647	33258268	1581069	2014615	1.90118e+06	1.15656e+06
EIF3D_MOUSE	Eukaryotic translation initiation factor 3 subunit D OS=Mus musculus GN=Eif3d PE=1 SV=2	6	1	23051880	12417295	48603460	38291060	51925744	38382372	58399852	70158584	26599348	53537496	82400040	275889376	61779752	51528708	45701456	52874648
MSTO1_MOUSE	Protein misato homolog 1 OS=Mus musculus GN=Msto1 PE=2 SV=1	1	0.79	0	270280	1.04551e+06	1.14347e+06	559565	201134	1.41832e+06	1.86998e+06	335470	806549	1.9642e+06	7357201	1.0757e+06	100849	0	163477
UBP11_MOUSE	Ubiquitin carboxyl-terminal hydrolase 11 OS=Mus musculus GN=Usp11 PE=2 SV=3	1	0.93	39883.5	23983.4	66554.1	49132.3	67179	27073.1	329436	555669	0	645679	1.47512e+06	6417170	302807	543088	616493	327252
FA98B_MOUSE	Protein FAM98B OS=Mus musculus GN=Fam98b PE=2 SV=1	2	1	5703261	5.88359e+06	10952027	5.42321e+06	14012669	4224583	27887514	23779952	16857392	33185296	41833888	160584464	24392582	24773980	19263036	26872196
CMPK2_MOUSE	UMP-CMP kinase 2, mitochondrial OS=Mus musculus GN=Cmpk2 PE=2 SV=2	1	0.91	6939880	12052061	12939376	788794	1.95425e+06	269851	823353	365723	75842.4	259810	238413	865648	3.05281e+06	2773103	2808859	2.98915e+06
IF4A3_MOUSE	Eukaryotic initiation factor 4A-III OS=Mus musculus GN=Eif4a3 PE=2 SV=3	15	1	138824320	105036336	441225952	190785696	300443520	121309928	477435264	453492576	186681872	462520576	616451584	1902757376	445922976	402613984	325248928	416994048
BZW2_MUSMM	Basic leucine zipper and W2 domain-containing protein 2 OS=Mus musculus GN=Bzw2 PE=1 SV=1	11	1	28476350	33885444	57240748	23321486	43736712	23013512	151552624	176910512	77538192	163573232	276192928	773659328	142505488	125164664	114813264	128946240
HAT1_MOUSE	Histone acetyltransferase type B catalytic subunit OS=Mus musculus GN=Hat1 PE=2 SV=1	3	1	2177788	1.64564e+06	7894516	2.66738e+06	6907029	1.8781e+06	10015064	14620622	4313979	6359360	12950697	53971480	6.10735e+06	5.42984e+06	3.9159e+06	3.71286e+06
SYDC_MOUSE	Aspartyl-tRNA synthetase, cytoplasmic OS=Mus musculus GN=Dars PE=2 SV=1	15	1	141324592	129617976	359665376	192457328	303821952	158672176	276889024	292329280	119303216	252299328	369227456	1152353792	295773504	265293008	248821648	279110912
SF3A3_MOUSE	Splicing factor 3A subunit 3 OS=Mus musculus GN=Sf3a3 PE=2 SV=2	2	1	2949015	3064005	16949382	3649739	6310377	2.15326e+06	8977671	8476416	17157900	8397842	18376824	92301952	12272809	10941335	11619510	11009010
SYFA_MOUSE	Phenylalanyl-tRNA synthetase alpha chain OS=Mus musculus GN=Farsa PE=2 SV=1	8	1	31179742	16924180	70727440	51820708	73241216	32916330	94913856	99728336	37950184	80482496	114101432	237210640	70557272	61988400	56332400	70379496
COR1C_MOUSE	Coronin-1C OS=Mus musculus GN=Coro1c PE=1 SV=2	4	1	10412058	6.6614e+06	19955582	8910719	15587870	11606646	22112226	30389100	11351505	23950174	25920600	128021264	23034206	23153432	21979404	25243966
BLMH_MOUSE	Bleomycin hydrolase OS=Mus musculus GN=Blmh PE=2 SV=1	1	0.98	5988071	9679801	20560146	10709991	12381304	19053346	8958818	3.45516e+06	15541541	9467049	10914655	8059555	8155723	12157876	8994625	12528398
ERF1_MOUSE	Eukaryotic peptide chain release factor subunit 1 OS=Mus musculus GN=Etf1 PE=2 SV=4	2	1	3216184	4135953	24989524	4096741	6794776	3.36996e+06	7098966	9480866	3.40158e+06	9067004	12382339	35700508	9015994	8988159	7043556	11202803
PEPD_MOUSE	Xaa-Pro dipeptidase OS=Mus musculus GN=Pepd PE=2 SV=3	1	1	245756	0	4.368e+06	0	2.57014e+06	0	3.51538e+06	1.26619e+06	1.05751e+06	2.21093e+06	2086336	13029255	2.49256e+06	1.4429e+06	2.12379e+06	2.78767e+06
PUR8_MOUSE	Adenylosuccinate lyase OS=Mus musculus GN=Adsl PE=2 SV=1	4	1	20483670	15012915	53705868	24710600	48586768	19941508	46828228	39872588	15700239	44130080	59570752	213676928	35589028	31837668	30569524	36971932
RHG01_MOUSE	Rho GTPase-activating protein 1 OS=Mus musculus GN=Arhgap1 PE=1 SV=1	1	0.95	3.44403e+06	1.82912e+06	11688650	3.31257e+06	8.02598e+06	2.42608e+06	3.97476e+06	4.89908e+06	1815601	4004972	6.06261e+06	31455512	7786709	5757474	6.35527e+06	5.77356e+06
SYHC_MOUSE	Histidyl-tRNA synthetase, cytoplasmic OS=Mus musculus GN=Hars PE=2 SV=1	5	1	31950336	22327548	70773344	36967912	73235760	33559076	60270036	60940876	35134336	55423060	66398212	178551072	55599836	46446888	44479584	45889408
KHDR1_MOUSE	KH domain-containing, RNA-binding, signal transduction-associated protein 1 OS=Mus musculus GN=Khdrbs1 PE=1 SV=2	6	1	39715072	36817308	143872272	72737672	110396424	57996936	160058528	137322912	91687832	180669328	253416960	1395878016	198087616	185397792	186536960	209473296
SRP54_MOUSE	Signal recognition particle 54 kDa protein OS=Mus musculus GN=Srp54 PE=1 SV=2	1	0.99	1.11949e+06	732489	4325776	1.05693e+06	2.78277e+06	624267	4125226	2.47918e+06	1.68161e+06	3.1225e+06	3.41876e+06	14707594	2.43046e+06	2.37877e+06	2.94957e+06	3382561
FIGL1_MOUSE	Vacuolar protein sorting-associated protein 4B OS=Mus musculus GN=Vps4b PE=1 SV=2	1	0.99	1.77636e+06	1.72869e+06	8148487	3.37822e+06	9466992	1.80417e+06	3.23304e+06	6.48092e+06	1889394	6896894	12349717	58364544	8408402	8899514	10510109	8613259
CSN1_MOUSE	COP9 signalosome complex subunit 1 OS=Mus musculus GN=Gps1 PE=1 SV=1	2	1	1.56061e+06	625322	5473818	1.67948e+06	3.93489e+06	1.10783e+06	3006819	2.23232e+06	380364	3.48058e+06	6892793	33445628	5067890	4326366	3.7448e+06	4855473
BUB3_MOUSE	Mitotic checkpoint protein BUB3 OS=Mus musculus GN=Bub3 PE=2 SV=1	3	1	1.3671e+06	1.06146e+06	4.31209e+06	2859938	5088340	2.0788e+06	12684724	11262531	2304269	14649801	9284162	55551808	9009231	8818580	7.27324e+06	8634923
STRAP_MOUSE	Serine-threonine kinase receptor-associated protein OS=Mus musculus GN=Strap PE=1 SV=2	3	1	368644	544232	6.40552e+06	1.27835e+06	2085102	1.09402e+06	6.36095e+06	6470033	1.89693e+06	6.24835e+06	5669643	53706364	5.8223e+06	6720084	5.57313e+06	7414774
HPBP1_MOUSE	Hsp70-binding protein 1 OS=Mus musculus GN=Hspbp1 PE=2 SV=1	1	0.99	58869.4	122708	1206475	304821	536235	223000	406244	271687	183798	487742	1.31283e+06	11012405	736403	775435	926895	584608
BCAT1_MOUSE	Branched-chain-amino-acid aminotransferase, cytosolic OS=Mus musculus GN=Bcat1 PE=2 SV=2	1	1	455291	1.08697e+06	918484	0	421824	1.02868e+06	1.27308e+06	905862	3.48322e+06	1.04204e+06	1661005	5530063	1.21173e+06	933876	892531	764153
NMRL1_MOUSE	NmrA-like family domain-containing protein 1 OS=Mus musculus GN=Nmral1 PE=1 SV=1	6	1	13965711	9006098	34045744	15253064	29073960	12257724	84240128	88264168	44292544	81443552	124061560	358747840	66029184	60893300	55990600	66350388
DRG1_MOUSE	Developmentally-regulated GTP-binding protein 1 OS=Mus musculus GN=Drg1 PE=1 SV=1	3	1	6624200	5160869	21444352	10839824	18821494	6168695	37906164	35783944	13206691	34639328	42416648	126089336	30409064	25936188	25085224	26368534
PSMD8_MOUSE	26S proteasome non-ATPase regulatory subunit 8 OS=Mus musculus GN=Psmd8 PE=2 SV=1	3	1	31624476	28749724	62783212	38903584	57791628	25966982	57728128	62790632	24915350	70031968	100926408	235632464	66113772	58355940	54797712	60112700
DHRS1_MOUSE	Dehydrogenase/reductase SDR family member 1 OS=Mus musculus GN=Dhrs1 PE=2 SV=1	2	1	3974336	3.53162e+06	10349662	6773220	8970444	4855218	14869073	11700253	5923498	8.30649e+06	14094044	27715194	13198984	10648685	10620244	10922625
BIEA_MOUSE	Biliverdin reductase A OS=Mus musculus GN=Blvra PE=2 SV=1	1	0.99	5113486	3.1641e+06	10544699	5823338	7345668	3.71507e+06	2537220	2.4471e+06	2.49488e+06	3.04865e+06	3.49996e+06	7.04075e+06	5408297	3.52107e+06	4.22521e+06	4.74555e+06
ERGI1_MOUSE	Endoplasmic reticulum-Golgi intermediate compartment protein 1 OS=Mus musculus GN=Ergic1 PE=1 SV=1	2	1	742086	571002	2.70941e+06	3.16071e+06	2.68062e+06	1.15372e+06	3130499	4096939	1.1575e+06	4.75321e+06	5.01567e+06	24393250	2885100	2.06053e+06	1.14808e+06	1096133
AIMP2_MOUSE	Aminoacyl tRNA synthetase complex-interacting multifunctional protein 2 OS=Mus musculus GN=Aimp2 PE=1 SV=1	2	1	13445868	10742621	25514196	14439824	24767028	12331688	33009182	32146478	13909866	18936672	30255312	75989368	19349244	13849044	14021920	16169314
CSN5_MOUSE	COP9 signalosome complex subunit 5 OS=Mus musculus GN=Cops5 PE=1 SV=3	2	1	3.5061e+06	23985226	11604310	6374304	9464619	3.57227e+06	7935348	9193406	3604527	14508899	11127745	35579112	11392130	9045730	9099269	11528687
CAB39_MOUSE	Calcium-binding protein 39 OS=Mus musculus GN=Cab39 PE=1 SV=1	1	1	157927	59001.9	86648.8	107890	173116	40510	2.3245e+06	882474	74666	3084429	2.1857e+06	19887720	282407	582342	493249	145590
FCL_MOUSE	GDP-L-fucose synthetase OS=Mus musculus GN=Tsta3 PE=2 SV=3	1	0.99	819991	941707	1.23531e+06	1.50344e+06	1537652	468235	1.4881e+06	2.85027e+06	733561	3.95924e+06	1.96623e+06	6.51391e+06	2523836	2.37506e+06	1736464	1.78879e+06
SFXN1_MOUSE	Sideroflexin-1 OS=Mus musculus GN=Sfxn1 PE=1 SV=3	3	1	602833	328212	2.85036e+06	2080892	3.09073e+06	523246	13948318	9002029	2203856	6186989	8215672	35003840	3.40925e+06	5166695	4343231	5.82672e+06
PSMD6_MOUSE	26S proteasome non-ATPase regulatory subunit 6 OS=Mus musculus GN=Psmd6 PE=2 SV=1	9	1	35122520	24729628	107809816	38034696	85469144	23996736	79296728	69900992	33798168	70744672	138815504	524164544	88164720	79588056	80882360	93170240
LC7L2_MOUSE	Putative RNA-binding protein Luc7-like 2 OS=Mus musculus GN=Luc7l2 PE=1 SV=1	2	1	5890572	3886692	6202336	7.6104e+06	7.14254e+06	12640566	10790952	19463072	9460272	16247998	20136700	36552192	13176788	10858617	11642381	13993558
CHM1A_MOUSE	Charged multivesicular body protein 1a OS=Mus musculus GN=Chmp1a PE=1 SV=1	1	0.99	1050072	534198	7.53584e+06	1.2331e+06	6.66123e+06	1068899	3210472	5297320	3613836	6271058	10367052	19513318	5669813	3741420	4095671	5348671
RASN_MOUSE	GTPase NRas OS=Mus musculus GN=Nras PE=2 SV=1	3	1	1.56601e+06	1452978	9801509	6683524	5533779	2640718	5035688	4.90106e+06	2551282	3631883	6801649	33872936	8239671	8.36411e+06	5755029	5.55178e+06
DYR_MOUSE	Dihydrofolate reductase OS=Mus musculus GN=Dhfr PE=1 SV=3	1	1	5100330	3.57136e+06	8.13454e+06	7634627	8337629	4934351	11524505	10742796	5.56373e+06	12097704	11454792	30312808	9113043	8189931	7827758	8526477
EIF3K_MOUSE	Eukaryotic translation initiation factor 3 subunit K OS=Mus musculus GN=Eif3k PE=1 SV=1	1	0.91	114478	804354	3.31514e+06	204716	2853172	0	1.76224e+06	560563	1.99999e+06	3.378e+06	3.853e+06	55322164	3100924	1.38965e+06	4360528	3.17432e+06
RECQ1_MOUSE	ATP-dependent DNA helicase Q1 OS=Mus musculus GN=Recql PE=1 SV=1	1	0.98	73714.2	0	734524	248634	756636	66309	2.40867e+06	2260937	615044	1.7689e+06	2.6247e+06	8172855	1.11955e+06	1.31465e+06	1.49476e+06	1790366
CN166_MOUSE	UPF0568 protein C14orf166 homolog OS=Mus musculus PE=2 SV=1	3	1	1.55663e+06	1.14124e+06	5.11657e+06	1.61785e+06	4822388	706683	2563141	6808238	1.88472e+06	7063813	7.80454e+06	28128536	4.34958e+06	4.65681e+06	3.5123e+06	4.03379e+06
RL39_MOUSE	60S ribosomal protein L39 OS=Mus musculus GN=Rpl39 PE=2 SV=2	1	1	75107216	37739744	50190192	115736328	48424968	98244144	28532408	35714328	36589884	21399526	41283280	36622512	62792660	46288144	38502632	41651800
ERD21_MOUSE	ER lumen protein retaining receptor 2 OS=Mus musculus GN=Kdelr2 PE=2 SV=1	1	0.96	17874124	11338763	35593784	25247836	31520720	20832972	14281791	11397529	5948894	11898913	14866459	32993216	18702014	18541618	16634762	20798222
MCA3_MOUSE	Eukaryotic translation elongation factor 1 epsilon-1 OS=Mus musculus GN=Eef1e1 PE=2 SV=1	1	0.84	295734	249707	2.14078e+06	436312	1.71488e+06	355256	770911	1.6898e+06	621925	2.70211e+06	3.13929e+06	7312526	1.72252e+06	1.15781e+06	1595972	1.88965e+06
AP1S1_MOUSE	AP-1 complex subunit sigma-1A OS=Mus musculus GN=Ap1s1 PE=1 SV=1	1	1	847168	860065	1.521e+06	852551	2.00171e+06	167576	3.90342e+06	2.02372e+06	734845	2.29014e+06	3.93203e+06	7803436	1.78281e+06	2.02727e+06	1.37015e+06	2.87986e+06
KI21B_MOUSE	Kinesin-like protein KIF21B OS=Mus musculus GN=Kif21b PE=1 SV=1	3	1	39928.6	175249	162124	109786	37284.9	2.59311e+06	15701558	26490324	7970494	11723630	27109374	108703464	13268610	10358996	8965533	11003599
GPX41_MOUSE	Phospholipid hydroperoxide glutathione peroxidase, mitochondrial OS=Mus musculus GN=Gpx4 PE=1 SV=4	2	1	6618630	5000463	29791460	8728427	16969580	6866030	9170439	8.32776e+06	5608186	6639109	15621134	68337712	15919738	16130786	15072098	15536247
ERH_MOUSE	Enhancer of rudimentary homolog OS=Mus musculus GN=Erh PE=1 SV=1	1	0.93	467065	306480	847831	677700	1.17521e+06	1.05746e+06	999312	2.1836e+06	734610	4.416e+06	1.83823e+06	12895934	1.7692e+06	1060826	1.33781e+06	1.05675e+06
PHF5A_MOUSE	PHD finger-like domain-containing protein 5A OS=Mus musculus GN=Phf5a PE=2 SV=1	1	0.99	731181	648360	2511587	1.86509e+06	1958510	1.01818e+06	1.34004e+06	2.43303e+06	1.10777e+06	2.03304e+06	3491909	14091517	2998110	1.86595e+06	2687714	2.90667e+06
STAT1_MOUSE	Signal transducer and activator of transcription 1 OS=Mus musculus GN=Stat1 PE=1 SV=1	6	1	76724216	78022128	162676016	14284898	22302210	8754111	144545824	151560512	69272400	3914959	8.11146e+06	19049810	55275132	49098160	44541288	49457148
SAR1B_MOUSE	GTP-binding protein SAR1b OS=Mus musculus GN=Sar1b PE=1 SV=1	1	0.97	4326423	2.56055e+06	11064765	7378398	10498411	4346047	2.70311e+06	5.07324e+06	1.14589e+06	5993670	4037503	22992940	6900749	6.27716e+06	6354207	4945406
EZRI_MOUSE	Ezrin OS=Mus musculus GN=Ezr PE=1 SV=3	1	0.99	4.48047e+06	4442869	15442724	7423511	13688352	8.32601e+06	28793302	28215470	14997219	18659840	2555613	26656956	12881941	10381689	11496276	10539986
ELP2_MOUSE	Elongator complex protein 2 OS=Mus musculus GN=Elp2 PE=1 SV=1	2	1	3.17495e+06	3701809	8983453	5715569	7627410	6.75051e+06	12789362	12928623	8166478	15221279	16999780	65708452	13758906	11551073	11363644	11905790
ALG2_MOUSE	Alpha-1,3-mannosyltransferase ALG2 OS=Mus musculus GN=Alg2 PE=2 SV=2	3	1	4.03282e+06	2.76137e+06	7892071	9310166	11678650	5.31564e+06	23641102	22124846	8278097	20905660	32847982	70955256	14472893	11962976	11838951	12112474
PLCG1_MOUSE	1-phosphatidylinositol-4,5-bisphosphate phosphodiesterase gamma-1 OS=Mus musculus GN=Plcg1 PE=1 SV=2	18	1	99153776	57221228	156157376	82792496	122912552	59540208	136210416	153915936	69752304	133930184	236331024	636129024	151055216	140436160	132063168	148146352
HSP7E_MOUSE	Heat shock 70 kDa protein 14 OS=Mus musculus GN=Hspa14 PE=2 SV=2	2	0.99	1.45328e+06	1.2754e+06	7990310	4.19711e+06	6352135	1.24962e+06	5504528	3.67496e+06	1.34807e+06	5622623	7074056	38440248	7097836	5206541	5794904	6374333
GD1L1_MOUSE	Ganglioside-induced differentiation-associated protein 1-like 1 OS=Mus musculus GN=Gdap1l1 PE=2 SV=1	3	1	914263	297458	1.25684e+06	650819	101688	2738963	18090056	18960688	8511870	15282247	27348108	75725112	7215013	6.60366e+06	6980470	7098458
KIF2A_MOUSE	Kinesin-like protein KIF2A OS=Mus musculus GN=Kif2a PE=1 SV=2	6	1	6633767	3.88884e+06	27400504	13214088	24525248	10837885	41120508	46087180	15043140	38411456	64329172	231247408	39226548	32834216	32875410	36840884
CSKP_MOUSE	Peripheral plasma membrane protein CASK OS=Mus musculus GN=Cask PE=1 SV=2	6	1	4964315	2685763	15592593	8994919	21496752	3.58392e+06	14617238	19957358	7356344	18787722	40331672	169101920	23811168	23391736	21790968	26345822
GEPH_MOUSE	Gephyrin OS=Mus musculus GN=Gphn PE=1 SV=1	4	1	11471430	11164433	29156396	14095416	23107424	9592970	32122944	28969916	18927854	26244378	43711596	178921088	35522116	31443328	30368356	35230208
PYGM_RABIT	Glycogen phosphorylase, muscle form OS=Oryctolagus cuniculus GN=PYGM PE=1 SV=3	6	1	235392864	209357632	358198400	580791808	262145808	126433448	1600990848	167291264	488653280	1754987008	402244512	140896512	529404192	463340768	459673536	528851264
UBE3A_MOUSE	Ubiquitin-protein ligase E3A OS=Mus musculus GN=Ube3a PE=2 SV=1	9	1	9534465	11220938	31609394	17751248	34059068	11608218	45906388	54940500	23819262	41245784	79542728	296662336	56297500	47820660	43494004	48683968
OXSR1_MOUSE	Serine/threonine-protein kinase OSR1 OS=Mus musculus GN=Oxsr1 PE=1 SV=1	1	0.86	3728495	6443344	10187705	7709754	8699612	4.13357e+06	9879253	7492487	4900764	6905580	11274852	35897196	8214848	8213906	8047592	10616812
STRN4_MOUSE	Striatin-4 OS=Mus musculus GN=Strn4 PE=1 SV=1	3	1	1.40994e+06	1.18674e+06	8531136	621085	1.6554e+06	344529	10757734	11341570	4324420	2.6561e+06	7059038	88349520	9022702	7944644	5.92801e+06	9110335
MPRIP_MOUSE	Myosin phosphatase Rho-interacting protein OS=Mus musculus GN=Mprip PE=1 SV=2	1	0.9	2.54018e+06	868512	4.50405e+06	1.49392e+06	3.34214e+06	2465834	2.94772e+06	4.82155e+06	1.81516e+06	941590	2.50984e+06	10929830	3.87947e+06	3.37936e+06	3.54411e+06	3.5639e+06
MGST3_MOUSE	Microsomal glutathione S-transferase 3 OS=Mus musculus GN=Mgst3 PE=1 SV=1	1	0.89	312898	53704.6	677810	200820	442055	91173.7	452573	785026	160386	471419	1333436	10117852	235652	158895	54313.8	54817.1
BASP1_MOUSE	Brain acid soluble protein 1 OS=Mus musculus GN=Basp1 PE=1 SV=3	1	1	78365.8	66688.8	240835	83392.8	35776.3	223562	2.66184e+06	1920669	376619	8949928	146575	7.61841e+06	1.06651e+06	1.24101e+06	854839	1.34848e+06
STAU1_MOUSE	Double-stranded RNA-binding protein Staufen homolog 1 OS=Mus musculus GN=Stau1 PE=2 SV=1	2	0.99	236570	115128	1.37966e+06	321903	542484	295719	2.08676e+06	2.91043e+06	913520	2.03547e+06	3.81461e+06	16489186	2.21904e+06	2.12699e+06	2.14555e+06	1382496
DD19A_MOUSE	ATP-dependent RNA helicase DDX19A OS=Mus musculus GN=Ddx19a PE=1 SV=1	3	1	17395454	10646403	36113648	24197716	34653952	16413381	58133400	54906416	22920670	43237624	55403756	143638960	40777096	40756832	38790144	43739416
ARL2_MOUSE	ADP-ribosylation factor-like protein 2 OS=Mus musculus GN=Arl2 PE=1 SV=1	1	0.99	1172822	456371	4.16196e+06	2143107	3.17158e+06	666816	2197863	2.07112e+06	502356	2.29683e+06	2.21186e+06	19870838	998458	1.14737e+06	1.52671e+06	968820
PUR2_MOUSE	Trifunctional purine biosynthetic protein adenosine-3 OS=Mus musculus GN=Gart PE=2 SV=2	13	1	40316400	31664626	118178728	47553720	77122560	28101582	99226632	124639736	46111204	86829312	152890576	541949056	84028472	67992184	62573440	73464960
PGM2_MOUSE	Phosphoglucomutase-2 OS=Mus musculus GN=Pgm2 PE=1 SV=1	2	1	1.31562e+06	875558	3.41641e+06	1.35768e+06	2.02368e+06	1141455	2117572	1.4348e+06	629232	1.98298e+06	2917273	13746442	2.07593e+06	1.95314e+06	2.04927e+06	2.66185e+06
DNPEP_MOUSE	Aspartyl aminopeptidase OS=Mus musculus GN=Dnpep PE=2 SV=1	6	1	48979696	48722084	86619904	73970160	84805008	56640420	63734724	47072572	29921196	56783264	68970104	234021760	65085320	61693432	61707952	65099072
CSK_MOUSE	Tyrosine-protein kinase CSK OS=Mus musculus GN=Csk PE=1 SV=1	2	1	11383204	7749579	28593866	13490215	20907184	7.92191e+06	30213408	25009484	12247417	27591378	37344112	100007632	20739936	18669252	17971318	19751588
MTAP_MOUSE	S-methyl-5'-thioadenosine phosphorylase OS=Mus musculus GN=Mtap PE=2 SV=1	2	1	6686169	8423780	21847168	13859276	16364736	11449958	6.80723e+06	5787965	3.67331e+06	6.95312e+06	12462526	74190960	15929766	15222740	13915108	13963654
THOC6_MOUSE	THO complex subunit 6 homolog OS=Mus musculus GN=Thoc6 PE=2 SV=1	1	0.99	3.84181e+06	196448	2.20929e+06	375553	507213	447864	2.25509e+06	721073	375493	864708	1967424	6314935	1.18004e+06	914664	969587	663113
HNRLL_MOUSE	Heterogeneous nuclear ribonucleoprotein L-like OS=Mus musculus GN=Hnrpll PE=1 SV=3	14	1	104589328	76488720	315424832	110689848	223892384	74813872	334016992	334663968	168165904	298717344	519388736	1620069632	311736288	309516960	278074368	325222112
NUP93_MOUSE	Nuclear pore complex protein Nup93 OS=Mus musculus GN=Nup93 PE=2 SV=1	2	1	8586644	5.57481e+06	17124740	12223208	18154998	6.91733e+06	25350582	22845538	10060193	21695660	25389192	59584260	18947224	17251248	17629744	20742584
CAMP1_MOUSE	Calmodulin-regulated spectrin-associated protein 1 OS=Mus musculus GN=Camsap1 PE=1 SV=1	3	1	161107	94165.6	675603	316817	795745	186846	3.45819e+06	10275282	2612056	755832	2.56508e+06	32490052	1.92186e+06	2.20083e+06	1.95241e+06	2.34448e+06
SRPK1_MOUSE	Serine/threonine-protein kinase SRPK1 OS=Mus musculus GN=Srpk1 PE=1 SV=2	1	0.96	962412	44017.3	1090975	202483	1626394	162580	1.28062e+06	2469938	640840	1.21878e+06	3.29867e+06	14586021	1.84117e+06	1744752	1.43929e+06	1.71319e+06
MCES_MOUSE	mRNA cap guanine-N7 methyltransferase OS=Mus musculus GN=Rnmt PE=1 SV=1	3	1	540077	429850	1.28051e+06	1.07982e+06	1.80647e+06	355455	9761565	13116005	5.9506e+06	9988569	17379336	99134072	9288644	9077115	9542821	9897779
RRAGB_MOUSE	Ras-related GTP-binding protein A OS=Mus musculus GN=Rraga PE=2 SV=1	1	0.87	708785	304920	1.65805e+06	1.01773e+06	2.07861e+06	590532	1.14015e+06	1.75741e+06	411385	1.49405e+06	1991152	10327581	1.79356e+06	1.75863e+06	1.69248e+06	1.57147e+06
CO6A1_MOUSE	Collagen alpha-1(VI) chain OS=Mus musculus GN=Col6a1 PE=2 SV=1	4	1	34492992	17470670	52314968	12984728	19689112	13574392	927825	8674897	665422	2.11286e+06	2.75099e+06	8.23097e+06	9421351	8954763	9098937	10235702
INSR_MOUSE	Insulin receptor OS=Mus musculus GN=Insr PE=1 SV=1	1	1	0	60698.7	430046	38674.1	77381.4	0	127056	141367	121614	345241	703211	5264386	968285	368064	265156	698221
NEK9_MOUSE	Serine/threonine-protein kinase Nek9 OS=Mus musculus GN=Nek9 PE=1 SV=1	1	0.83	2.81891e+06	1.48299e+06	8.30912e+06	5.13848e+06	6706324	2378453	6.35625e+06	5.71303e+06	1.22829e+06	3.53079e+06	5387791	14624695	6164744	6.06384e+06	4860974	5.48683e+06
APEX2_MOUSE	DNA-(apurinic or apyrimidinic site) lyase 2 OS=Mus musculus GN=Apex2 PE=1 SV=1	1	0.98	868122	109963	2.76607e+06	1286479	1.94636e+06	121770	3.55247e+06	3.07047e+06	399421	3.77759e+06	6408064	18653936	4146928	3751133	3.06079e+06	3.48232e+06
CTNA1_MOUSE	Catenin alpha-1 OS=Mus musculus GN=Ctnna1 PE=1 SV=1	4	1	22648012	13262032	49494080	28492238	40533928	14264878	18303258	18481354	19136384	17343014	29519172	70219408	23923076	21858618	20089926	22589194
HS12B_MOUSE	Heat shock 70 kDa protein 12B OS=Mus musculus GN=Hspa12b PE=1 SV=1	2	1	13507316	5746349	31095796	15321073	20858600	12418174	720401	1520230	5.48725e+06	2655920	7.20715e+06	6876679	9583213	10279238	8744296	9449614
KLC4_MOUSE	Kinesin light chain 4 OS=Mus musculus GN=Klc4 PE=1 SV=1	1	0.89	617951	62920.3	652557	45273.9	584600	136865	598582	832943	208082	351163	808328	10145253	718415	624217	511863	873446
MICA1_MOUSE	NEDD9-interacting protein with calponin homology and LIM domains OS=Mus musculus GN=Mical1 PE=1 SV=1	1	0.99	2.32319e+06	956133	8690203	3741028	6665304	1.01178e+06	3.35189e+06	2.7415e+06	1.31653e+06	4256150	5.6338e+06	16926830	4440622	4220544	4778668	4.13708e+06
NED4L_MOUSE	E3 ubiquitin-protein ligase NEDD4-like OS=Mus musculus GN=Nedd4l PE=1 SV=2	7	1	7163043	4958135	12446979	4876704	9698276	2.88747e+06	38865804	46305972	12107398	32507114	59319528	195584784	25089416	23376460	22696536	23323852
ADDB_MOUSE	Beta-adducin OS=Mus musculus GN=Add2 PE=1 SV=4	3	1	11767173	8.26378e+06	24155722	14598218	28000818	12681333	44449504	43773896	19557976	39262224	50559792	142285680	34584120	31671228	34020192	38553256
ZW10_MOUSE	Centromere/kinetochore protein zw10 homolog OS=Mus musculus GN=Zw10 PE=2 SV=3	2	1	1.43649e+06	513838	3.29953e+06	2.24025e+06	2603259	761001	2365678	3262479	1.47036e+06	2.83349e+06	4899159	27160024	3524690	2837655	3.06907e+06	2.88134e+06
DDX50_MOUSE	ATP-dependent RNA helicase DDX50 OS=Mus musculus GN=Ddx50 PE=2 SV=1	1	0.97	629167	284957	1.33258e+06	2.61073e+06	3.55408e+06	946962	2.9521e+06	3.97382e+06	477860	2.84727e+06	3.97246e+06	17658674	2.46454e+06	1.88824e+06	2.92591e+06	2366567
ADNP_MOUSE	Activity-dependent neuroprotector homeobox protein OS=Mus musculus GN=Adnp PE=2 SV=1	9	1	5.98156e+06	9636475	16561973	14267889	18908140	13021929	100911056	123233776	53853804	41949264	65193772	170429600	46502252	40493116	47007552	51147488
CDC23_MOUSE	Cell division cycle protein 23 homolog OS=Mus musculus GN=Cdc23 PE=1 SV=2	2	1	5008378	2.57899e+06	12541331	8907224	14825845	5533372	14913866	17432006	5389530	11005586	20224392	49460600	12938938	9856073	11635078	10524370
RN214_MOUSE	RING finger protein 214 OS=Mus musculus GN=Rnf214 PE=2 SV=1	5	1	967548	411229	2.28903e+06	982904	2288694	438844	10329778	12631325	3.71838e+06	7.31856e+06	19497910	121063472	6.81378e+06	7.17829e+06	6.69475e+06	7975406
YLPM1_MOUSE	YLP motif-containing protein 1 OS=Mus musculus GN=Ylpm1 PE=2 SV=1	1	1	131585	207685	435128	336007	708993	27151.4	635670	633988	465368	246520	760595	6165773	552428	382850	305681	317991
ADH2_YEAST	RecName: Full=Alcohol dehydrogenase 2; AltName: Full=YADH-2; AltName: Full=Alcohol dehydrogenase II	1	1	2322782208	1297996032	1483694592	1574713088	1789392384	1710184320	1200170752	1682802432	1569948416	1286270720	1669901184	1508348032	1079588352	1018700416	876444352	975917056
CO2A1_MOUSE	Collagen alpha-1(II) chain OS=Mus musculus GN=Col2a1 PE=1 SV=2	2	1	63791140	25869840	99298720	3039542	23877164	2.81579e+06	310081	39149836	469921	764933	3346337	811283	21005696	16886610	16431145	20863090
COR2B_MOUSE	Coronin-2B OS=Mus musculus GN=Coro2b PE=2 SV=2	1	0.97	1.55369e+06	1.36431e+06	4.35686e+06	3568226	4655754	1.90444e+06	4135134	5109591	1264341	2.87964e+06	6260844	17171180	3198295	3.61189e+06	3406793	2964255
FBN2_MOUSE	Fibrillin-2 OS=Mus musculus GN=Fbn2 PE=1 SV=1	1	0.99	11128960	2708730	10791471	998869	2.12189e+06	408823	2.77492e+06	5.81987e+06	475669	1057933	2.42536e+06	6.84924e+06	2.84726e+06	1.64986e+06	2.08203e+06	2.4452e+06
CENPV_MOUSE	Centromere protein V OS=Mus musculus GN=Cenpv PE=2 SV=2	3	1	2.40087e+06	588989	5.20217e+06	4.43255e+06	3071562	3666115	23002432	20218312	10664947	15432006	26677816	55207856	12673285	11953795	11703081	12953696
COPG2_MOUSE	Coatomer subunit gamma-2 OS=Mus musculus GN=Copg2 PE=2 SV=1	11	1	93156800	97279712	197261392	102388376	153256208	75127520	498672224	550286272	243500960	109194248	156474176	404367776	160410752	152254160	139652208	142917312
TRM1L_MOUSE	TRM1-like protein OS=Mus musculus GN=Trm1l PE=2 SV=1	1	1	193340	58456	1.15955e+06	562365	1.14151e+06	437085	1.82528e+06	791442	460653	1.48588e+06	3426018	11792149	1.1879e+06	1.44226e+06	2.047e+06	2.03262e+06
APC5_MOUSE	Anaphase-promoting complex subunit 5 OS=Mus musculus GN=Anapc5 PE=2 SV=1	3	1	6576404	3938985	15907940	9538099	16534894	6.9586e+06	19541512	22802534	4.37775e+06	12766539	20530616	70598664	15670755	10901038	12781042	13008342
UBE2O_MOUSE	Ubiquitin-conjugating enzyme E2 O OS=Mus musculus GN=Ube2o PE=1 SV=2	1	0.86	525860	438262	1.90819e+06	451598	769310	319670	3.31919e+06	2.03997e+06	1.24936e+06	1.40439e+06	1.63317e+06	9405663	2.09917e+06	1.26419e+06	1.73811e+06	1.70732e+06
WDR47_MOUSE	WD repeat-containing protein 47 OS=Mus musculus GN=Wdr47 PE=2 SV=1	3	1	749164	617611	756833	640947	922480	932461	6140587	8800468	2902428	7947870	18066166	98181288	10420604	9595787	8128406	10279358
GIT1_MOUSE	ARF GTPase-activating protein GIT1 OS=Mus musculus GN=Git1 PE=1 SV=1	3	1	5.21504e+06	8401145	16864678	13000131	14560990	7757876	21622734	22664396	9285368	23257972	27557186	72557024	21307216	17672546	17507104	18757484
SARM1_MOUSE	Sterile alpha and TIR motif-containing protein 1 OS=Mus musculus GN=Sarm1 PE=2 SV=1	4	1	633189	72673.9	717409	603322	423799	206893	18629330	19480582	5486441	17004694	27159996	74830600	2.61194e+06	2.26595e+06	1.80514e+06	1.82928e+06
HIP1_MOUSE	Huntingtin-interacting protein 1 OS=Mus musculus GN=Hip1 PE=1 SV=2	3	1	21254666	9251422	25808414	19497944	27765664	10963422	12148813	14726326	3203881	8876685	16757521	37329744	18948448	15833544	14550451	16388433
POSTN_MOUSE	Periostin OS=Mus musculus GN=Postn PE=1 SV=2	8	1	209176752	97122888	277758144	29461432	98849736	16657987	4.08217e+06	53087224	3.63733e+06	6.5917e+06	14807350	22050798	49039360	49007124	43381232	50166176
ZN512_MOUSE	Zinc finger protein 512 OS=Mus musculus GN=Znf512 PE=2 SV=2	3	1	958928	552749	3.46908e+06	1048342	3.0261e+06	1.4643e+06	16742598	22379028	8565185	12979783	21412930	76147800	12314568	12864948	11051772	12274107
UBA6_MOUSE	Ubiquitin-like modifier-activating enzyme 6 OS=Mus musculus GN=Uba6 PE=2 SV=1	5	1	3.73849e+06	2.91965e+06	15750732	4229992	9329664	3.57985e+06	8723999	7614837	3372709	9014957	19701544	65859104	11455475	11460249	10026974	11264643
L2GL1_MOUSE	Lethal(2) giant larvae protein homolog 1 OS=Mus musculus GN=Llgl1 PE=1 SV=1	4	1	4314026	1.98039e+06	20742194	7.85684e+06	17573950	4429206	39114844	39826036	13735937	30417700	58686520	231683040	26092422	26703618	26315734	26119646
ACOT1_MOUSE	Acyl-coenzyme A thioesterase 1 OS=Mus musculus GN=Acot1 PE=1 SV=1	4	1	4.65535e+06	4.83225e+06	21765594	13584850	20861346	9347792	11549593	5.56426e+06	3.28234e+06	18685384	20602390	169875440	24756330	22903194	20369532	24530366
PCCB_MOUSE	Propionyl-CoA carboxylase beta chain, mitochondrial OS=Mus musculus GN=Pccb PE=1 SV=1	14	1	425258464	393902528	582186176	491428320	825550848	213090368	487505568	449860704	242791296	646052928	915117312	887281152	493576192	451744832	415462176	450379360
ACADS_MOUSE	Short-chain specific acyl-CoA dehydrogenase, mitochondrial OS=Mus musculus GN=Acads PE=2 SV=1	1	1	1.1376e+06	597496	4.28844e+06	907041	1187471	1.30704e+06	0	524239	459305	675011	1.96642e+06	7.1801e+06	1.20177e+06	1.9004e+06	1.03279e+06	1.23874e+06
PCCA_MOUSE	Propionyl-CoA carboxylase alpha chain, mitochondrial OS=Mus musculus GN=Pcca PE=2 SV=2	68	1	65720786944	57640714240	101856690176	82078089216	127608930304	42098221056	52752080896	56226627584	29395773440	65543401472	94755438592	81025785856	70033137664	62274637824	58310094848	67377065984
PLAK_MOUSE	Junction plakoglobin OS=Mus musculus GN=Jup PE=2 SV=3	19	1	284829088	869765632	1671613824	521636800	869471744	1112173312	524251840	553764672	1096946432	526818496	776807552	337090400	730447872	662407488	633995520	725276288
CPPED_MOUSE	Calcineurin-like phosphoesterase domain-containing protein 1 OS=Mus musculus GN=Cpped1 PE=2 SV=1	1	1	3.19694e+06	3.97076e+06	24283600	1.37505e+06	23095384	861528	15973640	16059952	10419456	21123874	37106312	65229112	17114120	15055552	17897350	19455294
MYO1B_MOUSE	Myosin-Ib OS=Mus musculus GN=Myo1b PE=2 SV=2	15	1	346925568	165940432	449775424	231010080	361906176	190301296	193865536	242798336	79343256	115340096	184754224	374988096	209271536	189507856	183754384	196234576
DYN2_MOUSE	Dynamin-2 OS=Mus musculus GN=Dnm2 PE=1 SV=2	4	1	20560924	12646114	48324784	28237166	37930636	16933932	33333486	33224466	11818001	31746578	47510832	113881584	30652920	26408606	27432806	27580516
HNRPU_MOUSE	Heterogeneous nuclear ribonucleoprotein U OS=Mus musculus GN=Hnrnpu PE=1 SV=1	18	1	415754720	291539744	798327744	444374560	826659392	464742560	1280339584	1637507712	785909888	1359439744	2057034624	6367232512	1415401088	1275954688	1248388864	1412216320
PLEC_MOUSE	Plectin OS=Mus musculus GN=Plec PE=1 SV=2	24	1	356883200	244151888	330376480	234159712	292824032	246159840	25878830	45681336	45074752	48613616	43570940	75112344	133897760	117022984	114020616	135841504
TCPA_MOUSE	T-complex protein 1 subunit alpha OS=Mus musculus GN=Tcp1 PE=1 SV=3	21	1	465073312	301762368	986085952	553201152	881506432	389766464	1058284672	1261518592	530210848	973771136	1491862528	3594770688	948947392	890854720	786986496	884981888
DHX29_MOUSE	ATP-dependent RNA helicase Dhx29 OS=Mus musculus GN=Dhx29 PE=2 SV=1	3	1	17384666	19887168	33571324	22956692	32915190	26651474	34981536	39255732	27837780	24446330	34426576	78420320	29543456	27925680	29860880	30815838
HPCA_MOUSE	Neuron-specific calcium-binding protein hippocalcin OS=Mus musculus GN=Hpca PE=1 SV=2	1	0.96	287817	0	101758	0	0	0	272749	198285	371576	425203	1.63644e+06	22165640	1.57765e+06	1.09845e+06	607819	601290
NISCH_MOUSE	Nischarin OS=Mus musculus GN=Nisch PE=1 SV=2	2	1	10394031	41552080	73605800	30329120	39093008	43608304	24212362	41797480	106634616	32836758	84778240	23056336	45116356	30537812	40016988	43048964
ZEB1_MOUSE	Zinc finger E-box-binding homeobox 1 OS=Mus musculus GN=Zeb1 PE=2 SV=1	1	0.96	468603	1.59184e+06	707877	202896	236308	1994263	3.61048e+06	3914732	1.85433e+06	1.75004e+06	943712	4932637	1.25658e+06	1.33354e+06	1.38582e+06	1.30018e+06
RTCB_MOUSE	tRNA-splicing ligase RtcB homolog OS=Mus musculus GN=D10Wsu52e PE=2 SV=1	2	1	2.1586e+06	961157	6.96259e+06	2888416	3.67568e+06	1.40696e+06	7821128	7.36371e+06	3.4455e+06	8458982	9653152	28419828	6.81268e+06	6.30857e+06	6.45827e+06	6815989
SNX1_MOUSE	Sorting nexin-1 OS=Mus musculus GN=Snx1 PE=1 SV=1	4	1	12941764	5946127	32227874	13075679	26458314	8.12868e+06	19810510	29413950	11940715	16293788	29956554	111288792	28107634	26531240	24072438	24292676
SNP47_MOUSE	Synaptosomal-associated protein 47 OS=Mus musculus GN=Snap47 PE=1 SV=1	2	1	153278	225621	1102379	330021	554845	129507	6.65809e+06	7337346	1.53258e+06	4.33605e+06	8487162	26644870	3.33076e+06	2.51217e+06	2.6221e+06	2.95398e+06
CLAP2_MOUSE	CLIP-associating protein 2 OS=Mus musculus GN=Clasp2 PE=1 SV=1	5	1	1.98951e+06	11221706	4.51479e+06	3545789	3.95474e+06	1.7402e+06	10299671	15273595	5799153	10512098	17611944	79620992	10713104	9622899	9774520	10481688
PRD16_MOUSE	PR domain zinc finger protein 16 OS=Mus musculus GN=Prdm16 PE=1 SV=1	1	0.87	84977680	68399984	187039280	58089208	164379056	59716832	104231624	133418472	43192408	105400592	205958832	656464320	189830944	154809216	137470416	153912640
LANC1_MOUSE	LanC-like protein 1 OS=Mus musculus GN=Lancl1 PE=1 SV=1	2	1	4.74335e+06	3478566	8511813	10450982	15160726	8461540	14385456	8913019	4204605	11711154	12223304	32775202	10180967	10337885	10817776	12071994
GSK3B_MOUSE	Glycogen synthase kinase-3 beta OS=Mus musculus GN=Gsk3b PE=1 SV=2	8	1	12544729	7852576	30560128	19201778	26925654	13248209	91263192	113829688	44077824	88540224	121155568	343311520	69146376	59408996	51327776	69082992
SRSF3_MOUSE	Serine/arginine-rich splicing factor 3 OS=Mus musculus GN=Srsf3 PE=2 SV=1	1	0.98	11892387	12788265	17671486	19766860	46340468	15128261	24077864	26273778	14786565	37393768	29229956	87239944	35824408	31142756	29738846	34987348
PKN3_MOUSE	Serine/threonine-protein kinase N3 OS=Mus musculus GN=Pkn3 PE=1 SV=1	1	0.99	19528554	49346416	142334016	48421192	156207360	120786392	20406254	48938704	64082976	26448194	94973104	22001508	40750784	25740114	24803956	52631888
SMC1A_MOUSE	Structural maintenance of chromosomes protein 1A OS=Mus musculus GN=Smc1a PE=1 SV=3	7	1	15089270	9606867	29676976	20408118	28763024	14684740	27071202	48006552	12978912	21115546	43330840	95498392	28808942	27102604	21973156	24194312
DX39A_MOUSE	ATP-dependent RNA helicase DDX39A OS=Mus musculus GN=Ddx39a PE=2 SV=1	10	1	213267920	155798288	524808960	264349216	478841376	200785872	856546752	778408000	356286368	719350208	1007888128	3087417344	626832000	568762368	527302912	580154752
DX39B_MOUSE	Spliceosome RNA helicase Ddx39b OS=Mus musculus GN=Ddx39b PE=1 SV=1	5	1	53206048	35918732	165983840	74330560	133296216	50987036	296961152	273544064	105870032	224541024	358163392	1238430208	206161376	177634176	148320848	162382912
BRE1B_MOUSE	E3 ubiquitin-protein ligase BRE1B OS=Mus musculus GN=Rnf40 PE=2 SV=2	2	1	1.00344e+06	327727	5.00369e+06	993440	2175436	636007	4.96095e+06	5408598	1.52678e+06	3227190	6.14001e+06	25376182	4.50162e+06	3.73803e+06	4279564	4338734
MP2K6_MOUSE	Dual specificity mitogen-activated protein kinase kinase 6 OS=Mus musculus GN=Map2k6 PE=2 SV=1	4	1	2527332	1290747	7169649	5.64594e+06	7767289	3112668	25322482	25470572	9020064	18536630	36269016	104932512	19980072	16079709	16674040	17790866
FA92B_MOUSE	Protein FAM92B OS=Mus musculus GN=Fam92b PE=2 SV=1	1	0.9	3.77582e+06	1.99284e+06	8721588	6.02281e+06	10478596	4817017	15044284	13642517	4881964	15062133	17675112	34219556	13316144	9197500	9774343	12461142
NFIA_MOUSE	Nuclear factor 1 A-type OS=Mus musculus GN=Nfia PE=1 SV=1	2	1	2650733	4.24163e+06	3844133	8955212	5.82819e+06	5357926	45894880	58083100	24814608	16301726	28444728	94462880	25188748	22480320	21933864	26411896
RFC2_MOUSE	Replication factor C subunit 2 OS=Mus musculus GN=Rfc2 PE=2 SV=1	2	1	1.48281e+06	977421	5760323	2.99502e+06	4350961	1.79371e+06	7.51638e+06	7390554	2882152	3868114	7985206	24148400	6821277	5382188	5447988	6632125
CHD7_MOUSE	Chromodomain-helicase-DNA-binding protein 7 OS=Mus musculus GN=Chd7 PE=2 SV=1	1	0.85	19996328	2.48443e+06	25867708	16782428	32188358	8457222	30104702	538426	11284823	2.31842e+06	24350564	10818295	9024786	9636131	4.34881e+06	2781137
PP4R2_MOUSE	Serine/threonine-protein phosphatase 4 regulatory subunit 2 OS=Mus musculus GN=Ppp4r2 PE=1 SV=1	1	0.96	461811	355057	1.02249e+06	471528	886836	391333	1.90549e+06	868734	744396	1.19505e+06	1.54894e+06	5.83291e+06	909447	1.35812e+06	961548	1.48825e+06
ARI1A_MOUSE	AT-rich interactive domain-containing protein 1A OS=Mus musculus GN=Arid1a PE=1 SV=1	1	1	586461	426495	2.24809e+06	825917	2262285	306147	23909976	23252268	10543393	8688109	13502253	36301988	9681475	11299570	8297056	12066571
OCAD1_MOUSE	OCIA domain-containing protein 1 OS=Mus musculus GN=Ociad1 PE=1 SV=1	1	0.89	336018944	296182336	412207936	441367872	491552544	206993984	528812096	229089056	337557408	432796416	318979168	277868480	351828384	315790304	330744704	378963424
BPNT1_MOUSE	3'(2'),5'-bisphosphate nucleotidase 1 OS=Mus musculus GN=Bpnt1 PE=1 SV=2	4	1	1706081	1.17605e+06	5196551	2997273	7310340	2436377	5276161	5.71679e+06	2.9001e+06	4174543	9717378	41307240	6302349	4.90994e+06	5.63583e+06	6.44242e+06
SRSF7_MOUSE	Serine/arginine-rich splicing factor 7 OS=Mus musculus GN=Srsf7 PE=1 SV=1	5	1	26561074	20938430	67109336	34127844	71064296	27851362	78285464	119551328	59706156	115819000	158438288	783800064	126200808	107250360	102334384	118059136
DYST_MOUSE	Dystonin OS=Mus musculus GN=Dst PE=1 SV=1	1	0.88	1.06789e+06	280316	2000067	1069161	2.42783e+06	1.64067e+06	11774518	5227526	4964317	8860373	8157863	20132940	5717818	5.66933e+06	4.42145e+06	5.61543e+06
ZMYM2_MOUSE	Zinc finger MYM-type protein 2 OS=Mus musculus GN=Zmym2 PE=2 SV=3	1	1	99917.1	27149.5	331651	70659.1	271210	110186	1.93009e+06	2.4833e+06	574069	838833	1.52141e+06	3339152	801974	1032125	568714	628125
SFR1_MOUSE	Swi5-dependent recombination DNA repair protein 1 homolog OS=Mus musculus GN=Meir5 PE=1 SV=2	1	1	104530	107224	1.02008e+06	304992	588823	120812	1.46029e+06	4052402	3.37861e+06	1.03016e+06	1979552	19638646	2.86363e+06	1.10569e+06	2.28733e+06	2.13934e+06
NFIX_MOUSE	Nuclear factor 1 X-type OS=Mus musculus GN=Nfix PE=1 SV=2	2	1	505289	621820	125590	10123.5	478522	150717	7363847	16240412	7108393	9307554	13584022	48437008	5.69993e+06	4881831	3978107	3.46333e+06
BC11A_MOUSE	B-cell lymphoma/leukemia 11A OS=Mus musculus GN=Bcl11a PE=1 SV=1	2	1	179586	725143	670548	763648	665961	708741	10405280	11958757	5.16323e+06	4300560	9915384	39653920	4571203	5098434	5137826	6.13466e+06
KC1E_MOUSE	Casein kinase I isoform epsilon OS=Mus musculus GN=Csnk1e PE=1 SV=2	3	1	3383727	2.35627e+06	7.19816e+06	4.67603e+06	6.87392e+06	2.60689e+06	23213068	35003268	11397663	25059686	32235026	69140512	19717692	16313712	14392943	18414058
ALK_MOUSE	ALK tyrosine kinase receptor OS=Mus musculus GN=Alk PE=2 SV=1	2	1	161586704	202047024	159682640	251705776	167692336	240522208	195013632	262250976	121580544	314563616	157895216	101438360	174331568	183131408	172790928	196178160
SYNCI_MOUSE	Syncoilin OS=Mus musculus GN=Sync PE=1 SV=1	1	0.79	2.39482e+06	4.56712e+06	2.04972e+06	20043686	429852	3.21129e+06	617578	17005110	1.48385e+06	33914384	3003411	3.93466e+06	6531972	4725507	6937758	7.11044e+06
GDPD1_MOUSE	Glycerophosphodiester phosphodiesterase domain-containing protein 1 OS=Mus musculus GN=Gdpd1 PE=2 SV=1	6	1	19806636	8.24408e+06	21456980	21495592	37954564	14420925	162763776	145356400	81410112	165181744	258226448	565745792	126358736	108451960	97198104	109527656
VCIP1_MOUSE	Deubiquitinating protein VCIP135 OS=Mus musculus GN=Vcpip1 PE=2 SV=1	1	0.92	1069150	463076	11352642	364216	485193	174958	5277296	7160639	3.57775e+06	588476	1441943	3.55176e+06	1.98246e+06	1898689	2.52188e+06	3.04028e+06
TPX2_MOUSE	Targeting protein for Xklp2 OS=Mus musculus GN=Tpx2 PE=1 SV=1	1	0.94	0	0	118904	449.492	27641.1	61442.1	5.08812e+06	10106888	5.14149e+06	0	33237.4	3.91791e+06	1.34958e+06	1.38288e+06	1.27704e+06	1.41545e+06
PLIN3_MOUSE	Perilipin-3 OS=Mus musculus GN=Plin3 PE=1 SV=1	1	0.99	1.80031e+06	458303	5.5205e+06	1.59966e+06	2.16594e+06	380344	473000	988545	70885.7	0	0	5.76608e+06	776605	598.83	753470	1.87305e+06
WNK2_MOUSE	Serine/threonine-protein kinase WNK2 OS=Mus musculus GN=Wnk2 PE=2 SV=2	1	0.86	179645	34087.5	170552	173413	226609	110718	2.95771e+06	4.72334e+06	1.01671e+06	287494	2.37398e+06	15696730	887817	371138	194413	469505
LC7L3_MOUSE	Luc7-like protein 3 OS=Mus musculus GN=Luc7l3 PE=1 SV=1	2	1	2498767	1.89784e+06	3193067	3.76643e+06	5.44132e+06	2.5294e+06	3.20247e+06	5197491	3.08075e+06	3.79215e+06	5368447	25775290	4857259	4.89067e+06	4705411	4.23029e+06
AGAP3_MOUSE	Arf-GAP with GTPase, ANK repeat and PH domain-containing protein 3 OS=Mus musculus GN=Agap3 PE=1 SV=1	4	1	369831	931677	2.55483e+06	1.00548e+06	2580641	792706	14720338	14292439	5.67128e+06	12050911	21232094	57093516	10389455	9431418	9598266	10175590
IF2B1_MOUSE	Insulin-like growth factor 2 mRNA-binding protein 1 OS=Mus musculus GN=Igf2bp1 PE=1 SV=1	10	1	67608664	42594920	148873152	134595744	207415888	80048736	204844832	244192752	100453624	186007376	280247168	641991232	179024016	162000144	155963488	168185168
APC4_MOUSE	Anaphase-promoting complex subunit 4 OS=Mus musculus GN=Anapc4 PE=2 SV=1	3	1	3081373	1727870	6033464	2.77013e+06	5005672	3.46994e+06	8.13333e+06	11462886	4.54289e+06	5635770	8.33178e+06	30585784	5770319	5.15255e+06	6283436	7027085
WDR37_MOUSE	WD repeat-containing protein 37 OS=Mus musculus GN=Wdr37 PE=2 SV=1	4	1	3762383	1.93513e+06	10305871	6.60901e+06	11177041	2.51201e+06	17355996	22094134	6306393	18335632	24236308	54417172	8811649	6423619	6440954	5889377
TBCD_MOUSE	Tubulin-specific chaperone D OS=Mus musculus GN=Tbcd PE=2 SV=1	4	1	4855990	2.95217e+06	15612241	4807678	10364978	6.51655e+06	8.23018e+06	7533690	6.7265e+06	8729564	17984750	50093316	11552968	10749472	11670883	12957598
CHIP_MOUSE	STIP1 homology and U box-containing protein 1 OS=Mus musculus GN=Stub1 PE=1 SV=1	3	1	5078046	4395200	10366700	4973517	8833362	3424102	7859862	9520016	4206064	11067013	19923920	58552288	9715694	9842272	9472231	9137137
MSH6_MOUSE	DNA mismatch repair protein Msh6 OS=Mus musculus GN=Msh6 PE=1 SV=2	6	1	3.9398e+06	4.75049e+06	8.32762e+06	3.93772e+06	8422152	4139608	23275754	28823746	13029067	14778975	25151058	95845576	16859220	12639176	13774640	13710889
BAG6_MOUSE	Large proline-rich protein BAG6 OS=Mus musculus GN=Bag6 PE=1 SV=1	1	0.99	506992	117476	2.09634e+06	553602	1.26064e+06	300436	1.5451e+06	1.07372e+06	423060	2152217	3.28041e+06	15387742	1.30418e+06	945126	590264	1.01175e+06
GREB1_MOUSE	Protein GREB1 OS=Mus musculus GN=Greb1 PE=2 SV=1	1	0.9	6966484	2078321	19992214	4.34683e+06	4436817	8763731	20479820	373806	3.08211e+06	5.20266e+06	6528364	2.87137e+06	1.86031e+06	5585104	7.19932e+06	8997939
SYNE2_MOUSE	Nesprin-2 OS=Mus musculus GN=Syne2 PE=1 SV=2	24	1	7.63721e+06	5399346	21503420	8788341	24155504	15770125	66384776	126534520	34356028	42143188	105873936	378371168	59408528	51721340	49507340	56566384
IF2B3_MOUSE	Insulin-like growth factor 2 mRNA-binding protein 3 OS=Mus musculus GN=Igf2bp3 PE=1 SV=1	10	1	93685928	64414484	235454880	105186496	193628752	68763584	140741184	139235648	72224544	118996288	180616464	502742816	149696912	134294208	135080192	150829824
CRTC2_MOUSE	CREB-regulated transcription coactivator 2 OS=Mus musculus GN=Crtc2 PE=1 SV=2	1	0.95	4.35837e+06	12144332	3812761	15662540	7.15847e+06	3.35616e+06	1.99108e+06	2.87447e+06	2271358	865966	1.44249e+06	4312443	6414626	5447633	3934004	2.48976e+06
UBE4B_MOUSE	Ubiquitin conjugation factor E4 B OS=Mus musculus GN=Ube4b PE=1 SV=2	4	1	2.62415e+06	800316	10060207	5.10999e+06	12765689	3270878	9654068	8584575	4.29411e+06	6.54146e+06	14098514	54465396	8147967	8764348	8320774	10341242
MACF1_MOUSE	Microtubule-actin cross-linking factor 1 OS=Mus musculus GN=Macf1 PE=1 SV=1	11	1	24305860	12372789	56750692	24414264	42160260	18377104	32032552	67844392	17599322	29983304	64790904	182441232	40557304	36591256	33908556	34518360
PRC2C_MOUSE	Protein PRRC2C OS=Mus musculus GN=Prrc2c PE=1 SV=2	2	1	1.25287e+06	2893699	3.8181e+06	2.26993e+06	1159924	681674	13994709	26836828	10055980	3582713	821955	11735160	5537768	3994054	4.23741e+06	5465061
SRSF2_MOUSE	Serine/arginine-rich splicing factor 2 OS=Mus musculus GN=Srsf2 PE=1 SV=4	1	0.98	77908.1	1.01755e+06	0	0	1.18365e+06	145902	2.09915e+06	5248857	336528	13357559	204251	9923722	1.80014e+06	2.93571e+06	1.06938e+06	2.42769e+06
I2BPL_MOUSE	Interferon regulatory factor 2-binding protein-like OS=Mus musculus GN=Irf2bpl PE=1 SV=1	1	1	669465	299304	277948	133817	790662	258772	3.34048e+06	2522482	452620	1.60422e+06	1.46588e+06	22809536	2.21361e+06	1.79805e+06	1.75279e+06	1.94669e+06
GPSM1_MOUSE	G-protein-signaling modulator 1 OS=Mus musculus GN=Gpsm1 PE=1 SV=3	2	1	259103	470744	1.31904e+06	12491.5	545649	499811	3971704	7069230	1.32467e+06	5457419	9181626	38732304	3590638	3716846	3.58445e+06	3.99772e+06
K1211_MOUSE	Uncharacterized protein KIAA1211 OS=Mus musculus GN=Kiaa1211 PE=2 SV=2	3	1	2.18189e+06	2.354e+06	4.70338e+06	1.53085e+06	3.39624e+06	1.75409e+06	10622082	9986419	6796069	4779510	11687890	49109148	8192335	6.21681e+06	7021852	7.79156e+06
PPP5_MOUSE	Serine/threonine-protein phosphatase 5 OS=Mus musculus GN=Ppp5c PE=2 SV=2	2	1	3.18588e+06	1.7301e+06	9364288	2.85555e+06	5.92333e+06	2.56178e+06	5788435	3.62137e+06	1.77911e+06	4792901	5770254	33327740	6584967	6850726	5936641	8106980
TECR_MOUSE	Trans-2,3-enoyl-CoA reductase OS=Mus musculus GN=Tecr PE=1 SV=1	1	0.99	530598	476867	3.03807e+06	1.65305e+06	1.27491e+06	817695	4008482	3.7812e+06	1.7524e+06	1.66369e+06	5.94313e+06	14527991	1.40972e+06	3.82841e+06	2.18545e+06	3.42801e+06
USE1_MOUSE	Vesicle transport protein USE1 OS=Mus musculus GN=Use1 PE=2 SV=1	1	0.96	61816.1	143436	153326256	1.7658e+06	180158	0	167884	416864	156304	680806	202591	225536	9743626	7493055	8819669	10117306
WDR43_MOUSE	WD repeat-containing protein 43 OS=Mus musculus GN=Wdr43 PE=1 SV=2	1	0.84	661925	980333	1.33597e+06	685907	2.05447e+06	622825	2.61484e+06	1.6118e+06	667361	1.02363e+06	2.35198e+06	9110888	1.93035e+06	1497385	1.56733e+06	2329578
HDAC6_MOUSE	Histone deacetylase 6 OS=Mus musculus GN=Hdac6 PE=1 SV=2	1	1	0	0	224649	25824.1	371207	48024.2	332663	338290	5516.24	292225	993566	6137850	369888	246195	324017	361616
ILK_MOUSE	Integrin-linked protein kinase OS=Mus musculus GN=Ilk PE=1 SV=2	1	0.99	4.12492e+06	3663407	12075321	5.73327e+06	6.03942e+06	3590662	963154	1.38554e+06	107079	938014	1.68156e+06	4745877	2.56351e+06	2.64342e+06	2.82537e+06	2.52645e+06
ACAD8_MOUSE	Isobutyryl-CoA dehydrogenase, mitochondrial OS=Mus musculus GN=Acad8 PE=2 SV=2	1	0.99	2.24226e+06	682312	4.56994e+06	4.47561e+06	9232980	3.93935e+06	5203983	4.37419e+06	1.71399e+06	3542284	5781043	10727365	4675567	2965168	4.00316e+06	3887340
ARK72_MOUSE	Aflatoxin B1 aldehyde reductase member 2 OS=Mus musculus GN=Akr7a2 PE=1 SV=2	3	1	9684421	7285299	43992780	12234269	60210940	9456580	18903604	18858556	10191166	24138384	45556376	161976832	28886368	25855454	23502912	26284228
AGO2_MOUSE	Protein argonaute-2 OS=Mus musculus GN=Eif2c2 PE=1 SV=2	2	1	1.07577e+06	1.90234e+06	8615635	2.99071e+06	5547387	1.67291e+06	5818992	8449402	2.59688e+06	4.61968e+06	9508462	54851764	8218327	6.6568e+06	5.28555e+06	5.82416e+06
VMA5A_MOUSE	von Willebrand factor A domain-containing protein 5A OS=Mus musculus GN=Vwa5a PE=1 SV=2	1	0.99	6.73052e+06	6.90628e+06	17204986	7.18873e+06	10678329	6144236	2983231	2.31202e+06	649832	895465	1.58181e+06	9146065	4.3417e+06	4.01767e+06	3.23586e+06	3.74881e+06
UBL4A_MOUSE	Ubiquitin-like protein 4A OS=Mus musculus GN=Ubl4a PE=2 SV=1	1	0.99	8582166	7.03678e+06	10529821	9344552	11766048	9921699	14365295	6.92356e+06	12327951	8632256	10575099	20066344	13050736	9831922	11110862	12308676
PLAP_MOUSE	Phospholipase A-2-activating protein OS=Mus musculus GN=Plaa PE=2 SV=3	4	1	943532	490640	3.21305e+06	3.11842e+06	3.85577e+06	1.62647e+06	12977026	13329396	3.86221e+06	15241668	20868952	61025676	8693373	8.2256e+06	9240015	9672713
NEDD4_MOUSE	E3 ubiquitin-protein ligase NEDD4 OS=Mus musculus GN=Nedd4 PE=1 SV=3	14	1	111665840	77644800	263517904	161435696	243935280	119237664	175608384	213322416	83528536	127158040	225668592	712577088	182369984	169529872	159228096	177812592
ZN746_MOUSE	Zinc finger protein 746 OS=Mus musculus GN=Znf746 PE=2 SV=2	1	0.95	50491296	72374048	58653676	131781896	35587520	78528640	135577024	230894912	118056384	235554752	45697440	80750488	85071824	89513848	111986800	138905584
SELB_MOUSE	Selenocysteine-specific elongation factor OS=Mus musculus GN=Eefsec PE=2 SV=1	1	0.99	954946	874020	4.74762e+06	1.79042e+06	3.3098e+06	1.45089e+06	8.08319e+06	9088234	7733102	13400093	18320610	26613950	7.78374e+06	6.56511e+06	7.21396e+06	8747037
RBM12_MOUSE	RNA-binding protein 12 OS=Mus musculus GN=Rbm12 PE=1 SV=3	1	1	212495	947440	727506	198789	861311	287751	1.81561e+06	3238354	971789	1.15329e+06	2.60866e+06	9358418	1.31314e+06	1.38698e+06	596813	1240595
PGAP1_MOUSE	GPI inositol-deacylase OS=Mus musculus GN=Pgap1 PE=1 SV=2	1	1	0	11230.1	449.843	24906.1	1118.01	3791.32	8992.85	2.3992e+06	31484.7	1.22394e+06	822909	6227426	7693.06	0	1927	4608.72
EXT1_MOUSE	Exostosin-1 OS=Mus musculus GN=Ext1 PE=1 SV=1	1	0.82	284043552	189396976	231631968	177005216	84042296	263654640	250491312	81136488	77743216	97645928	94471136	76669552	119762376	139417008	160443104	189786640
SUOX_MOUSE	Sulfite oxidase, mitochondrial OS=Mus musculus GN=Suox PE=1 SV=2	1	0.77	59084512	68789568	147934800	74893496	135275808	84922496	76882880	94840232	45359772	85713224	72705216	248408064	112388000	85592832	82087936	97195320
TGM1_MOUSE	Protein-glutamine gamma-glutamyltransferase K OS=Mus musculus GN=Tgm1 PE=1 SV=2	4	1	20613518	31190520	56416644	28220872	58025236	46423500	24683272	28562784	57458404	22215394	33643972	26726076	33271134	32849798	31706808	35317840
PTN11_MOUSE	Tyrosine-protein phosphatase non-receptor type 11 OS=Mus musculus GN=Ptpn11 PE=1 SV=2	3	1	2.11927e+06	3.28187e+06	10959746	3719538	6064551	3.74774e+06	9655781	7.41065e+06	3.40289e+06	5575356	7.11679e+06	47781088	9027644	8761155	9055508	10005943
FABP7_MOUSE	Fatty acid-binding protein, brain OS=Mus musculus GN=Fabp7 PE=1 SV=2	7	1	248876960	257752080	377553952	398808160	448577056	345302048	1180124032	1078737920	712136384	1383553408	1996286464	3585925120	969829504	938919104	907651264	1033747392
KAD3_MOUSE	GTP:AMP phosphotransferase, mitochondrial OS=Mus musculus GN=Ak3 PE=1 SV=3	1	1	312135	189393	579025	356912	3006212	381121	211405	342094	584502	242637	846530	17282228	1488757	2239051	1.71048e+06	1.04696e+06
NELFD_MOUSE	Negative elongation factor D OS=Mus musculus GN=Th1l PE=2 SV=2	1	0.88	248316	338087	1.88613e+06	194177	1.05632e+06	148949	5530270	3.40702e+06	1086314	3.4024e+06	5.59329e+06	29605340	3.09607e+06	2.93402e+06	2627806	2.47029e+06
CUL2_MOUSE	Cullin-2 OS=Mus musculus GN=Cul2 PE=1 SV=2	3	1	4128050	1.96371e+06	7284613	3.76613e+06	5.62646e+06	1.05091e+06	4.40351e+06	4857090	1077230	7525142	9882679	34796152	3768203	4183309	3.79606e+06	3.43472e+06
SNUT1_MOUSE	U4/U6.U5 tri-snRNP-associated protein 1 OS=Mus musculus GN=Sart1 PE=2 SV=1	1	0.96	228859	974002	1447795	2.49648e+06	1.98683e+06	1.13379e+06	784678	1.23657e+06	7380295	762664	2.74575e+06	609572	1.75559e+06	681748	1.54648e+06	1.73263e+06
UBP7_MOUSE	Ubiquitin carboxyl-terminal hydrolase 7 OS=Mus musculus GN=Usp7 PE=1 SV=1	11	1	26292490	15835225	67194072	25789412	59104348	14882835	95699848	98520432	49003340	63205004	115260960	421208352	51470064	47784468	50562736	57600268
DHB5_MOUSE	Estradiol 17 beta-dehydrogenase 5 OS=Mus musculus GN=Akr1c6 PE=1 SV=1	1	0.99	0	1.23645e+06	41911592	444412	1804731	817280	0	998989	3.91882e+06	198223	3.31901e+06	544631	1208825	2712629	2.22786e+06	3758937
TRI33_MOUSE	E3 ubiquitin-protein ligase TRIM33 OS=Mus musculus GN=Trim33 PE=2 SV=2	3	1	23998.5	6747.31	463497	458066	0	85942.2	1.06015e+06	1.34765e+06	256670	638879	1.83199e+06	29947068	1.30993e+06	848537	895813	467409
NAA15_MOUSE	N-alpha-acetyltransferase 15, NatA auxiliary subunit OS=Mus musculus GN=Naa15 PE=1 SV=1	6	1	27512210	22224402	55233760	43205304	45839284	26020878	65892252	68678984	28849304	58830088	91612944	287569312	62742840	51856304	48289192	59871744
CPSF3_MOUSE	Cleavage and polyadenylation specificity factor subunit 3 OS=Mus musculus GN=Cpsf3 PE=1 SV=1	1	0.99	3.045e+06	2.57139e+06	7.98687e+06	4355129	7163591	2.28104e+06	14059576	12631494	4.84934e+06	11205615	16179385	43888320	8.14431e+06	7545154	7.39954e+06	6253806
KCNQ5_MOUSE	Potassium voltage-gated channel subfamily KQT member 5 OS=Mus musculus GN=Kcnq5 PE=1 SV=2	1	0.94	125705512	107512616	157276400	110801024	136026384	143083456	129080536	93686128	165379584	122471944	190660096	112193008	114924352	123396240	122695360	140598304
MTOR_MOUSE	Serine/threonine-protein kinase mTOR OS=Mus musculus GN=Mtor PE=1 SV=2	1	0.94	320431	261721	1.20383e+06	1.08104e+06	999672	261585	1.21703e+06	1093049	234002	1.0878e+06	391284	4926624	258683	258201	48226.6	194958
UBP19_MOUSE	Ubiquitin carboxyl-terminal hydrolase 19 OS=Mus musculus GN=Usp19 PE=2 SV=1	1	1	554056	302674	1.26887e+06	275546	1.00202e+06	150735	1.97155e+06	2624993	602228	1.39742e+06	3508913	12397460	1.91208e+06	2.40901e+06	2.07761e+06	2.21501e+06
KDM1A_MOUSE	Lysine-specific histone demethylase 1A OS=Mus musculus GN=Kdm1a PE=1 SV=2	4	1	1.57866e+06	917399	4365413	2.06e+06	2.67273e+06	967648	24135356	19393428	5.64497e+06	14800337	31082482	91051280	12449871	12638519	10731296	12879850
F120A_MOUSE	Constitutive coactivator of PPAR-gamma-like protein 1 OS=Mus musculus GN=FAM120A PE=1 SV=2	1	1	10706129	6.43399e+06	20480408	14891157	19283622	9972349	15638340	11268208	5554575	10652210	12583820	23207042	14402320	12840561	11605932	15326112
HACD3_MOUSE	3-hydroxyacyl-CoA dehydratase 3 OS=Mus musculus GN=ptplad1 PE=1 SV=2	2	1	1.00969e+06	266257	2.4716e+06	1967277	1.58806e+06	1.15322e+06	5326252	7612035	1375524	4.27297e+06	5883931	22630810	3123582	3.72132e+06	2.51299e+06	2.28362e+06
KPRA_MOUSE	Phosphoribosyl pyrophosphate synthase-associated protein 1 OS=Mus musculus GN=Prpsap1 PE=1 SV=1	2	1	883820	948288	6.19084e+06	1.35988e+06	4504021	416556	4.82228e+06	3.87413e+06	1.15766e+06	4.26549e+06	9127524	65035712	6375485	6322577	6.36026e+06	6920437
RN213_MOUSE	E3 ubiquitin-protein ligase RNF213 OS=Mus musculus GN=Rnf213 PE=2 SV=1	4	1	20964316	20220246	35926948	4.94322e+06	6.51256e+06	3.93336e+06	22576984	33034506	12717778	4340704	4.87536e+06	11367368	14917072	13915506	13606513	14085694
SPTN1_MOUSE	Spectrin alpha chain, non-erythrocytic 1 OS=Mus musculus GN=Sptan1 PE=1 SV=4	16	1	84592880	40067596	232219728	75677504	179808864	81605944	29474940	45574936	15161502	36470392	64158320	324360032	91200248	82870224	76354240	87705608
UMPS_MOUSE	Uridine 5'-monophosphate synthase OS=Mus musculus GN=Umps PE=2 SV=3	3	1	1.94829e+06	2.17934e+06	8851237	1.66839e+06	6070550	1.1086e+06	11158816	9823366	4013831	12887940	20915484	95569408	10183680	6.93479e+06	8145257	6.80067e+06
SCPDL_MOUSE	Saccharopine dehydrogenase-like oxidoreductase OS=Mus musculus GN=Sccpdh PE=2 SV=1	1	1	1.12564e+06	837969	2.02034e+06	955230	2.19822e+06	893983	1722952	1.55162e+06	585510	1.96988e+06	2.30618e+06	10244880	2.32306e+06	2.0732e+06	1.39817e+06	1.59905e+06
TBB4B_MOUSE	Tubulin beta-4B chain OS=Mus musculus GN=Tubb4b PE=1 SV=1	8	1	1135707904	706252544	2449889792	1768608384	2809849600	1236274560	7553249792	7324833792	3895032320	6929305600	10587801600	27634718720	4267206912	3894185984	3520917248	3751231232
QKI_MOUSE	Protein quaking OS=Mus musculus GN=Qki PE=1 SV=1	2	1	6.34579e+06	5835812	30195912	6423326	28290500	2.32293e+06	13882148	14065784	4830927	11521556	16094117	49859516	20278796	13112274	14525710	15441771
MYG1_MOUSE	UPF0160 protein MYG1, mitochondrial OS=Mus musculus GN=Myg1 PE=2 SV=1	2	1	625678	1.23605e+06	4.21195e+06	1.96932e+06	4224473	1.73837e+06	4.00075e+06	3.58019e+06	1.00202e+06	5039520	6254055	24238088	4.14712e+06	4.06451e+06	4900786	4.41913e+06
COPG1_MOUSE	Coatomer subunit gamma-1 OS=Mus musculus GN=Copg1 PE=2 SV=1	5	1	48727392	25118550	102163032	54347452	71258040	34694132	34287056	31690906	7.57695e+06	24252742	39388048	114481584	44840828	44808580	38232768	43270356
PLXB2_MOUSE	Plexin-B2 OS=Mus musculus GN=Plxnb2 PE=1 SV=1	3	1	5816241	3.25022e+06	12460226	6695468	12207910	5248368	7929095	8670179	4215067	7.93691e+06	13009279	40828740	9523047	6.21709e+06	7200403	8317556
AACS_MOUSE	Acetoacetyl-CoA synthetase OS=Mus musculus GN=Aacs PE=1 SV=1	3	1	844276	1.41491e+06	4280041	2.06579e+06	2927624	922884	5.44856e+06	7033568	1.65482e+06	7825758	9263865	44896208	5.97168e+06	5.64369e+06	4.55327e+06	7172298
PRAF2_MOUSE	PRA1 family protein 2 OS=Mus musculus GN=Praf2 PE=2 SV=1	1	1	212476	305448	1.14414e+06	793600	1867149	387127	2.11041e+06	1.864e+06	359095	6634276	3.59783e+06	22248480	1.30755e+06	4.26172e+06	895157	947123
GORS2_MOUSE	Golgi reassembly-stacking protein 2 OS=Mus musculus GN=Gorasp2 PE=1 SV=3	1	0.84	671330	443091	3.64946e+06	1181291	1.73982e+06	773525	1.77325e+06	1.25622e+06	1.09627e+06	822649	835432	5.00568e+06	1.88487e+06	1.28904e+06	1.74185e+06	1.76523e+06
ROA0_MOUSE	Heterogeneous nuclear ribonucleoprotein A0 OS=Mus musculus GN=Hnrnpa0 PE=1 SV=1	5	1	31806818	22087920	62506336	62095324	64652872	43437860	141684896	170004000	89179264	164551728	160019168	448186912	112006832	102293688	76820944	90668824
RO60_MOUSE	60 kDa SS-A/Ro ribonucleoprotein OS=Mus musculus GN=Trove2 PE=1 SV=1	4	1	805394	2.20889e+06	7278954	2.55595e+06	5.37429e+06	878309	6135078	9922732	5.71879e+06	8.10992e+06	19284652	105661728	13555866	11550124	10504954	9888737
EMC8_MOUSE	ER membrane protein complex subunit 8 OS=Mus musculus GN=Emc8 PE=1 SV=1	1	1	3.9245e+06	4.11757e+06	8858696	6649925	8662599	4465877	5701437	7554586	3.724e+06	11140583	9976651	26664444	9078903	8168458	7.63671e+06	7518524
CARF_MOUSE	CDKN2A-interacting protein OS=Mus musculus GN=Cdkn2aip PE=2 SV=1	6	1	482858	578970	6.04149e+06	431941	1.39673e+06	784323	9853880	9141035	2.97955e+06	4972055	10177905	60423536	5.88425e+06	6.59323e+06	6034306	6.42727e+06
RN114_MOUSE	RING finger protein 114 OS=Mus musculus GN=Rnf114 PE=2 SV=2	1	0.87	1.02966e+06	2.308e+06	3.83548e+06	2.42835e+06	1.80915e+06	1.98079e+06	3.88277e+06	3.61283e+06	2.42066e+06	3335554	3.40899e+06	8949564	2.69216e+06	2.75585e+06	3.2622e+06	4.05585e+06
DESP_MOUSE	Desmoplakin OS=Mus musculus GN=Dsp PE=3 SV=1	47	1	362548512	1253617664	2753546752	749385856	1212002560	1649246464	647880640	893885440	2101645312	904806592	1305824512	417341024	1112654208	977563008	968905280	1127290880
VPS16_MOUSE	Vacuolar protein sorting-associated protein 16 homolog OS=Mus musculus GN=Vps16 PE=1 SV=3	1	0.99	1.15891e+06	357653	2.83011e+06	1.482e+06	2552961	784580	2360268	3631362	890728	2381445	3.87585e+06	9522064	2.61027e+06	2400922	2.22019e+06	3111654
TTL12_MOUSE	Tubulin--tyrosine ligase-like protein 12 OS=Mus musculus GN=Ttll12 PE=1 SV=1	1	0.91	424683	40773.1	933695	743271	1.31494e+06	496331	3.08577e+06	2.58386e+06	222878	3.51125e+06	1.8095e+06	10525598	1.50563e+06	1.13486e+06	1.8405e+06	1.19722e+06
TDRD7_MOUSE	Tudor domain-containing protein 7 OS=Mus musculus GN=Tdrd7 PE=1 SV=1	1	0.97	25261	39087.7	0	0	0	26560.9	63179424	12169.3	3684.01	36543.9	43838.2	77843	3.52001e+06	2.90642e+06	3005295	3818230
TMCO3_MOUSE	Transmembrane and coiled-coil domain-containing protein 3 OS=Mus musculus GN=Tmco3 PE=2 SV=1	1	0.78	2.10779e+06	8.2787e+06	25524944	4.97666e+06	17819182	6168284	9924878	11580064	20096142	9093360	7305169	3.15968e+06	10860272	9286692	10761340	9835084
MTNA_MOUSE	Methylthioribose-1-phosphate isomerase OS=Mus musculus GN=Mri1 PE=2 SV=1	4	1	9927836	7.72616e+06	29178046	13893344	27563472	11617905	17145654	16845814	5260268	13431291	21471452	69499600	20239066	19590736	19351852	25202724
LRC40_MOUSE	Leucine-rich repeat-containing protein 40 OS=Mus musculus GN=Lrrc40 PE=2 SV=2	5	1	5219129	3.06517e+06	19605670	12628988	19962166	5025515	38009796	37201224	9840950	26882918	46888904	128161608	13042173	12575313	9042706	9935849
CAND2_MOUSE	Cullin-associated NEDD8-dissociated protein 2 OS=Mus musculus GN=Cand2 PE=1 SV=2	4	1	11097928	3.45693e+06	19556284	13370941	25720608	9053938	15222134	14845978	4.18936e+06	17780904	29654056	91591072	20187108	18806316	19570418	20326240
MET16_MOUSE	Methyltransferase-like protein 16 OS=Mus musculus GN=Mettl16 PE=1 SV=1	1	1	0	96351.2	978829	0	179755	205195	2737614	4.55635e+06	1.50267e+06	3.22185e+06	3652488	15937644	3.1179e+06	2.36646e+06	2.23767e+06	2.45944e+06
SH321_MOUSE	SH3 domain-containing protein 21 OS=Mus musculus GN=Sh3d21 PE=1 SV=1	1	0.96	29988484	34667992	40216700	44282076	45184348	26573024	64534492	32223256	28168364	49389928	43550112	26723638	39055784	36791104	32542242	39730616
PCH2_MOUSE	Pachytene checkpoint protein 2 homolog OS=Mus musculus GN=Trip13 PE=2 SV=1	1	1	722476	245542	2.03477e+06	1466238	2.33764e+06	1.02925e+06	61694.8	1.81018e+06	104572	818628	2.06595e+06	8191189	622707	899663	682828	834502
PTN9_MOUSE	Tyrosine-protein phosphatase non-receptor type 9 OS=Mus musculus GN=Ptpn9 PE=2 SV=2	1	0.9	241165	270525	673092	220651	1.60313e+06	518176	505159	777784	9198.01	459637	1.28414e+06	8950327	885044	799421	726102	367370
DHCR7_MOUSE	7-dehydrocholesterol reductase OS=Mus musculus GN=Dhcr7 PE=2 SV=1	1	0.88	3157846	2285736	8011209	6264576	7610250	5436663	14674854	13076376	7143622	11923130	15994222	28631990	10176211	8130764	9304310	11302449
WDR18_MOUSE	WD repeat-containing protein 18 OS=Mus musculus GN=Wdr18 PE=2 SV=1	3	1	6.76048e+06	4.36746e+06	30347190	6012694	29001714	3.20493e+06	16682282	17069372	8387205	16502529	40351624	129597952	28214376	25968054	22356760	25034064
RMXL1_MOUSE	RNA binding motif protein, X-linked-like-1 OS=Mus musculus GN=Rbmxl1 PE=1 SV=1	10	1	48668056	14079537	27701234	16134387	260257280	105932632	88551904	104306728	39427268	153499216	28493222	96536424	88682712	74886456	76556392	84896744
YIPF5_MOUSE	Protein YIPF5 OS=Mus musculus GN=Yipf5 PE=2 SV=1	1	0.99	2.42646e+06	514906	5134779	5045846	7375398	2949930	5689232	2.69658e+06	1.56628e+06	2.75713e+06	5.11979e+06	20382156	5383151	5.18295e+06	4802019	4520206
SMUF1_MOUSE	E3 ubiquitin-protein ligase SMURF1 OS=Mus musculus GN=Smurf1 PE=2 SV=2	1	0.99	19117036	12537247	47462840	25334750	41340280	23535554	38215468	47948484	18871362	32220172	61585056	171824320	46255176	43860304	41188780	47260976
HOOK3_MOUSE	Protein Hook homolog 3 OS=Mus musculus GN=Hook3 PE=1 SV=2	2	1	672444	160959	1.53669e+06	368686	839194	251360	929832	853978	227301	1.07991e+06	1.91926e+06	11847028	1.57295e+06	907664	1.22386e+06	1.20376e+06
SURF6_MOUSE	Surfeit locus protein 6 OS=Mus musculus GN=Surf6 PE=2 SV=1	1	0.99	11208999	6657338	7.33307e+06	7.77864e+06	7990614	22272578	6769464	19398798	11719107	11658615	14194773	15212976	7.78776e+06	6.93773e+06	6173611	5.43032e+06
CPNE1_MOUSE	Copine-1 OS=Mus musculus GN=Cpne1 PE=1 SV=1	2	1	7.27654e+06	4902313	20900964	9382778	13074168	5603862	5593225	5.45452e+06	2.29998e+06	5654290	10749090	38693032	8859182	8643748	7562125	8888848
ZFR_MOUSE	Zinc finger RNA-binding protein OS=Mus musculus GN=Zfr PE=1 SV=2	3	1	247578	600494	1.72824e+06	1.10444e+06	2.90685e+06	872737	21309840	27898644	11706472	6594923	12507762	46609624	11370881	8667656	10789497	10326311
DCNL1_MOUSE	DCN1-like protein 1 OS=Mus musculus GN=Dcun1d1 PE=2 SV=1	1	0.99	701299	786427	3.20062e+06	2.49218e+06	2052611	1.61413e+06	2.49528e+06	2.46867e+06	356754	2401934	7635258	18745744	2.31219e+06	2.60588e+06	1771446	1.09938e+06
TOX4_MOUSE	TOX high mobility group box family member 4 OS=Mus musculus GN=Tox4 PE=1 SV=2	1	1	117669	306813	402800	28300.2	206824	74302.7	11953513	23749688	12148681	433397	248129	12389454	3.83566e+06	3.13819e+06	3.09072e+06	2811391
RL37_MOUSE	60S ribosomal protein L37 OS=Mus musculus GN=Rpl37 PE=2 SV=3	2	1	61659492	15085447	27109336	20329120	19396546	45583652	13490808	16105018	15092466	13170583	17109612	24656986	24320512	22982714	21549536	25730568
MEF2D_MOUSE	Myocyte-specific enhancer factor 2D OS=Mus musculus GN=Mef2d PE=1 SV=1	1	0.97	2.5591e+06	2.53616e+06	10248595	4670093	10343235	4.14448e+06	15911734	20234188	7699575	14301219	25871690	57613944	15123327	14973232	12634240	13481924
MTA1_MOUSE	Metastasis-associated protein MTA1 OS=Mus musculus GN=Mta1 PE=1 SV=1	6	1	6.78125e+06	6818121	34595600	13002515	22609154	8385906	117918192	131400584	54764240	52231408	76122904	209014688	63450688	53715792	49975832	58942280
CPSF2_MOUSE	Cleavage and polyadenylation specificity factor subunit 2 OS=Mus musculus GN=Cpsf2 PE=1 SV=1	2	0.98	10197604	6.96354e+06	14437544	12434969	10580878	7.51169e+06	14700262	6428617	7.46443e+06	10269972	14647440	36254264	10858447	11673626	11530171	12954520
GLYR1_MOUSE	Putative oxidoreductase GLYR1 OS=Mus musculus GN=Glyr1 PE=2 SV=1	3	1	1693146	1.79426e+06	4.47405e+06	4308194	5172739	2.00986e+06	26258526	45678976	14950301	11078773	17397668	87347128	14277781	14293078	12399892	12816132
INT5_MOUSE	Integrator complex subunit 5 OS=Mus musculus GN=Ints5 PE=2 SV=1	2	1	1.41432e+06	365209	2586347	1.44148e+06	2043515	1.23825e+06	4.39699e+06	4122748	982317	3.40845e+06	5909805	17517604	3198442	3.22506e+06	3.3003e+06	2.52251e+06
CREB1_MOUSE	Cyclic AMP-responsive element-binding protein 1 OS=Mus musculus GN=Creb1 PE=1 SV=1	2	1	3.16869e+06	2.38986e+06	7.55764e+06	2.91711e+06	5.48605e+06	1131187	9741344	10757385	5566535	10455445	17674030	59024772	10730998	8420368	9207109	11064140
SMCA4_MOUSE		6	1	6227004	2.39236e+06	14873585	7098908	12526028	4709940	31293852	66422844	18494888	20397896	37135724	116503120	26813172	20435246	21029600	23957330
KDM3B_MOUSE	Lysine-specific demethylase 3B OS=Mus musculus GN=Kdm3b PE=1 SV=2	2	1	666588	1240172	2401086	1.6881e+06	2201239	793831	17694022	17282662	7.21051e+06	6466282	6.81843e+06	24769068	4520066	4215953	5296740	3.91999e+06
DPOD2_MOUSE	DNA polymerase delta subunit 2 OS=Mus musculus GN=Pold2 PE=2 SV=1	3	1	7.09467e+06	3765991	10754145	11010225	10827876	6824745	29014552	28559520	15376616	29735954	45054532	99458912	22234408	21205008	17931732	17526700
THOC2_MOUSE	THO complex subunit 2 OS=Mus musculus GN=Thoc2 PE=3 SV=1	3	1	4.96913e+06	2.90685e+06	16394965	6887658	12243192	3.78743e+06	19958204	28392180	8891686	8441173	19544948	61835904	16558711	15050914	13566019	14973015
CND1_MOUSE	Condensin complex subunit 1 OS=Mus musculus GN=Ncapd2 PE=1 SV=2	11	1	25994098	17430504	65318732	24490840	34640056	17566530	70280592	80033920	35984680	43544216	92576976	222300624	50388424	45207236	44981672	48000976
CDC16_MOUSE	Cell division cycle protein 16 homolog OS=Mus musculus GN=Cdc16 PE=2 SV=1	1	1	356436	58631.5	909413	1.47372e+06	839825	192527	2381434	1395680	406990	474499	2.85144e+06	8933680	1.44052e+06	1.13895e+06	1.12799e+06	650707
NACC1_MOUSE	Nucleus accumbens-associated protein 1 OS=Mus musculus GN=Nacc1 PE=2 SV=1	1	0.9	1.10884e+06	188407	1.53439e+06	1.10116e+06	1.2992e+06	538247	2.94033e+06	4.37835e+06	989426	1.37331e+06	3822506	11404079	3.13105e+06	2562473	2.53768e+06	2.76522e+06
CPSF1_MOUSE	Cleavage and polyadenylation specificity factor subunit 1 OS=Mus musculus GN=Cpsf1 PE=1 SV=1	2	1	5191063	2.8948e+06	12838788	6.02327e+06	11770061	5052172	11025795	11964192	4575671	9053127	17356760	60594104	10624598	8127060	8006977	7008448
MBD3_MOUSE	Methyl-CpG-binding domain protein 3 OS=Mus musculus GN=Mbd3 PE=1 SV=1	2	1	344318	305688	2.21377e+06	687348	1385336	323360	7252385	9983553	4353680	4.92009e+06	6797230	39824916	4.55107e+06	4.61985e+06	5789363	6341140
TS101_MOUSE	Tumor susceptibility gene 101 protein OS=Mus musculus GN=Tsg101 PE=1 SV=2	4	1	3386863	2.60207e+06	6876454	3.61371e+06	5.89692e+06	5290246	23398340	23525248	8505764	25070818	35222016	154425392	20413246	19387806	19694936	20959020
GABPA_MOUSE	GA-binding protein alpha chain OS=Mus musculus GN=Gabpa PE=1 SV=1	1	0.98	335637	319489	2.75319e+06	661925	1966083	126021	6079202	4738976	3241315	2.27631e+06	4.05937e+06	15244645	3.42845e+06	2.85007e+06	2866514	3.34329e+06
RCD1_MOUSE	Cell differentiation protein RCD1 homolog OS=Mus musculus GN=Rqcd1 PE=1 SV=1	3	1	1.68966e+06	1.09441e+06	5491742	1.82341e+06	3702897	1.40427e+06	10211608	9950609	2566142	8.13778e+06	16536344	37084508	6897288	6281224	6000348	6447683
SUN2_MOUSE	SUN domain-containing protein 2 OS=Mus musculus GN=Sun2 PE=1 SV=3	1	0.99	140291	283334	599593	179666	431106	119856	765799	1.38461e+06	611431	2.50819e+06	1.68815e+06	6.97358e+06	353454	604080	1.15556e+06	1534466
NXF1_MOUSE	Nuclear RNA export factor 1 OS=Mus musculus GN=Nxf1 PE=1 SV=2	4	1	2.3514e+06	1.71745e+06	11869567	3.96083e+06	8425276	1.84734e+06	20297362	32544734	9520890	20676406	32271286	98438536	17426708	16389569	13953815	15070556
ORC5_MOUSE	Origin recognition complex subunit 5 OS=Mus musculus GN=Orc5 PE=2 SV=1	1	0.98	58355.5	0	81137.4	51621.4	0	59305.7	8164291	11230656	2.50847e+06	11561163	15480084	38689072	1.20152e+06	788743	519685	135379
TEX10_MOUSE	Testis-expressed sequence 10 protein OS=Mus musculus GN=Tex10 PE=2 SV=1	1	0.99	1.06974e+06	0	1.09058e+06	507496	636817	198381	1.42452e+06	3.56761e+06	408591	911265	1.59005e+06	3441860	1.56827e+06	1.17692e+06	1231822	1.48947e+06
NOL9_MOUSE	Polynucleotide 5'-hydroxyl-kinase NOL9 OS=Mus musculus GN=Nol9 PE=2 SV=1	1	0.91	19734	0	320989	232266	254343	117403	1.9634e+06	1.28357e+06	0	1.13193e+06	1.89486e+06	5496083	1.25983e+06	981205	893947	1326575
ARI1_MOUSE	Protein ariadne-1 homolog OS=Mus musculus GN=Arih1 PE=2 SV=3	2	1	180853	439699	641885	220475	338434	315207	41264.3	1.05561e+06	119048	2364806	2.29789e+06	27231716	2653576	2.23806e+06	1.32306e+06	2.01714e+06
CUL4B_MOUSE	Cullin-4B OS=Mus musculus GN=Cul4b PE=1 SV=1	4	1	7034776	4.13104e+06	17236580	11150222	15637210	4772749	25019288	22568608	8103210	13975452	21844776	67215632	16085819	14811178	14854669	16578682
CUL4A_MOUSE	Cullin-4A OS=Mus musculus GN=Cul4a PE=1 SV=1	1	0.86	839868	717032	2.15903e+06	1.68066e+06	3.56111e+06	1.92863e+06	2.67974e+06	2.03552e+06	1.07773e+06	1.60166e+06	3.31683e+06	8483894	2458804	2.47871e+06	2.80594e+06	2627659
PELP1_MOUSE	Proline-, glutamic acid- and leucine-rich protein 1 OS=Mus musculus GN=Pelp1 PE=1 SV=2	1	1	1.03895e+06	234969	1.72502e+06	251200	2.08355e+06	227640	2290080	2881172	448421	2.42095e+06	6263008	32356276	4220705	3.07329e+06	4.31057e+06	4388410
SNF5_MOUSE	SWI/SNF-related matrix-associated actin-dependent regulator of chromatin subfamily B member 1 OS=Mus musculus GN=Smarcb1 PE=1 SV=1	1	0.99	594944	1.88354e+06	3.77922e+06	1.3448e+06	3.78368e+06	1.03282e+06	9245234	8901739	3.40624e+06	8648878	12197729	29529164	7060173	6883969	5.30136e+06	7097825
IDE_MOUSE	Insulin-degrading enzyme OS=Mus musculus GN=Ide PE=2 SV=1	2	1	481396	227191	2.97494e+06	675629	687966	425431	781078	396407	869793	1.64713e+06	1.79804e+06	16539804	2.04758e+06	1.3605e+06	1.18325e+06	1471351
THOC5_MOUSE	THO complex subunit 5 homolog OS=Mus musculus GN=Thoc5 PE=1 SV=2	1	1	587933	422819	2.83649e+06	448037	1.85146e+06	590642	2.18453e+06	4.514e+06	1.06267e+06	3322828	6.85135e+06	22742998	3.33267e+06	3.92879e+06	3.3107e+06	3.44539e+06
RNZ2_MOUSE	Zinc phosphodiesterase ELAC protein 2 OS=Mus musculus GN=Elac2 PE=1 SV=1	1	0.91	108888	56356.3	311098	233659	298984	240981	1.24956e+06	1.82969e+06	224099	1.04105e+06	2.25127e+06	14582102	246778	301689	254894	148964
SYF1_MOUSE	Pre-mRNA-splicing factor SYF1 OS=Mus musculus GN=Xab2 PE=2 SV=1	1	0.99	1.30772e+06	937414	3.30736e+06	1.73595e+06	2.41874e+06	1.4135e+06	10586669	10587660	4366741	5068057	6873925	12356893	4890530	3.94676e+06	4.4479e+06	5435202
EHMT1_MOUSE	Histone-lysine N-methyltransferase EHMT1 OS=Mus musculus GN=Ehmt1 PE=1 SV=2	1	1	52475.6	0	771694	119471	500828	159708	5955644	9347599	2751833	1.27252e+06	4210592	16990130	3.64424e+06	3.45636e+06	2.64023e+06	3.38898e+06
INT11_MOUSE	Integrator complex subunit 11 OS=Mus musculus GN=Cpsf3l PE=2 SV=1	1	1	1.54592e+06	1.02571e+06	3.50071e+06	2.45392e+06	3.23613e+06	1.11726e+06	5502333	6.09278e+06	2032545	4478231	6.86132e+06	18212126	3.24895e+06	3.09942e+06	2.606e+06	2449011
SMAP1_MOUSE	Stromal membrane-associated protein 1 OS=Mus musculus GN=Smap1 PE=1 SV=1	1	1	1.35398e+06	1888962	4913044	5416919	5020933	4958259	1.19918e+06	1.64746e+06	481337	618279	3316139	21514856	3007102	3.94566e+06	1.73539e+06	2352292
DCAF7_MOUSE	DDB1- and CUL4-associated factor 7 OS=Mus musculus GN=Dcaf7 PE=2 SV=1	1	0.99	104368	30835.5	505296	271478	313753	29110.1	1.22885e+06	1.37713e+06	434813	913762	2.30353e+06	11627969	922352	1.13118e+06	1.18599e+06	1.42153e+06
S30BP_MOUSE	SAP30-binding protein OS=Mus musculus GN=Sap30bp PE=2 SV=2	1	0.93	41797580	35748820	46598036	63126048	53527492	43698872	69690752	42448248	34670508	46558824	39555644	28138056	31989672	28922210	21043040	23127932
5NTC_MOUSE	Cytosolic purine 5'-nucleotidase OS=Mus musculus GN=Nt5c2 PE=1 SV=2	2	1	3.53651e+06	1.78162e+06	12484439	3.14578e+06	9781514	1.37643e+06	4.54066e+06	4673597	2128678	3374496	6915605	41034516	5.21488e+06	4.61654e+06	3.2988e+06	3795277
SMRD1_MOUSE	SWI/SNF-related matrix-associated actin-dependent regulator of chromatin subfamily D member 1 OS=Mus musculus GN=Smarcd1 PE=1 SV=3	3	1	475510	264208	3.28862e+06	795239	2538921	1.01133e+06	20939868	21890266	6.59141e+06	19243190	23178566	68957024	10513512	12075570	10857979	11489262
INSRR_MOUSE	Insulin receptor-related protein OS=Mus musculus GN=Insrr PE=2 SV=1	2	0.99	138196096	231370544	1196819712	215537760	250224128	259696640	301861600	292436736	614277120	262517280	264720368	88774560	338007552	280147200	299308960	355537888
CDK9_MOUSE	Cyclin-dependent kinase 9 OS=Mus musculus GN=Cdk9 PE=1 SV=1	1	1	895845	316199	2.34078e+06	940028	1.2283e+06	483459	923142	5.25181e+06	1.81575e+06	3.40817e+06	6550800	11190860	4.26031e+06	3427936	3328541	4222539
NAA25_MOUSE	N-alpha-acetyltransferase 25, NatB auxiliary subunit OS=Mus musculus GN=Naa25 PE=1 SV=1	1	1	162566	606192	926601	264503	834238	0	1.41997e+06	2028499	926247	1.62658e+06	3.85061e+06	13644660	1.4091e+06	1339210	1677330	1.10406e+06
SCRIB_MOUSE		4	1	3428299	2.46055e+06	10275299	2.71465e+06	8881209	2.27334e+06	19664986	28618000	10705013	9432494	16266232	71856128	10898189	10300793	10099623	11698323
WBP2_MOUSE	WW domain-binding protein 2 OS=Mus musculus GN=Wbp2 PE=1 SV=1	2	1	479979	645820	4.56884e+06	676968	2292878	632246	2.59221e+06	2326396	1.7873e+06	2.56647e+06	9375229	74768496	7014611	6.28789e+06	6.39934e+06	6.82274e+06
AEDO_MOUSE	2-aminoethanethiol dioxygenase OS=Mus musculus GN=Ado PE=1 SV=2	2	1	5856131	4914348	17885432	7460051	16510291	5.21256e+06	21397762	17744660	9782156	20218166	29578554	64784584	19260516	15622177	16451281	20668342
STAM1_MOUSE	Signal transducing adapter molecule 1 OS=Mus musculus GN=Stam PE=2 SV=3	1	1	681183	1.71393e+06	1.89712e+06	1.40893e+06	2.34861e+06	1.30457e+06	2830920	1.32704e+06	2.59595e+06	791770	2339866	10837754	512126	364228	499260	607105
CASP3_MOUSE	Caspase-3 OS=Mus musculus GN=Casp3 PE=1 SV=1	1	1	3.94373e+06	3.57634e+06	9320697	7397867	8209174	5.56355e+06	20631270	11685730	8317304	16542981	13990709	39008344	13382925	10390855	11406605	14757650
TYSY_MOUSE	Thymidylate synthase OS=Mus musculus GN=Tyms PE=1 SV=1	2	1	36246028	32601128	45908372	54199584	44905808	57019912	60322896	56471804	37633992	56863904	74857288	132605720	51969132	45497696	43419416	45026912
QRIC1_MOUSE	Glutamine-rich protein 1 OS=Mus musculus GN=Qrich1 PE=2 SV=1	1	0.92	9526.06	0	0	108155	76312.2	0	686224	1.91048e+06	447503	531652	2.31751e+06	12501110	363461	173566	674388	741262
NUDC1_MOUSE	NudC domain-containing protein 1 OS=Mus musculus GN=Nudcd1 PE=2 SV=2	1	0.99	2064047	1.04012e+06	4.2896e+06	1.71492e+06	3079588	1.30986e+06	6.64147e+06	4.40799e+06	3.14802e+06	6.01282e+06	6786353	30167412	5232333	5552735	5.78706e+06	6.57527e+06
MCMBP_MOUSE	Mini-chromosome maintenance complex-binding protein OS=Mus musculus GN=Mcmbp PE=2 SV=1	3	1	2.94083e+06	2.67095e+06	9311458	3.67574e+06	7668530	3.17819e+06	11291624	12307852	3.73128e+06	8.14476e+06	14289836	55065928	9659636	8477538	10028692	9780878
SHLB1_MOUSE	Endophilin-B1 OS=Mus musculus GN=Sh3glb1 PE=1 SV=1	5	1	27138430	22966988	64847052	20249148	52413648	9825293	16362258	15697202	8789002	17822380	36732784	139033696	32062540	27962512	30349640	31071080
BROX_MOUSE	BRO1 domain-containing protein BROX OS=Mus musculus GN=Brox PE=2 SV=1	3	1	4401186	1.25551e+06	10750838	2.4539e+06	8427828	815390	8.0429e+06	9775690	2974773	11370969	24441220	105449728	12024710	12023361	11008534	12534641
PSMG2_MOUSE	Proteasome assembly chaperone 2 OS=Mus musculus GN=Psmg2 PE=2 SV=1	1	1	4593986	8094657	21612938	7309020	10700679	6018137	4708905	4.24607e+06	1341091	5.82623e+06	8198940	94463016	11213821	12113878	10753919	10944796
COMD2_MOUSE	COMM domain-containing protein 2 OS=Mus musculus GN=Commd2 PE=1 SV=1	1	0.99	1.26936e+06	299587	3.59947e+06	374004	1.48676e+06	906270	2.89212e+06	2.36864e+06	606738	2.3209e+06	4.70681e+06	13720540	3156373	3.43226e+06	2.87824e+06	2.47393e+06
ILKAP_MOUSE	Integrin-linked kinase-associated serine/threonine phosphatase 2C OS=Mus musculus GN=Ilkap PE=2 SV=1	2	1	1.23005e+06	517815	3.64803e+06	2143233	4.10925e+06	926235	5.26084e+06	6.93532e+06	1.459e+06	7430997	12070764	49317572	8609956	6133918	5708994	7.19737e+06
NS1BP_MOUSE	Influenza virus NS1A-binding protein homolog OS=Mus musculus GN=Ivns1abp PE=1 SV=2	1	0.98	55004.3	43827.5	574326	22929.8	80936.1	92645.5	555341	560767	131061	596286	1.09681e+06	8184535	826259	534360	637578	1.00434e+06
UBXN7_MOUSE	UBX domain-containing protein 7 OS=Mus musculus GN=Ubxn7 PE=1 SV=2	2	1	454607	492456	1.37753e+06	602275	1241125	349800	2.58984e+06	3.55986e+06	1.57911e+06	3704993	4.14471e+06	25256784	4268377	3031269	3.01482e+06	3.48508e+06
RPB1_MOUSE	DNA-directed RNA polymerase II subunit RPB1 OS=Mus musculus GN=Polr2a PE=1 SV=3	1	1	0	0	1.34002e+06	124141	578610	129958	2.28495e+06	1.80642e+06	1.10579e+06	1.33972e+06	3316660	9528905	2.28547e+06	1.7146e+06	1.4966e+06	3.30775e+06
COT1_MOUSE	COUP transcription factor 1 OS=Mus musculus GN=Nr2f1 PE=2 SV=2	2	1	1.17424e+06	3.06385e+06	3.13501e+06	2.77889e+06	3581862	1.95749e+06	11362422	13976495	1.73449e+06	9347423	15574129	48018604	3604068	4.12575e+06	2.00293e+06	1.91738e+06
SRGP1_MOUSE		1	0.92	44567.6	124042	367470	23131.8	384369	25360.3	209601	313976	63852.3	372539	592369	4565643	613964	301784	393098	179561
ELAV2_MOUSE	ELAV-like protein 2 OS=Mus musculus GN=Elavl2 PE=2 SV=1	5	1	2487227	3.03916e+06	6.08008e+06	4.35766e+06	5.98768e+06	2232968	55989708	49588136	23436432	64464116	51687968	239605728	39495644	37464492	33738104	37398928
PALD_MOUSE	Paladin OS=Mus musculus GN=Pald PE=1 SV=1	2	1	9762226	5676194	26039072	11222336	20780684	7107092	4500449	2.77896e+06	1.02277e+06	4174825	3.07912e+06	17729740	8451954	9316934	8832832	8534134
ELP1_MOUSE	Elongator complex protein 1 OS=Mus musculus GN=Ikbkap PE=2 SV=2	8	1	13410751	7439605	36669220	20401604	31627450	11974124	45630376	46589252	17717044	37509092	56783212	179041776	45689332	37631996	37077884	43885044
XPO7_MOUSE	Exportin-7 OS=Mus musculus GN=Xpo7 PE=2 SV=3	11	1	37040840	18025008	76499200	44266816	69304304	28660652	69886016	83435480	27418152	70731712	113191472	285078368	72813208	70326560	68384728	79319368
ACOC_MOUSE	Cytoplasmic aconitate hydratase OS=Mus musculus GN=Aco1 PE=1 SV=2	11	1	17744106	14984565	50922748	30568824	52901244	25916242	46135032	50870424	21535586	60643972	97612632	514491552	69506816	71085824	66653640	67268048
REEP1_MOUSE	Receptor expression-enhancing protein 1 OS=Mus musculus GN=Reep1 PE=1 SV=1	1	0.99	174722	128383	254071	128085	67354.9	213794	648205	963020	297953	1.7357e+06	2.27065e+06	7720778	668783	562546	828548	570510
GSDMA_MOUSE	Gasdermin-A OS=Mus musculus GN=Gsdma PE=2 SV=1	3	1	17909982	30317962	53467872	29322280	46783024	42576856	20299424	35615536	78728776	24635866	42909572	18426946	37128144	28890252	30808896	34686340
JKIP1_MOUSE	Janus kinase and microtubule-interacting protein 1 OS=Mus musculus GN=Jakmip1 PE=1 SV=1	1	0.96	9612.16	20348.8	85464.6	10703.8	28058.1	34994.8	386221	1.11999e+06	86765.2	883324	2.41345e+06	8777786	393010	373431	634955	335116
GCKR_MOUSE	Glucokinase regulatory protein OS=Mus musculus GN=Gckr PE=2 SV=3	1	0.84	38273112	47550572	67816320	58686940	60661100	55626660	61054764	58399316	35242852	50501820	46015192	68213824	59006508	36157480	53257100	54619364
ARGI1_MOUSE	Arginase-1 OS=Mus musculus GN=Arg1 PE=1 SV=1	3	1	24356696	67120584	97929496	52903064	86094688	110149200	51709324	79880920	132895072	77862712	106223808	96928840	57678420	57891524	55619608	56977840
NFIB_MOUSE		8	1	4898288	4.70814e+06	11859863	7.32863e+06	12546559	4912808	134757792	175757168	74833704	93325064	171409776	642262464	104343776	94571400	91816232	101069632
CDSN_MOUSE	Corneodesmosin OS=Mus musculus GN=Cdsn PE=2 SV=1	1	0.98	14778599	39072364	52480796	29299296	49800772	68395344	20087526	40351712	55918108	30348394	51616344	33430610	44693280	40311024	41520984	43548212
MOT8_MOUSE	Monocarboxylate transporter 8 OS=Mus musculus GN=Slc16a2 PE=2 SV=2	1	1	379511	384243	695544	2.1881e+06	8439772	2225788	77249.5	364407	127997	403734	1.29688e+06	1275164	2.07944e+06	1.61027e+06	824844	1.14568e+06
TGM3_MOUSE	Protein-glutamine gamma-glutamyltransferase E OS=Mus musculus GN=Tgm3 PE=2 SV=1	1	1	15310973	30258236	50512452	26879724	54466144	47605164	24596700	30440004	50832672	22302094	42523036	16211433	33743340	28208414	31679038	35676280
DHX30_MOUSE	Putative ATP-dependent RNA helicase DHX30 OS=Mus musculus GN=Dhx30 PE=2 SV=1	3	1	488755	888177	2.37298e+06	2984591	3.69093e+06	1.48318e+06	14764612	10844810	4215898	8948120	13247000	42361480	7006317	6829128	6915095	5658574
PAIP1_MOUSE	Polyadenylate-binding protein-interacting protein 1 OS=Mus musculus GN=Paip1 PE=2 SV=1	3	1	37612460	129662688	17913720	35441800	15673320	47907572	12945408	19399006	21220656	22865888	39822884	127106080	43755736	39270540	40340928	42269044
IRGQ_MOUSE	Immunity-related GTPase family Q protein OS=Mus musculus GN=Irgq PE=2 SV=1	4	1	16006844	15247804	30473332	30138312	28889980	20916516	35014356	40587696	31050180	50434376	41440904	120779224	40855436	34556124	33808948	40008768
PP6R1_MOUSE	Serine/threonine-protein phosphatase 6 regulatory subunit 1 OS=Mus musculus GN=Ppp6r1 PE=1 SV=1	1	1	367430	196519	2482899	187688	782306	169831	1.88684e+06	1.67629e+06	936846	821416	1.19105e+06	6.51096e+06	1338837	1.55843e+06	1.13632e+06	1.05922e+06
DMRTD_MOUSE	Doublesex- and mab-3-related transcription factor C2 OS=Mus musculus GN=Dmrtc2 PE=2 SV=1	1	0.77	344130	841452	8969188	701466	1.03837e+06	672192	654266	757504	1.85766e+06	763356	1.25406e+06	1.91179e+06	1151374	1101627	1.18173e+06	1.5132e+06
FETA_MOUSE	Alpha-fetoprotein OS=Mus musculus GN=Afp PE=2 SV=1	2	1	370813	656994	554041	4922752	6975681	5.5583e+06	6396594	2.906e+06	469931	26181208	471134	25779808	6.9483e+06	5435033	5238917	6.37115e+06
DSG1A_MOUSE	Desmoglein-1-alpha OS=Mus musculus GN=Dsg1a PE=2 SV=2	4	1	44269228	117755776	199218272	104029856	136578784	155840352	73943008	85028824	231700448	84672528	125561032	68492832	117195736	107629480	106749248	114822712
RANB9_MOUSE	Ran-binding protein 9 OS=Mus musculus GN=Ranbp9 PE=1 SV=1	1	1	38832.1	0	73833.2	0	0	53027.9	179548	227215	341068	511533	648115	5497592	451685	240338	482492	435287
ULA1_MOUSE	NEDD8-activating enzyme E1 regulatory subunit OS=Mus musculus GN=Nae1 PE=2 SV=1	2	1	1.92992e+06	1.51113e+06	4.92788e+06	2.04555e+06	2.51908e+06	3.32095e+06	3602490	3.29483e+06	2.64786e+06	4684887	7.7725e+06	29152352	5.35922e+06	5.94856e+06	4502253	4.78724e+06
ISLR2_MOUSE	Immunoglobulin superfamily containing leucine-rich repeat protein 2 OS=Mus musculus GN=Islr2 PE=1 SV=1	2	1	263823	19138.5	186108	374416	572918	234771	4245687	2.56053e+06	635483	4.44522e+06	5.31625e+06	38518304	3411854	3849327	2811852	3.47021e+06
M4K5_MOUSE	Mitogen-activated protein kinase kinase kinase kinase 5 OS=Mus musculus GN=Map4k5 PE=2 SV=2	1	0.99	1.22209e+06	731614	4.42373e+06	1.91967e+06	2.83921e+06	1.34712e+06	2.79136e+06	6880323	1.50774e+06	1914742	5207173	13937526	3.88275e+06	3366949	3202061	4.27464e+06
BRAP_MOUSE	BRCA1-associated protein OS=Mus musculus GN=Brap PE=1 SV=1	1	0.96	128874	9132.43	217898	57844	334708	17863.5	1.15654e+06	897517	510350	454285	939179	5487396	750992	706937	370594	824339
ABCG2_MOUSE	ATP-binding cassette sub-family G member 2 OS=Mus musculus GN=Abcg2 PE=2 SV=1	1	1	2.62182e+06	669899	10436410	2.54089e+06	4.49978e+06	1.60993e+06	25783.8	381755	58357.4	0	191653	3.32512e+06	1.68594e+06	1.56004e+06	1.44295e+06	1.38656e+06
MMS19_MOUSE	MMS19 nucleotide excision repair protein homolog OS=Mus musculus GN=Mms19 PE=1 SV=1	1	1	1058656	1.09634e+06	245080	359576	2.75329e+06	655628	1.84462e+06	5024238	996245	3019449	5.63122e+06	16334616	3.03385e+06	2.09276e+06	3.28989e+06	4113252
PREX1_MOUSE	Phosphatidylinositol 3,4,5-trisphosphate-dependent Rac exchanger 1 protein OS=Mus musculus GN=Prex1 PE=1 SV=2	2	1	311772	165248	392151	226483	653324	204864	1.71132e+06	3.06689e+06	955106	1.25059e+06	4219592	21054156	2.91177e+06	1.77745e+06	2.09232e+06	2563340
BIRA_ECOLI	Bifunctional protein BirA OS=Escherichia coli (strain K12) GN=birA PE=1 SV=1	28	1	986684992	1182373376	7385466368	37200928	64174540	47729928	22020497408	20294828032	11025903616	145709712	94961496	104384304	4239113472	3947789056	3471639552	3612651008
KIF27_MOUSE	WD repeat-containing protein 91 OS=Mus musculus GN=Wdr91 PE=1 SV=1	1	0.98	9671588	22607108	44552476	21402804	36854740	38718512	15517108	29609906	68583104	22047322	41881924	11961880	31957964	23880030	24217622	29168994
H31_MOUSE	Histone H3.3C OS=Mus musculus GN=H3f3c PE=3 SV=3	7	1	3466764032	4435707392	8536847360	4702998016	7266771968	5332471808	6453256192	6369332224	3403057920	6659021824	5191245824	20284491776	6905060352	6330204160	6120813568	7378775552
FBX50_MOUSE	F-box only protein 50 OS=Mus musculus GN=Nccrp1 PE=1 SV=2	2	1	2565806	8634858	18899818	7.66487e+06	12316259	17914394	6.58494e+06	7.78705e+06	20384162	6876340	11975084	8329840	8988552	6.64755e+06	7965743	11336434
UBC_MOUSE	Polyubiquitin-B OS=Mus musculus GN=Ubb PE=2 SV=1	8	1	634271232	677504512	1395503104	769540928	1140983040	763333568	1684799232	1852906752	1278121216	1587159168	1727662080	4293111040	1369176832	1241833088	1221212800	1435336704
GLSK_MOUSE	Glutaminase kidney isoform, mitochondrial OS=Mus musculus GN=Gls PE=1 SV=1	1	0.84	536958	218532	1.60652e+06	261781	726966	0	436312	469148	164101	1.03953e+06	1.55801e+06	7.91212e+06	538651	1.17268e+06	1.2024e+06	641751
FIBA_MOUSE	Fibrinogen alpha chain OS=Mus musculus GN=Fga PE=1 SV=1	6	1	137039088	70153392	151719216	18565936	22717438	16392468	8183035	12773798	5.67805e+06	7739187	10970029	9168276	35803316	31715560	31062928	35234312
ECI1_MOUSE	Enoyl-CoA delta isomerase 1, mitochondrial OS=Mus musculus GN=Eci1 PE=1 SV=2	1	0.95	351692	431934	826945	397982	378045	853038	266669	568800	136081	335810	947010	4.02648e+06	800066	720165	696056	766568
IMA3_MOUSE	Importin subunit alpha-3 OS=Mus musculus GN=Kpna4 PE=1 SV=1	3	1	1.43044e+06	1.34732e+06	7.85888e+06	2.65156e+06	5.1121e+06	1.37736e+06	7.71718e+06	8135858	2.91671e+06	5.3826e+06	5.52242e+06	39694704	6.56472e+06	5.3511e+06	5999771	6.85485e+06
GARS_MOUSE	Glycine--tRNA ligase OS=Mus musculus GN=Gars PE=1 SV=1	13	1	35038576	24573132	114880576	39363552	71374616	24950442	111524560	106597232	42066976	121167032	173227072	688940992	128482416	108898240	110841512	123970648
PFKAM_MOUSE	ATP-dependent 6-phosphofructokinase, muscle type OS=Mus musculus GN=Pfkm PE=1 SV=3	9	1	21665084	13526701	64697788	26626246	55520168	23285744	55728828	72452680	29995418	61136088	97176352	369390944	59231828	46420456	49802460	55343064
PICAL_MOUSE	Phosphatidylinositol-binding clathrin assembly protein OS=Mus musculus GN=Picalm PE=1 SV=1	3	1	12441411	10899100	31537048	16789556	26293900	12786859	20413696	24304016	12510336	21994674	29752958	95384320	23738214	19258900	19280004	22102860
SDHA_MOUSE	Succinate dehydrogenase [ubiquinone] flavoprotein subunit, mitochondrial OS=Mus musculus GN=Sdha PE=1 SV=1	1	0.79	1.2039e+06	2.14917e+06	2.75913e+06	4.09028e+06	4248962	3.24964e+06	3209616	2.48567e+06	700757	3972582	2836831	12602524	4.11385e+06	3.00888e+06	3106144	3.49899e+06
CLH1_MOUSE	Clathrin heavy chain 1 OS=Mus musculus GN=Cltc PE=1 SV=3	35	1	788779072	471350272	2111758592	737305088	1364990848	673494656	537828992	615237120	215166688	550711168	1060931584	2582995200	765426048	687177088	597829568	668862080
GNAS1_MOUSE	Guanine nucleotide-binding protein G(s) subunit alpha isoforms XLas OS=Mus musculus GN=Gnas PE=1 SV=1	4	1	8.02376e+06	5199783	16421122	12551548	18731748	7935073	28854700	30868758	9625293	29086280	44850772	136396272	24129904	22771892	22278672	21481154
RACK1_MOUSE	Receptor of activated protein C kinase 1 OS=Mus musculus GN=Rack1 PE=1 SV=3	9	1	211617344	134177288	529610944	285521760	402216896	208899504	366736384	437189888	196367568	275577088	495545888	1298016512	387846848	350946144	332399904	364884960
MIC60_MOUSE	MICOS complex subunit Mic60 OS=Mus musculus GN=Immt PE=1 SV=1	2	1	946667	504329	1762193	173928	1.38906e+06	1.08428e+06	1.88668e+06	3.96035e+06	780151	2.86171e+06	4270138	15054460	2.11166e+06	2.16116e+06	1674491	1.62371e+06
MSRA_MOUSE	Mitochondrial peptide methionine sulfoxide reductase OS=Mus musculus GN=Msra PE=1 SV=1	1	1	178589	72946.2	2.13274e+06	229221	234778	31144.9	2.26111e+06	412959	555350	3.24911e+06	4201633	33531480	3.00431e+06	2.9037e+06	4.16391e+06	2.29536e+06
NTM1A_MOUSE	N-terminal Xaa-Pro-Lys N-methyltransferase 1 OS=Mus musculus GN=Ntmt1 PE=1 SV=3	1	0.98	800955	546229	1.78431e+06	942124	1.51077e+06	565886	3763125	3.43189e+06	2.08233e+06	2.9068e+06	4934425	19705822	2.06749e+06	1.55927e+06	1.56079e+06	1.62597e+06
ELMO1_MOUSE	Engulfment and cell motility protein 1 OS=Mus musculus GN=Elmo1 PE=1 SV=2	1	0.98	5574794	2.7173e+06	12707996	2.90349e+06	9323132	2936172	3.89202e+06	3693568	1.0453e+06	1.01197e+06	2.99356e+06	7747797	2.0419e+06	2117096	1.60736e+06	2110805
RM14_MOUSE	39S ribosomal protein L14, mitochondrial OS=Mus musculus GN=Mrpl14 PE=1 SV=1	1	0.99	579573	709233	957150	99924.9	1.72666e+06	863800	11222900	12144558	5171154	3566446	8.11807e+06	17627012	5234624	3802704	4.69829e+06	5.4253e+06
EI3JB_MOUSE	Eukaryotic translation initiation factor 3 subunit J-B OS=Mus musculus GN=Eif3j2 PE=1 SV=1	1	0.86	225532	236836	333567	0	0	0	0	582013	0	1.08619e+06	1.46564e+06	7.54939e+06	251652	324629	882846	0
PFKAL_MOUSE	ATP-dependent 6-phosphofructokinase, liver type OS=Mus musculus GN=Pfkl PE=1 SV=4	12	1	37743720	40397392	104101416	45434852	93642120	32228468	78305504	94039680	33403848	64440832	122395128	386638624	82074632	70206440	63621788	76162808
AT2B1_MOUSE	Plasma membrane calcium-transporting ATPase 1 OS=Mus musculus GN=Atp2b1 PE=1 SV=1	2	1	2.2816e+06	905768	8775912	2.60005e+06	8112653	1.98714e+06	3.10332e+06	3.4461e+06	787676	3.98604e+06	7131316	34068032	6064537	5356194	4598340	5012982
BGH3_MOUSE	Transforming growth factor-beta-induced protein ig-h3 OS=Mus musculus GN=Tgfbi PE=1 SV=1	6	1	117179240	81688496	179523600	6.58102e+06	19699820	3.51871e+06	6.5478e+06	44615308	4.14192e+06	2817157	4339789	5735380	31641058	27422136	28656024	34349972
ZY11B_MOUSE	Protein zyg-11 homolog B OS=Mus musculus GN=Zyg11b PE=1 SV=2	1	0.99	195667	61048.4	450218	440587	571189	97365.2	3.73362e+06	3.4524e+06	1.24584e+06	3658212	5695961	13066368	1.16944e+06	969850	635938	599492
PSMD7_MOUSE	26S proteasome non-ATPase regulatory subunit 7 OS=Mus musculus GN=Psmd7 PE=1 SV=2	3	1	3.33354e+06	2826289	10121486	4742880	3.04244e+06	3.50326e+06	7.90457e+06	6865581	2842732	10313180	11187113	64657884	10043774	5737339	5.8111e+06	5.16148e+06
SPS1_MOUSE	Selenide, water dikinase 1 OS=Mus musculus GN=Sephs1 PE=1 SV=1	1	0.99	107129	168088	740211	209943	1054453	283073	2.39917e+06	1.39591e+06	606880	4212901	3557992	30898326	2.25447e+06	2.5808e+06	2.91687e+06	2361292
RTCA_MOUSE	RNA 3'-terminal phosphate cyclase OS=Mus musculus GN=RtcA PE=1 SV=2	3	1	3.58051e+06	1.49272e+06	9760429	3.10348e+06	8992944	2.60699e+06	13455267	18848364	6978821	15379939	28081432	87378968	14708267	15482514	15037241	14824844
ABCF3_MOUSE	ATP-binding cassette sub-family F member 3 OS=Mus musculus GN=Abcf3 PE=1 SV=1	1	0.98	2.56505e+06	603703	5355862	1.11172e+06	2.1044e+06	1.13251e+06	6180400	7.10957e+06	1.22018e+06	4.38699e+06	8827217	27824498	6.39178e+06	6113786	5.0611e+06	2.74264e+06
CCAR2_MOUSE	Cell cycle and apoptosis regulator protein 2 OS=Mus musculus GN=Ccar2 PE=1 SV=2	9	1	11162097	12096340	32502818	19028100	33369290	15313281	53106332	49035096	23739408	34525208	54762704	302603584	43284792	36438120	32735294	35991352
RU1C_MOUSE	U1 small nuclear ribonucleoprotein C OS=Mus musculus GN=Snrpc PE=1 SV=1	1	0.99	2.7777e+06	2701403	12763118	5926183	7717667	5.91328e+06	6935365	4711927	3.51585e+06	7225368	12750736	70796680	11930788	11314082	12337281	15501934
ACACB_MOUSE	Acetyl-CoA carboxylase 2 OS=Mus musculus GN=Acacb PE=1 SV=1	17	1	849410432	575534272	910935168	993257920	1153029504	921381952	576860992	1150402176	300280480	759142336	1234252288	956443200	814483392	722836352	670943360	726154432
GCN1_MOUSE	eIF-2-alpha kinase activator GCN1 OS=Mus musculus GN=Gcn1 PE=1 SV=1	23	1	70995816	44436304	163340352	66033616	126326840	46568532	128166600	225364960	61350192	78105088	175492112	616589952	119442320	111465384	103406328	113184744
CLU_MOUSE	Clustered mitochondria protein homolog OS=Mus musculus GN=Cluh PE=1 SV=2	1	0.99	5104971	4477834	8608728	4896621	5.90193e+06	6.13468e+06	3254508	5442163	1.00805e+06	4.96012e+06	8129623	19616580	7183634	5141731	6672915	5604420
PDIP2_MOUSE	Polymerase delta-interacting protein 2 OS=Mus musculus GN=Poldip2 PE=1 SV=1	2	1	11286729	7.30298e+06	15873850	13035614	19701072	7627505	17594088	13389926	6328379	14022911	22390404	42725560	16479426	15436320	15784560	16863056
MTAP2_MOUSE	Microtubule-associated protein 2 OS=Mus musculus GN=Map2 PE=1 SV=2	17	1	16295762	5.53205e+06	17839862	6.3069e+06	11385325	5666646	82674616	134555808	60633584	98240560	169287056	1466467456	148165296	132728152	140133440	163869696
PYR1_MOUSE	CAD protein OS=Mus musculus GN=Cad PE=1 SV=1	25	1	186892928	112659360	494209184	227306448	350617280	190568784	324996768	495859584	150192800	305955840	631817472	1689433984	363311296	312046272	311892512	328652064
TPR_MOUSE	Nucleoprotein TPR OS=Mus musculus GN=Tpr PE=1 SV=1	7	1	11330199	7.83199e+06	16639260	6517878	9631338	5513842	37898420	68090144	22345394	10159416	11607371	27563246	17003458	16816174	16822028	17829720
EHMT2_MOUSE	Histone-lysine N-methyltransferase EHMT2 OS=Mus musculus GN=Ehmt2 PE=1 SV=2	1	1	111028	326931	352133	338737	373275	125540	4.52158e+06	5361707	1.30278e+06	1765742	3258050	15610635	2.58139e+06	2.57885e+06	2.63511e+06	2.06739e+06
ISG15_MOUSE	Ubiquitin-like protein ISG15 OS=Mus musculus GN=Isg15 PE=1 SV=4	2	1	49658972	70558944	88410528	1.61565e+06	3536249	1.13204e+06	4.30071e+06	4.12303e+06	1.97698e+06	1.3511e+06	1.10689e+06	6.66597e+06	11337484	9849720	8.14468e+06	10174331
TBB4A_MOUSE	Tubulin beta-4A chain OS=Mus musculus GN=Tubb4a PE=1 SV=3	28	1	3886714880	2265807872	8273240064	5536527872	8729259008	4222333696	26608609280	24234907648	12296967168	26728886272	36918079488	96005488640	17718808576	16324771840	14972680192	16184780800
SRGP2_MOUSE	SLIT-ROBO Rho GTPase-activating protein 2 OS=Mus musculus GN=Srgap2 PE=1 SV=2	5	1	4.85937e+06	3.69029e+06	17112128	5.04622e+06	9506281	2.05159e+06	27135558	29523448	13207645	22877660	40909440	171747840	25837554	23946496	23679634	29463068
TAOK2_MOUSE	Serine/threonine-protein kinase TAO2 OS=Mus musculus GN=Taok2 PE=1 SV=3	1	0.91	150538528	123225752	389679648	348859936	291651232	235894352	327956256	137066464	178546016	145583616	248603792	146731200	255523632	211020240	188904288	226593632
ODPAT_MOUSE	Pyruvate dehydrogenase E1 component subunit alpha, testis-specific form, mitochondrial OS=Mus musculus GN=Pdha2 PE=1 SV=1	1	0.95	89343584	118015632	91693936	123179632	165216576	116545800	138407648	90105248	71363856	113106416	111731224	60564412	111454328	94480752	98967736	124610608
CJ011_MOUSE	Leucine-rich repeat-containing protein C10orf11 homolog OS=Mus musculus PE=1 SV=1	1	0.98	233348720	359934752	190029952	458458272	462921888	161281200	840033920	334091680	329413728	554565248	408845440	229624896	159664688	145099984	114187960	99961816
OGA_MOUSE	Protein O-GlcNAcase OS=Mus musculus GN=Mgea5 PE=1 SV=2	6	1	24390176	27528060	74391304	37844896	64390260	48156640	83532864	98137408	48761732	71999408	115628104	268037776	82934288	71653248	69779712	79428136
PPR21_MOUSE	Protein phosphatase 1 regulatory subunit 21 OS=Mus musculus GN=Ppp1r21 PE=1 SV=2	1	0.96	1.14432e+06	177307	2478377	590362	1.31387e+06	342250	1.46097e+06	2.24889e+06	403278	1.78314e+06	4665738	16620412	2.5468e+06	2.69779e+06	2.13398e+06	2455425
MARK1_MOUSE	Serine/threonine-protein kinase MARK1 OS=Mus musculus GN=Mark1 PE=1 SV=2	1	1	1.15297e+06	743113	5.94725e+06	2323129	5.58887e+06	2.03531e+06	14162846	10820986	5515306	12386769	16824946	34396592	8262745	7.77533e+06	8.01242e+06	8291573
ATAT_MOUSE	Alpha-tubulin N-acetyltransferase 1 OS=Mus musculus GN=Atat1 PE=1 SV=1	5	1	919954	917805	1.79367e+06	1.8697e+06	2.30983e+06	856094	47348800	56334012	23678710	52171720	74508544	166574336	30309130	27517466	25593336	28714390
FARP1_MOUSE	FERM, RhoGEF and pleckstrin domain-containing protein 1 OS=Mus musculus GN=Farp1 PE=1 SV=1	1	1	409281	261547	2.81859e+06	1647321	2.96595e+06	1.05361e+06	1.22816e+06	2867420	612294	1.45463e+06	3.35468e+06	13475922	2.3686e+06	1.10968e+06	1.04708e+06	1305235
CD158_MOUSE	Coiled-coil domain-containing protein 158 OS=Mus musculus GN=Ccdc158 PE=2 SV=1	1	0.99	25345684	25044366	65399336	41378600	57769416	31376286	31025646	40447416	19114522	33365438	43551280	174178688	52663232	43720356	44435604	49545372
A2MG_MOUSE	Alpha-2-macroglobulin-P OS=Mus musculus GN=A2m PE=2 SV=2	1	0.97	25582334	23879600	19946600	17847956	23582850	25996312	11679082	18015622	23484264	13112505	23734792	24347922	22076656	16633273	18245290	22848518
YTDC1_MOUSE	YTH domain-containing protein 1 OS=Mus musculus GN=Ythdc1 PE=1 SV=2	1	0.94	612050	965705	776813	979322	678709	411167	3.81545e+06	2.41788e+06	1.13672e+06	2.15587e+06	2.96893e+06	6.32972e+06	2.28113e+06	1.20074e+06	2.01194e+06	1692721
UB2E3_MOUSE	Ubiquitin-conjugating enzyme E2 E1 OS=Mus musculus GN=Ube2e1 PE=1 SV=1	1	0.97	0	66491.1	893627	98991.2	127947	3741.55	1.26095e+06	1.47565e+06	688650	1.45381e+06	1.57003e+06	9796616	1.01839e+06	1.50506e+06	1.19215e+06	1.29311e+06
CFA74_MOUSE	Cilia- and flagella-associated protein 74 OS=Mus musculus GN=Cfap74 PE=2 SV=3	1	0.97	58169464	30984388	42928496	18270852	23130650	41942432	16309003	20391802	13794708	27058828	19544206	20832780	27828356	21554956	28626108	30888312
PARN_MOUSE	Poly(A)-specific ribonuclease PARN OS=Mus musculus GN=Parn PE=1 SV=1	1	0.88	241651	166246	350943	130085	310223	258966	638849	1.27352e+06	265347	219557	494070	7574090	786207	589010	401194	436701
DNJC7_MOUSE	DnaJ homolog subfamily C member 7 OS=Mus musculus GN=Dnajc7 PE=1 SV=2	4	1	3.0193e+06	2.51639e+06	11234860	3.46985e+06	7712459	1.91948e+06	12836651	11363864	5.48444e+06	11803001	24829162	148034608	14087870	13420168	14699146	15276847
NOLC1_MOUSE	Nucleolar and coiled-body phosphoprotein 1 OS=Mus musculus GN=Nolc1 PE=2 SV=1	1	0.95	31437024	27291138	52625356	30069604	31539580	37062920	36322804	26091738	31105290	30223382	28415316	29100396	32046584	29667176	32680400	32551790
EXC6B_MOUSE	Exocyst complex component 6B OS=Mus musculus GN=Exoc6b PE=1 SV=1	2	1	1.36447e+06	351626	4.37109e+06	507712	1.32591e+06	575150	1.48197e+06	1.75038e+06	208024	2.17263e+06	4384337	25569130	2607864	1.98947e+06	2.58826e+06	2.43296e+06
SYGP1_MOUSE	Disabled homolog 2-interacting protein OS=Mus musculus GN=Dab2ip PE=1 SV=1	1	0.92	831037	406179	0	15658.5	171276	200356	2.08552e+06	2829173	1.12714e+06	913495	2.58865e+06	15760632	156630	111289	92257.4	0
XRCC5_MOUSE	X-ray repair cross-complementing protein 5 OS=Mus musculus GN=Xrcc5 PE=1 SV=4	5	1	2.24246e+06	1991569	3.97361e+06	3.21498e+06	6841381	2.28687e+06	10276953	10665340	4.2682e+06	7616945	19213310	110964496	13820070	12180118	11985087	16138981
RBM4_MOUSE	RNA-binding protein 4B OS=Mus musculus GN=Rbm4b PE=1 SV=1	1	1	140737	302868	717480	259800	310909	260538	2.46113e+06	1.45008e+06	527367	2.21798e+06	2.69692e+06	11752316	1.3903e+06	1.15368e+06	2.0419e+06	2.23668e+06
ECI2_MOUSE	Enoyl-CoA delta isomerase 2, mitochondrial OS=Mus musculus GN=Eci2 PE=1 SV=2	1	0.99	2.02122e+06	811543	5510131	3470603	7272181	3.26998e+06	5328026	4241217	1.57468e+06	5041470	7241850	21652896	5914106	5181818	4596944	5891178
ZC21A_MOUSE	Zinc finger C2HC domain-containing protein 1A OS=Mus musculus GN=Zc2hc1a PE=1 SV=1	2	1	202842	51974	84963.6	255076	24277.7	146105	1.47932e+06	1.73225e+06	397782	2203029	2.50556e+06	28345668	2.09195e+06	1704707	1.45386e+06	2.04068e+06
U520_MOUSE	U5 small nuclear ribonucleoprotein 200 kDa helicase OS=Mus musculus GN=Snrnp200 PE=1 SV=1	25	1	37971080	23876508	108889184	50950148	86472776	42151908	97042184	197254320	52573464	84940376	186477440	730703040	110846456	96925888	96306424	102291504
TKFC_MOUSE	Triokinase/FMN cyclase OS=Mus musculus GN=Tkfc PE=1 SV=1	2	1	106002	148710	817060	872425	1.53462e+06	385556	2466997	1.6817e+06	872036	3.65788e+06	3.58026e+06	23680524	2.08855e+06	1.21978e+06	1.64186e+06	1988562
MK10_MOUSE	Mitogen-activated protein kinase 10 OS=Mus musculus GN=Mapk10 PE=1 SV=2	2	1	869510	865046	1282046	1.24474e+06	891943	491374	4309197	3.85461e+06	2212182	6291499	11180693	35185872	5155195	7120400	4.90701e+06	4900056
SRSF6_MOUSE	Serine/arginine-rich splicing factor 6 OS=Mus musculus GN=Srsf6 PE=1 SV=1	4	1	17595876	17498138	49519520	18752068	42185048	16424647	62610196	71838520	37242992	82547432	90606456	302486656	63792880	61301060	55214124	59146536
LRC20_MOUSE	Leucine-rich repeat-containing protein 20 OS=Mus musculus GN=Lrrc20 PE=1 SV=1	1	0.98	342190	0	1.09537e+06	114404	3.22551e+06	0	1.79616e+06	6.40658e+06	3.35605e+06	6510415	11477248	30996022	5741290	6636834	5298198	6.57254e+06
STRP1_MOUSE	Striatin-interacting protein 1 OS=Mus musculus GN=Strip1 PE=1 SV=2	2	1	3.53362e+06	1.53439e+06	9749982	4.15125e+06	8576386	3.11268e+06	12765672	14977976	5.24585e+06	8873694	15125366	41175720	10157358	10522652	10020790	10251580
CDK19_MOUSE	Cyclin-dependent kinase 8 OS=Mus musculus GN=Cdk8 PE=2 SV=3	1	1	79845.6	159997	180571	0	157724	106039	740947	747649	181566	747587	644535	4.40018e+06	658219	858190	714730	1.3319e+06
ISLR_MOUSE	Immunoglobulin superfamily containing leucine-rich repeat protein OS=Mus musculus GN=Islr PE=1 SV=1	1	0.98	3.76651e+06	5.54802e+06	8501782	17682982	18172182	6.60177e+06	0	0	0	0	0	0	3.27912e+06	1.46017e+06	2.6191e+06	1.13664e+06
BAG5_MOUSE	BAG family molecular chaperone regulator 5 OS=Mus musculus GN=Bag5 PE=1 SV=1	1	0.85	9440.14	4093.6	377632	852.545	0	23517.3	683723	661108	60200.9	136707	560993	6.24619e+06	422225	264777	147637	215353
FKBP5_MOUSE	Peptidyl-prolyl cis-trans isomerase FKBP5 OS=Mus musculus GN=Fkbp5 PE=1 SV=1	1	0.97	1.28096e+06	393686	4956799	1.68664e+06	3.36075e+06	1.25476e+06	4785150	5.18124e+06	1.6975e+06	4920857	8558374	29360752	6.22863e+06	4632248	5956241	6.58704e+06
DNJC9_MOUSE	DnaJ homolog subfamily C member 9 OS=Mus musculus GN=Dnajc9 PE=1 SV=2	2	1	1.359e+06	1.9083e+06	3686294	1.11636e+06	3474643	724222	6062924	8437163	5.55295e+06	6381746	10955442	54649776	10000114	8.19131e+06	9541778	8938226
MOXD2_MOUSE	DBH-like monooxygenase protein 2 OS=Mus musculus GN=Moxd2 PE=2 SV=1	1	0.8	607192256	497639744	614170368	507008832	666294784	326425408	731950208	299212640	400415616	472542368	495302272	299907872	457231456	461027936	438333216	499932768
BAG1_MOUSE	BAG family molecular chaperone regulator 1 OS=Mus musculus GN=Bag1 PE=1 SV=3	2	0.98	412353	156434	3036562	797530	1.96437e+06	91419	1.55743e+06	2152318	582114	1.37365e+06	3376471	24309976	3254014	2.52873e+06	2.57387e+06	2.84293e+06
IR3IP_MOUSE	Immediate early response 3-interacting protein 1 OS=Mus musculus GN=Ier3ip1 PE=3 SV=1	1	0.99	13779871	8153321	8951903	7319365	8456781	12789012	9973945	8185418	11298638	10939768	13355033	5.71514e+06	9833206	10259674	9536437	10842408
RNF43_MOUSE	E3 ubiquitin-protein ligase RNF43 OS=Mus musculus GN=Rnf43 PE=2 SV=1	1	0.98	249338496	354407552	545519872	209087184	184812768	662737088	94310800	119365912	77511288	119818936	124325200	109735176	217740560	216391472	212503280	265672096
EGFB2_MOUSE	Epidermal growth factor-binding protein type B OS=Mus musculus GN=Egfbp2 PE=1 SV=1	1	0.98	17010554	13336260	24121676	25453698	23598506	20383642	17066152	11004556	15436950	15221553	13910539	12165333	15037552	15690095	16263355	18745432
KNCN_MOUSE	Kinocilin OS=Mus musculus GN=Kncn PE=1 SV=1	1	0.89	13256	4088.29	29536.7	77032.3	44137.3	101.949	3.01679e+06	991753	545533	2.90008e+06	3.74602e+06	8041602	918536	947833	1.52901e+06	914754
ANC2_MOUSE	Anaphase-promoting complex subunit 2 OS=Mus musculus GN=Anapc2 PE=1 SV=2	3	1	2611355	1532229	8755250	3.96442e+06	6671748	1524333	7.58159e+06	8394784	3751594	8660673	16971776	68145720	10170829	8407875	6.88349e+06	9216899
FYN_MOUSE	Tyrosine-protein kinase Fyn OS=Mus musculus GN=Fyn PE=1 SV=4	3	1	31810942	23309044	106228776	15274478	93811336	8258986	45223040	45119456	29780332	42032000	86616024	200533216	59018820	47505452	41663584	47386464
PO3F3_MOUSE	POU domain, class 3, transcription factor 1 OS=Mus musculus GN=Pou3f1 PE=1 SV=1	1	0.99	43466.6	20875.6	265699	39775.1	151037	5643.12	343044	1153194	665655	853379	1.80172e+06	12129176	1.00351e+06	1.13965e+06	534236	807172
RM38_MOUSE	39S ribosomal protein L38, mitochondrial OS=Mus musculus GN=Mrpl38 PE=1 SV=2	2	1	29585820	22514202	40832536	36026188	39346508	30333040	49301820	48045356	28642170	54124432	81810680	150769504	55665888	51796596	47293344	54669616
MTEF4_MOUSE	Transcription termination factor 4, mitochondrial OS=Mus musculus GN=Mterf4 PE=2 SV=1	1	0.97	299242048	386460512	276573792	500210240	449318400	369968384	227979792	303214464	201546000	246883872	294169760	185640848	345299040	253558160	279267744	331661600
SOGA3_MOUSE	Protein SOGA3 OS=Mus musculus GN=Soga3 PE=1 SV=2	8	1	1.4099e+06	3068130	2924012	2.65057e+06	2767678	2.07549e+06	22580398	21980402	10083389	21237946	38986800	151266928	16897160	17473588	17306990	19429956
ALG11_MOUSE	GDP-Man:Man(3)GlcNAc(2)-PP-Dol alpha-1,2-mannosyltransferase OS=Mus musculus GN=Alg11 PE=2 SV=1	1	0.97	132368472	309430592	742187008	127188400	325768032	329443424	206238864	282311136	449942016	292543712	294954848	90649560	311387872	244830672	273421600	313023680
CHAP1_MOUSE	Chromosome alignment-maintaining phosphoprotein 1 OS=Mus musculus GN=Champ1 PE=1 SV=1	3	1	666143	1.22588e+06	692718	113071	1.33925e+06	269284	5.73792e+06	14550534	4.69526e+06	906746	3.38185e+06	31950504	4.01834e+06	2.55652e+06	3.30324e+06	3330114
UB2R2_MOUSE	Ubiquitin-conjugating enzyme E2 R2 OS=Mus musculus GN=Ube2r2 PE=1 SV=1	1	1	641034	512106	1.94639e+06	706134	1918943	665867	1844509	1.87135e+06	811370	1.63486e+06	3.55319e+06	16825362	2.33483e+06	2.60079e+06	2.21957e+06	2.83198e+06
CND2_MOUSE	Condensin complex subunit 2 OS=Mus musculus GN=Ncaph PE=1 SV=1	1	0.92	2757498	5386356	3366061	3948627	15894892	1.19531e+06	5.65677e+06	6191511	3.45625e+06	4408290	5391544	12836436	9820160	3.79051e+06	4181417	4886857
QTRT2_MOUSE	Queuine tRNA-ribosyltransferase accessory subunit 2 OS=Mus musculus GN=Qtrt2 PE=1 SV=2	1	1	402113	2.08401e+06	1.62123e+06	821959	1.92738e+06	752010	3.81473e+06	2.77945e+06	474581	869403	7617292	38405840	1.68908e+06	508005	377042	1.35166e+06
TCAF1_MOUSE	TRPM8 channel-associated factor 1 OS=Mus musculus GN=Tcaf1 PE=2 SV=1	1	0.94	279231	46600.7	1.75478e+06	857002	1.83336e+06	520801	2.26054e+06	1.73861e+06	499957	1.78642e+06	2483851	7.85244e+06	1967159	1.88002e+06	2410631	1.79296e+06
MA2C1_MOUSE	Alpha-mannosidase 2C1 OS=Mus musculus GN=Man2c1 PE=1 SV=1	1	0.78	126091	348521	720343	97655.9	1.06515e+06	0	375807	296906	53841.6	557274	1.14477e+06	7051328	504735	1.25492e+06	467464	903830
HPF1_MOUSE	Histone PARylation factor 1 OS=Mus musculus GN=Hpf1 PE=1 SV=1	1	1	35810.3	291864	1011855	64167.2	194660	157588	168870	2563700	214793	1.40949e+06	1.19104e+06	12434914	1.74039e+06	1.6443e+06	1.26132e+06	2.11984e+06
WNK1_MOUSE	Serine/threonine-protein kinase WNK1 OS=Mus musculus GN=Wnk1 PE=1 SV=2	1	0.93	23937916	44186496	72913896	48554308	70682472	87758496	32010968	38142204	77965240	31437898	48518256	43568884	51980000	41583004	48504000	57096588
HBAP1_MOUSE	HSPB1-associated protein 1 OS=Mus musculus GN=Hspbap1 PE=1 SV=2	1	0.99	0	59042.2	749046	0	195182	35522.4	244946	264521	49423.5	404722	787728	7310066	458073	812350	634556	675126
SAFB1_MOUSE	Scaffold attachment factor B1 OS=Mus musculus GN=Safb PE=1 SV=2	5	1	761579	1400141	6.46164e+06	983436	4.8686e+06	1.91773e+06	6979792	11679120	4.27435e+06	4.3598e+06	10056409	104980144	8829593	12580950	7.64921e+06	11377939
MCE1_MOUSE	mRNA-capping enzyme OS=Mus musculus GN=Rngtt PE=1 SV=1	1	0.8	343931	122386	0	400816	475631	120136	2118914	883463	900836	1.28205e+06	1.0583e+06	5.70727e+06	1113101	721056	1.59522e+06	870876
DOP1_MOUSE	Protein dopey-1 OS=Mus musculus GN=Dopey1 PE=1 SV=2	1	0.98	8677562	3517806	38055180	6042610	9445571	5843940	14539273	1.90676e+06	4012694	18184998	18452514	133032152	11723538	20995114	22050600	22089544
TXTP_MOUSE	Tricarboxylate transport protein, mitochondrial OS=Mus musculus GN=Slc25a1 PE=1 SV=1	3	1	2.63318e+06	3.27464e+06	10684846	5.98793e+06	9856991	5098787	8036902	17480216	4938091	13267287	17767082	58797128	12224857	10527404	7553701	8548836
MEST_MOUSE	Mesoderm-specific transcript protein OS=Mus musculus GN=Mest PE=2 SV=1	1	1	7187297	3.84751e+06	9122063	10412283	15373860	4.42157e+06	1.00871e+06	1.20479e+06	287980	655528	418180	1.88061e+06	478959	207778	38413.9	8032.14
HEAT3_MOUSE	HEAT repeat-containing protein 3 OS=Mus musculus GN=Heatr3 PE=1 SV=1	1	0.99	261968	22763.2	2.89892e+06	766366	1.15778e+06	358569	1.52568e+06	1.12526e+06	197081	1.6526e+06	4166217	17977196	1.20384e+06	1.04005e+06	886666	867352
NUP88_MOUSE	Nuclear pore complex protein Nup88 OS=Mus musculus GN=Nup88 PE=1 SV=1	1	1	1.52425e+06	1.24062e+06	5.35129e+06	1.53379e+06	4.11068e+06	612804	3.00664e+06	3.24732e+06	1556011	2.09314e+06	6171780	19410578	6105731	5.10816e+06	4.18883e+06	5.28545e+06
LCHN_MOUSE	Protein LCHN OS=Mus musculus GN=Lchn PE=2 SV=1	1	0.9	3919937	430942	3422523	2.94437e+06	1.11865e+06	3.5962e+06	1.49497e+06	2.00306e+06	3.4606e+06	1.2111e+06	2.92711e+06	568450	2675471	489896	1.40403e+06	2493081
TRIPC_MOUSE	E3 ubiquitin-protein ligase TRIP12 OS=Mus musculus GN=Trip12 PE=1 SV=1	5	1	8830694	5719191	20852930	10078499	16255186	5306859	26153902	45859736	11857065	16493608	33372388	114151088	17267696	16221677	13245834	12976969
FCOR_MOUSE	Foxo1-corepressor OS=Mus musculus GN=Fcor PE=1 SV=1	1	0.88	1.82498e+06	6133775	17486154	6927927	11308377	9310129	10867486	22887516	38283344	12071278	10468363	13287747	13189966	9754156	12103806	13087072
YTHD2_MOUSE	YTH domain-containing family protein 2 OS=Mus musculus GN=Ythdf2 PE=1 SV=1	1	0.82	151633	9805.79	453673	541830	933935	132229	7.7906e+06	7.46998e+06	3.47571e+06	6.60091e+06	5.93809e+06	18770790	3.85012e+06	3283848	3.58529e+06	4.40606e+06
TNR6A_MOUSE	Trinucleotide repeat-containing gene 6A protein OS=Mus musculus GN=Tnrc6a PE=2 SV=1	1	0.83	9736.06	39245.2	19964.7	18112.7	115801	25174	1.64209e+06	1.82925e+06	324239	161429	1.3101e+06	7622540	798096	656636	746139	413819
ITCH_MOUSE	E3 ubiquitin-protein ligase Itchy OS=Mus musculus GN=Itch PE=1 SV=2	1	0.91	3.40449e+06	14138178	25460520	8.1432e+06	14215068	23014934	6.0056e+06	27653720	68592112	33128370	53573052	2.97383e+06	22034500	19562908	19048406	21806438
CDHR3_MOUSE	Cadherin-related family member 3 OS=Mus musculus GN=Cdhr3 PE=2 SV=2	1	0.88	10469986	9540687	18652228	11265681	10123555	10364018	20101136	7046508	7.88309e+06	11535875	7980014	8820291	9729296	9488501	12771439	13000825
ANM9_MOUSE	Putative protein arginine N-methyltransferase 9 OS=Mus musculus GN=Prmt9 PE=2 SV=2	4	1	12442403	4.80463e+06	22797508	15252325	19574370	12879676	19235848	14891124	6.02047e+06	14428500	34456732	77941824	21421436	18250928	18438394	22265076
CRBL2_MOUSE	cAMP-responsive element-binding protein-like 2 OS=Mus musculus GN=Crebl2 PE=1 SV=1	1	0.98	4.3191e+06	4.01267e+06	7226329	8669485	7.69066e+06	6.74378e+06	3.68859e+06	6603910	4622799	3.7843e+06	5677391	4493425	6097223	4.76881e+06	4.56522e+06	5847112
SMAD5_MOUSE	Mothers against decapentaplegic homolog 5 OS=Mus musculus GN=Smad5 PE=1 SV=2	1	0.97	0	0	0	150967	0	0	426156	871039	254768	651853	206675	11036199	1.14251e+06	709964	293086	330003
VPS36_MOUSE	Vacuolar protein-sorting-associated protein 36 OS=Mus musculus GN=Vps36 PE=1 SV=1	1	0.77	924509	666305	4.18049e+06	1.85601e+06	3.5825e+06	110007	4.21876e+06	5.62691e+06	5.23776e+06	4231856	6.89436e+06	12505362	3.1018e+06	3805658	3.70836e+06	3020595
RBM27_MOUSE	RNA-binding protein 26 OS=Mus musculus GN=Rbm26 PE=1 SV=2	1	0.81	11170296	6242815	20791158	14261078	23930298	10384947	17197378	18284158	9944191	12420365	23857782	35260564	16362600	15524303	17643240	18403286
RAB2B_MOUSE	Ras-related protein Rab-2B OS=Mus musculus GN=Rab2b PE=1 SV=1	1	0.99	1.20036e+06	351353	1.2817e+06	1.29264e+06	3.25911e+06	1.14601e+06	2771074	1894723	739587	5.2547e+06	2883800	18599648	4.09489e+06	2484824	3.70211e+06	2.95181e+06
SOX5_MOUSE	Transcription factor SOX-5 OS=Mus musculus GN=Sox5 PE=1 SV=2	1	0.91	0	0	0	0	0	0	1.03613e+06	2.18845e+06	651451	235556	1.17458e+06	24289198	2.01518e+06	1101689	1386522	1.79827e+06
NCK2_MOUSE	Cytoplasmic protein NCK2 OS=Mus musculus GN=Nck2 PE=1 SV=1	1	0.95	240961	259729	735845	127092	900361	131119	1.04474e+06	2464212	497353	1.14989e+06	2.00142e+06	6.61568e+06	2.75222e+06	1.74833e+06	1.49755e+06	1.85859e+06
NUP98_MOUSE	Nuclear pore complex protein Nup98-Nup96 OS=Mus musculus GN=Nup98 PE=1 SV=2	1	1	550992	175174	2.00575e+06	830228	1.19374e+06	323498	5472590	5.74762e+06	1.19056e+06	2.83065e+06	3.6489e+06	16897402	1.4488e+06	1.2987e+06	1.02398e+06	922841
IMA1_MOUSE	Importin subunit alpha-1 OS=Mus musculus GN=Kpna2 PE=1 SV=2	4	1	27642482	18959508	44293656	20580990	30189522	11243884	31236632	29129120	12707644	30497880	43852372	122726544	33070032	26178050	24433048	30123460
DCTP1_MOUSE	dCTP pyrophosphatase 1 OS=Mus musculus GN=Dctpp1 PE=1 SV=1	1	0.95	503377	280523	1.44043e+06	1.41261e+06	1.07745e+06	877363	813301	961759	1953391	681282	2.04104e+06	4.59772e+06	1.80821e+06	1.42129e+06	1.40123e+06	1.63339e+06
KI67_MOUSE	Proliferation marker protein Ki-67 OS=Mus musculus GN=Mki67 PE=1 SV=1	2	1	173643	131271	745677	96813.2	422916	124461	8343138	17517668	6221719	1.2913e+06	937633	9049241	3.51727e+06	2726376	3.41207e+06	4.40668e+06
LRCH2_MOUSE	Leucine-rich repeat and calponin homology domain-containing protein 2 OS=Mus musculus GN=Lrch2 PE=2 SV=2	3	1	22860.6	43510.4	307248	32565.9	274454	293402	10335871	13920342	4237416	7680811	12233342	41482448	6590862	4.86413e+06	5.05234e+06	5.12324e+06
VP37B_MOUSE	Vacuolar protein sorting-associated protein 37B OS=Mus musculus GN=Vps37b PE=1 SV=1	1	0.83	16947.7	42779.7	355067	104545	93423.8	30994.2	579780	258014	73353.4	807741	1.08968e+06	13681676	391342	496546	514018	703979
CO5A1_MOUSE	Collagen alpha-1(XI) chain OS=Mus musculus GN=Col11a1 PE=1 SV=2	1	0.99	20724806	7.49195e+06	28822952	383294	3974224	666449	155565	9162949	896812	191301	1.11684e+06	2.8091e+06	4.88867e+06	6537898	6173325	4288578
PSMF1_MOUSE	Proteasome inhibitor PI31 subunit OS=Mus musculus GN=Psmf1 PE=1 SV=1	1	0.99	291715	477283	2.7453e+06	2.08499e+06	2.23754e+06	640802	823136	1.00987e+06	483514	1202441	4075148	16798682	2.70479e+06	2.37365e+06	1.92343e+06	2.83581e+06
5NT3B_MOUSE	7-methylguanosine phosphate-specific 5'-nucleotidase OS=Mus musculus GN=Nt5c3b PE=1 SV=3	3	1	6695982	5621020	18667120	8804996	17749786	5152887	9598353	7682531	9989946	10945800	15642264	67939680	13009568	15500339	12151632	14110943
UBP10_MOUSE	Ubiquitin carboxyl-terminal hydrolase 10 OS=Mus musculus GN=Usp10 PE=1 SV=3	2	0.99	1.63653e+06	1.14382e+06	2246414	1.1009e+06	2149131	1.89524e+06	4348967	10790002	2.67384e+06	3.83283e+06	7.97805e+06	39335656	4927583	4.09196e+06	4.9508e+06	5.2752e+06
FMNL2_MOUSE	Formin-like protein 3 OS=Mus musculus GN=Fmnl3 PE=1 SV=2	1	0.98	1.70985e+06	721692	3.9211e+06	1993696	3733035	698257	4.65767e+06	7.07542e+06	1.65082e+06	3.97704e+06	7905442	21541890	3.8531e+06	3.6692e+06	3.46016e+06	2.94273e+06
TDG_MOUSE	G/T mismatch-specific thymine DNA glycosylase OS=Mus musculus GN=Tdg PE=1 SV=2	1	0.99	349512	927442	740756	1.70459e+06	1.17812e+06	2.00288e+06	2.30157e+06	5475868	1.06582e+06	3042882	6387336	15214601	3.77773e+06	2.69767e+06	1999363	3.05065e+06
PPR18_MOUSE	Phostensin OS=Mus musculus GN=Ppp1r18 PE=1 SV=1	1	1	418752	294447	1.97405e+06	743944	1.35455e+06	16214.6	1.70022e+06	2.10815e+06	688166	1.13844e+06	1.98415e+06	12591300	1.97219e+06	2.58003e+06	1.67146e+06	2.30726e+06
TPPC4_MOUSE	Trafficking protein particle complex subunit 4 OS=Mus musculus GN=Trappc4 PE=1 SV=1	1	0.81	7878335	7400449	5634291	6.33596e+06	10165936	9430589	3.22184e+06	17405296	10797593	8533324	8.14723e+06	9315543	11175808	8803209	7675362	9954154
HA1K_MOUSE	H-2 class I histocompatibility antigen, L-D alpha chain OS=Mus musculus GN=H2-L PE=1 SV=2	1	0.97	2.73508e+06	3618921	10242058	148260	293136	330414	510070	310451	475078	109682	222229	854471	1.79949e+06	1576491	1.2248e+06	1.39305e+06
PBX1_MOUSE	Pre-B-cell leukemia transcription factor 1 OS=Mus musculus GN=Pbx1 PE=1 SV=2	1	1	27497.1	18328.5	631742	90323.4	1.10425e+06	394596	11194326	14228594	5250586	11807023	25850432	77768832	8201628	11237989	7419248	8360732
CTTB2_MOUSE	Cortactin-binding protein 2 OS=Mus musculus GN=Cttnbp2 PE=1 SV=2	1	1	47143.1	139923	253173	298055	697899	464050	577361	595903	250111	316719	1.62321e+06	20851870	492952	1.28603e+06	574673	701808
POF1B_MOUSE	Protein POF1B OS=Mus musculus GN=Pof1b PE=2 SV=3	1	1	330636	3.35616e+06	11643686	1010310	5077079	3.90983e+06	1.35224e+06	1.01743e+06	4.38435e+06	1.5513e+06	1.82151e+06	835578	2.20209e+06	2.90009e+06	2.81078e+06	1.49598e+06
NELFB_MOUSE	Negative elongation factor B OS=Mus musculus GN=Nelfb PE=1 SV=2	1	0.99	1.11236e+06	773353	3.92168e+06	1.77488e+06	3348242	835572	5.46465e+06	3.78278e+06	807224	4625221	6190758	18926024	3.29089e+06	3.09836e+06	2.49606e+06	2.6021e+06
BIRC6_MOUSE	Baculoviral IAP repeat-containing protein 6 OS=Mus musculus GN=Birc6 PE=1 SV=2	1	0.88	2.73721e+06	2.18514e+06	7151404	2.6772e+06	4705296	1.7305e+06	6.07809e+06	9057245	2.19834e+06	1858386	4851257	12537125	3.78915e+06	3.21395e+06	2.84384e+06	2.47529e+06
EXOS9_MOUSE	Exosome complex component RRP45 OS=Mus musculus GN=Exosc9 PE=1 SV=1	1	0.99	148624	0	911154	137275	158620	224687	559087	1.09486e+06	492162	894190	254436	5630556	725713	775887	717000	656982
COASY_MOUSE	Bifunctional coenzyme A synthase OS=Mus musculus GN=Coasy PE=1 SV=2	1	0.99	911295	374175	2.27333e+06	404919	3.03058e+06	311948	2.23712e+06	2.50926e+06	1.08218e+06	2.96948e+06	6.57946e+06	20095712	3461290	3.05427e+06	2.92992e+06	2872731
FUK_MOUSE	L-fucose kinase OS=Mus musculus GN=Fuk PE=1 SV=1	1	1	1.14172e+06	528446	1.16705e+06	1.62939e+06	2.1139e+06	898590	1.26218e+06	1.21914e+06	286747	2.09832e+06	3339154	10167788	1.28213e+06	1187225	1.50052e+06	1892897
ZN207_MOUSE	BUB3-interacting and GLEBS motif-containing protein ZNF207 OS=Mus musculus GN=Znf207 PE=1 SV=1	1	1	257526	161503	2.23825e+06	474556	589416	760052	337494	2.16552e+06	744414	1.10926e+06	1.57663e+06	20064784	2.00869e+06	1803121	2111598	2.6865e+06
ATG7_MOUSE	Ubiquitin-like modifier-activating enzyme ATG7 OS=Mus musculus GN=Atg7 PE=1 SV=1	1	0.97	497433	290994	2666262	525044	974743	537275	1.18816e+06	487681	117771	787389	2.89033e+06	9453154	1.40895e+06	1232952	1564780	2.20306e+06
CE295_MOUSE	Centrosomal protein of 295 kDa OS=Mus musculus GN=Cep295 PE=1 SV=3	1	0.97	572263	406234	2.9846e+06	97045.8	855682	111635	1.84147e+06	439587	504827	1.43497e+06	1.09043e+06	12173396	789997	968606	1.68241e+06	2.22444e+06
ITPR1_MOUSE	Inositol 1,4,5-trisphosphate receptor type 3 OS=Mus musculus GN=Itpr3 PE=1 SV=3	1	0.92	5810507	5.1863e+06	9058448	5.89072e+06	8824875	4.06349e+06	4.60091e+06	5.13875e+06	3.77577e+06	3732241	7.27101e+06	12901804	7.37665e+06	6336666	6105022	6210511
NDF2_MOUSE	Neurogenic differentiation factor 2 OS=Mus musculus GN=Neurod2 PE=1 SV=3	1	0.99	0	52969.2	0	16841.2	0	443620	355074	2.32336e+06	1.24245e+06	1.32409e+06	2.45981e+06	10357786	841222	439373	1.09132e+06	170247
AL1L2_MOUSE	Cytosolic 10-formyltetrahydrofolate dehydrogenase OS=Mus musculus GN=Aldh1l1 PE=1 SV=1	1	1	230447	0	0	0	8025.86	0	446038	413080	332634	2466650	2.20047e+06	8684623	538197	237934	476388	317198
SOGA1_MOUSE	Protein SOGA1 OS=Mus musculus GN=Soga1 PE=1 SV=3	1	0.97	25341.6	0	110701	21432.8	287609	87048.5	1.49973e+06	2.67448e+06	582363	815095	1.68168e+06	6568313	1.08105e+06	803747	706264	1.2043e+06
PAPOA_MOUSE	Poly(A) polymerase beta OS=Mus musculus GN=Papolb PE=1 SV=2	2	1	1403191	7.07143e+06	5620410	7.87597e+06	4.32139e+06	1.77231e+06	18233256	27569832	12570408	9672724	11319243	41517472	9835618	9182340	8896226	9473072
FOXG1_MOUSE	Forkhead box protein G1 OS=Mus musculus GN=Foxg1 PE=1 SV=1	1	1	35232.7	46684.8	64437	77614	138820	64015.9	12855602	13609603	5406865	8054734	15124458	33652476	6.8695e+06	5998546	5.96699e+06	6.68045e+06
SF3B6_MOUSE	Splicing factor 3B subunit 6 OS=Mus musculus GN=Sf3b6 PE=1 SV=1	1	0.96	705897	344323	1412046	701917	786750	613437	2.64667e+06	1440671	941107	1.56264e+06	2.15538e+06	8087983	1.17729e+06	1.79651e+06	1.34389e+06	1.39219e+06
PP4R1_MOUSE	Serine/threonine-protein phosphatase 4 regulatory subunit 1 OS=Mus musculus GN=Ppp4r1 PE=1 SV=2	1	0.99	39985.9	31323.4	1.69433e+06	177902	484246	231645	549463	853043	62736.9	645513	2.01559e+06	11215346	1.11878e+06	841314	309135	412245
NAA10_MOUSE	N-alpha-acetyltransferase 10 OS=Mus musculus GN=Naa10 PE=1 SV=1	1	0.81	2.17915e+06	1.11405e+06	4.86071e+06	3081646	4.64292e+06	2.07704e+06	4.63124e+06	5.61049e+06	2.49796e+06	4.77222e+06	6807175	16366369	5320384	4.38996e+06	3435981	5306112
SPD2A_MOUSE	SH3 and PX domain-containing protein 2A OS=Mus musculus GN=Sh3pxd2a PE=1 SV=2	1	0.99	2088753	662734	9729810	2.52927e+06	8.19486e+06	1874994	6.74732e+06	8997234	2772431	2902328	6524168	17662474	6.18492e+06	3.92063e+06	4280556	2918660
ITPK1_MOUSE	Inositol-tetrakisphosphate 1-kinase OS=Mus musculus GN=Itpk1 PE=2 SV=1	1	0.99	107554	144777	815886	3.52308e+06	2.60664e+06	1669713	14187117	9053562	3.00266e+06	18262556	11464951	44370272	7080052	7.72141e+06	8056378	8513600
SCYL1_MOUSE	N-terminal kinase-like protein OS=Mus musculus GN=Scyl1 PE=1 SV=1	1	0.99	1.41388e+06	704015	1.76777e+06	2.02336e+06	3.36517e+06	1.95752e+06	2290021	4143090	1.50485e+06	2.94712e+06	2.5277e+06	8273552	2.56825e+06	1.96573e+06	2.21831e+06	2.7602e+06
MSD2_MOUSE	Myb/SANT-like DNA-binding domain-containing protein 2 OS=Mus musculus GN=Msantd2 PE=1 SV=1	1	0.99	2.1964e+06	1.01703e+06	4393431	1176099	1.89596e+06	1.16588e+06	17562440	19185338	10419151	1.03016e+06	698877	6534713	6658317	3826524	5.23897e+06	6.12232e+06
MAP11_MOUSE	Methionine aminopeptidase 1 OS=Mus musculus GN=Metap1 PE=1 SV=1	1	1	635639	766480	4303619	2.39753e+06	2421190	1.25708e+06	1.76843e+06	1.56877e+06	459686	2.50708e+06	3651402	16939078	3.25937e+06	2799770	2664966	3.2802e+06
