# Supplementary material for: Non-muscle myosins control radial glial basal endfeet to mediate interneuron organization
Source: PLoS Biol. 2023 Feb 28;21(2):e3001926. doi: 10.1371/journal.pbio.3001926 (PMC9974137; doi:10.1371/journal.pbio.3001926)
Supplement: S3 Table — (XLSX) [file pbio.3001926.s008.xlsx]

## Sheet: Intensity Scaled
Supplemental Table 3- Intensity Scaled
Primary Protein Name	Protein Description	Unique Peptides	ProteinTeller Probability	A Endfeet+ ID31259	B Endfeet+ ID31260	C Endfeet+ ID31261	D Endfeet- ID31262	E Endfeet- ID31263	F Endfeet- ID31264	G Whole+ ID31265	H Whole+ ID31266	I Whole+ ID31267	J Whole- ID31268	K Whole- ID31269	L Whole- ID31270	QC Pool 1 ID31272	QC Pool 2 ID31272	QC Pool 3 ID31272	QC Pool 4 ID31272	Endfeet+ CV	Endfeet- CV	Whole+ CV	Whole- CV	QC Pool CV	Fold Change (Endfeet+/Endfeet-)	Fold Change (Whole+/Whole-)	Endfeet T-Test	Whole T-Test
ISLR_MOUSE	Immunoglobulin superfamily containing leucine-rich repeat protein OS=Mus musculus GN=Islr PE=1 SV=1	1	0.98	5.73606e+06	11912750	7203955	27189898	18032544	11651513	0	0	0	0	0	0	3.41457e+06	1.69467e+06	3.27811e+06	1.25197e+06	38.9527	41.1986			45.5551	-2.28844		0.067424	#VALUE!
TDRD7_MOUSE	Tudor domain-containing protein 7 OS=Mus musculus GN=Tdrd7 PE=1 SV=1	1	0.97	38470.2	83929.5	0	0	0	46877.5	66887920	11532.7	6801.04	40678.3	35605.7	23783.6	3.66541e+06	3.3732e+06	3.76148e+06	4.20564e+06	102.974	173.205	173.134	25.9898	9.19379	2.61106	668.611	0.508507	0.630824
BIRA_ECOLI	Bifunctional protein BirA OS=Escherichia coli (strain K12) GN=birA PE=1 SV=1	28	1	1502633088	2538802944	6258049024	57201292	63681412	84238952	23313051648	19233236992	20354875392	162194384	77128384	31892824	4414219264	4581802496	4345160192	3979200000	72.839	20.6459	10.0523	73.179	5.86955	50.2116	231.923	0.00826884	0.00624445
CRK_MOUSE	Proto-oncogene C-crk OS=Mus musculus GN=Crk PE=1 SV=1	2	1	80791.8	2.82644e+06	552309	261055	1534.12	763228	14261794	14788036	22283472	321582	86517.2	31622.4	1.46156e+06	1.87719e+06	770324	1.9517e+06	127.312	113.247	26.2235	105.085	35.7302	3.37247	116.741	0.422696	0.0134468
WDHD1_MOUSE	WD repeat and HMG-box DNA-binding protein 1 OS=Mus musculus GN=Wdhd1 PE=1 SV=2	1	1	28015.4	125249	261470	0	66856.2	81977.9	13620910	14233606	11106564	177612	180896	725338	2.27278e+06	3.12866e+06	2717146	3.45185e+06	84.8268	87.9333	12.7596	87.2687	17.6667	2.78656	35.9471	0.39599	0.01285
STAT1_MOUSE	Signal transducer and activator of transcription 1 OS=Mus musculus GN=Stat1 PE=1 SV=1	6	1	116844136	167529840	137842960	21964898	22130838	15450204	153030352	143632608	127883488	4357872	6.58818e+06	5820341	57558392	56983308	55748592	54475200	18.095	19.1956	8.97881	20.2734	2.4395	7.09061	25.3213	0.000265042	0.000295769
TPX2_MOUSE	Targeting protein for Xklp2 OS=Mus musculus GN=Tpx2 PE=1 SV=1	1	0.94	0	0	100753	691.153	27428.7	108440	5.38679e+06	9578212	9491681	0	26995.6	1.19705e+06	1.40532e+06	1.60497e+06	1.59836e+06	1.55907e+06	173.205	123.257	29.3826	167.508	6.05067	-1.35539	19.9802	0.279674	0.202217
MSD2_MOUSE	Myb/SANT-like DNA-binding domain-containing protein 2 OS=Mus musculus GN=Msantd2 PE=1 SV=1	1	0.99	3.34492e+06	2.18377e+06	3722758	1.80841e+06	1.88139e+06	2.05768e+06	18593316	18181782	19234752	1.14671e+06	567633	1.99657e+06	6.93335e+06	4441062	6557177	6743511	26.0077	6.68917	2.84228	58.1042	18.8368	1.60966	15.0933	0.102	0.0158811
BST2_MOUSE	Bone marrow stromal antigen 2 OS=Mus musculus GN=Bst2 PE=1 SV=1	3	1	151703616	593749248	99955376	35323664	16953646	52251920	14463653	29600024	45974080	1.78747e+06	2.63685e+06	1.54563e+06	51359608	48727832	56103720	62680888	96.3049	50.6673	52.5089	28.7995	11.1909	8.08777	15.0818	0.0511464	0.00686462
NSD1_MOUSE	Histone-lysine N-methyltransferase, H3 lysine-36 and H4 lysine-20 specific OS=Mus musculus GN=Nsd1 PE=1 SV=1	1	0.99	95587	168582	16110.6	263289	289993	434269	1.8391e+06	3642466	3.97354e+06	119684	176661	348328	623090	934668	453243	592564	81.6242	27.9421	36.4482	55.3859	31.2059	-3.52345	14.6665	0.144147	0.00285308
TOX4_MOUSE	TOX high mobility group box family member 4 OS=Mus musculus GN=Tox4 PE=1 SV=2	1	1	179200	658792	341311	43515.3	205235	131137	12655159	22507378	22427630	482429	201532	3.78538e+06	3994099	3642177	3868391	3.09664e+06	62.059	63.93	29.5118	133.778	10.8704	3.10434	12.8856	0.121222	0.0585299
RBM10_MOUSE	RNA-binding protein 10 OS=Mus musculus GN=Rbm10 PE=1 SV=1	3	1	12996096	5309287	7.29503e+06	6.53639e+06	6.41992e+06	3.08142e+06	106566704	102810448	93321656	8430914	6867872	8407346	28191838	30665698	29810002	27473506	46.76	36.7004	6.76529	11.335	5.03394	1.59626	12.7688	0.27754	3.65962e-05
ZO1_MOUSE	Tight junction protein ZO-1 OS=Mus musculus GN=Tjp1 PE=1 SV=1	1	1	11594805	5996583	6898176	17457736	17002796	11641298	5377893	15651285	9656361	712517	583021	1.20809e+06	937924	1.34784e+06	786043	600044	36.8222	21.0499	50.4525	39.5326	34.6588	-1.88251	12.2564	0.0607719	0.00412069
CO4A2_MOUSE	Collagen alpha-2(IV) chain OS=Mus musculus GN=Col4a2 PE=2 SV=4	3	1	414472288	291375104	247950032	15061434	35795944	12514733	1.48002e+06	74317632	2.11222e+06	943719	3.11405e+06	2.91961e+06	74164936	68079488	76024880	71964744	27.1691	60.4519	161.231	51.632	4.70815	15.0507	11.1661	0.00528376	0.476841
RU2A_MOUSE	U2 small nuclear ribonucleoprotein A' - Mus musculus (Mouse)	3	1	2109251	1.62594e+06	1.91304e+06	2562517	2.49715e+06	3.26295e+06	54269224	67654600	92250696	8.14943e+06	3376565	7.7451e+06	17754716	18867340	18367968	15629238	12.9108	15.3026	26.9843	41.201	8.07137	-1.47349	11.1138	0.0282945	0.00439936
CO2A1_MOUSE	Collagen alpha-1(II) chain OS=Mus musculus GN=Col2a1 PE=1 SV=2	2	1	97148208	55547956	84140416	4.67369e+06	23693690	4.96961e+06	328282	37101964	867519	851473	2.71792e+06	247874	21873384	19598592	20565488	22979912	26.9567	98.0603	165.106	101.201	6.96627	7.10432	10.0328	0.0416687	0.588166
MAST1_MOUSE	Microtubule-associated serine/threonine-protein kinase 1 OS=Mus musculus GN=Mast1 PE=1 SV=3	1	0.98	1.67492e+06	4.44869e+06	2.47698e+06	3.27661e+06	33739468	5.21638e+06	34721016	2.33296e+06	7645027	2.99965e+06	1.64644e+06	261287	5.80098e+06	5.96095e+06	7271765	6296155	49.7894	121.154	116.58	83.7033	10.4117	-4.91041	9.10853	0.244191	0.127664
PININ_MOUSE	Pinin OS=Mus musculus GN=Pnn PE=1 SV=4	1	0.99	190808	393063	446659	544025	383758	573681	7092296	11027864	8647588	625065	595905	1881687	2.7737e+06	2.17922e+06	2.78822e+06	2.97038e+06	39.2803	20.4147	22.2149	70.9786	12.8561	-1.45698	8.62736	0.247573	0.0175017
NUCL_MOUSE	Nucleolin OS=Mus musculus GN=Ncl PE=1 SV=2	14	1	29845360	48041344	37944620	56784752	52427992	46007204	573289408	670310016	671191104	144200448	29791936	49396288	172650976	182494496	179563168	178286624	23.6108	10.4786	8.81626	82.1682	2.31517	-1.34005	8.57157	0.14105	0.0350351
SKT_MOUSE	Sickle tail protein OS=Mus musculus GN=Skt PE=1 SV=1	1	0.97	1.77355e+06	807559	1.3419e+06	57669.1	665970	440355	5326705	10900491	6174823	619089	663322	1.68518e+06	2.62953e+06	3420718	2.91486e+06	2.94085e+06	37.0052	79.256	40.2189	60.9733	11.0204	3.3703	7.54888	0.163842	0.0084606
KI67_MOUSE	Proliferation marker protein Ki-67 OS=Mus musculus GN=Mki67 PE=1 SV=1	2	1	264443	281866	631847	148863	419666	219663	8832862	16601345	11485890	1.43739e+06	761552	2.76484e+06	3.66256e+06	3164231	4.2706e+06	4853793	52.7793	53.4557	32.0862	61.5954	18.393	1.49476	7.4379	0.375451	0.0158113
PRC2C_MOUSE	Protein PRRC2C OS=Mus musculus GN=Prrc2c PE=1 SV=2	2	1	1.90801e+06	6213377	3.23525e+06	3.49031e+06	1151011	1.20309e+06	14816168	25433032	18564304	3988038	667597	3.58548e+06	5766518	4.6355e+06	5.3036e+06	6019560	58.2427	68.5688	27.4647	65.9642	11.1895	1.94316	7.1366	0.238196	0.0543137
RUVB1_MOUSE	RuvB-like 1 - Mus musculus (Mouse)	9	1	21096816	28866210	59970388	28119590	44303464	20790318	257702800	244749680	193662304	37019780	23172222	39017020	77120376	70927224	67520544	65691592	56.1366	38.7216	14.5923	26.0947	7.15212	1.17937	7.01665	0.77946	0.00173553
41_MOUSE	Protein 4.1 OS=Mus musculus GN=Epb41 PE=1 SV=2	8	1	28028782	33529538	35403532	21044452	16657070	15636517	137906304	179032496	150998736	20627010	20990690	25445716	57845452	54972624	56258988	58110456	11.8597	16.1611	13.4701	12.0033	2.58008	1.81787	6.97754	0.00739008	5.04072e-05
BGH3_MOUSE	Transforming growth factor-beta-induced protein ig-h3 OS=Mus musculus GN=Tgfbi PE=1 SV=1	6	1	178453504	175402288	152118688	10119181	19548444	6210200	6932142	42281548	7.64638e+06	3135872	3.52481e+06	1.75235e+06	32948062	31826118	35866340	37835208	8.54072	57.3352	106.609	33.2191	7.90934	14.1027	6.75858	0.0127211	0.100779
VCIP1_MOUSE	Deubiquitinating protein VCIP135 OS=Mus musculus GN=Vcpip1 PE=2 SV=1	1	0.92	1628220	994321	9619621	560030	481465	308785	5.58706e+06	6.78608e+06	6.60487e+06	655053	1.17116e+06	1.08518e+06	2.06435e+06	2.20362e+06	3.15643e+06	3.34875e+06	117.805	28.5556	10.2169	28.4931	24.2478	9.06639	6.51854	0.119175	0.00499496
RN213_MOUSE	E3 ubiquitin-protein ligase RNF213 OS=Mus musculus GN=Rnf213 PE=2 SV=1	4	1	31926782	43417100	30442574	7600842	6462521	6.94201e+06	23902204	31306520	23478236	4831783	3.9598e+06	3.4731e+06	15533255	16150331	17030130	15514865	20.1385	8.16234	16.7844	16.8382	4.43865	5.03616	6.41573	0.00156746	0.000156015
LIMC1_MOUSE	LIM and calponin homology domains-containing protein 1 OS=Mus musculus GN=Limch1 PE=1 SV=2	3	1	5443457	6850239	10015690	5267951	4.43995e+06	1.88374e+06	39311996	49396984	47758108	3244728	5.81154e+06	14128348	15674981	17530510	16974974	20001036	31.4909	45.6566	11.8971	73.6177	10.3297	1.92461	5.8861	0.141536	0.0416091
DDX46_MOUSE	Probable ATP-dependent RNA helicase DDX46 OS=Mus musculus GN=Ddx46 PE=1 SV=2	2	1	1.33488e+06	1.43635e+06	2510413	1.0827e+06	3.29522e+06	1.05477e+06	27071660	35632976	27938178	3.99699e+06	4391154	7213863	8159236	10283776	9076097	8649371	36.9988	70.9891	15.5976	33.7376	10.0484	-1.0286	5.80969	0.859118	0.00371938
HCFC1_MOUSE	Host cell factor OS=Mus musculus GN=Hcfc1 PE=1 SV=1	9	1	8723342	11327098	20056386	16482721	15928863	20810236	335102720	319498688	323087840	56803784	54672236	57815852	103545744	98242256	109418248	104978176	44.4016	15.0658	2.50766	2.84364	4.42751	-1.327	5.77517	0.301618	1.84915e-07
TENS3_MOUSE	Tensin-3 - Mus musculus (Mouse)	1	0.99	7491030	6.79556e+06	9007076	1.35491e+06	1.65023e+06	1.37746e+06	1.44667e+06	1.66945e+06	911151	0	172243	557808	1.9659e+06	3.12367e+06	2370182	2.87015e+06	14.5642	11.2521	29.0333	117.37	20.0072	5.31503	5.51643	0.000137785	0.313213
CO5A1_MOUSE	Collagen alpha-1(XI) chain OS=Mus musculus GN=Col11a1 PE=1 SV=2	1	0.99	31562028	16086794	24423028	589365	3.94369e+06	1.17622e+06	164697	8683649	1.6556e+06	212943	907102	858272	5090606	7.58788e+06	7726633	4.72371e+06	32.24	94.1312	129.937	58.754	25.4023	12.6236	5.30954	0.0264062	0.533409
TPR_MOUSE	Nucleoprotein TPR OS=Mus musculus GN=Tpr PE=1 SV=1	7	1	17254882	16816922	14099218	10022090	9557329	9731425	40122972	64528448	41251744	11308787	9427587	8421474	17705824	19516844	21054722	19638770	10.6469	2.40325	28.3261	15.0792	7.04774	1.64345	5.00391	0.0130433	0.00240042
RAI14_MOUSE	Ankycorbin OS=Mus musculus GN=Rai14 PE=1 SV=1	5	1	31605740	25762116	21214976	16747134	16686844	16475204	48878488	63399104	45100508	6001259	11516095	14886956	25889662	24051644	30483470	27317638	19.8854	0.858434	18.4153	41.5292	10.0866	1.57452	4.8567	0.061659	0.0164346
DDX42_MOUSE	ATP-dependent RNA helicase DDX42 OS=Mus musculus GN=Ddx42 PE=1 SV=3	2	1	273510	588552	530859	354228	555125	550011	12019612	16703233	18422286	4628596	2142519	3.01674e+06	5.00451e+06	4740941	4902267	5.45758e+06	36.1257	23.5459	21.0865	38.6544	6.11375	-1.0477	4.8167	0.79719	0.00680956
KIF4_MOUSE	Chromosome-associated kinesin KIF4 OS=Mus musculus GN=Kif4 PE=2 SV=2	1	0.98	839293	891030	2.22808e+06	861211	371653	275501	2.64205e+06	6.29564e+06	3.33742e+06	808110	359218	1.39483e+06	2.18558e+06	1.1459e+06	1.34763e+06	1.24244e+06	59.6684	62.4724	47.4147	60.8079	32.2408	2.6243	4.79093	0.10326	0.0320904
SNUT1_MOUSE	U4/U6.U5 tri-snRNP-associated protein 1 OS=Mus musculus GN=Sart1 PE=2 SV=1	1	0.96	348531	2091386	1226784	3.83866e+06	1.97156e+06	2.00104e+06	830736	1.17189e+06	13624732	848947	2.23012e+06	186244	1.82811e+06	791237	1.9356e+06	1.90843e+06	71.2986	41.0777	139.949	95.8045	34.1387	-2.13032	4.78587	0.210651	0.350454
IF5_MOUSE	Eukaryotic translation initiation factor 5 OS=Mus musculus GN=Eif5 PE=1 SV=1	2	1	11334273	13696652	22693330	6659579	7.75787e+06	6343970	42824040	54315696	49987248	10257705	8419684	12212555	15325586	14701094	16693148	16307627	37.6773	10.7244	11.8343	18.4209	5.77098	2.2987	4.76294	0.0525547	0.000597631
UBP2L_MOUSE	Ubiquitin-associated protein 2-like OS=Mus musculus GN=Ubap2l PE=1 SV=1	1	1	414724	893412	3.15115e+06	394301	1.04859e+06	768332	15164980	18118508	17291296	2287949	2556760	6.21534e+06	4.7757e+06	4198296	3.41225e+06	2960891	98.3178	44.5358	9.03793	59.5115	21.0651	2.01666	4.57275	0.558089	0.0328446
ZN148_MOUSE	Zinc finger protein 148 OS=Mus musculus GN=Znf148 PE=1 SV=2	1	0.8	271684	478922	960870	649118	652327	411631	12505843	11479082	11323911	2.91068e+06	2.33947e+06	2770736	3905544	3.54376e+06	3.9293e+06	4.14447e+06	61.9817	24.1756	5.45726	11.1358	6.41764	-1.00093	4.40211	0.799857	0.000364738
NASP_MOUSE	Nuclear autoantigenic sperm protein - Mus musculus (Mouse)	15	1	21918152	22683944	52940104	28499928	60558276	28152108	722617088	771364096	821803584	103138024	137189200	315992896	289584832	283170080	303050848	297495520	54.4183	47.6326	6.4249	61.657	2.9792	-1.20164	4.16268	0.623136	0.0427779
RTN4_MOUSE	Reticulon-4 OS=Mus musculus GN=Rtn4 PE=1 SV=2	17	1	39766464	41092024	34042640	33948524	75742176	41145204	560793856	618981696	613930560	77340368	83895776	271310432	196935936	206374000	199214064	211330048	9.78163	44.4398	5.39147	76.393	3.24805	-1.31275	4.14685	0.471645	0.0578888
CRKL_MOUSE	Crk-like protein - Mus musculus (Mouse)	3	1	12397677	23944762	22812822	2.93161e+06	15165875	4.50054e+06	59805840	74688048	84286576	10253033	19010848	23884652	27816004	26995952	27416576	26068606	32.2803	88.374	16.9143	38.9893	2.76797	2.61772	4.1164	0.125486	0.0176423
COPG2_MOUSE	Coatomer subunit gamma-2 OS=Mus musculus GN=Copg2 PE=2 SV=1	11	1	141869488	208879888	167148736	157435520	152078576	132593200	527943200	521501664	449526144	121547784	127089424	123547600	167036864	176706112	174790960	157418080	19.6024	8.87135	8.71276	2.26206	5.19168	1.17143	4.02749	0.321363	0.000764223
FCOR_MOUSE	Foxo1-corepressor OS=Mus musculus GN=Fcor PE=1 SV=1	1	0.88	2.77929e+06	13170498	14816832	10652594	11221482	16431526	11505384	21690304	70674728	13436945	8502478	4059842	13734807	11320668	15149318	14414920	63.6411	24.9439	91.3654	54.125	12.1562	-1.24504	3.99513	0.513253	0.140471
CO1A2_MOUSE	Collagen alpha-2(I) chain OS=Mus musculus GN=Col1a2 PE=2 SV=2	8	1	1263900288	967333312	1104904576	91208216	197624032	89504104	41240592	500415040	76779416	51515240	82244112	21090394	307396448	292584064	368209056	343763872	13.3459	49.1126	123.924	59.2387	10.4793	8.81792	3.99378	0.00876232	0.340243
SART3_MOUSE	Squamous cell carcinoma antigen recognized by T-cells 3 OS=Mus musculus GN=Sart3 PE=2 SV=1	6	1	8394844	9838332	13203109	11691472	11805975	8798740	106683752	103007944	99753728	19974026	26307160	34966680	37502328	45333648	40809060	38711184	23.5455	15.8298	3.36132	27.7903	8.48867	-1.02735	3.80866	0.838376	0.0128275
BAZ1B_MOUSE	Tyrosine-protein kinase BAZ1B OS=Mus musculus GN=Baz1b PE=1 SV=2	9	1	4.00015e+06	4.87898e+06	8865024	7.06663e+06	9518576	6.52512e+06	96530208	174665984	106354024	16046244	31917034	54353148	48311772	49475856	48910172	50863576	43.8321	20.7063	33.8182	56.4337	2.20917	-1.30242	3.69003	0.329878	0.0396492
SRRM2_MOUSE	Serine/arginine repetitive matrix protein 2 - Mus musculus (Mouse)	1	1	17703.5	38682.1	184942	215832	560145	291578	7006288	11087349	7434823	3.48857e+06	1.98736e+06	1799582	2722585	2.30816e+06	2.62622e+06	3.01088e+06	113.255	50.8447	26.3559	38.1707	10.8624	-4.42368	3.50882	0.0974516	0.00946318
CO1A1_MOUSE	Collagen alpha-1(I) chain precursor - Mus musculus (Mouse)	10	1	1806173184	1200736896	1435918464	138129808	333064544	106517232	29128246	606942784	93687064	65154856	121351808	22338032	419406080	423206592	425319488	434033792	20.6098	63.7137	130.159	71.3315	1.45672	7.69039	3.49426	0.0165255	0.512645
IF4G1_MOUSE	Eukaryotic translation initiation factor 4 gamma 1 - Mus musculus (Mouse)	10	1	68329192	85179912	105494400	71750176	79428248	67252752	185993664	278811904	227291424	53461888	68811552	78023296	119912440	114775984	117530328	117595928	21.5551	8.45566	20.1574	18.5842	1.78873	1.18574	3.45536	0.33898	0.00156292
RBP2_MOUSE	E3 SUMO-protein ligase RanBP2 OS=Mus musculus GN=Ranbp2 PE=1 SV=1	7	1	21283278	14073639	30864240	29383446	29812800	16292604	68100816	122439808	78332392	17230048	28977324	31631796	40044288	40024160	43211212	43895548	38.1592	30.5407	32.2187	29.5392	4.90723	-1.13995	3.45421	0.656887	0.00884756
SRC8_MOUSE	Src substrate cortactin - Mus musculus (Mouse)	6	1	13883903	12175375	38490560	10695244	15505848	9343413	59987272	68199176	67421904	6.85763e+06	9219318	40594644	31166686	29844248	32097860	34376740	68.434	27.3372	6.95285	99.6974	5.99001	1.81603	3.45161	0.321083	0.104407
TMCO3_MOUSE	Transmembrane and coiled-coil domain-containing protein 3 OS=Mus musculus GN=Tmco3 PE=2 SV=1	1	0.78	3.20997e+06	17776100	21628472	7.65227e+06	17682256	10886456	10507448	10974328	37099404	10122124	5.93331e+06	965386	11308880	10778131	13469066	10832977	68.3901	42.4006	77.9425	80.7932	10.9545	1.17652	3.44174	0.934435	0.173611
TAF1_MOUSE	Transcription initiation factor TFIID subunit 1 OS=Mus musculus GN=Taf1 PE=2 SV=2	1	0.81	1.9295e+06	10695678	8967884	7742960	5011403	9031422	1680465	4.59949e+06	32624056	3.83201e+06	7.20421e+06	391401	4.53125e+06	3.70406e+06	4.87119e+06	5895785	64.5131	28.2669	131.748	89.4271	19.0978	-1.00893	3.40439	0.739906	0.445265
TGM2_MOUSE	Protein-glutamine gamma-glutamyltransferase 2 OS=Mus musculus GN=Tgm2 PE=1 SV=4	9	1	1139852032	928633280	682662208	92005064	167248384	56440432	15803797	182781008	26599246	27855504	30964082	9034599	200174656	195731328	203317408	191876192	24.9512	53.7631	124.49	52.4619	2.53569	8.71461	3.31865	0.00877093	0.431171
PRPF3_MOUSE	U4/U6 small nuclear ribonucleoprotein Prp3 OS=Mus musculus GN=Prpf3 PE=1 SV=1	2	1	333721	271828	1.42002e+06	789173	1.28216e+06	337438	17539972	23043736	20682944	4.00587e+06	5087821	9413535	6.73854e+06	7758108	9360703	8558848	95.6447	58.8489	13.5202	46.3828	13.8333	-1.18918	3.31042	0.645491	0.0295642
INSRR_MOUSE	Insulin receptor-related protein OS=Mus musculus GN=Insrr PE=2 SV=1	2	0.99	210460320	496800960	1014120960	331417472	248301376	458340800	319580224	277139808	1134014464	292216800	215007744	27123536	351969696	325138720	374619904	391611680	70.988	30.57	83.7099	76.5472	7.98425	1.65827	3.23896	0.538157	0.208904
LBR_MOUSE	Lamin-B receptor OS=Mus musculus GN=Lbr PE=2 SV=2	7	1	75168656	57858776	70997864	70448184	70950672	74011648	196107552	179459664	148851600	56989356	56536248	52498624	88795952	91648120	97340808	97915792	13.2834	2.68614	13.7119	4.46741	4.72496	-1.0558	3.15869	0.529567	0.00254507
WAPL_MOUSE	Wings apart-like protein homolog OS=Mus musculus GN=Wapal PE=1 SV=1	1	0.97	1490636	1.06243e+06	1.0766e+06	2.42087e+06	1.87056e+06	1.0756e+06	7.97354e+06	6592929	6.32133e+06	2.5182e+06	1.68973e+06	2452894	3.30108e+06	3410495	3.02624e+06	2.57652e+06	20.104	37.8049	12.7248	20.7462	12.0736	-1.47866	3.13592	0.281779	0.0037499
PKP1_MOUSE	Plakophilin-1 OS=Mus musculus GN=Pkp1 PE=2 SV=1	1	1	7.24371e+06	36864088	36968076	13713509	18676610	33470276	12957690	7444373	43247836	11719023	6497903	2175618	15560568	16188060	16939988	16704236	63.3904	46.8169	90.8612	70.3015	3.74245	1.23103	3.12123	0.942882	0.207882
E41L3_MOUSE	Band 4.1-like protein 3 OS=Mus musculus GN=Epb41l3 PE=1 SV=1	2	1	16447301	15724505	18364832	17931876	18611582	16483212	19068776	23604150	18818468	8595768	6015271	5282542	15257120	14340560	13814688	13889216	8.09989	6.15024	13.1417	26.2452	4.62939	-1.04927	3.09102	0.451991	0.00622484
COR1B_MOUSE	Coronin-1B - Mus musculus (Mouse)	1	0.98	28367134	42945936	27888212	35727748	19320618	33064828	27159572	32783106	31739790	15814721	10669420	3.66181e+06	23452680	20659790	19225242	22237478	25.8828	29.9791	9.78837	60.7066	8.6156	1.12584	3.04129	0.611669	0.0977778
HA1K_MOUSE	H-2 class I histocompatibility antigen, L-D alpha chain OS=Mus musculus GN=H2-L PE=1 SV=2	1	0.97	4.16528e+06	7770581	8678572	227969	290884	583150	540010	294212	877039	122090	180496	261069	1.87382e+06	1.82967e+06	1.53298e+06	1.53439e+06	34.7408	51.5962	51.2957	37.1415	10.9005	18.7063	3.036	0.00145142	0.0577126
POF1B_MOUSE	Protein POF1B OS=Mus musculus GN=Pof1b PE=2 SV=3	1	1	503529	7206368	9866237	1.55348e+06	5038066	6900490	1431617	964207	8.09393e+06	1.7268e+06	1.47944e+06	255297	2.29305e+06	3365839	3.51801e+06	1.64776e+06	82.3499	60.3512	114.062	68.2876	32.949	1.3027	3.03037	0.904484	0.35037
GSDMA_MOUSE	Gasdermin-A OS=Mus musculus GN=Gsdma PE=2 SV=1	3	1	27275302	65099000	45305812	45086840	46423540	75144256	21490956	33752540	145340864	27423008	34851456	5.63004e+06	38661804	33530014	38560912	38205704	41.2231	30.5679	102.063	67.099	6.66169	-1.21045	2.95392	0.506117	0.28917
SYT5_MOUSE	Synaptotagmin-5 OS=Mus musculus GN=Syt5 PE=1 SV=1	1	0.92	14118256	41071992	21652132	25092430	25727920	59852708	15790194	22956416	50846232	14342284	14402004	2574676	23069410	17706762	18913756	18435512	54.2935	53.91	62.0166	65.2448	12.3409	-1.44026	2.86066	0.424846	0.167541
ZC11A_MOUSE	Zinc finger CCCH domain-containing protein 11A OS=Mus musculus GN=Zc3h11a PE=1 SV=1	1	0.99	3265.76	16367.5	0	107485	385374	90923.5	5.27002e+06	5.34529e+06	2.76694e+06	375748	367647	4.0826e+06	939433	2.15632e+06	2.56441e+06	2.03375e+06	132.362	85.0115	32.8951	133.185	36.0881	-29.7344	2.77295	0.180084	0.16903
KIF27_MOUSE	WD repeat-containing protein 91 OS=Mus musculus GN=Wdr91 PE=1 SV=1	1	0.98	14728966	48542188	37751384	32909610	36571544	68334632	16427929	28061058	126610984	24541612	34016788	3.65475e+06	33278058	27715154	30311166	32128556	51.2897	42.4083	106.142	74.9086	7.85977	-1.36421	2.75022	0.443617	0.348904
EZRI_MOUSE	Ezrin OS=Mus musculus GN=Ezr PE=1 SV=3	1	0.99	6823349	9539769	13085338	11414620	13583169	14694641	30483406	26739562	27686304	20770894	2.07569e+06	8144573	13414058	12048983	14388924	11609401	31.9894	12.6081	6.87784	92.3233	9.89952	-1.34786	2.73979	0.21648	0.173246
ISG15_MOUSE	Ubiquitin-like protein ISG15 OS=Mus musculus GN=Isg15 PE=1 SV=4	2	1	75626176	151504816	74914352	2484266	3509076	1.99794e+06	4.55315e+06	3907356	3649687	1.50396e+06	899021	2.03667e+06	11805804	11431581	10194014	11206646	43.7174	28.9588	11.5296	38.463	6.17835	37.7969	2.72774	0.000419368	0.0396944
DSG1A_MOUSE	Desmoglein-1-alpha OS=Mus musculus GN=Dsg1a PE=2 SV=2	4	1	67418080	252846272	168806896	159959520	135529296	275043936	78283296	80581096	427741216	94251832	101981544	20926804	122036768	124914736	133609080	126472928	56.9544	39.1763	102.846	61.7971	3.88373	-1.16656	2.70126	0.622597	0.319899
SNW1_MOUSE	SNW domain-containing protein 1 OS=Mus musculus GN=Snw1 PE=1 SV=3	3	1	1.21452e+06	931030	2.68822e+06	754052	1.78109e+06	1.25284e+06	19534670	22490510	26919354	5.12313e+06	5.83197e+06	14787357	8714023	8580610	9670976	8955145	58.5497	40.6753	16.1728	62.7759	5.4109	1.27608	2.67824	0.652962	0.0723345
FINC_MOUSE	Fibronectin OS=Mus musculus GN=Fn1 PE=1 SV=3	27	1	1593879936	1403117696	983915008	199107616	261854256	181483728	31042182	211279296	56661572	52815536	37966908	21336248	279251168	271082784	281122752	283489216	23.5145	19.7263	97.841	42.1376	1.9334	6.1965	2.66667	0.000781873	0.336931
DHB5_MOUSE	Estradiol 17 beta-dehydrogenase 5 OS=Mus musculus GN=Akr1c6 PE=1 SV=1	1	0.99	0	2.65491e+06	35513640	683342	1.79086e+06	1.44242e+06	0	946733	7234513	220648	2.69572e+06	166403	1.25876e+06	3.14828e+06	2788430	4.14033e+06	155.484	43.3771	144.189	140.61	42.1902	9.74525	2.65386	0.606533	0.58771
ANXA1_MOUSE	Annexin A1 - Mus musculus (Mouse)	5	1	24103264	38513316	51792880	27134296	251031248	46280996	38654236	5985882	30305652	13661716	9722922	4860784	37357864	33729940	36831000	39005372	36.3134	114.758	67.9387	46.8238	6.00228	-2.83584	2.65338	0.453784	0.314376
AFAD_MOUSE	Afadin OS=Mus musculus GN=Mllt4 PE=1 SV=3	7	1	10475615	14461819	15071520	15595616	11850048	12664574	66969940	86046760	63481240	19979308	19947316	41927208	35413756	35102856	38135424	36049664	18.7168	14.7339	16.832	46.4763	3.7727	-1.00253	2.64493	0.956598	0.0397924
TGM1_MOUSE	Protein-glutamine gamma-glutamyltransferase K OS=Mus musculus GN=Tgm1 PE=1 SV=2	4	1	31392546	66972572	47804444	43393280	57579364	81933232	26132128	27068708	106073720	24728700	27325868	8165692	34645472	38125460	39684752	38901280	36.5489	31.9709	86.4287	51.7791	5.87302	-1.25133	2.64487	0.455062	0.224066
CRTC2_MOUSE	CREB-regulated transcription coactivator 2 OS=Mus musculus GN=Crtc2 PE=1 SV=2	1	0.95	6637405	26076422	3.23073e+06	24083204	7103464	5.92331e+06	2.10795e+06	2724111	4.19314e+06	963936	1.1716e+06	1.31759e+06	6.6796e+06	6.32252e+06	4923863	2742382	102.865	82.143	35.6093	15.4401	34.5499	-1.03242	2.61363	0.806991	0.0281725
FBX50_MOUSE	F-box only protein 50 OS=Mus musculus GN=Nccrp1 PE=1 SV=2	2	1	3.90749e+06	18540846	16014695	11785747	12221619	31617264	6.97146e+06	7379717	37631120	7654284	9726246	2545039	9359843	7715145	9970053	12486660	61.0091	61.0845	101.485	55.6487	20.0335	-1.44618	2.60882	0.491006	0.328966
ZEB1_MOUSE	Zinc finger E-box-binding homeobox 1 OS=Mus musculus GN=Zeb1 PE=2 SV=1	1	0.96	713640	3.41801e+06	599817	311979	234492	3.51969e+06	3822409	3.70996e+06	3423268	1.94803e+06	766490	1.50708e+06	1.30849e+06	1.5477e+06	1.73451e+06	1.4321e+06	101.147	138.318	5.63577	42.4295	12.0299	1.16362	2.59514	0.606102	0.0646279
CO3A1_MOUSE	Collagen alpha-1(III) chain OS=Mus musculus GN=Col3a1 PE=2 SV=4	2	1	63865972	41387004	46271936	4289325	9314256	4336727	3599273	19674832	3983661	2494331	4.78985e+06	3.23418e+06	13383993	15206478	15671789	15622272	23.4083	48.2861	100.95	33.4179	7.20367	8.44606	2.59144	0.00493364	0.353127
K1107_MOUSE	Uncharacterized protein KIAA1107 OS=Mus musculus GN=Kiaa1107 PE=2 SV=4	1	0.86	101713624	45447388	28390570	5651353	12091404	26984766	1696871	1.63228e+06	2739223	958540	1.13376e+06	254283	12378579	13042182	16500051	14926304	65.5688	73.3929	30.7144	59.5126	13.1484	3.92491	2.58604	0.0743367	0.133089
PRUNE_MOUSE	Protein prune homolog OS=Mus musculus GN=Prune PE=2 SV=1	1	0.96	838197	2.21654e+06	2.38045e+06	1.43959e+06	2.40801e+06	727339	13896383	12084373	10390968	2677641	3.49935e+06	8005553	6.69299e+06	4.29332e+06	5.0528e+06	7401892	46.7551	55.3177	14.4594	60.6754	24.4864	1.18803	2.56454	0.718083	0.0781117
LCHN_MOUSE	Protein LCHN OS=Mus musculus GN=Lchn PE=2 SV=1	1	0.9	5969714	925322	2.90006e+06	4527360	1.11005e+06	6346964	1582718	1.89829e+06	6.38861e+06	1348111	2.37742e+06	173680	2.78599e+06	568573	1.75731e+06	2.74604e+06	77.8529	66.5558	81.712	84.8376	53.2038	-1.22351	2.53118	0.778025	0.281323
ZMYM4_MOUSE	Zinc finger MYM-type protein 4 OS=Mus musculus GN=Zmym4 PE=1 SV=1	1	1	367000	214377	699623	1.32716e+06	1.34263e+06	1.23637e+06	11702563	12975246	10369208	3.64233e+06	5131713	5.13419e+06	5.34392e+06	5605316	4.83477e+06	5.91267e+06	58.1089	4.40916	11.1548	18.5634	8.41674	-3.0493	2.51988	0.0685499	0.00481985
PGBM_MOUSE	Basement membrane-specific heparan sulfate proteoglycan core protein OS=Mus musculus GN=Hspg2 PE=1 SV=1	7	1	94957400	100131272	95529728	27993986	29750572	31710556	4.95375e+06	14648721	7209863	3.68812e+06	4.71803e+06	2.3166e+06	23970050	25027310	24726448	25410470	2.92796	6.23512	56.7625	33.7066	2.46262	3.24876	2.50051	0.000128395	0.098524
DESP_MOUSE	Desmoplakin OS=Mus musculus GN=Dsp PE=3 SV=1	47	1	552129024	2691779328	2333208320	1152278784	1202689408	2910768896	685909824	847127616	3879838720	1007170496	1060599808	127511352	1158614912	1134559232	1212697472	1241668736	61.6409	57.0308	99.7224	71.6049	4.12895	1.05913	2.46569	0.936794	0.353688
MBB1A_MOUSE	Myb-binding protein 1A OS=Mus musculus GN=Mybbp1a PE=1 SV=2	10	1	76587320	56309732	78585856	52590188	59310096	40911976	177837328	206981040	141859088	56725780	74622368	83978736	85082920	85440896	84833544	85852568	17.4834	18.2768	18.581	19.293	0.519821	1.38394	2.44594	0.100584	0.00502929
WNK1_MOUSE	Serine/threonine-protein kinase WNK1 OS=Mus musculus GN=Wnk1 PE=1 SV=2	1	0.93	36455312	94877648	61783336	74658600	70139344	154885696	33889940	36147044	143931312	34994580	39406868	13311720	54127148	48261212	60708392	62889756	45.5121	47.7276	88.178	47.7727	11.7431	-1.55183	2.43941	0.302654	0.271933
P66B_MOUSE	Transcriptional repressor p66-beta OS=Mus musculus GN=Gatad2b PE=1 SV=1	2	1	1.10248e+06	1188622	913042	1.01231e+06	1.61025e+06	602615	23720136	22288676	16677618	9651315	5369239	10727602	8058819	6064990	6557017	8453909	13.1997	47.1359	17.8136	33.0258	15.8206	-1.00656	2.4346	0.841619	0.0323857
SMCA5_MOUSE	SWI/SNF-related matrix-associated actin-dependent regulator of chromatin subfamily A member 5 OS=Mus musculus GN=Smarca5 PE=1 SV=1	21	1	56030252	77422360	92970488	84867208	101816112	83761944	463029408	557637440	391821632	151578128	201565120	227959040	219523584	211391552	215584640	207244400	24.5739	11.2255	17.6673	20.0273	2.48202	-1.19442	2.43071	0.320932	0.00528285
CASA1_BOVIN	Alpha-S1-casein OS=Bos taurus GN=CSN1S1 PE=1 SV=2	3	1	84451072	120120208	231904096	94078224	65427808	150825376	32804024	46113980	154930144	30986760	52885300	12364845	48393268	47641072	44196560	36652164	52.8766	42.0154	85.9515	63.2261	12.1353	1.40648	2.42992	0.464607	0.268212
DAPLE_MOUSE	Protein Daple OS=Mus musculus GN=Ccdc88c PE=1 SV=1	2	1	2730383104	12232203264	5633237504	5685419008	5894305792	10760076288	3058629632	5451122176	20849426432	4940307456	6640964096	578240064	5722076160	4882126336	5093132800	5577388544	70.9258	38.5606	98.66	77.1546	7.45069	-1.08468	2.4145	0.683333	0.372672
IAH1_MOUSE	Isoamyl acetate-hydrolyzing esterase 1 homolog OS=Mus musculus GN=Iah1 PE=2 SV=1	1	0.89	11229413	59610592	18188674	20247282	14960394	47982112	15136960	12590369	66179996	19613538	17119160	2287685	18047536	18489074	22125958	22623934	88.1393	63.9634	96.5793	72.0118	11.7436	1.07019	2.40662	0.927659	0.348549
KDM3B_MOUSE	Lysine-specific demethylase 3B OS=Mus musculus GN=Kdm3b PE=1 SV=2	2	1	1.01515e+06	2.66291e+06	2.03455e+06	2.59567e+06	2.18432e+06	1.40104e+06	18732622	16378631	13311288	7197835	5537977	7567762	4.70678e+06	4.89303e+06	6.62949e+06	4317721	43.6705	29.4556	16.8422	15.9733	19.9272	-1.082	2.38493	0.740498	0.00332968
NEST_MOUSE	Nestin OS=Mus musculus GN=Nes PE=1 SV=1	41	1	6521573376	23095291904	13834004480	13346077696	11250058240	21428758528	8622493696	12023308288	37787443200	11710779392	10912926720	1971886208	12286030848	12484845568	13051201536	12696136704	57.3471	35.0339	81.8759	65.9529	2.5907	-1.05924	2.37576	0.74984	0.285194
FIBB_MOUSE	Fibrinogen beta chain OS=Mus musculus GN=Fgb PE=2 SV=1	3	1	110479752	89799880	68328488	51212848	49129536	63012976	41028704	30434810	54792464	24201662	22790138	6184879	41395316	37769004	43550592	41821288	23.5401	13.7498	29.02	56.5252	5.90569	1.64432	2.37427	0.0528666	0.141828
RANB3_MOUSE	Ran-binding protein 3 OS=Mus musculus GN=Ranbp3 PE=1 SV=2	6	1	2.30311e+06	2252666	6705348	9471671	6.41319e+06	2739670	31779904	32752740	27839364	6.39168e+06	7850126	24860460	15433400	12703122	15860307	15104071	68.1012	54.2942	8.44989	78.777	9.58136	-1.65388	2.36232	0.367094	0.129373
PLAK_MOUSE	Junction plakoglobin OS=Mus musculus GN=Jup PE=2 SV=3	19	1	433769280	1867568768	1416436096	802084800	862790656	1962883968	555024320	524798080	2025068288	586419328	630928512	102992160	760620608	768789824	793518976	798864704	59.1593	54.0308	82.8618	66.5289	2.3846	1.02481	2.35158	0.921686	0.289045
POSTN_MOUSE	Periostin OS=Mus musculus GN=Postn PE=1 SV=2	8	1	318557536	208543168	235357376	45300808	98090160	29399822	4.32179e+06	50310312	6.71485e+06	7337447	12026633	6737241	51065040	56877648	54296648	55256168	22.5711	62.4306	126.6	33.2875	4.50511	4.41261	2.35034	0.0337545	0.733591
DPYL4_MOUSE	Dihydropyrimidinase-related protein 4 OS=Mus musculus GN=Dpysl4 PE=1 SV=1	7	1	18706096	28999378	24361904	23502016	20432338	17653126	240843344	220505616	213992832	97222664	73028640	117272848	91204720	86870208	88238008	93207368	21.4592	14.2512	6.22169	23.1157	3.18477	1.17016	2.34882	0.393442	0.0188431
CHD4_MOUSE	Chromodomain-helicase-DNA-binding protein 4 - Mus musculus (Mouse)	9	1	16296520	24610362	26174592	21105602	25401696	18953188	87944168	158078688	101190912	27779898	44285360	75847736	61825612	60214948	57773560	59469756	23.7449	15.0462	32.1948	49.5368	2.812	1.02476	2.34742	0.953286	0.0688122
NISCH_MOUSE	Nischarin OS=Mus musculus GN=Nisch PE=1 SV=2	2	1	15829181	89221000	62369616	46634984	38792612	76964672	25633574	39611120	196857728	36551696	68857488	7.04447e+06	46979984	35442176	50085904	47416820	66.5396	37.2427	108.826	82.4795	14.4635	1.03096	2.33076	0.807231	0.42991
EXT1_MOUSE	Exostosin-1 OS=Mus musculus GN=Ext1 PE=1 SV=1	1	0.82	432572960	406674912	196272544	272168672	83396504	465326304	265194608	76892360	143521424	108692960	76730120	23425058	124709424	161807312	200813168	209042896	37.5465	69.7909	58.9874	61.8777	22.3087	1.26146	2.32517	0.537712	0.203137
GREB1_MOUSE	Protein GREB1 OS=Mus musculus GN=Greb1 PE=2 SV=1	1	0.9	10609333	4462590	16940332	6.68382e+06	4402724	15467183	21681942	354253	5.68987e+06	5791257	5.30238e+06	877297	1937158	6.48207e+06	9010790	9910893	58.4691	66.0019	120.089	67.8395	52.2799	1.20557	2.31611	0.743236	0.913098
FABP5_MOUSE	Fatty acid-binding protein, epidermal OS=Mus musculus GN=Fabp5 PE=1 SV=3	2	1	42564760	85891600	68476048	57037612	73764240	178837408	37116836	51080960	265891184	88743728	51405188	12867354	52650360	52277312	55491396	53051804	33.2121	63.969	108.652	74.3838	2.71827	-1.57231	2.31406	0.42502	0.440812
TGM3_MOUSE	Protein-glutamine gamma-glutamyltransferase E OS=Mus musculus GN=Tgm3 PE=2 SV=1	1	1	23317244	64970764	42801548	41331092	54047620	84018752	26040472	28847734	93841984	24825210	34537508	4953124	35137184	32738672	39649992	39296088	47.6953	36.6516	77.3761	70.341	9.11436	-1.36851	2.3125	0.389751	0.275667
VTDB_MOUSE	Vitamin D-binding protein OS=Mus musculus GN=Gc PE=1 SV=2	1	1	14929644	18085262	6.48757e+06	14119208	16437851	29712038	8416805	8196848	19918542	7913213	5465628	2.573e+06	12044092	9256651	10620888	10169360	45.5386	41.8794	55.0604	50.2737	11.0445	-1.5257	2.29015	0.310317	0.131247
EF1D_MOUSE	Elongation factor 1-delta OS=Mus musculus GN=Eef1d PE=1 SV=3	1	1	558203	3053125	3.8824e+06	2.34284e+06	1.45373e+06	606833	18130388	15850884	15851830	11208549	3233870	7.33084e+06	8.05322e+06	6.49139e+06	4846548	7739472	69.268	59.1422	7.92124	54.946	21.4722	1.7018	2.28873	0.62652	0.119711
HELB_MOUSE	DNA helicase B OS=Mus musculus GN=Helb PE=1 SV=1	1	0.97	10537068	18810448	11224504	13771473	15676711	26103292	4990006	5878413	26305668	7.96338e+06	7.4277e+06	935162	9322647	10214200	9568128	12548622	33.9476	35.8505	97.3124	71.8895	14.1386	-1.36921	2.27695	0.312129	0.378379
TKTL1_MOUSE	Transketolase-like protein 1 OS=Mus musculus GN=Tktl1 PE=2 SV=1	1	0.99	10308533	4338573	3.23779e+06	852923	2.08078e+06	983703	3762379	7759203	3.75859e+06	1423481	3.22119e+06	2.07138e+06	3.18935e+06	3242879	3.74153e+06	3.48172e+06	63.8172	51.6409	45.3267	40.6693	7.40288	4.5655	2.27517	0.0317772	0.0731304
PP1RA_MOUSE	Serine/threonine-protein phosphatase 1 regulatory subunit 10 OS=Mus musculus GN=Ppp1r10 PE=1 SV=1	1	1	20866.4	4050.16	42795.8	33569.2	262689	4124.55	6245391	5602094	4.87679e+06	824301	1.85491e+06	4686221	354965	426310	328215	111042	86.0801	141.37	12.2824	81.4496	44.5238	-4.43616	2.27064	0.615452	0.167562
TPM4_MOUSE	Tropomyosin alpha-4 chain OS=Mus musculus GN=Tpm4 PE=2 SV=3	1	0.94	2645158	2.89839e+06	4565217	5.25193e+06	3135779	4.23189e+06	3.23531e+06	571352	1.26808e+06	996736	643099	609599	1.52993e+06	2.39302e+06	3.34136e+06	2.55133e+06	30.958	25.1585	81.6723	28.607	30.2632	-1.24838	2.25601	0.366898	0.356497
HPT_MOUSE	Haptoglobin OS=Mus musculus GN=Hp PE=1 SV=1	1	1	12538075	10113278	14619932	10607651	11208409	21784834	7.66233e+06	9495216	24055108	5913133	7225545	5.20278e+06	10038347	11645161	11033624	10641973	18.1547	43.2576	65.3838	16.785	6.2288	-1.16983	2.24697	0.693023	0.182708
LYZ1_MOUSE	Lysozyme C-1 OS=Mus musculus GN=Lyz1 PE=1 SV=1	1	1	1.83937e+06	11667278	5201713	6799847	99733248	36982476	2126621	6.42891e+06	40882248	8447984	12437051	1.14919e+06	14975102	15203535	11070188	9080330	80.0969	99.1006	128.906	77.9364	23.9077	-7.6712	2.24368	0.139403	0.676511
ADDG_MOUSE	Gamma-adducin OS=Mus musculus GN=Add3 PE=1 SV=1	1	1	6677137	4684904	8144392	10200610	6684510	11787354	6.29255e+06	4553611	4468839	2.72359e+06	1.78764e+06	2.35036e+06	3.02878e+06	4.92671e+06	5557650	4010916	26.7046	27.3242	20.163	20.6	25.1697	-1.4699	2.23199	0.178357	0.00857417
ZFR_MOUSE	Zinc finger RNA-binding protein OS=Mus musculus GN=Zfr PE=1 SV=2	3	1	377039	1289386	1.46442e+06	1.69822e+06	2.88452e+06	1.5403e+06	22560684	26439308	21611270	7341030	10158892	14240768	11840580	10059678	13504308	11374045	55.9467	35.9993	10.8672	32.7886	12.1652	-1.95571	2.22463	0.202977	0.0386756
ALG11_MOUSE	GDP-Man:Man(3)GlcNAc(2)-PP-Dol alpha-1,2-mannosyltransferase OS=Mus musculus GN=Alg11 PE=2 SV=1	1	0.97	201585360	664412224	628889536	195568784	323264800	581437504	218344640	267543872	830636160	325640224	239564384	27696410	324250432	284150400	342218880	344783904	51.6906	53.5986	77.5211	77.5849	8.6457	1.35865	2.22048	0.611209	0.321872
LEG3_MOUSE	Galectin-3 OS=Mus musculus GN=Lgals3 PE=1 SV=3	1	1	1.27583e+06	2.01067e+06	17688160	1231370	496632	3.35443e+06	368201	566324	4.74601e+06	1.07084e+06	1.1969e+06	315993	1.52819e+06	1.7371e+06	1182635	1.70012e+06	132.6	87.5982	130.568	55.3141	16.4722	4.12689	2.19858	0.359509	0.761487
ROBO4_MOUSE	Roundabout homolog 4 OS=Mus musculus GN=Robo4 PE=1 SV=2	1	0.92	109755920	184307488	57429080	112386608	138251024	283771680	75998408	102034592	191037280	65753872	63662636	40615432	59142764	48589996	44569320	34547376	54.4218	51.8661	49.0339	24.6117	21.7832	-1.5204	2.17059	0.370027	0.0995135
MAP4_MOUSE	Microtubule-associated protein 4 OS=Mus musculus GN=Map4 PE=1 SV=3	7	1	23090074	20075528	45565484	26728086	40491220	28931428	77553152	98551368	91434416	22611050	28996546	72423056	61773416	59951732	62408548	63598460	47.0913	23.0658	11.9749	65.5588	2.45773	-1.08362	2.15704	0.675301	0.12181
NFIA_MOUSE	Nuclear factor 1 A-type OS=Mus musculus GN=Nfia PE=1 SV=1	2	1	4036830	9107670	3.25731e+06	13769810	5.7834e+06	9456248	48588816	55044864	45810144	18145998	23103006	28861504	26229224	26090648	27452776	29091716	58.1036	41.3398	9.5109	22.947	5.11529	-1.76867	2.13155	0.204821	0.0177179
ADNP_MOUSE	Activity-dependent neuroprotector homeobox protein OS=Mus musculus GN=Adnp PE=2 SV=1	9	1	9109387	20691528	14033729	21938746	18762848	22982510	106834312	116787608	99419288	46695136	52950836	52071824	48423128	46996292	58835408	56337048	39.7812	10.3532	8.09341	6.69655	11.0582	-1.45283	2.12922	0.209804	0.000286111
MYO5A_MOUSE	Myosin-Va OS=Mus musculus GN=Myo5a PE=1 SV=1	2	1	19914724	12088278	9148412	1.67407e+06	6.94457e+06	2.48229e+06	11346717	20584144	8.18276e+06	5514918	6.6719e+06	6696284	13494514	6160216	9955110	11531918	40.5691	76.7105	48.1916	10.726	30.2172	3.70702	2.12431	0.0560563	0.120372
CHAP1_MOUSE	Chromosome alignment-maintaining phosphoprotein 1 OS=Mus musculus GN=Champ1 PE=1 SV=1	3	1	1.01448e+06	2632231	586972	173861	1.32896e+06	475261	6.07472e+06	13789418	8667898	1.00933e+06	2.74676e+06	9761925	4.18432e+06	2.9671e+06	4.13438e+06	3667996	76.4448	90.8686	41.2777	102.839	15.0961	2.14029	2.11067	0.298088	0.231292
ARI1A_MOUSE	AT-rich interactive domain-containing protein 1A OS=Mus musculus GN=Arid1a PE=1 SV=1	1	1	893128	915774	1.90491e+06	1.26996e+06	2.2449e+06	540322	25313440	22035978	19464114	9671026	10966624	11091446	10081390	13114276	10384730	13290877	46.6686	63.2692	13.1639	7.43665	14.6822	-1.09192	2.10575	0.994189	0.00270078
PAPOA_MOUSE	Poly(A) polymerase beta OS=Mus musculus GN=Papolb PE=1 SV=2	2	1	2.13693e+06	15183842	4762435	12110327	4288187	3.12796e+06	19303508	26127694	23206180	10767035	9193568	12684948	10241900	10657021	11134659	10434235	93.7463	75.0612	14.9649	16.0682	3.6222	1.13094	2.1025	0.982297	0.00440123
APOA2_MOUSE	Apolipoprotein A-II OS=Mus musculus GN=Apoa2 PE=1 SV=1	1	0.99	17611928	22283856	8065436	14100726	8831150	18070882	13900742	9881653	25018200	9528775	8451049	5236901	11535262	11605870	11677087	12868484	45.3312	33.9129	48.2009	28.8516	5.31683	1.16971	2.10196	0.776963	0.109026
SEPT9_MOUSE	Septin-9 OS=Mus musculus GN=Sept9 PE=1 SV=1	6	1	132590656	269651200	266873120	200253744	225644672	285189824	144597952	173804720	259305728	99424632	79574200	95877400	172358944	159492976	173484192	173309984	35.125	18.3933	30.9559	11.5539	4.00624	-1.06273	2.1017	0.724707	0.0388422
BSN_MOUSE	Protein bassoon OS=Mus musculus GN=Bsn PE=1 SV=3	1	1	825414848	1094400896	666818496	986887680	551407552	2057831808	1099712384	712172160	1220839680	921436864	403583040	118073696	849568704	633594880	901085120	879710976	25.0696	64.672	26.284	84.6604	15.1251	-1.39027	2.10154	0.65219	0.222522
TPPC4_MOUSE	Trafficking protein particle complex subunit 4 OS=Mus musculus GN=Trappc4 PE=1 SV=1	1	0.81	11998001	15890313	4.7742e+06	9742365	10087820	16644125	3.41096e+06	16494850	19933392	9498729	6.61723e+06	2.8462e+06	11637450	10217001	9606607	10964129	51.8085	31.9856	65.6476	52.7813	8.33091	-1.1167	2.10098	0.661889	0.417334
MSH4_MOUSE	MutS protein homolog 4 OS=Mus musculus GN=Msh4 PE=2 SV=1	1	0.8	38348926976	2759646976	24819265536	3513894144	11278855168	18179821568	12442169344	24820379648	100405264384	29922652160	20042084352	15859105792	33261932544	32778412032	32954920960	33175754752	81.7448	66.7573	103.763	32.9132	0.661479	1.99948	2.09146	0.678212	0.593188
CATA_MOUSE	Catalase OS=Mus musculus GN=Cat PE=1 SV=3	1	1	6102095	15403412	9332471	13677840	10602270	20915520	5832297	6502354	26073396	7840750	8851956	1.70102e+06	7899179	8336942	10414124	9710956	45.9407	35.1455	89.8066	63.117	12.898	-1.46558	2.08811	0.287426	0.379536
SR140_MOUSE	U2-associated protein SR140 OS=Mus musculus GN=Sr140 PE=2 SV=2	1	0.95	1.12959e+06	718713	1.39483e+06	911112	1565505	1.35013e+06	9209508	9226381	7.92526e+06	3104809	3885944	5648925	5.09607e+06	4.99218e+06	4918568	5661390	31.5124	26.1453	8.4941	30.9324	6.53191	-1.17995	2.08559	0.525045	0.0397575
E2F4_MOUSE	Transcription factor E2F4 OS=Mus musculus GN=E2f4 PE=2 SV=1	1	0.9	12024766	19898470	8534801	14127146	9615602	15332729	25313428	9281659	20895196	16845298	8411509	1.46173e+06	12106364	10703757	10809721	12454836	43.1636	23.1372	44.768	86.4984	7.74637	1.03538	2.07685	0.982949	0.28311
CHD7_MOUSE	Chromodomain-helicase-DNA-binding protein 7 OS=Mus musculus GN=Chd7 PE=2 SV=1	1	0.85	30452622	5.33459e+06	21918912	25805178	31941020	14926222	31871782	510262	20832866	2.58071e+06	19777698	3.30534e+06	9397575	11183690	5.44304e+06	3.06332e+06	66.3997	35.5715	89.6823	113.696	50.7614	-1.25935	2.07354	0.533048	0.884055
RM14_MOUSE	39S ribosomal protein L14, mitochondrial OS=Mus musculus GN=Mrpl14 PE=1 SV=1	1	0.99	882637	1522872	811038	153648	1713395	1.52453e+06	11881659	11509294	9546447	3.96993e+06	6593553	5.38563e+06	5.45085e+06	4.41342e+06	5880454	5975760	36.556	75.2973	11.4274	24.7007	13.1714	-1.05441	2.06516	0.716652	0.0225077
BCAT1_MOUSE	Branched-chain-amino-acid aminotransferase, cytosolic OS=Mus musculus GN=Bcat1 PE=2 SV=2	1	1	693368	2.33395e+06	778274	0	418583	1.81552e+06	1347811	858478	6.43036e+06	1.15993e+06	1.34908e+06	1.68962e+06	1.26178e+06	1083856	1.11711e+06	841686	72.8131	127.659	107.173	19.1796	16.1998	1.70341	2.05702	0.406697	0.630877
ASAP2_MOUSE	Arf-GAP with SH3 domain, ANK repeat and PH domain-containing protein 2 OS=Mus musculus GN=Asap2 PE=1 SV=3	1	1	13279327232	39999717376	20555614208	23872464896	24277678080	43776864256	11105421312	14833029120	33570156544	14264233984	12582614016	2199200512	17711630336	19091789824	17531879424	18085632000	56.129	37.1272	60.6926	67.4924	3.8496	-1.24504	2.04877	0.505447	0.288313
ACINU_MOUSE	Apoptotic chromatin condensation inducer in the nucleus OS=Mus musculus GN=Acin1 PE=1 SV=2	5	1	1.96878e+06	2.29035e+06	6.59501e+06	5.56434e+06	6252322	4.32404e+06	36780944	55051424	41443956	11893851	11935398	41325372	22553270	19693484	22806082	22846282	71.3959	18.1634	21.3687	78.1847	6.94607	-1.48705	2.04554	0.288976	0.157784
WIZ_MOUSE	Protein Wiz OS=Mus musculus GN=Wiz PE=1 SV=2	2	1	304788	231240	386277	571212	386440	71342.7	14252146	14598064	8936330	2.65705e+06	4.55851e+06	11399445	5.74787e+06	5.85021e+06	6.17865e+06	5.12631e+06	25.2255	73.6885	25.1968	74.0997	7.68208	-1.11568	2.0299	0.804549	0.168183
FLOT2_MOUSE	Flotillin-2 OS=Mus musculus GN=Flot2 PE=1 SV=2	1	0.9	8517960	4.21605e+06	3.60977e+06	9922305	7083822	5.82576e+06	6.07204e+06	4689455	9552777	2.53464e+06	5480762	2.00056e+06	7526189	5.25249e+06	6235787	4.42563e+06	49.1188	27.5728	37.0078	56.1376	22.7755	-1.39698	2.02819	0.293762	0.117236
ATX2L_MOUSE	Ataxin-2-like protein OS=Mus musculus GN=Atxn2l PE=1 SV=1	3	1	3.50904e+06	6124491	8210945	4965026	5.94024e+06	6.77417e+06	23994906	26246508	23944238	6.78689e+06	9120869	20746534	15418729	15639397	18312126	17244774	39.6073	15.3651	5.31707	61.1999	8.24316	1.00934	2.02393	0.887589	0.132252
NID1_MOUSE	Nidogen-1 OS=Mus musculus GN=Nid1 PE=1 SV=1	1	0.99	4.05605e+06	1946562	3478565	3.94195e+06	2468603	2.15255e+06	313239	262166	541000	116536	251467	183850	1.61018e+06	576663	1.05189e+06	936350	34.4939	33.4589	39.8925	36.6758	41.0449	1.10721	2.02301	0.770872	0.0873227
EHMT1_MOUSE	Histone-lysine N-methyltransferase EHMT1 OS=Mus musculus GN=Ehmt1 PE=1 SV=2	1	1	79915.6	0	653892	183702	496980	281871	6.30523e+06	8858640	5.08015e+06	1.41649e+06	3.41987e+06	5191041	3794770	4.01145e+06	3.30456e+06	3732831	145.829	49.9407	28.568	56.4992	7.97817	-1.31172	2.01887	0.403607	0.157584
NAMPT_MOUSE	Nicotinamide phosphoribosyltransferase OS=Mus musculus GN=Nampt PE=1 SV=1	3	1	261214992	537605248	197542256	472547040	206034112	488324224	208447056	320887136	528892800	269897024	198227152	58487772	257160544	262159248	259645472	283676032	54.432	40.7802	46.0905	61.2494	4.58578	-1.17117	2.0095	0.684566	0.225071
GPR98_MOUSE	G-protein coupled receptor 98 OS=Mus musculus GN=Gpr98 PE=2 SV=1	1	1	220723040	765444928	413328416	499491552	495040512	942454336	237804320	305379616	626259520	268307040	245634816	69166496	314152736	330842048	290779616	288754432	59.2126	39.8102	53.2397	56.089	6.56732	-1.38406	2.00553	0.401874	0.2285
PSA4_MOUSE	Proteasome subunit alpha type-4 - Mus musculus (Mouse)	1	0.98	5213549	17012752	7.16246e+06	19888476	11218817	16315764	10199933	12374795	36623224	16895170	9842666	2963627	14932185	11498635	13870048	12148852	64.5674	27.5632	74.3338	70.3597	11.9925	-1.61365	1.9931	0.237949	0.318863
MYH14_MOUSE	Myosin-14 OS=Mus musculus GN=Myh14 PE=2 SV=1	1	0.87	11898819	3974579	4214396	1402746	2.56118e+06	1.95368e+06	763011	589813	1342615	734210	390836	229419	1567143	1570156	2.28086e+06	2.03692e+06	67.3159	29.3758	43.8809	57.1007	19.0492	3.39458	1.99004	0.0696492	0.156444
DMRTD_MOUSE	Doublesex- and mab-3-related transcription factor C2 OS=Mus musculus GN=Dmrtc2 PE=2 SV=1	1	0.77	524079	1.80677e+06	7.60001e+06	1078596	1.03039e+06	1.18636e+06	692670	717880	3.42942e+06	849717	1.01855e+06	584114	1.19893e+06	1278548	1479072	1666733	113.886	7.26999	97.4905	26.7913	14.9459	3.01361	1.97358	0.540416	0.528445
TAOK2_MOUSE	Serine/threonine-protein kinase TAO2 OS=Mus musculus GN=Taok2 PE=1 SV=3	1	0.91	229256736	264591456	330193664	536417760	289410144	416331936	347206592	129896712	329613056	162054000	201917728	44831188	266078608	244910000	236435648	249584416	18.6468	29.8318	44.8879	59.9235	5.00218	-1.5074	1.97336	0.150182	0.254335
SMHD1_MOUSE	Structural maintenance of chromosomes flexible hinge domain-containing protein 1 OS=Mus musculus GN=Smchd1 PE=2 SV=2	6	1	18082538	11523887	26927740	20956904	20484830	18352274	51085924	87097456	47225216	23860912	34041188	36213236	26530234	27430018	27703412	27890498	41.0203	6.96255	35.5819	21.0209	2.20033	-1.05766	1.97001	0.691559	0.0553827
ITCH_MOUSE	E3 ubiquitin-protein ligase Itchy OS=Mus musculus GN=Itch PE=1 SV=2	1	0.91	5184733	30357626	21573882	12521235	14105837	40619252	6358112	26207196	126627608	36876300	43512408	908603	22944684	22704704	23841292	24018976	67.1079	70.4196	121.506	84.5897	2.77945	-1.17736	1.95816	0.72622	0.595566
SYF1_MOUSE	Pre-mRNA-splicing factor SYF1 OS=Mus musculus GN=Xab2 PE=2 SV=1	1	0.99	1.99154e+06	2.01282e+06	2802481	2.66926e+06	2.40015e+06	2.49469e+06	11208083	10033835	8061423	5641424	5583050	3.77544e+06	5092544	4.58061e+06	5567059	5.98667e+06	20.3695	5.41457	16.2792	21.2177	11.4273	-1.11125	1.95357	0.406564	0.0172768
CMYA5_MOUSE	Cardiomyopathy-associated protein 5 OS=Mus musculus GN=Cmya5 PE=1 SV=2	1	0.96	74860968	105970928	47584112	76156160	69215624	124922896	42887464	51771376	134859232	50327824	51055732	16149794	60639076	54968872	62288008	61941584	38.37	33.6944	66.3088	50.9119	5.67368	-1.18334	1.95279	0.565787	0.274889
PHB2_MOUSE	Prohibitin-2 - Mus musculus (Mouse)	3	1	43928028	140402544	100054288	77764800	72580848	155029088	40800640	64861388	188171552	72642656	67671208	10610197	74466800	70996152	74926464	55139404	51.1122	45.3651	80.7187	68.5161	13.5425	-1.07381	1.9469	0.797624	0.392212
BIRC6_MOUSE	Baculoviral IAP repeat-containing protein 6 OS=Mus musculus GN=Birc6 PE=1 SV=2	1	0.88	4168524	4691960	6059717	4.11655e+06	4669140	3.05418e+06	6.43486e+06	8583474	4.05835e+06	2.06863e+06	3.94022e+06	3.8305e+06	3.94567e+06	3.73011e+06	3559394	2.72643e+06	19.6345	20.7971	35.5961	32.0242	15.2782	1.26017	1.93881	0.235567	0.0960286
KTN1_MOUSE	Kinectin OS=Mus musculus GN=Ktn1 PE=1 SV=1	14	1	172883728	123308704	143149008	168311744	161706400	195164048	141791616	189660832	111754896	78288096	88133568	62258288	101198376	106409656	117123208	118312000	17.0379	10.1225	26.5959	17.1334	7.51541	-1.19539	1.93811	0.195026	0.0304238
CDHR3_MOUSE	Cadherin-related family member 3 OS=Mus musculus GN=Cdhr3 PE=2 SV=2	1	0.88	15944854	20485852	15804901	17322458	10045765	18291542	21281028	6677916	14552947	12840969	6.48142e+06	2.69489e+06	10131186	11012350	15984939	14319923	15.2945	29.613	51.5789	69.8605	21.4133	1.14402	1.93084	0.501852	0.265852
S30BP_MOUSE	SAP30-binding protein OS=Mus musculus GN=Sap30bp PE=2 SV=2	1	0.93	63653980	76760192	39484684	97064552	53116180	77124504	73781448	40227844	64005084	51826188	32127370	8597098	33311076	33567104	26337808	25474554	31.5334	29.0432	29.0821	70.1545	14.7093	-1.26352	1.92343	0.414507	0.245201
RL39_MOUSE	60S ribosomal protein L39 OS=Mus musculus GN=Rpl39 PE=2 SV=2	1	1	114381576	81035120	42528484	177959744	48052868	173391920	30207200	33846164	67548432	23820532	33530566	11189377	65386448	53722004	48190512	45877900	45.3349	55.3713	46.9349	49.0325	16.3383	-1.67856	1.92006	0.450274	0.176416
MTA1_MOUSE	Metastasis-associated protein MTA1 OS=Mus musculus GN=Mta1 PE=1 SV=1	6	1	10327236	14639932	29314460	19993068	22435422	14800356	124839728	124527216	101100040	58140532	61827556	63860832	66071660	62342524	62550556	64922724	55.0114	20.4402	11.656	4.7322	2.85228	-1.05429	1.90648	0.714608	0.00566056
SF3B1_MOUSE	Splicing factor 3B subunit 1 OS=Mus musculus GN=Sf3b1 PE=1 SV=1	14	1	90272024	73879224	86611776	118930328	102309824	107904328	330633440	358692896	270945088	167540400	183040816	153906224	176123936	168412624	173050912	166192736	10.2942	7.70805	14.0004	8.66855	2.62164	-1.31257	1.90346	0.0259718	0.00540977
CO4A1_MOUSE	Collagen alpha-1(IV) chain OS=Mus musculus GN=Col4a1 PE=1 SV=4	1	0.86	60754408	31214966	31451344	2.40622e+06	6564300	4442552	6416824	11342115	1.53888e+06	3779392	2.19644e+06	4.18721e+06	11821942	11109048	9834483	11372748	41.2899	46.5035	76.1998	31.042	7.72539	9.20152	1.89882	0.00449625	0.586898
BLMH_MOUSE	Bleomycin hydrolase OS=Mus musculus GN=Blmh PE=2 SV=1	1	0.98	9119298	20784558	17421568	16468013	12286165	33627412	9484681	3274424	28691176	10538090	8864959	2462458	8492613	14110426	11257817	13799561	38.0623	54.387	95.9023	58.4809	21.9477	-1.31814	1.89569	0.571087	0.594873
MYH9_MOUSE	Myosin-9 - Mus musculus (Mouse)	82	1	20626081792	8010779648	5787675136	2450567680	3992795648	3417565440	201708000	276090656	310472928	158166288	151457136	106542992	2337576448	2296506368	2386057472	2324476416	69.7419	23.7106	21.1583	20.2341	1.60176	3.491	1.89413	0.0848593	0.0237764
CDSN_MOUSE	Corneodesmosin OS=Mus musculus GN=Cdsn PE=2 SV=1	1	0.98	22506488	83896536	44469416	45051500	49418096	120711520	21266620	38240976	103230192	33781816	41923156	10214146	46539436	46784956	51968336	47966728	61.8528	59.2217	79.7521	57.5007	5.20354	-1.42625	1.89408	0.476995	0.409481
CLC1B_MOUSE	C-type lectin domain family 1 member B OS=Mus musculus GN=Clec1b PE=1 SV=1	1	0.88	54871388	448985632	24730084	367418912	151094864	101798976	158559408	240325616	342860736	298095104	37903644	57290652	142238656	158396304	157251568	168450848	134.352	68.3325	37.3493	110.567	6.90139	-1.17353	1.886	0.493964	0.248396
IF4B_MOUSE	Eukaryotic translation initiation factor 4B OS=Mus musculus GN=Eif4b PE=1 SV=1	3	1	81737.5	1.33034e+06	801968	696654	710628	498001	9749342	13629368	9667852	1.07915e+06	1.30167e+06	15198504	5673618	4.16642e+06	3943079	4421876	84.9242	18.7266	20.553	138.032	16.993	1.16206	1.87985	0.72656	0.248889
RAGP1_MOUSE	Ran GTPase-activating protein 1 OS=Mus musculus GN=Rangap1 PE=1 SV=1	3	1	3.60341e+06	2.8401e+06	12452654	475804	2.18228e+06	841940	22623674	26600938	14561003	3.50774e+06	5.04574e+06	25745880	9945428	12728278	9969573	8898471	84.8285	77.0044	28.8517	108.623	15.7891	5.39886	1.85967	0.0599749	0.244836
GLYR1_MOUSE	Putative oxidoreductase GLYR1 OS=Mus musculus GN=Glyr1 PE=2 SV=1	3	1	2.57851e+06	3.85266e+06	3.79107e+06	6624412	5132991	3.54722e+06	27799844	43289576	27599692	12332153	14130508	26687408	14867556	16588539	15519904	14116490	21.0867	30.1642	27.3627	44.1433	6.86026	-1.49719	1.8568	0.164992	0.0923441
ARGI1_MOUSE	Arginase-1 OS=Mus musculus GN=Arg1 PE=1 SV=1	3	1	37093072	144121936	82980216	81345384	85433120	194403264	54744552	75702464	245337056	86671600	86275712	29614934	60060956	67188880	69614392	62758960	60.9723	53.2639	83.4377	48.6191	6.62467	-1.3671	1.85515	0.490712	0.432389
NOLC1_MOUSE	Nucleolar and coiled-body phosphoprotein 1 OS=Mus musculus GN=Nolc1 PE=2 SV=1	1	0.95	47875784	58599784	44591912	46235948	31297226	65412656	38454876	24726916	57423348	33642660	23079118	8891124	33370338	34431712	40903312	35854580	14.5482	35.8909	40.8392	56.7872	9.22707	1.05682	1.83813	0.715044	0.22609
PTPRF_MOUSE	Receptor-type tyrosine-protein phosphatase F OS=Mus musculus GN=Ptprf PE=1 SV=1	1	0.89	1.17159e+06	2.90759e+06	2.55415e+06	2758212	6.21646e+06	3.46336e+06	13163775	12627447	13688316	8263362	9030868	4209268	6904528	6.29777e+06	5.86734e+06	5692195	41.4918	44.076	4.03079	36.1444	8.71953	-1.87508	1.83596	0.16305	0.110148
CRBL2_MOUSE	cAMP-responsive element-binding protein-like 2 OS=Mus musculus GN=Crebl2 PE=1 SV=1	1	0.98	6577600	8616045	6.1232e+06	13330467	7.63157e+06	11902162	3.9051e+06	6.25847e+06	8534131	4212432	4611217	1.37289e+06	6349082	5534684	5713909	6.44038e+06	18.6846	27.068	37.1376	51.9536	7.52682	-1.5417	1.83373	0.119408	0.219786
UBL4A_MOUSE	Ubiquitin-like protein 4A OS=Mus musculus GN=Ubl4a PE=2 SV=1	1	0.99	13069873	15109437	8922407	14368471	11675636	17510890	15208506	6.5614e+06	22758580	9608854	8589169	6.13093e+06	13589826	11410925	13906534	13557546	25.4931	20.116	54.604	22.0461	8.7503	-1.17393	1.83027	0.437214	0.30464
CMPK2_MOUSE	UMP-CMP kinase 2, mitochondrial OS=Mus musculus GN=Cmpk2 PE=2 SV=2	1	0.91	10568818	25878296	10964135	1.21287e+06	1.93924e+06	476262	871682	346592	140012	289203	193640	264484	3.17891e+06	3.21846e+06	3.51561e+06	3.29244e+06	55.2214	60.4811	83.3136	19.9117	4.55536	13.0668	1.81753	0.00861926	0.579052
UBAP2_MOUSE	Ubiquitin-associated protein 2 OS=Mus musculus GN=Ubap2 PE=2 SV=1	1	0.94	34328.9	2759.05	320574	10013.4	9161.35	412161	2.74996e+06	4435392	3516383	125917	313449	5453929	187288	161735	862641	1.18189e+06	146.862	161.656	23.6559	153.91	84.6632	-1.20599	1.81592	0.970543	0.259234
H2A2A_MOUSE	Histone H2A type 2-C OS=Mus musculus GN=Hist2h2ac PE=1 SV=3	1	0.96	1711.14	587408	29448.6	32115.5	1.24661e+06	118989	640192	720340	1.04176e+06	9442.76	129373	1.18653e+06	253456	44613.5	95826.6	0	160.259	145.417	26.5401	146.623	112.203	-2.25961	1.81258	0.452067	0.299855
ANXA2_MOUSE	Annexin A2 - Mus musculus (Mouse)	11	1	572698432	856547328	662865792	884169344	714460672	1049136576	140718032	148315888	471660256	171617152	192948528	55453324	352006208	341097824	348452448	356959904	20.7976	18.9605	74.5035	52.8531	1.90839	-1.2656	1.81109	0.216588	0.374279
VIME_MOUSE	Vimentin - Mus musculus (Mouse)	29	1	1320924032	1534062592	1648687744	1877019136	1623822592	1599937536	1737738752	1401322112	1231994368	1359999232	475006752	596449792	1195524736	1189376640	1244922496	1235348224	11.0797	9.03058	17.6684	59.1931	2.29549	-1.13258	1.79771	0.206659	0.156584
KIF15_MOUSE	Kinesin-like protein KIF15 OS=Mus musculus GN=Kif15 PE=1 SV=1	1	0.91	3.5408e+06	2.6941e+06	4.13942e+06	1.02118e+06	1.85545e+06	1.13673e+06	1.16081e+06	3341918	986176	396437	1481753	1.17736e+06	2.7969e+06	1.50863e+06	1.2939e+06	1.28313e+06	21	33.7882	71.74	54.9644	42.1346	2.58494	1.79637	0.0158627	0.365067
MYH10_MOUSE	Myosin-10 OS=Mus musculus GN=Myh10 PE=1 SV=2	83	1	15290440704	5854459392	4361634304	2008939776	3715595008	2917108224	259669040	467406944	500347968	254399280	277231808	153520912	1989148160	1941627392	2020173568	2034989696	69.6998	29.6442	31.8937	28.8246	2.06659	2.95158	1.79146	0.109881	0.108645
ZN746_MOUSE	Zinc finger protein 746 OS=Mus musculus GN=Znf746 PE=2 SV=2	1	0.95	76893736	155402208	49699988	202631904	35314064	138595856	143535104	218817152	217943392	262203920	37115780	24671920	88585904	103889744	140164496	152999296	58.3921	67.2615	22.3407	123.792	24.8648	-1.33527	1.79108	0.800724	0.263303
EGFB2_MOUSE	Epidermal growth factor-binding protein type B OS=Mus musculus GN=Egfbp2 PE=1 SV=1	1	0.98	25905554	28635742	20439418	39138388	23417172	35975260	18067898	10428924	28498090	16943622	11298238	3.71691e+06	15658711	18209918	20355478	20647392	16.6986	25.3179	47.7434	62.3015	12.3461	-1.31408	1.78339	0.252534	0.290031
FBN2_MOUSE	Fibrillin-2 OS=Mus musculus GN=Fbn2 PE=1 SV=1	1	0.99	16948412	5816210	9144115	1.53589e+06	2.10558e+06	721535	2.93781e+06	5515440	878131	1.17762e+06	1.96989e+06	2092667	2.96487e+06	1.91483e+06	2.60591e+06	2.6933e+06	53.7232	47.8306	74.6986	28.4342	17.5611	7.31347	1.78074	0.011064	0.58253
CJ011_MOUSE	Leucine-rich repeat-containing protein C10orf11 homolog OS=Mus musculus PE=1 SV=1	1	0.98	355369248	772855168	161021216	704939520	459364736	284646560	889342016	316615872	608129344	617305152	332067104	70157928	166260000	168402992	142919488	110104200	72.746	43.7157	47.3591	80.5243	18.4608	-1.12387	1.77934	0.669808	0.335518
H4_MOUSE	Histone H4 - Mus musculus (Mouse)	11	1	22406352896	28839694336	7883879424	18914285568	9827246080	26997622784	17228525568	12600242176	20801863680	18393706496	6927234048	3197158400	13066703872	12970276864	13637580800	13589106688	54.4646	46.2336	24.3653	83.3122	2.6003	1.06083	1.77539	0.992418	0.250089
PGRC2_MOUSE	Membrane-associated progesterone receptor component 2 OS=Mus musculus GN=Pgrmc2 PE=1 SV=2	3	1	31857894	26144798	33938524	22589846	36713748	23683914	63685048	65248952	65276132	25949706	38207204	45291816	54709656	48774320	42711504	42002608	13.1676	28.4055	1.40703	26.8226	12.6305	1.10789	1.77444	0.53498	0.0676032
ADH2_YEAST	RecName: Full=Alcohol dehydrogenase 2; AltName: Full=YADH-2; AltName: Full=Alcohol dehydrogenase II	1	1	3537389824	2787068928	1257203456	2421327360	1775642496	3018318592	1270618240	1594777600	2898275328	1431791104	1356305408	460849728	1124183168	1182303232	1096971776	1074936192	45.9829	25.8408	44.843	49.8718	4.14457	1.05078	1.77401	0.967816	0.240268
NFAM1_MOUSE	NFAT activation molecule 1 OS=Mus musculus GN=Nfam1 PE=1 SV=1	1	0.99	165351088	147834352	122588792	204154000	110248336	199461408	121155056	94850856	127281880	84467752	87584424	21867854	124898656	115489464	109574576	118794512	14.7993	30.8918	15.0573	57.3554	5.46135	-1.1792	1.77025	0.587045	0.246632
MOXD2_MOUSE	DBH-like monooxygenase protein 2 OS=Mus musculus GN=Moxd2 PE=2 SV=1	1	0.8	924699584	1068536576	520415104	779592384	661174912	576110976	774914048	283561280	739205632	526002784	402287968	91631672	476118400	535068800	548624896	550657280	33.9172	15.201	45.7184	65.8255	6.63795	1.24631	1.76257	0.50277	0.339092
A2MG_MOUSE	Alpha-2-macroglobulin-P OS=Mus musculus GN=A2m PE=2 SV=2	1	0.97	38959608	51274496	16901682	27443566	23401636	45881108	12364619	17073252	43354204	14595969	19277564	7.43909e+06	22988580	19304570	22836100	25166788	48.7653	37.1668	68.8236	43.2958	10.7456	1.10762	1.76198	0.914234	0.359145
ANK2_MOUSE	Ankyrin-2 OS=Mus musculus GN=Ank2 PE=1 SV=2	3	1	6297093	4419491	12245028	8435191	4.53829e+06	4964860	13517270	17863550	11462770	5646883	6.85117e+06	11991996	8542502	8235590	8146714	9302275	53.3768	35.7459	22.8836	41.2813	6.13701	1.28003	1.74943	0.618067	0.10107
FIBG_MOUSE	Fibrinogen gamma chain OS=Mus musculus GN=Fgg PE=2 SV=1	5	1	211358176	197459264	130144168	44271308	38371036	50181144	15061462	24593782	29731026	19599332	14468481	5754883	46725300	44776684	48155260	44998516	24.1777	13.3374	32.1838	52.7267	3.43945	4.05773	1.74238	0.00398565	0.224274
SAMH1_MOUSE	SAM domain and HD domain-containing protein 1 OS=Mus musculus GN=Samhd1 PE=1 SV=2	2	1	22758784	22492400	28505356	11216774	11542248	12440032	15515774	16432659	17828782	7397586	10756856	10509151	17135332	15419636	17486468	15395722	13.8183	5.39971	7.01977	19.5935	6.77401	2.09541	1.7366	0.00503266	0.032696
SPA3K_MOUSE	Serine protease inhibitor A3K OS=Mus musculus GN=Serpina3k PE=1 SV=2	1	0.99	14978507	17646166	7233255	11033452	7837449	18058138	8150827	4978325	13971589	7.35093e+06	6028197	2.25622e+06	7607115	8502311	8706918	8976881	40.711	42.4747	50.4911	50.7246	7.02529	1.07931	1.7333	0.862783	0.289521
ALBU_MOUSE	Serum albumin OS=Mus musculus GN=Alb PE=1 SV=3	14	1	1869858432	2162188544	976945984	1594104704	1240326784	2603009792	1072178176	905820608	2159290112	1123359360	808146048	456881376	1080711936	1154753920	1170434688	1179014912	36.9812	39.0129	49.3634	41.8778	3.91005	-1.08554	1.73225	0.800907	0.222036
RL18_MOUSE	60S ribosomal protein L18 - Mus musculus (Mouse)	8	1	10804480000	7651449344	2478678528	3727299072	2937800448	7630347776	1348324224	1676682624	2679935232	1424518400	1194488320	677753088	2949234944	2822867968	3111428864	3068078336	60.238	52.7274	36.4802	34.8019	4.33878	1.46442	1.73047	0.606907	0.141923
TTHY_MOUSE	Transthyretin OS=Mus musculus GN=Ttr PE=1 SV=1	1	1	13798607	21051890	8379729	17328420	15844042	26458974	11820071	8767383	18736968	10664743	7.69729e+06	4.43854e+06	11734814	8989991	11701275	12911762	44.1231	28.9184	38.9688	40.9758	14.6566	-1.37939	1.72471	0.31804	0.175759
TMPSD_MOUSE	Transmembrane protease, serine 13 OS=Mus musculus GN=Tmprss13 PE=2 SV=2	1	0.86	63222272	54757348	44851684	42260604	37385800	51443844	55515228	22176366	58681852	43377852	26161460	9535660	31582810	36988528	41367516	42547628	16.9403	16.3358	44.4905	64.1997	13.0427	1.24213	1.72461	0.188659	0.317233
MPRIP_MOUSE	Myosin phosphatase Rho-interacting protein OS=Mus musculus GN=Mprip PE=1 SV=2	1	0.9	3.86846e+06	1.86488e+06	3816494	2.29709e+06	3316459	4351971	3120740	4569338	3.35096e+06	1.04812e+06	2.03851e+06	3339421	4.03972e+06	3.92209e+06	4.43587e+06	3925501	35.877	30.9301	21.1515	53.6482	5.95343	-1.04353	1.71817	0.849101	0.191579
ZMYM2_MOUSE	Zinc finger MYM-type protein 2 OS=Mus musculus GN=Zmym2 PE=2 SV=3	1	1	152165	58295.7	281023	108648	269126	194468	2.04338e+06	2.3534e+06	1.05979e+06	933733	1.2357e+06	1.02022e+06	835101	1.19788e+06	711811	691857	68.2551	42.0995	37.1333	14.6262	27.2976	-1.16431	1.71071	0.637107	0.176562
ADH1_YEAST	Alcohol dehydrogenase 1 OS=Saccharomyces cerevisiae GN=ADH1 PE=1 SV=4	27	1	137716187136	173734313984	74514628608	142644805632	98555346944	161710604288	84755070976	85279506432	167188873216	97877065728	74947420160	24754587648	95113691136	91224301568	92785975296	94570356736	39.0398	24.1195	42.2057	56.7854	1.89623	-1.0439	1.70678	0.798884	0.275924
THIO_MOUSE	Thioredoxin OS=Mus musculus GN=Txn PE=1 SV=3	3	1	77713488	183580736	133509008	140389712	106172264	222799600	51646420	49776308	210074144	63803512	65019456	54060384	108978408	101943328	117228440	115994080	40.2424	38.3181	88.6168	9.85391	6.36485	-1.18885	1.70325	0.606248	0.600442
OCAD1_MOUSE	OCIA domain-containing protein 1 OS=Mus musculus GN=Ociad1 PE=1 SV=1	1	0.89	511726848	635965440	349282944	678660800	487775392	365325440	559852224	217105760	623163328	481760224	259077120	84897920	366361440	366506112	413965408	417414048	28.8111	30.9268	46.8102	72.2718	7.2809	-1.02324	1.69561	0.938236	0.35051
IF4G3_MOUSE	Eukaryotic translation initiation factor 4 gamma 3 OS=Mus musculus GN=Eif4g3 PE=1 SV=2	2	1	1.65764e+06	1.90517e+06	1.7591e+06	2.73648e+06	2492671	1750897	8397254	10879854	5.00018e+06	2.51827e+06	4284548	7625249	2472811	4950514	4.42949e+06	4328621	7.01441	22.0627	36.4744	53.9286	26.7765	-1.31157	1.68264	0.194774	0.226937
TEX10_MOUSE	Testis-expressed sequence 10 protein OS=Mus musculus GN=Tex10 PE=2 SV=1	1	0.99	1.62912e+06	0	924099	780341	631924	350125	1.50813e+06	3.381e+06	754297	1.01436e+06	1.29145e+06	1051601	1.63306e+06	1.36594e+06	1.54177e+06	1.6406e+06	95.9978	37.1984	71.8974	13.4376	8.26737	1.44873	1.68089	0.493738	0.513996
NID2_MOUSE	Nidogen-2 OS=Mus musculus GN=Nid2 PE=1 SV=1	4	1	54683848	65035808	55850728	56920088	41195328	44586600	44855120	12931065	17665282	25400742	11687194	7.85486e+06	17441974	27842336	29767654	37146676	9.68835	17.397	68.5001	61.5784	28.983	1.23033	1.67883	0.146771	0.386984
DNLI1_MOUSE	DNA ligase 1 OS=Mus musculus GN=Lig1 PE=1 SV=2	6	1	9639046	16538282	16561892	11371521	14572951	8399393	53348668	62201584	43267364	24258910	30582908	39782576	28243780	26946374	26277430	25916660	28.0078	26.9698	17.8955	24.7487	3.81742	1.24445	1.6784	0.42581	0.0456752
ATPG_MOUSE	ATP synthase subunit gamma, mitochondrial OS=Mus musculus GN=Atp5c1 PE=1 SV=1	1	1	4400502	8060997	5.27402e+06	6.84208e+06	6084516	8613135	2.69099e+06	6603806	6838724	5103972	2.59158e+06	1.94268e+06	5530316	4658489	4343284	3.95413e+06	32.3382	18.0743	43.323	51.9706	14.5156	-1.2145	1.67391	0.366743	0.283802
ITSN1_MOUSE	Intersectin-1 OS=Mus musculus GN=Itsn1 PE=1 SV=1	1	0.97	3.52163e+06	2.66222e+06	4967829	394118	4288126	610901	8450496	11129965	7908880	3.1592e+06	5.71943e+06	7.55407e+06	6914607	7.38298e+06	6838960	7498692	31.3455	124.027	18.8226	40.2988	4.61683	2.10682	1.67284	0.221284	0.146686
MEST_MOUSE	Mesoderm-specific transcript protein OS=Mus musculus GN=Mest PE=2 SV=1	1	1	10945611	8261402	7729548	16010246	15255726	7.80367e+06	1067921	1.14177e+06	531638	729690	339648	574587	498744	241147	48079.5	8847.1	19.1995	34.8299	36.4416	35.837	112.458	-1.45043	1.66755	0.286998	0.204047
TITIN_MOUSE	Titin OS=Mus musculus GN=Ttn PE=1 SV=1	1	0.98	502477952	866889536	354071616	631297536	423192832	725212160	434716288	304357728	725333696	444132512	313860384	120590912	348537728	374890048	485133056	511210016	45.9341	26.0547	44.15	55.586	18.6593	-1.03265	1.66678	0.818567	0.289621
MAP1B_MOUSE	Microtubule-associated protein 1B OS=Mus musculus GN=Map1b PE=1 SV=1	49	1	381281216	456190912	470648896	151975744	188936608	145554144	1619691264	2836869120	2008162944	781440320	1159017088	1952313088	1273488768	1267754240	1306670720	1289075200	11.0014	14.4394	28.8512	46.0554	1.35905	2.68903	1.6607	0.00082257	0.166051
ULK1_MOUSE	Serine/threonine-protein kinase ULK1 OS=Mus musculus GN=Ulk1 PE=1 SV=1	1	0.91	2542531328	4064834816	1442435712	3718309376	2558231296	2422246400	3654618880	1611963904	3042585088	2874433280	1782375296	358445760	2223012096	2263046144	2224989952	2266588928	49.0764	24.5648	37.8489	75.4679	1.05255	-1.08062	1.65678	0.690658	0.354408
RS30_MOUSE	40S ribosomal protein S30 OS=Mus spicilegus GN=Fau PE=3 SV=1	1	1	67458536	52216808	45393116	38266408	78089952	233407152	26257768	54728420	28676746	34658512	18109052	13541676	54399520	52349000	50965200	48436476	20.5318	88.4392	43.1841	50.267	4.85646	-2.1189	1.65381	0.450717	0.221531
PSA6_MOUSE	Proteasome subunit alpha type-6 - Mus musculus (Mouse)	1	0.98	3.32032e+06	5.93072e+06	6883604	5.68411e+06	6802640	11714394	4391302	4567661	20799548	9695744	5773211	2.5556e+06	8051193	7037331	7769037	6.35317e+06	34.3009	39.7645	94.9927	59.5166	10.4579	-1.49995	1.651	0.265627	0.610283
PKN3_MOUSE	Serine/threonine-protein kinase N3 OS=Mus musculus GN=Pkn3 PE=1 SV=1	1	0.99	29740246	105957080	120606240	74453912	155007040	213176912	21604058	46378792	118303320	29440372	77137816	6722181	42434088	29873964	31045032	57972056	57.103	47.2136	80.89	95.1594	32.3665	-1.72701	1.64418	0.323674	0.478083
KCNQ5_MOUSE	Potassium voltage-gated channel subfamily KQT member 5 OS=Mus musculus GN=Kcnq5 PE=1 SV=2	1	0.94	191438272	230852080	133267600	170371072	134981136	252529200	136657280	88785552	305306592	136327632	154855456	34278640	119671552	143213632	153567488	154863760	26.5094	32.4288	64.2881	59.8511	11.4086	-1.00418	1.63076	0.985594	0.421749
GORS2_MOUSE	Golgi reassembly-stacking protein 2 OS=Mus musculus GN=Gorasp2 PE=1 SV=3	1	0.84	1.02238e+06	951408	3.09236e+06	1.81639e+06	1.72645e+06	1365201	1877335	1.19051e+06	2.02382e+06	915719	678544	1.5294e+06	1.96273e+06	1.49606e+06	2.18013e+06	1.94434e+06	72.0139	14.5967	26.2133	42.1709	15.1497	1.03221	1.63003	0.789699	0.155218
RL28_MOUSE	60S ribosomal protein L28 - Mus musculus (Mouse)	5	1	153210208	179868048	130233512	150531760	122917512	191991776	115052648	98109952	181067568	118721112	65362392	59369208	119592056	113039072	133206248	139507760	16.0842	22.4095	33.3544	40.2638	9.61846	-1.0046	1.61933	0.98403	0.157248
SURF6_MOUSE	Surfeit locus protein 6 OS=Mus musculus GN=Surf6 PE=2 SV=1	1	0.99	17070304	14294697	6.21365e+06	11960673	7.92921e+06	39309060	7.16682e+06	18384076	21634596	12977596	11529093	4.64806e+06	8109446	8.05193e+06	7.72699e+06	5981297	45.0275	86.5191	48.2606	45.7926	13.4578	-1.57533	1.61845	0.632246	0.37666
GCKR_MOUSE	Glucokinase regulatory protein OS=Mus musculus GN=Gckr PE=2 SV=3	1	0.84	58286536	102101024	57463924	90238848	60194972	98175952	64638544	55344532	65061684	56215268	37373860	20841556	61443904	41964356	66657448	60161184	35.1667	24.1753	8.904	46.4021	18.7082	-1.14119	1.61709	0.575326	0.189399
ALBU_BOVIN	Serum albumin precursor - Bos taurus	21	1	9541287936	14835781632	5700975616	8858894336	8840225792	15435459584	4926170624	5889102336	12737011712	5751687680	6169377792	2656835072	7363251200	7240804864	7447972864	7674984448	45.7475	34.4267	54.2485	39.487	2.46377	-1.10162	1.61562	0.709185	0.31598
GABPA_MOUSE	GA-binding protein alpha chain OS=Mus musculus GN=Gabpa PE=1 SV=1	1	0.98	511145	686010	2.33291e+06	1.0178e+06	1.95098e+06	222415	6436038	4.49109e+06	5.98378e+06	2.53384e+06	3.29705e+06	4657738	3.57007e+06	3307794	3587775	3682507	85.4199	81.3361	18.0558	30.7724	4.54059	1.10619	1.61231	0.809723	0.0873681
ELMO1_MOUSE	Engulfment and cell motility protein 1 OS=Mus musculus GN=Elmo1 PE=1 SV=2	1	0.98	8489913	5834602	10768075	4.4645e+06	9251492	5.18207e+06	4.12048e+06	3500363	1.92973e+06	1.12645e+06	2.43139e+06	2.36721e+06	2.12624e+06	2.4571e+06	2.0118e+06	2.32497e+06	29.5203	40.9832	35.4707	37.2441	8.92996	1.32779	1.6119	0.348254	0.228747
VATB2_MOUSE	Vacuolar ATP synthase subunit B, brain isoform OS=Mus musculus GN=Atp6v1b2 PE=1 SV=1	5	1	7.57442e+06	12790821	26877360	8346259	11590259	71126800	25854608	24790940	93822384	40922396	18437130	30331292	21299908	17712524	31759004	42905792	63.4091	116.448	82.1328	37.6257	39.9307	-1.92757	1.61073	0.69806	0.560881
CKAP5_MOUSE	Cytoskeleton-associated protein 5 OS=Mus musculus GN=Ckap5 PE=2 SV=1	15	1	54867076	50258028	56536652	31475872	40663452	26768480	109451528	176290480	103939720	50312724	79406312	113347056	85638208	92235400	88283784	87333976	6.03477	21.4346	31.0061	38.9378	3.16602	1.63447	1.60319	0.0443405	0.168658
ATRX_MOUSE	Transcriptional regulator ATRX OS=Mus musculus GN=Atrx PE=1 SV=2	3	1	2.26665e+06	5055287	3.07583e+06	4814531	2.02862e+06	4.87627e+06	10802834	11639944	7.4874e+06	4558726	5.5001e+06	8657163	6011013	6405124	6397421	5929155	41.3933	41.6377	22.012	34.4099	4.06099	-1.12711	1.59918	0.801603	0.112167
RL37_MOUSE	60S ribosomal protein L37 OS=Mus musculus GN=Rpl37 PE=2 SV=3	2	1	93901896	32391610	22971000	31258684	19247502	80450968	14282690	15262590	27862140	14660618	13896547	7.53352e+06	25325126	26673728	26971748	28341258	77.4227	74.2902	39.5755	32.5261	4.61213	1.1398	1.59064	0.847536	0.202729
DHX29_MOUSE	ATP-dependent RNA helicase Dhx29 OS=Mus musculus GN=Dhx29 PE=2 SV=1	3	1	26475292	42701908	28446544	35298916	32662266	47037412	37034872	37202324	51391212	27212028	27961506	23959976	30763812	32410532	37374356	33942492	27.2098	19.964	19.6788	8.06433	8.38059	-1.17798	1.58755	0.405195	0.0369376
IR3IP_MOUSE	Immediate early response 3-interacting protein 1 OS=Mus musculus GN=Ier3ip1 PE=3 SV=1	1	0.99	20985514	17506886	7.58536e+06	11254481	8391798	22571434	10559394	7757251	20858368	12177424	10847051	1.74616e+06	10239388	11907374	11935958	11942507	45.272	53.2818	52.8306	68.7614	7.34163	1.09143	1.58151	0.845398	0.410791
MTEF4_MOUSE	Transcription termination factor 4, mitochondrial OS=Mus musculus GN=Mterf4 PE=2 SV=1	1	0.97	455718912	829811520	234353824	769138688	445865760	652960320	241361712	287353792	372073280	274814720	238926720	56719360	359562400	294279488	349536000	365312832	59.4076	26.2992	22.0823	61.4989	9.52371	-1.22902	1.57905	0.500003	0.328283
MTA2_MOUSE	Metastasis-associated protein MTA2 OS=Mus musculus GN=Mta2 PE=1 SV=1	8	1	46137616	95975144	133395320	38434164	51012980	74303912	121278096	140655680	259081312	151440032	97686616	81924592	114210032	105781488	121784704	120791008	47.6674	33.3424	42.9539	33.0283	6.38435	1.68248	1.57382	0.286049	0.222036
PLCG2_MOUSE	1-phosphatidylinositol-4,5-bisphosphate phosphodiesterase gamma-2 OS=Mus musculus GN=Plcg2 PE=1 SV=1	1	0.9	640805632	688505984	344941376	555079552	572532224	892523968	780723840	318501728	466057472	598463488	334427648	63834500	435259232	465740416	473133248	521827520	33.3501	28.2138	45.2491	80.4598	7.56504	-1.20659	1.57043	0.486234	0.392554
SRBS2_MOUSE	Sorbin and SH3 domain-containing protein 2 OS=Mus musculus GN=Sorbs2 PE=1 SV=2	3	1	415506	3.36573e+06	632511	2.18992e+06	1.74183e+06	1.25991e+06	12401697	17962542	14603583	6270450	9343300	13114226	7255627	7344931	9204564	7.99364e+06	111.759	26.876	18.6828	35.7959	11.3074	-1.17625	1.5653	0.473149	0.138769
ODPAT_MOUSE	Pyruvate dehydrogenase E1 component subunit alpha, testis-specific form, mitochondrial OS=Mus musculus GN=Pdha2 PE=1 SV=1	1	0.95	136062304	253404256	77696528	189404784	163947024	205692672	146531872	85391976	131744512	125902544	90748880	18504412	116058192	109654328	123869608	137253920	57.467	11.2907	26.3144	69.8551	9.76279	-1.19668	1.5465	0.487229	0.367875
PABP1_MOUSE	Polyadenylate-binding protein 1 - Mus musculus (Mouse)	3	1	4.2374e+06	5920934	5.99539e+06	10960360	8344540	8942119	29021056	27714156	17618532	33169168	4496366	10480760	15893340	13355818	11326344	11704311	18.4635	14.5576	25.1781	94.2479	15.9016	-1.74864	1.54433	0.0190095	0.331614
FIBA_MOUSE	Fibrinogen alpha chain OS=Mus musculus GN=Fga PE=1 SV=1	6	1	208698288	150634016	128558744	28547554	22542876	28931204	8663361	12105619	10482219	8614749	8909935	2.80121e+06	37282248	36809064	38878864	38809276	25.4532	13.4315	16.5311	50.8439	2.78434	6.09699	1.53751	0.00127328	0.286644
SH321_MOUSE	SH3 domain-containing protein 21 OS=Mus musculus GN=Sh3d21 PE=1 SV=1	1	0.96	45669784	74439432	34077480	68089488	44837148	46898952	68322528	30537706	52001504	54977584	35371708	8.16495e+06	40669068	42699740	40730396	43761788	40.4339	24.1593	37.6848	71.5905	3.63268	-1.03657	1.53137	0.805104	0.388288
M4K4_MOUSE	Mitogen-activated protein kinase kinase kinase kinase 4 OS=Mus musculus GN=Map4k4 PE=1 SV=1	6	1	21475344	26169484	25272328	29314624	23574676	23608416	83816296	94213096	78067472	51593452	62235552	53611072	53359384	51056268	51364236	47830520	10.2523	12.9583	9.58648	10.1276	4.49562	-1.0491	1.52948	0.651505	0.0058454
ZC3HE_MOUSE	Zinc finger CCCH domain-containing protein 14 OS=Mus musculus GN=Zc3h14 PE=2 SV=1	1	0.99	86621.4	23056.5	153927	66425.1	116724	104890	1.11986e+06	926498	1.38094e+06	261552	422189	1.55849e+06	384816	729698	708800	685016	74.4797	27.3904	19.9629	94.5923	25.9199	-1.0927	1.52852	0.628873	0.315274
DCTN1_MOUSE	Dynactin subunit 1 OS=Mus musculus GN=Dctn1 PE=1 SV=2	6	1	103661208	133524752	105276384	24921196	32089646	23101430	97796936	112549040	66501052	48293012	63599432	71000840	68462096	73746968	69001352	65641796	14.7125	17.7948	25.4806	18.9963	4.85817	4.27478	1.51371	0.000423076	0.113273
RHGBA_MOUSE	Rho GTPase-activating protein 11A OS=Mus musculus GN=Arhgap11a PE=1 SV=1	1	0.95	13618960	12540600	3.24021e+06	8663448	7.8205e+06	23561300	2.52038e+06	4377375	12313214	7.50967e+06	5195771	97092.2	4999911	3.40422e+06	4838194	4376345	58.2291	66.3349	81.225	88.8684	16.2871	-1.36209	1.50056	0.579965	0.487928
TOP2A_MOUSE	DNA topoisomerase 2-alpha OS=Mus musculus GN=Top2a PE=1 SV=1	3	1	8650138	6.49176e+06	14851671	7.28744e+06	8.28179e+06	7851459	15440009	19041422	10831530	5882533	11420098	12976058	11361446	13765492	13382310	13437536	43.4078	6.38759	27.2454	36.9404	8.44418	1.28064	1.49653	0.519747	0.227255
RAE1L_MOUSE	mRNA export factor - Mus musculus (Mouse)	1	0.99	5122720	16090860	3.22307e+06	4602860	2.95934e+06	6172285	8.22168e+06	6549520	7830998	7442253	4424168	3268319	6.08742e+06	4845177	8.07296e+06	8.00609e+06	85.2746	35.093	11.6103	42.7181	23.2502	1.77922	1.4934	0.520824	0.19208
SPD2A_MOUSE	SH3 and PX domain-containing protein 2A OS=Mus musculus GN=Sh3pxd2a PE=1 SV=2	1	0.99	3.18098e+06	1.42303e+06	8244520	3.88909e+06	8131890	3.30919e+06	7143370	8526603	5118174	3.23068e+06	5298975	5.39646e+06	6.44041e+06	4.55028e+06	5.35761e+06	3.21479e+06	82.6954	51.5258	24.739	26.3515	27.7958	-1.19315	1.49275	0.592938	0.146911
RL32_MOUSE	60S ribosomal protein L32 - Mus musculus (Mouse)	1	0.92	42216512	48643264	20619364	34419504	19725524	47410316	13459286	11900682	18303482	14451563	8909642	5.92206e+06	18592834	18975672	20803892	21644176	39.5061	40.917	22.941	44.3396	7.28938	1.09772	1.49107	0.816622	0.218934
TOP2B_MOUSE	DNA topoisomerase 2-beta - Mus musculus (Mouse)	10	1	57030472	51984260	71059072	73536112	75392368	66928896	183957632	222045312	147564496	110532920	149400640	112175744	108556600	118244936	120418304	106398496	16.4659	6.18246	20.1838	17.7217	6.13488	-1.19872	1.48765	0.16833	0.064548
LYPA2_MOUSE	Acyl-protein thioesterase 2 OS=Mus musculus GN=Lypla2 PE=2 SV=1	1	1	3192795	1313278	2.98313e+06	2.22266e+06	3353172	1.86438e+06	11000328	4763381	5550309	2.18002e+06	1951082	10218024	146053	300010	116673	38985.6	41.2579	31.3321	47.808	98.4358	72.7728	1.00658	1.48539	0.922543	0.366646
PRP31_MOUSE	U4/U6 small nuclear ribonucleoprotein Prp31 OS=Mus musculus GN=Prpf31 PE=2 SV=2	2	1	3120841	2.08483e+06	6443749	5808029	6.38686e+06	3318874	18354530	19211396	12789507	10626088	10450881	12826768	6299118	5.16134e+06	6.14147e+06	7.10853e+06	58.6445	31.5225	20.7728	11.7159	12.9347	-1.33172	1.48525	0.416911	0.0770831
STAM1_MOUSE	Signal transducing adapter molecule 1 OS=Mus musculus GN=Stam PE=2 SV=3	1	1	1.03738e+06	3.68016e+06	1.60752e+06	2.16642e+06	2.33056e+06	2.30245e+06	2.99709e+06	1.25762e+06	4792375	881346	1.90046e+06	3.31129e+06	533280	422723	624882	668704	65.964	3.87307	58.6083	60.079	19.3593	-1.075	1.48481	0.624409	0.512697
SCRIB_MOUSE		4	1	5.22099e+06	5283306	8706739	4.17412e+06	8812965	4.01224e+06	20819276	27121034	19762482	10499626	13211547	21954400	11348363	11955096	12640851	12885266	31.1501	48.1107	17.6299	39.326	5.69309	1.13011	1.48258	0.628545	0.175059
MYO1B_MOUSE	Myosin-Ib OS=Mus musculus GN=Myo1b PE=2 SV=2	15	1	528336672	356308832	381115616	355208224	359125248	335864352	205245008	230097920	146475264	128388936	150058672	114571144	217915968	219942736	229989952	216145040	22.0397	3.55759	22.1422	13.6543	2.80179	1.20526	1.48038	0.292035	0.087794
RL19_MOUSE	60S ribosomal protein L19 - Mus musculus (Mouse)	7	1	1531724800	1063455232	419954240	755698816	474944192	1866259072	261188576	337480576	622518400	316964384	330415072	180774864	559795904	514653216	603840576	621930880	55.538	71.2724	46.7863	29.9892	8.34411	-1.02712	1.47459	0.99055	0.337808
SMCA4_MOUSE		6	1	9483171	5.13689e+06	12603080	10915500	12429776	8.31261e+06	33130732	62948364	34143336	22705582	30161896	35595516	27920748	23717138	26320986	26388102	41.3234	19.7338	39.0036	21.946	6.68527	-1.1629	1.47206	0.538827	0.234158
AN32A_MOUSE	Acidic leucine-rich nuclear phosphoprotein 32 family member A OS=Mus musculus GN=Anp32a PE=1 SV=1	1	0.99	845149	1.02464e+06	1.37713e+06	749590	717004	664530	6958933	7215954	6698282	8.0365e+06	1.12685e+06	5.03609e+06	3.95681e+06	3.32442e+06	4.09583e+06	4492953	25.0054	6.04122	3.72016	73.2023	12.2292	1.52357	1.47	0.0977857	0.377763
CO6A1_MOUSE	Collagen alpha-1(VI) chain OS=Mus musculus GN=Col6a1 PE=2 SV=1	4	1	52529748	37513180	44328904	19965718	19537818	23957560	982286	8221126	1.22843e+06	2.35189e+06	2.23438e+06	2.51483e+06	9810520	10392894	11388376	11274243	16.7868	11.5234	118.2	5.95006	6.99962	2.11739	1.46905	0.00490343	0.900271
EDC4_MOUSE	Enhancer of mRNA-decapping protein 4 OS=Mus musculus GN=Edc4 PE=1 SV=2	7	1	80868240	109731016	114873136	50353984	45059168	52858764	63048040	65530724	59739184	33768260	42277032	52347336	49993516	55172520	57955120	59811860	18.0012	8.05702	4.62873	21.7313	7.67074	2.06022	1.46673	0.0125527	0.0819898
DDX1_MOUSE	ATP-dependent RNA helicase DDX1 OS=Mus musculus GN=Ddx1 PE=2 SV=1	9	1	143829856	158810416	128284872	223862208	162106688	175644720	278461888	200190656	277676064	254734192	154981600	106580008	173925376	163082416	171778352	176346112	10.6262	17.3394	17.8354	43.8968	3.37263	-1.30327	1.46491	0.0993929	0.221469
THOC2_MOUSE	THO complex subunit 2 OS=Mus musculus GN=Thoc2 PE=3 SV=1	3	1	7567545	6.24161e+06	13892216	10590675	12149114	6684468	21129706	26907028	16414906	9396153	15874544	18892894	17242706	17468084	16979448	16492216	44.2768	28.7021	24.4603	32.9612	2.46107	-1.06219	1.45938	0.780681	0.200374
H11_MOUSE	Histone H1.1 OS=Mus musculus GN=Hist1h1a PE=2 SV=2	4	1	61964048	111728328	53668344	154156080	78830328	163719552	161684352	187957440	232631760	284656480	57683904	58249608	132142552	123263552	122524416	134713696	41.4337	35.162	18.4806	98.0152	4.82141	-1.74483	1.45354	0.15983	0.335026
STMN1_MOUSE	Stathmin - Mus musculus (Mouse)	2	1	1.00856e+06	1.55978e+06	10787615	1.35162e+06	850749	4.57923e+06	14261640	13467524	31085192	27955356	4441712	8210380	7902813	8999512	9942937	9289458	123.4	89.5189	50.7542	93.301	9.41943	1.96944	1.44836	0.6847	0.402839
MCM4_MOUSE	DNA replication licensing factor MCM4 OS=Mus musculus GN=Mcm4 PE=2 SV=1	6	1	15281558	13274445	15527995	16145283	17524528	10058857	47937152	55760920	31134426	28708882	28944948	35660056	28567546	23704532	22829592	23614930	8.41192	27.2531	27.9972	12.689	10.6239	1.00813	1.44493	0.866133	0.177544
MA7D3_MOUSE	MAP7 domain-containing protein 3 OS=Mus musculus GN=Map7d3 PE=2 SV=1	1	0.82	10599434	13245802	8249849	13178862	7.33439e+06	13130262	6.57996e+06	4.68267e+06	7091722	6663749	4.13533e+06	2.00855e+06	5.85154e+06	6594234	7.43816e+06	6.87246e+06	23.3629	29.9644	20.7449	54.5883	9.86082	-1.04825	1.43308	0.904941	0.319904
EXOC4_MOUSE	Exocyst complex component 4 OS=Mus musculus GN=Exoc4 PE=2 SV=2	1	1	3864862	685506	3.65468e+06	3329118	3.85427e+06	1.78536e+06	6709218	5287016	3.75046e+06	4023063	3.60487e+06	3.39823e+06	4.54169e+06	4967030	4529745	4700648	65.0101	35.9727	28.1916	8.66113	4.34716	-1.09308	1.42812	0.675828	0.181754
LAMC1_MOUSE	Laminin subunit gamma-1 OS=Mus musculus GN=Lamc1 PE=1 SV=2	2	1	55351276	55533484	39099984	31546896	21975584	42270344	1.60816e+06	4205777	641521	2.42568e+06	730322	1.37494e+06	13331028	15341880	12730064	14309629	18.8734	31.7962	85.6611	56.6602	8.22395	1.56572	1.42475	0.115566	0.782451
TRFE_MOUSE	Serotransferrin OS=Mus musculus GN=Tf PE=1 SV=1	1	1	6.18455e+06	4.52237e+06	3.53014e+06	6174789	5.83826e+06	7699618	5.34806e+06	3.24042e+06	7.05274e+06	6.27294e+06	2.2924e+06	2.41794e+06	4.57549e+06	4.46113e+06	4488650	6.73674e+06	28.2619	15.0951	36.6284	61.8067	22.0161	-1.3846	1.42409	0.1558	0.35886
PTH2_MOUSE	Peptidyl-tRNA hydrolase 2, mitochondrial OS=Mus musculus GN=Ptrh2 PE=2 SV=1	1	0.98	183364224	306163584	197379792	212656496	104980256	403283232	218344528	91053248	182383040	202775984	107734056	35285712	146140608	163227280	178404144	168052688	29.357	62.862	40.0312	72.8743	8.20903	-1.04952	1.42217	0.880916	0.436379
CAMP1_MOUSE	Calmodulin-regulated spectrin-associated protein 1 OS=Mus musculus GN=Camsap1 PE=1 SV=1	3	1	245352	202193	572470	487148	789631	329765	3661183	9737797	4822106	841342	2.08337e+06	9926775	2.00125e+06	2.55428e+06	2443667	2.58236e+06	59.5503	43.6434	53.112	114.996	11.2505	-1.57502	1.41782	0.291166	0.407358
SNX2_MOUSE	Sorting nexin-2 OS=Mus musculus GN=Snx2 PE=1 SV=2	5	1	95868744	81048504	108886608	83044312	81041808	50199096	47685972	39579576	48006440	26125776	32864484	36888868	63049144	65549452	60482888	64218576	14.6206	25.7774	10.5907	17.0161	3.3992	1.33375	1.41086	0.195988	0.0531273
FUBP1_MOUSE	Far upstream element-binding protein 1 - Mus musculus (Mouse)	2	1	2709868	3001426	3756991	3.57864e+06	6158266	3.06552e+06	37039120	24609364	29508392	35675756	11879264	17148046	17267352	18192180	17843168	19385728	17.1232	38.8391	20.6056	57.9512	4.92204	-1.35214	1.40885	0.343256	0.309282
DCTP1_MOUSE	dCTP pyrophosphatase 1 OS=Mus musculus GN=Dctpp1 PE=1 SV=1	1	0.95	766599	602341	1.22054e+06	2172076	1069175	1.54847e+06	861040	911451	3606147	758358	1.65775e+06	1.40476e+06	1.8829e+06	1.64954e+06	1.75381e+06	1.79911e+06	37.0977	34.6381	87.5987	36.417	5.48895	-1.84968	1.4077	0.101268	0.784444
SPB6_MOUSE	Serpin B6 OS=Mus musculus GN=Serpinb6 PE=2 SV=1	2	1	9785832	24018738	21304888	24673832	9629800	29125416	2.69877e+06	11891464	19165744	7.45909e+06	10807956	5728950	19504860	14119864	20425868	15238665	41.1369	48.3193	73.3389	32.2821	17.9465	-1.15096	1.40673	0.820871	0.889349
SF3A1_MOUSE	Splicing factor 3 subunit 1 - Mus musculus (Mouse)	7	1	4037116	13559154	16755893	5.0611e+06	13706836	3.69732e+06	66061220	78965000	70627720	27076380	40624076	87216688	44557956	39109096	46277332	44344992	57.781	72.4893	9.10218	61.0913	7.11164	1.52912	1.39206	0.514424	0.32031
TP53B_MOUSE	Tumor suppressor p53-binding protein 1 OS=Mus musculus GN=Tp53bp1 PE=1 SV=2	7	1	1.4069e+06	4.43288e+06	3529881	3.62668e+06	5.71823e+06	2.96454e+06	45288532	67462744	41830592	9825128	27134312	74162416	30142640	31327196	26179554	32110492	49.7384	35.0304	26.9923	89.8824	8.79834	-1.31376	1.3911	0.453808	0.399287
GTF2I_MOUSE	General transcription factor II-I OS=Mus musculus GN=Gtf2i PE=1 SV=3	13	1	36656216	37507544	52192644	70451880	94915520	43429552	200309648	218727456	177687328	119701848	155552336	154140688	127373440	135005856	135396976	134422080	20.738	37.0028	10.3344	14.1849	2.86002	-1.65244	1.38969	0.166592	0.0393829
CSTF2_MOUSE	Cleavage stimulation factor 64 kDa subunit OS=Mus musculus GN=Cstf2 PE=1 SV=2	1	0.85	4721749	4595194	2.65679e+06	3.9033e+06	4.04404e+06	4.36816e+06	6.5541e+06	5.5886e+06	5127337	4.61985e+06	4.34929e+06	3.46102e+06	4.47352e+06	5479203	5690559	5082364	28.9985	5.80694	12.6476	14.6314	10.3264	-1.02854	1.38937	0.78181	0.0455633
BCLF1_MOUSE	Bcl-2-associated transcription factor 1 OS=Mus musculus GN=Bclaf1 PE=1 SV=2	1	0.99	1.50045e+06	1389.93	578508	0	438108	0	2786312	5945282	5363164	408029	1.42586e+06	8.34305e+06	2.67605e+06	2.90723e+06	1.79142e+06	1.63035e+06	109.036	173.205	35.783	127.275	28.1837	4.74849	1.38497	0.233371	0.384803
RL36_MOUSE	60S ribosomal protein L36 OS=Mus musculus GN=Rpl36 PE=2 SV=2	2	1	255454704	238286448	75976688	191882944	103495568	326921024	70489888	66699992	113108320	86433576	59085256	35736896	109050920	103588328	116791104	120492720	52.1513	54.2447	30.8867	41.9981	6.76314	-1.09229	1.38091	0.83719	0.317911
CND2_MOUSE	Condensin complex subunit 2 OS=Mus musculus GN=Ncaph PE=1 SV=1	1	0.92	4199423	11565633	2852220	6.07153e+06	15772754	2.10962e+06	5988808	5.86764e+06	6.38057e+06	4.90702e+06	4379050	3.92195e+06	10225803	4399266	5233529	5382690	75.5815	88.0391	4.41023	11.1968	41.9305	-1.28665	1.38075	0.869806	0.0250432
RL34_MOUSE	60S ribosomal protein L34 - Mus musculus (Mouse)	3	1	174353152	179121744	147558784	192934800	154443616	222560032	159616208	167285472	167018912	141726880	127522752	89094640	161866720	160798784	162930352	171365344	10.1875	17.9779	2.64391	22.796	2.94025	-1.13753	1.37834	0.390839	0.135258
VPS36_MOUSE	Vacuolar protein-sorting-associated protein 36 OS=Mus musculus GN=Vps36 PE=1 SV=1	1	0.77	1407944	1.4307e+06	3.54232e+06	2.85385e+06	3.55497e+06	194153	4.46639e+06	5332572	9669404	4710621	5599647	3.8208e+06	3.22992e+06	4416845	4641444	3.32707e+06	57.6293	80.5535	42.9583	18.8823	18.6724	-1.03479	1.3777	0.698452	0.368235
COG1_MOUSE	Conserved oligomeric Golgi complex subunit 1 OS=Mus musculus GN=Cog1 PE=2 SV=3	1	0.97	595866	802051	1.42195e+06	337088	1.89006e+06	1.95452e+06	1.02904e+06	2.87962e+06	1.50961e+06	1.12195e+06	1.31406e+06	1.50058e+06	1.52375e+06	1.51702e+06	1.48891e+06	2.18664e+06	45.7426	65.7	53.1675	14.428	20.1723	-1.48293	1.37639	0.772824	0.520787
IL1AP_MOUSE	Interleukin-1 receptor accessory protein OS=Mus musculus GN=Il1rap PE=1 SV=1	1	0.78	7908244	31366714	24720964	21131946	29038466	170607840	10263700	52209128	47065544	30811338	47642936	1.24486e+06	29259902	25178932	28001560	25084472	56.6795	114.292	62.6558	88.4144	7.75566	-3.44988	1.3744	0.299939	0.541711
PP6R1_MOUSE	Serine/threonine-protein phosphatase 6 regulatory subunit 1 OS=Mus musculus GN=Ppp6r1 PE=1 SV=1	1	1	559563	421968	2.10388e+06	288594	776294	299737	1.9976e+06	1.5886e+06	1.72951e+06	914345	967378	1989312	1.39414e+06	1.80872e+06	1.42224e+06	1.1667e+06	90.8017	61.2064	11.7256	46.9567	18.3944	2.26099	1.3732	0.331902	0.265868
EIF3G_MOUSE	Eukaryotic translation initiation factor 3 subunit G OS=Mus musculus GN=Eif3g PE=1 SV=2	4	1	28553564	35501760	45597016	32790750	37394624	37854744	70447872	62127684	57056272	45248360	39453276	53853584	48399584	49934368	53481708	51258420	23.4469	7.77583	10.6962	15.6884	4.24125	1.01492	1.36864	0.992879	0.0503897
PLEC_MOUSE	Plectin OS=Mus musculus GN=Plec PE=1 SV=2	24	1	543501248	524245152	279943360	360051200	290573952	434449600	27397860	43291812	83212320	54113448	35388620	22949282	139428704	135816832	142710032	149624336	32.7054	19.8932	56.0543	41.8511	4.13812	1.24202	1.36861	0.498211	0.545583
RUFY1_MOUSE	RUN and FYVE domain-containing protein 1 OS=Mus musculus GN=Rufy1 PE=1 SV=1	1	0.9	1.30375e+06	3.99796e+06	630697	3025554	1.22808e+06	2.19857e+06	3.81623e+06	126921	1.48543e+06	2.52907e+06	1.12456e+06	323314	1.52284e+06	1.63414e+06	1.87119e+06	1.13904e+06	90.1081	41.8317	103.114	84.2261	19.8008	-1.08762	1.36501	0.648053	0.948706
PSPC1_MOUSE	Paraspeckle component 1 OS=Mus musculus GN=Pspc1 PE=1 SV=1	2	1	10557076	5.82217e+06	6.59578e+06	11914499	8716912	7.89251e+06	17345034	13164028	19238440	12896844	11345470	12555366	9978397	10997247	11676510	11247892	33.1665	22.3443	18.7437	6.646	6.5711	-1.24152	1.35192	0.352673	0.112053
WNK2_MOUSE	Serine/threonine-protein kinase WNK2 OS=Mus musculus GN=Wnk2 PE=2 SV=2	1	0.86	273583	73193	144517	266645	224867	195408	3131316	4.47627e+06	1.87695e+06	320019	1.92816e+06	4795865	924490	430742	243331	517142	62.0233	15.6332	41.1171	96.561	54.3385	-1.39819	1.34646	0.345055	0.461236
UBE2O_MOUSE	Ubiquitin-conjugating enzyme E2 O OS=Mus musculus GN=Ube2o PE=1 SV=2	1	0.86	800839	941041	1.6169e+06	694391	763398	564189	3514023	1.93326e+06	2.30644e+06	1563274	1.32647e+06	2873738	2185880	1467218	2.17544e+06	1.88055e+06	38.9736	15.0089	31.9693	43.3805	17.5267	1.66113	1.34532	0.145773	0.33958
SRP68_MOUSE	Signal recognition particle 68 kDa protein OS=Mus musculus GN=Srp68 PE=2 SV=1	5	1	16568548	12872928	22324826	16233102	19071134	8583994	34642800	27194516	28668806	19528422	21698132	26420514	20340974	22928912	22169106	22285466	27.6043	37.0786	13.0737	15.628	5.06818	1.1795	1.33792	0.546271	0.0653562
ALK_MOUSE	ALK tyrosine kinase receptor OS=Mus musculus GN=Alk PE=2 SV=1	2	1	246082128	433837216	135306528	387030560	166403760	424499680	206460528	248533040	224449360	350151328	128243600	30992740	181532720	212542240	216267904	216082912	55.5345	42.7819	9.32074	96.3429	8.13309	-1.19959	1.33384	0.661064	0.422138
H14_MOUSE	Histone H1.4 - Mus musculus (Mouse)	1	1	28668592	28727186	19248346	49278828	27145358	53781744	56097728	64561412	77218912	98376696	24009000	26054238	47189692	50605740	51819100	50786080	21.355	32.85	16.1156	85.6066	4.01715	-1.69884	1.33305	0.130662	0.384964
EIF3A_MOUSE	Eukaryotic translation initiation factor 3 subunit A - Mus musculus (Mouse)	13	1	163641920	121823896	136885680	158151472	140598576	145612784	168247088	193044496	155817264	132076536	144329312	111898784	145591216	133752168	143251808	121598192	15.0442	6.10396	10.9955	12.6518	8.01866	-1.05212	1.33171	0.587178	0.0432585
LYRIC_MOUSE	Protein LYRIC OS=Mus musculus GN=Mtdh PE=1 SV=1	2	1	589183	215733	2.09882e+06	2.1411e+06	3.04677e+06	2165248	9402760	9127498	7.84575e+06	3.84634e+06	3.31326e+06	12656763	3185901	2.7771e+06	2749344	2.3041e+06	103.009	21.0548	9.45128	79.4399	13.0832	-2.5323	1.33102	0.178835	0.378016
H2B1P_MOUSE	Histone H2B type 1-M OS=Mus musculus GN=Hist1h2bm PE=1 SV=2	6	1	708609024	1412636544	840058688	2138348928	1355498368	2056091648	2074455552	1926877440	1684029312	2975587072	482487968	815772480	1369422464	1481702912	1369024000	1386969984	37.9231	23.2545	10.4025	95.0065	3.84761	-1.87415	1.33027	0.0687325	0.393704
NPM_MOUSE	Nucleophosmin - Mus musculus (Mouse)	2	1	6.67795e+06	6.53115e+06	9124032	10138573	15672016	6841433	18464350	38694412	37778312	19606616	18510138	33250354	18776222	15184432	19759306	19005024	19.5648	40.9981	36.1015	34.5204	11.2289	-1.46204	1.33026	0.298205	0.433152
NFL_MOUSE	Neurofilament light polypeptide OS=Mus musculus GN=Nefl PE=1 SV=5	2	1	77438216	131721144	658554368	94921592	91223664	82467696	99023976	77352296	59001468	95325864	36404628	45223020	134864704	129860880	143964784	143230176	110.977	7.14319	25.5345	53.8784	4.93334	3.23035	1.33017	0.36542	0.361094
RNF43_MOUSE	E3 ubiquitin-protein ligase RNF43 OS=Mus musculus GN=Rnf43 PE=2 SV=1	1	0.98	379720256	760987136	462244320	321498880	183392640	1169670272	99846648	113122056	143093264	133374472	100977800	33527692	226734800	251143856	265972528	292627872	37.5417	95.6745	18.6658	57.0464	10.6442	-1.04467	1.32918	0.735983	0.421242
SFR1_MOUSE	Swi5-dependent recombination DNA repair protein 1 homolog OS=Mus musculus GN=Meir5 PE=1 SV=2	1	1	159189	230233	864363	468964	584298	213223	1.54601e+06	3840427	6237246	1146707	1607806	6.00025e+06	2.98192e+06	1.28327e+06	2.86286e+06	2356405	92.8992	44.986	60.5437	91.8023	32.6546	-1.01013	1.3277	0.753733	0.570211
TAGL2_MOUSE	Transgelin-2 OS=Mus musculus GN=Tagln2 PE=1 SV=4	2	1	22300008	29106512	27474248	33153552	22777336	25856856	18781418	9892170	25400200	20715636	13340716	6682760	19137368	19202496	21234122	19112576	13.5148	19.547	43.1725	51.691	5.29872	-1.03685	1.32732	0.836786	0.509306
AIMP2_MOUSE	Aminoacyl tRNA synthetase complex-interacting multifunctional protein 2 OS=Mus musculus GN=Aimp2 PE=1 SV=1	2	1	20476856	23066654	21619364	22203116	24576714	21764300	34946752	30464944	25678948	21079046	24573574	23217240	20148508	16073196	17550062	17809894	5.97526	6.6223	15.2641	7.67439	9.41903	-1.05189	1.32265	0.379851	0.0724481
TRAP1_MOUSE	Heat shock protein 75 kDa, mitochondrial precursor - Mus musculus (Mouse)	8	1	94435472	127503960	83004976	137908272	112173344	89911888	181900880	77193656	111038224	139989248	99297296	41125980	96901664	108307632	103407032	104750000	22.735	21.1938	43.3086	53.1594	4.61114	-1.11494	1.31996	0.567977	0.496029
H12_MOUSE	Histone H1.2 - Mus musculus (Mouse)	5	1	103721704	142976688	88918048	207812896	113138160	254922912	235867808	220369680	296169568	401045152	79181024	90525184	165391456	180139280	201763104	206348624	24.9711	37.6175	15.9672	96.0006	10.1556	-1.71587	1.31827	0.165184	0.394789
UBC_MOUSE	Polyubiquitin-B OS=Mus musculus GN=Ubb PE=2 SV=1	8	1	965938432	1454743808	1182474624	1183269760	1132215552	1347213696	1783693312	1755984000	2359534336	1766720128	1403219200	1311686016	1425733760	1441271040	1528489728	1580969728	20.3931	9.2006	17.3282	16.1113	4.91734	-1.01652	1.31631	0.845858	0.106509
RCC2_MOUSE	Protein RCC2 OS=Mus musculus GN=Rcc2 PE=2 SV=1	8	1	590014272	311985440	146502096	1316252800	985884800	198657392	279961344	826599744	322624896	269818976	414758688	402348128	1872497024	517954560	263623824	207991472	64.1268	68.8761	63.8199	22.174	109.436	-2.38511	1.31489	0.357764	0.680972
EHMT2_MOUSE	Histone-lysine N-methyltransferase EHMT2 OS=Mus musculus GN=Ehmt2 PE=1 SV=2	1	1	169086	701990	298379	520852	370406	221567	4786988	5081244	2.40506e+06	1.96551e+06	2.64621e+06	4769560	2.68802e+06	2.99302e+06	3.29814e+06	2.27716e+06	71.3077	40.3414	35.8717	46.771	15.4965	1.05089	1.30827	0.904194	0.465013
CE170_MOUSE	Centrosomal protein of 170 kDa OS=Mus musculus GN=Cep170 PE=1 SV=2	8	1	8629734	15122954	8725782	8.0138e+06	10097906	13139996	53020404	80682320	58566440	16330447	28619810	102383136	46829488	47486000	47051340	47185048	34.3746	24.7472	22.8348	94.7694	0.582277	1.03925	1.30499	0.92715	0.417837
PAIRB_MOUSE	Plasminogen activator inhibitor 1 RNA-binding protein - Mus musculus (Mouse)	5	1	29661020	42721232	67862864	52826820	42688376	63170108	70530552	67908720	84381048	39403044	39920204	91594840	61703312	70647440	63884876	65708196	41.5345	19.361	11.9169	52.6301	5.81897	-1.13149	1.30367	0.572627	0.342662
RL15_MOUSE	60S ribosomal protein L15 - Mus musculus (Mouse)	8	1	211097792	136750176	171683136	232324768	154480688	242960320	166704816	200406544	150960400	119740160	154363760	123403344	179491248	180552960	184309040	179165408	21.4788	23.0119	14.6277	14.3551	1.30571	-1.21218	1.3033	0.380906	0.0836834
RN114_MOUSE	RING finger protein 114 OS=Mus musculus GN=Rnf114 PE=2 SV=2	1	0.87	1568085	4955754	3.24998e+06	3733900	1.79525e+06	3.49592e+06	4110685	3.42385e+06	4468768	3712917	2768806	2734385	2.80337e+06	3.19844e+06	4.08303e+06	4.46736e+06	51.9914	35.1453	13.2715	18.0755	21.1474	1.08296	1.30243	0.954663	0.106237
DHRS1_MOUSE	Dehydrogenase/reductase SDR family member 1 OS=Mus musculus GN=Dhrs1 PE=2 SV=1	2	1	6052559	7583117	8769750	10414712	8901514	8569016	15741855	11088230	10935346	9246237	11447281	8467900	13744198	12358859	13292469	12030863	18.2396	10.5839	21.7022	15.897	6.20203	-1.24458	1.29505	0.159798	0.171728
NP1L1_MOUSE	Nucleosome assembly protein 1-like 1 - Mus musculus (Mouse)	3	1	6169259	12518584	43430740	20952780	23495214	7437866	36915044	44596888	33183618	26083730	9564445	52942296	26734756	28987764	27612354	26271032	96.2729	49.9032	15.2215	74.1389	4.36063	1.19722	1.29467	0.968	0.441863
RL35_MOUSE	60S ribosomal protein L35 - Mus musculus (Mouse)	3	1	1182358272	989729344	268304784	509594656	283720608	1316781952	234924448	237480704	490753760	384891424	265855344	94287944	399930176	376498784	456304768	444512928	59.2338	77.2153	45.7777	58.8258	8.93626	1.15653	1.29277	0.809356	0.523337
VIGLN_MOUSE	Vigilin OS=Mus musculus GN=Hdlbp PE=1 SV=1	11	1	136924880	101492096	151543824	150122560	141913616	115393464	46937148	62769836	43802704	29079262	40147128	49652640	78427096	77285544	83518416	76894048	19.7997	13.3652	19.8698	25.9842	3.87354	-1.0448	1.29131	0.741725	0.241588
RL13A_MOUSE	60S ribosomal protein L13a - Mus musculus (Mouse)	10	1	777141568	555513792	417756608	513413152	446245920	664856704	413119200	361418240	391639392	334903104	318966528	249583264	433135936	444205888	452253120	463066464	31.0755	20.6794	6.68167	15.0636	2.82334	1.0775	1.2908	0.807534	0.0861037
VMA5A_MOUSE	von Willebrand factor A domain-containing protein 5A OS=Mus musculus GN=Vwa5a PE=1 SV=2	1	0.99	10249980	14829235	14578584	11053606	10596275	10844014	3158340	2.19108e+06	1.19965e+06	996772	1.28475e+06	2.79442e+06	4521048	4.66291e+06	4.05006e+06	4.12917e+06	19.4756	2.1136	44.8629	57.0654	6.85412	1.22047	1.29022	0.262473	0.540433
F120A_MOUSE	Constitutive coactivator of PPAR-gamma-like protein 1 OS=Mus musculus GN=FAM120A PE=1 SV=2	1	1	16304478	13815132	17354002	22897102	19135446	17600282	16556276	10678785	10254278	11857333	10220666	7.09051e+06	14997240	14902750	14526172	16881138	11.4859	13.7103	28.1865	24.9114	6.88987	-1.25613	1.28527	0.0944163	0.314379
PTN23_MOUSE	Tyrosine-protein phosphatase non-receptor type 23 - Mus musculus (Mouse)	1	0.99	1.37461e+06	973679	3.16433e+06	2.62063e+06	3034533	1.59322e+06	3.16275e+06	3.83333e+06	3.92568e+06	1.99311e+06	3.60631e+06	2.89957e+06	3345008	3.23201e+06	4.47169e+06	3439806	63.4756	30.7143	11.4374	28.5443	15.8114	-1.31487	1.28507	0.42642	0.248734
CNOT1_MOUSE	CCR4-NOT transcription complex subunit 1 OS=Mus musculus GN=Cnot1 PE=1 SV=2	5	1	13910551	11703594	17807302	21058880	14716900	12868235	48324172	50282288	24677296	26467474	34782440	34864772	16902516	18876804	19310832	15297753	21.353	26.4935	34.6797	15.0589	10.5522	-1.12028	1.28267	0.608275	0.471388
HP1B3_MOUSE	Heterochromatin protein 1-binding protein 3 - Mus musculus (Mouse)	4	1	19768898	13064518	21135334	18562428	22458696	19390696	70261016	90567488	77930320	48623428	56990768	80717840	55618684	57233816	61137692	59095400	24.0117	10.1932	12.8842	26.8046	4.08613	-1.11939	1.28136	0.484874	0.21249
RL27A_MOUSE	60S ribosomal protein L27a OS=Mus musculus GN=Rpl27a PE=1 SV=4	3	1	772318080	592529664	362383744	459163424	374444576	838277312	304977248	345151296	443906240	349235680	301255392	203464048	412480640	427983616	462149024	419249312	35.6898	44.3207	19.6045	26.0988	5.12351	1.0331	1.28114	0.893603	0.262265
CLIC6_MOUSE	Chloride intracellular channel 6 - Mus musculus (Mouse)	1	1	77021.2	0	175861	1385029	6207331	1190224	45941.4	25416.3	3640.54	0	51047.2	7633.37	416353	431586	64675.2	422192	104.581	97.0806	84.6161	140.767	53.7788	-34.73	1.27808	0.220714	0.45358
BC11A_MOUSE	B-cell lymphoma/leukemia 11A OS=Mus musculus GN=Bcl11a PE=1 SV=1	2	1	273493	1557034	568187	1.17421e+06	660843	1.25086e+06	11016048	11333212	9531815	4.7871e+06	8053345	12115572	4760027	5917241	6.43059e+06	6757100	84.0859	31.1886	9.04906	44.1349	14.6708	-1.28649	1.27749	0.46471	0.36569
CCD22_MOUSE	Coiled-coil domain-containing protein 22 OS=Mus musculus GN=Ccdc22 PE=2 SV=1	1	0.98	2577737	1.95666e+06	3.73527e+06	2189733	3055726	1.31727e+06	3.40312e+06	2229068	2775852	1.5367e+06	1.83665e+06	3.21397e+06	3.77458e+06	2.9004e+06	2.87735e+06	2.7118e+06	32.747	39.7348	20.9616	40.7348	15.6481	1.2601	1.2764	0.460307	0.346651
RS9_MOUSE	40S ribosomal protein S9 - Mus musculus (Mouse)	5	1	181856640	154248704	160771424	218767952	179016304	224734480	155786160	197344304	173120096	162785568	133521080	117121944	195519552	188367552	196151104	202309360	8.71236	11.9769	11.8997	16.7854	2.91675	-1.25286	1.27289	0.0705575	0.112088
UBXN6_MOUSE	UBX domain-containing protein 6 OS=Mus musculus GN=Ubxn6 PE=1 SV=1	1	0.95	775668	1.21586e+06	1578605	1011330	907631	1337301	3.83192e+06	2.38941e+06	2.08647e+06	2553920	1937972	2.03955e+06	1.82281e+06	2.01796e+06	2.70979e+06	2.03768e+06	33.7879	20.6567	33.6793	15.1677	18.0472	1.09639	1.27197	0.803395	0.376118
NMT2_MOUSE	Glycylpeptide N-tetradecanoyltransferase 2 OS=Mus musculus GN=Nmt2 PE=2 SV=1	1	0.99	1.34628e+06	1.64034e+06	850183	1953296	1.0915e+06	1.18053e+06	3886885	4714041	2.51253e+06	2.39313e+06	1.43134e+06	4920496	2396529	3.13966e+06	2.88906e+06	2085434	31.2261	33.6509	30.0185	61.8242	18.0906	-1.10126	1.27084	0.732789	0.467342
S61A1_MOUSE	Protein transport protein Sec61 subunit alpha isoform 1 OS=Mus musculus GN=Sec61a1 PE=2 SV=2	2	1	16907108	38813428	28344512	24828376	29452262	26279852	14229808	17232268	21236132	12814631	16292646	12451421	21208964	19309238	22091944	22578102	39.1009	8.80599	20.0106	15.3085	6.76764	1.0435	1.26804	0.96865	0.188391
CSDE1_MOUSE	Cold shock domain-containing protein E1 OS=Mus musculus GN=Csde1 PE=2 SV=1	9	1	28101038	30782668	45365468	28614498	41543528	23479146	97350960	102405096	101657688	66927176	82813144	89190976	82136384	75667352	77889296	79121856	26.7362	29.8221	2.71517	14.3957	3.4283	1.11333	1.26151	0.637158	0.104161
NB5R3_MOUSE	NADH-cytochrome b5 reductase 3 OS=Mus musculus GN=Cyb5r3 PE=1 SV=3	14	1	3471875840	3262745344	1058509440	1999819648	1339696000	3877342720	974741632	1040245952	2388802048	1820801024	1355377664	315972544	1240792192	1236380416	1248470528	1266988416	51.4716	54.7299	54.3739	66.1864	1.08248	1.07985	1.26105	0.927882	0.580875
PYRG1_MOUSE	CTP synthase 1 - Mus musculus (Mouse)	3	1	17298930	16747017	27655078	13944597	14077901	11215949	33311050	24642290	24740820	18355122	21354416	26364364	18203284	20867206	20289128	20010802	29.8762	12.3494	18.0546	18.3725	5.79368	1.57246	1.25154	0.100575	0.195208
FLNA_MOUSE	Filamin-A - Mus musculus (Mouse)	56	1	3157762304	2704887040	2645561856	2695808512	2385399552	3192075520	460015392	809660160	616211136	406468064	516166496	585328704	1345933440	1385517568	1399737728	1403512704	9.87874	14.7544	27.8627	17.9433	1.9027	1.0284	1.25062	0.769695	0.354422
YTDC1_MOUSE	YTH domain-containing protein 1 OS=Mus musculus GN=Ythdc1 PE=1 SV=2	1	0.94	932098	2.07357e+06	658230	1505836	673494	725672	4.03941e+06	2.2914e+06	2.09849e+06	2.39977e+06	2.41138e+06	1.93394e+06	2.37536e+06	1.39357e+06	2.51818e+06	1.86447e+06	61.4659	48.1467	38.0551	12.1138	25.1774	1.26124	1.2497	0.691898	0.471809
APC4_MOUSE	Anaphase-promoting complex subunit 4 OS=Mus musculus GN=Anapc4 PE=2 SV=1	3	1	4692656	3710098	5.11243e+06	4259439	4967208	6.12412e+06	8610740	10863279	8386617	6273365	6767129	9344959	6.00867e+06	5.98005e+06	7.86445e+06	7740071	15.9763	18.3961	14.7498	22.1049	15.1499	-1.13582	1.24459	0.429243	0.207499
RL18A_MOUSE	60S ribosomal protein L18a OS=Mus musculus GN=Rpl18a PE=2 SV=1	5	1	282564800	277952384	259839728	372588800	270620128	398434144	248021120	288275840	236132336	223697760	227492080	169755680	259972320	252119120	263849376	275912000	4.39283	19.4634	10.6136	15.6026	3.77097	-1.26974	1.24396	0.194812	0.130469
ABCF2_MOUSE	ATP-binding cassette sub-family F member 2 OS=Mus musculus GN=Abcf2 PE=2 SV=1	3	1	11414065	9488738	15556015	12864208	11640833	11220805	27227296	27211500	18520898	19698668	20815076	18224768	18678600	17077924	22368346	22259718	25.5114	7.1696	20.6501	6.63581	13.1539	1.02052	1.24211	0.995747	0.251175
PSB2_MOUSE	Proteasome subunit beta type-2 - Mus musculus (Mouse)	2	1	4371899	14653508	7124817	16381451	11358799	19162290	19735062	11816637	25052068	31671062	6239512	7.8041e+06	8443299	8112700	8743980	7633028	61.0602	25.2975	35.299	93.5328	5.78159	-1.79358	1.2382	0.180607	0.487061
RAP1A_MOUSE	Ras-related protein Rap-1b OS=Mus musculus GN=Rap1b PE=2 SV=2	2	1	52980288	72575256	75717288	68874432	59764684	72798064	5489598	5.25633e+06	10578300	8498562	4781074	3993792	27647442	31878388	29244656	31390844	18.3643	9.95811	42.3119	41.7864	6.5349	-1.00082	1.23451	0.944423	0.547613
SMC2_MOUSE	Structural maintenance of chromosomes protein 2 OS=Mus musculus GN=Smc2 PE=1 SV=1	2	1	4.95926e+06	5213776	5069314	4327845	7118509	4.49042e+06	6223653	8354876	3841491	6342341	4.07892e+06	4515963	10440126	5.57332e+06	6368545	7051245	2.51233	29.486	36.7728	24.1144	29.1028	-1.04556	1.23316	0.920993	0.541864
RL5_MOUSE	60S ribosomal protein L5 OS=Mus musculus GN=Rpl5 PE=1 SV=3	7	1	127712032	122167408	159696272	182083120	160718144	188312720	127642320	142846512	146500608	123041584	107073768	109521072	145571056	143374944	157582192	162815264	14.8378	8.17484	7.19536	7.5964	6.15102	-1.29674	1.22775	0.0649711	0.0273224
IF4G2_MOUSE	Eukaryotic translation initiation factor 4 gamma 2 OS=Mus musculus GN=Eif4g2 PE=1 SV=2	12	1	39312816	30600050	34814236	25004006	34161092	21665928	117771488	124329520	96066648	76850528	93104832	105717592	77030592	72861208	78701504	81078048	12.4815	24.0111	13.1229	15.7488	4.47193	1.29563	1.2267	0.170465	0.165836
DHE3_MOUSE	Glutamate dehydrogenase 1, mitochondrial precursor - Mus musculus (Mouse)	2	1	84522192	74315536	72861272	353025888	74948480	61142956	617433024	46580888	271953376	636583296	116288672	10345416	211980864	197032768	190124304	188299872	8.22753	101.005	92.1584	131.753	5.46569	-2.111	1.22634	0.526852	0.61871
RBM27_MOUSE	RNA-binding protein 26 OS=Mus musculus GN=Rbm26 PE=1 SV=2	1	0.81	17011364	13404630	17617314	21928274	23746414	18328480	18206828	17327742	18357932	13825525	19377456	10773258	17038494	18017500	22082564	20270532	14.2246	12.9245	3.0968	29.7583	11.7201	-1.33247	1.22549	0.0670699	0.305087
RS11_MOUSE	40S ribosomal protein S11 - Mus musculus (Mouse)	6	1	221681840	217949936	220418464	302896672	224134640	266260384	218574880	236870080	230192944	199406912	201365776	158825264	224698192	218811744	238832912	245729296	0.86271	14.9048	4.05088	12.8746	5.35106	-1.20187	1.22523	0.180191	0.104588
H2A1F_MOUSE	Histone H2A type 1 OS=Mus musculus GN=Hist1h2ab PE=1 SV=3	5	1	644498944	1352252672	672119488	2409999104	1628160000	2560350976	2493427456	2288389120	1766746112	4087938048	305022912	965464832	1584083328	1541989888	1626264704	1602755328	45.0625	22.7541	17.1637	113.125	2.24358	-2.4724	1.22211	0.0378779	0.44552
RL24_MOUSE	60S ribosomal protein L24 - Mus musculus (Mouse)	5	1	101016840	96354040	79400408	131686440	81424016	117394576	86755240	92579288	69538800	79138280	67248744	57303936	92417944	93831280	92102856	89210256	12.3304	23.5083	14.4416	16.1003	2.1096	-1.19414	1.22182	0.391676	0.18847
RCC1_MOUSE	Regulator of chromosome condensation - Mus musculus (Mouse)	2	1	31847124	33845232	18486164	29595702	21872870	24431002	47110184	20734884	41988120	32545904	34693396	22712634	30303844	34533056	21791156	35375624	29.7608	15.5497	38.2006	21.3049	20.38	1.10908	1.22102	0.741522	0.625225
DDX3X_MOUSE	ATP-dependent RNA helicase DDX3X - Mus musculus (Mouse)	20	1	740429056	675255488	752486912	1067880768	851002752	1013954176	1164923776	1214752384	1041915712	954678784	1014785984	838120576	793610944	847167168	877247424	831291456	5.74888	11.55	7.80013	9.59792	4.15886	-1.35268	1.2187	0.0315309	0.0544884
TRRAP_MOUSE	Transformation/transcription domain-associated protein OS=Mus musculus GN=Trrap PE=1 SV=2	1	0.95	4.26918e+06	37737256	870.821	33302442	10004006	31128418	6.75658e+06	48225.9	0	4890922	646846	50145.8	0	34576.7	0	78687.4	147.585	51.8699	171.367	141.707	131.825	-1.77195	1.21777	0.36987	0.4497
SOGA1_MOUSE	Protein SOGA1 OS=Mus musculus GN=Soga1 PE=1 SV=3	1	0.97	38593	0	93802.1	32955.7	285399	153633	1.58776e+06	2.53458e+06	1.0751e+06	907309	1.36587e+06	2.00683e+06	1.1257e+06	932829	883972	1.32649e+06	106.83	80.2536	42.7379	38.711	18.917	-3.56499	1.21435	0.362676	0.613853
YTHD2_MOUSE	YTH domain-containing family protein 2 OS=Mus musculus GN=Ythdf2 PE=1 SV=1	1	0.82	230924	21055.1	384418	833135	926758	233372	8.24789e+06	7079233	6.4165e+06	7.34769e+06	4822956	5735091	4009160	3.81123e+06	4487409	4.85311e+06	85.9883	56.6242	12.7937	21.4198	10.9671	-3.13211	1.21434	0.227125	0.240338
PSME3_MOUSE	Proteasome activator complex subunit 3 - Mus musculus (Mouse)	1	1	1.22319e+06	1728304	2.1907e+06	921937	1.48391e+06	850863	8792667	8673712	10558524	6725105	6.74352e+06	9648366	6459807	7237295	5.56033e+06	8596544	28.232	31.9463	11.2992	21.834	18.4733	1.57895	1.21231	0.130441	0.22963
LATS2_MOUSE	Serine/threonine-protein kinase LATS2 OS=Mus musculus GN=Lats2 PE=1 SV=1	1	1	37734632	21958004	9684074	9783449	11304370	39029412	8831252	9431353	10836116	12789824	7.6658e+06	3.6203e+06	13772735	12963282	12609952	15453287	60.8058	82.1579	10.6086	57.2604	9.24292	1.15402	1.20862	0.744331	0.486493
MCM7_MOUSE	DNA replication licensing factor MCM7 OS=Mus musculus GN=Mcm7 PE=2 SV=1	13	1	99649664	76094720	130868640	145926256	141446368	103298192	259719792	274628864	205929248	192973104	226246256	194407664	160530144	150417952	152142336	144970448	26.8836	17.9886	14.6447	9.19605	4.24117	-1.27415	1.2064	0.261266	0.16505
ALD2_MOUSE	Aldose reductase-related protein 2 OS=Mus musculus GN=Akr1b8 PE=1 SV=2	4	1	712218368	927157504	574766528	820927232	571559424	829249088	129838136	134100896	120936104	113463552	137984048	68479768	327677888	322375936	306364896	299210176	24.0648	19.7729	5.23592	33.055	4.25115	-1.00343	1.20301	0.966401	0.393901
DHB12_MOUSE	Estradiol 17-beta-dehydrogenase 12 OS=Mus musculus GN=Hsd17b12 PE=2 SV=1	2	1	8240105	8027968	9585186	6564650	8478896	9445718	9513078	12549406	4.94751e+06	8.33218e+06	9350444	4793710	10060874	9221224	10476155	10304953	9.79964	17.9622	42.5009	31.923	5.55575	1.0557	1.20171	0.642237	0.682036
RL8_MOUSE	60S ribosomal protein L8 - Mus musculus (Mouse)	6	1	884300288	1244960640	658177088	935499456	711615424	1038565120	591822912	640898752	656126400	608649024	532378464	431457408	696243008	673851712	752872192	760674752	31.852	18.6717	5.33718	16.9568	5.89914	1.03789	1.20119	0.946414	0.187453
FOLH1_MOUSE	Glutamate carboxypeptidase 2 OS=Mus musculus GN=Folh1 PE=2 SV=1	1	0.99	5922416	11845397	8.20616e+06	8.3816e+06	7992049	8338321	8749680	6.70652e+06	6.83698e+06	7775179	4324765	6.48531e+06	7.94619e+06	7.49876e+06	7642572	7674520	34.5026	2.59202	15.3924	28.142	2.42907	1.05107	1.19951	0.964501	0.372408
PPM1G_MOUSE	Protein phosphatase 1G OS=Mus musculus GN=Ppm1g PE=2 SV=3	6	1	10601795	3353548	14486617	16535317	12446606	24054248	46718628	34303320	43564408	30599324	22589858	50721972	28308330	29707140	28095524	25670968	59.6011	33.3038	15.5389	41.8459	5.99885	-1.86472	1.19897	0.226472	0.441123
ITPR1_MOUSE	Inositol 1,4,5-trisphosphate receptor type 3 OS=Mus musculus GN=Itpr3 PE=1 SV=3	1	0.92	8848883	11136074	7675644	9057758	8757064	7.1717e+06	4.87097e+06	4869949	6.97043e+06	4.15448e+06	5.90556e+06	3.94192e+06	7.68136e+06	7354332	7641144	6.84065e+06	19.0868	12.1665	21.7652	23.0882	5.25174	1.10702	1.1935	0.512805	0.363245
NUP98_MOUSE	Nuclear pore complex protein Nup98-Nup96 OS=Mus musculus GN=Nup98 PE=1 SV=2	1	1	839112	376136	1.69957e+06	1.27658e+06	1184568	570944	5793819	5446973	2.1979e+06	3.15089e+06	2.96366e+06	5.16271e+06	1.50864e+06	1.50727e+06	1.28163e+06	1.01648e+06	69.1218	37.9547	44.2806	32.4327	17.5976	-1.04024	1.19166	0.772845	0.756973
RL4_MOUSE	60S ribosomal protein L4 - Mus musculus (Mouse)	16	1	1182753152	849240960	618581120	597906240	707285568	1143054592	764210560	913887552	734643712	669493952	709178752	650530304	722830208	713140096	731555904	711240192	32.1037	35.3395	11.9485	4.42461	1.30582	1.08264	1.18901	0.771832	0.114682
CPNE5_MOUSE	Copine-2 OS=Mus musculus GN=Cpne2 PE=2 SV=1	1	0.99	7155991	10731070	7889694	9313926	11832520	9738066	7.21286e+06	5352922	11338078	7971895	4654130	7483001	8257649	7.67287e+06	7967382	6298804	21.9762	13.0983	38.4439	26.7214	11.486	-1.19815	1.18871	0.266253	0.613867
RL7_MOUSE	60S ribosomal protein L7 - Mus musculus (Mouse)	19	1	3114666496	2122590720	927379840	1283807616	980285632	3277095936	954217152	1077898752	1394210304	1520929408	981142528	380788256	1290736000	1309209600	1326456448	1335154816	53.2982	67.551	19.8681	59.3513	1.49435	1.11251	1.18852	0.808839	0.533442
RL36A_MOUSE	60S ribosomal protein L36a - Mus musculus (Mouse)	3	1	98644512	93429688	64967348	79163424	63183192	130711392	52099664	53065268	51912144	49916320	46151996	36155348	68001888	64759840	73396952	71838000	21.1561	38.7728	1.18178	16.1359	5.59532	-1.06231	1.18796	0.914008	0.202252
RMXL1_MOUSE	RNA binding motif protein, X-linked-like-1 OS=Mus musculus GN=Rbmxl1 PE=1 SV=1	10	1	74117104	30231712	23472544	24808732	258257440	186961408	93749704	98850600	72786520	170865136	23142394	29495040	92345944	86913192	95819208	93510592	64.536	76.3582	15.6147	112.098	4.0979	-3.67722	1.1874	0.293401	0.451722
PYGM_RABIT	Glycogen phosphorylase, muscle form OS=Oryctolagus cuniculus GN=PYGM PE=1 SV=3	6	1	358482304	449534624	303518144	893043328	260131456	223143472	1694965632	158540496	902100800	1953534976	326705824	43048496	551272384	537753088	575334784	582509888	19.9043	82.0763	83.6488	133.122	3.70753	-1.23821	1.18608	0.969401	0.613854
CFA74_MOUSE	Cilia- and flagella-associated protein 74 OS=Mus musculus GN=Cfap74 PE=2 SV=3	1	0.97	88586896	66529960	36375312	28093824	22952912	74024552	17266306	19325138	25466356	30120090	15873941	6.3651e+06	28977868	25016674	35828900	34022320	41.0621	67.4493	20.6229	68.5036	15.8597	1.53106	1.18523	0.330476	0.530939
THOP1_MOUSE	Thimet oligopeptidase OS=Mus musculus GN=Thop1 PE=1 SV=1	3	1	16004786	29200374	22793940	20113240	22776378	20098398	18639228	12509632	37067228	18654712	19769442	19182984	25763730	20603416	18298194	22234224	29.1124	7.34362	56.2114	2.9039	14.4517	1.07956	1.18416	0.809477	0.85295
DNMT1_MOUSE	DNA (cytosine-5)-methyltransferase 1 OS=Mus musculus GN=Dnmt1 PE=1 SV=5	3	1	3837491	5.19532e+06	5.56942e+06	3.52181e+06	5119000	4.09575e+06	21571980	23166672	16461960	12491414	16297902	23024214	10627623	11444300	10401614	9380907	18.7233	19.0568	17.1694	30.8805	8.11822	1.14648	1.18117	0.43728	0.424016
MCE1_MOUSE	mRNA-capping enzyme OS=Mus musculus GN=Rngtt PE=1 SV=1	1	0.8	523777	262789	0	616307	471977	212029	2.24329e+06	837251	1.66303e+06	1427095	859558	1.74376e+06	1159080	836858	1.99661e+06	959237	99.8856	47.2677	44.6868	33.3459	42.241	-1.65315	1.17694	0.417509	0.745088
DHX36_MOUSE	Probable ATP-dependent RNA helicase DHX36 OS=Mus musculus GN=Dhx36 PE=2 SV=1	4	1	4.60426e+06	2.6524e+06	5.65971e+06	3639714	15357168	5.42453e+06	26105906	25308038	16554335	15822147	19988674	21971046	13547686	13073268	14643866	13522917	35.4378	77.5537	23.3902	16.2946	4.87614	-1.89073	1.17629	0.383734	0.446345
CNN3_MOUSE	Calponin-3 OS=Mus musculus GN=Cnn3 PE=2 SV=1	7	1	29496438	66655708	54450296	64291904	50224660	60375296	92918080	98142016	80856512	67931784	58270428	105087520	84341744	85838200	86119120	86382992	37.7297	12.4537	9.78089	32.0604	1.06612	-1.16128	1.17565	0.505785	0.395953
DHCR7_MOUSE	7-dehydrocholesterol reductase OS=Mus musculus GN=Dhcr7 PE=2 SV=1	1	0.88	4.80912e+06	4.90795e+06	6.78827e+06	9632605	7551772	9595213	15536236	12392370	13187812	13272036	12990619	8748011	10596561	9436562	11645424	12449225	20.2703	13.3391	11.9267	21.7187	11.8417	-1.62248	1.1744	0.0275397	0.336273
DYST_MOUSE	Dystonin OS=Mus musculus GN=Dst PE=1 SV=1	1	0.88	1.62631e+06	601896	1.69475e+06	1.64397e+06	2409173	2.89562e+06	12465656	4954082	9164605	9862778	6.62587e+06	6.15127e+06	5.95401e+06	6579818	5533958	6185191	46.8136	27.2412	42.4869	26.7645	7.21296	-1.77131	1.17422	0.188701	0.735478
RS24_MOUSE	40S ribosomal protein S24 - Mus musculus (Mouse)	1	0.99	5824386	11087222	5217348	13125380	5976161	12103286	3.96334e+06	6.78874e+06	8165432	9655762	2.40834e+06	4089439	3.47797e+06	3.79129e+06	2792641	2.08933e+06	43.7622	37.1719	33.9727	70.4486	24.9341	-1.41014	1.17111	0.371265	0.585304
NU160_MOUSE	Nuclear pore complex protein Nup160 OS=Mus musculus GN=Nup160 PE=1 SV=2	2	1	11373842	7310271	14168768	19198238	15967876	12387657	23593108	22626958	16595164	18153432	19870436	15757316	13536307	13438659	12202130	11260313	31.4927	21.4922	18.1115	11.5238	8.60601	-1.44748	1.16798	0.179905	0.330548
APC1_MOUSE	Anaphase-promoting complex subunit 1 OS=Mus musculus GN=Anapc1 PE=1 SV=1	4	1	9985654	7134849	16604218	15394965	18187082	11443775	23181830	20720212	16455086	9873249	19142712	22684814	13340135	16224368	11945264	12089486	43.2147	22.5751	16.9165	38.3885	14.8097	-1.3351	1.16743	0.318697	0.516651
CUL4B_MOUSE	Cullin-4B OS=Mus musculus GN=Cul4b PE=1 SV=1	4	1	10713336	8870208	14605355	17144924	15517052	8423465	26487866	21388076	14959302	15556544	17742480	20536576	16750279	17189846	18592344	18260798	25.692	33.8616	27.5818	13.9101	4.9182	-1.20172	1.16717	0.584767	0.522973
CBX3_MOUSE	Chromobox protein homolog 3 - Mus musculus (Mouse)	1	0.99	1.57518e+06	2.68398e+06	2974499	3.3878e+06	3.95003e+06	4.47721e+06	2.28701e+06	6.10164e+06	5615007	3.49311e+06	2.68149e+06	5829705	5438589	4.4902e+06	4876399	4839596	30.6261	13.8332	44.4785	40.848	7.98804	-1.63334	1.16655	0.103342	0.773369
PSB1_MOUSE	Proteasome subunit beta type-1 OS=Mus musculus GN=Psmb1 PE=1 SV=1	1	0.99	2.52388e+06	3663212	4.36047e+06	6684806	2.64635e+06	5.97969e+06	6171423	5633790	15076709	15350265	4.11117e+06	3593791	8.38727e+06	6.53693e+06	6.23495e+06	8647806	26.3697	42.2654	59.1865	86.444	16.6592	-1.4516	1.16598	0.40386	0.647315
G3BP1_MOUSE	Ras GTPase-activating protein-binding protein 1 OS=Mus musculus GN=G3bp1 PE=1 SV=1	1	0.96	458958	1.86008e+06	2.3491e+06	3684418	3.26554e+06	1.68427e+06	7931217	8.024e+06	10033368	10014510	5300754	7026959	6.59015e+06	4268913	5321907	2.42016e+06	63.0485	36.6518	13.7114	32.0224	37.9291	-1.84961	1.16321	0.269585	0.442249
SYRC_MOUSE	Arginyl-tRNA synthetase, cytoplasmic OS=Mus musculus GN=Rars PE=2 SV=2	16	1	148442864	184198640	193059392	166358320	156875984	131246240	228246832	236437376	172888000	163596400	185292272	200144080	170473392	166010704	176859264	171939408	13.4795	11.9902	16.2661	10.0433	2.60979	1.15671	1.16126	0.253228	0.29487
SCYL1_MOUSE	N-terminal kinase-like protein OS=Mus musculus GN=Scyl1 PE=1 SV=1	1	0.99	2.15322e+06	1.51167e+06	1.49791e+06	3.11119e+06	3339307	3.45485e+06	2424440	3.92637e+06	2778094	3.28054e+06	2.05302e+06	2.52784e+06	2.67434e+06	2.28142e+06	2.77647e+06	3040253	21.7575	5.2965	25.8044	23.621	11.689	-1.9186	1.16123	0.0247562	0.498556
TRIPC_MOUSE	E3 ubiquitin-protein ligase TRIP12 OS=Mus musculus GN=Trip12 PE=1 SV=1	5	1	13448359	12280300	17669656	15497011	16130279	9366121	27689078	43460880	21889280	18359588	27105286	34876892	17980976	18826872	16578700	14293647	19.5987	27.3404	35.9956	30.8561	11.7095	1.05867	1.15804	0.743103	0.639181
CASP3_MOUSE	Caspase-3 OS=Mus musculus GN=Casp3 PE=1 SV=1	1	1	6005956	7679142	7897860	11375188	8146094	9819164	21842280	11074467	15354541	18414548	11363352	11918327	13935736	12059622	14276691	16255000	14.3856	16.512	33.6939	28.2086	12.1617	-1.35943	1.15769	0.0794569	0.623816
FOXG1_MOUSE	Forkhead box protein G1 OS=Mus musculus GN=Foxg1 PE=1 SV=1	1	1	53656.2	100242	54600.4	119342	137753	112982	13610198	12897705	9981592	8965995	12284190	10281934	7.15326e+06	6961910	7.46838e+06	7.35827e+06	38.3138	10.4288	15.8067	15.897	3.09988	-1.77496	1.15722	0.0860725	0.332813
RL14_MOUSE	60S ribosomal protein L14 OS=Mus musculus GN=Rpl14 PE=2 SV=3	3	1	165393408	163224512	180718304	202671936	159726352	222226080	153419600	187691040	154640944	150608224	144651024	133154640	136852960	141811584	133026064	133960768	5.61661	16.406	11.7662	6.21274	2.8961	-1.14782	1.15718	0.318247	0.150608
RL7A_MOUSE	60S ribosomal protein L7a - Mus musculus (Mouse)	8	1	287100928	236316224	302571424	344679712	292687744	378464832	283319936	346117056	273703232	268524544	271160800	241049664	289963168	290787392	301009824	298454208	12.5888	12.7608	13.0635	6.40774	1.86821	-1.22984	1.15678	0.123461	0.184164
RS16_MOUSE	40S ribosomal protein S16 - Mus musculus (Mouse)	10	1	352239456	402131520	434301248	562750656	394109632	528992736	473561728	460290688	417707328	410673152	406097184	351644800	419031552	438784160	443158400	457697568	10.4357	18.0161	6.47718	8.43164	3.62937	-1.25001	1.15675	0.181736	0.0843876
RBM39_MOUSE	RNA-binding protein 39 - Mus musculus (Mouse)	1	1	9659391	9871362	7846072	11738662	9160685	11390317	13397798	7.78841e+06	9863728	11910380	7.858e+06	7086773	10717675	9456879	10917688	10823958	12.1983	12.9954	27.4023	28.9456	6.54953	-1.17945	1.1562	0.199858	0.547565
VDAC1_MOUSE	Voltage-dependent anion-selective channel protein 1 - Mus musculus (Mouse)	1	0.99	5.52493e+06	14874458	11227963	28914672	17741440	21968514	21181830	16330028	20717646	27145916	9187132	14053491	14214683	15870834	20861710	19445672	44.6984	24.6624	13.7934	55.301	17.513	-2.16979	1.15566	0.0874037	0.532427
TIPRL_MOUSE	TIP41-like protein - Mus musculus (Mouse)	1	0.97	3.56627e+06	3.23368e+06	7.41917e+06	4.21745e+06	6.03776e+06	3.86856e+06	12099159	7694499	7938075	7781198	8447717	7778939	8608098	8728066	8278978	9559882	49.084	24.7414	26.7821	4.81678	6.19638	1.00675	1.15511	0.883698	0.49039
M4K5_MOUSE	Mitogen-activated protein kinase kinase kinase kinase 5 OS=Mus musculus GN=Map4k5 PE=2 SV=2	1	0.99	1.86114e+06	1.57093e+06	3748429	2.95174e+06	2817392	2.37755e+06	2.95521e+06	6.52042e+06	2783435	2.13136e+06	4.2293e+06	4.25837e+06	4.04313e+06	3.90768e+06	4.00775e+06	4.70835e+06	49.3981	11.0598	51.6283	34.4586	8.77453	-1.13456	1.15444	0.540461	0.771287
U2AF2_MOUSE	Splicing factor U2AF 65 kDa subunit - Mus musculus (Mouse)	1	0.99	1.89054e+06	737042	1.82552e+06	2552347	2345635	3.53051e+06	10189107	7000840	8042893	14247939	3.19199e+06	4449055	7652721	5936113	5350515	6.65059e+06	43.6563	22.5276	19.3282	82.9594	15.4969	-1.89272	1.15276	0.136289	0.52703
RL6_MOUSE	60S ribosomal protein L6 OS=Mus musculus GN=Rpl6 PE=1 SV=3	11	1	336961184	271277184	330096544	414401568	346223328	489834112	377002208	456768096	356982400	324387744	362093664	346670720	404443456	399789888	428045632	415778752	11.5432	17.2343	13.2999	5.50452	3.06343	-1.33264	1.15254	0.0898425	0.199565
MYO1C_MOUSE	Myosin-Ic OS=Mus musculus GN=Myo1c PE=1 SV=2	3	1	42334808	37233620	46925496	49757528	39865048	44428136	6.57409e+06	6.43115e+06	3.22432e+06	5.42109e+06	3.13322e+06	5532882	19959918	18113904	19042730	21416210	11.4982	11.0805	35.0116	28.8417	7.16875	-1.05974	1.15208	0.562631	0.700664
RS8_MOUSE	40S ribosomal protein S8 - Mus musculus (Mouse)	4	1	256493888	214128240	206710720	274154304	219745424	319224736	180852864	246344944	188554640	169307632	197283488	169096512	235674352	227845312	220635424	221018800	11.8959	18.3782	17.4403	9.07982	3.12728	-1.20048	1.14946	0.253145	0.312542
MSH6_MOUSE	DNA mismatch repair protein Msh6 OS=Mus musculus GN=Msh6 PE=1 SV=2	6	1	5.99997e+06	10200288	7.05638e+06	6.05476e+06	8.35744e+06	7.30603e+06	24641990	27316020	24052908	16450972	20427866	29283962	17555628	14669022	17240562	15102032	28.1843	15.9237	6.86361	29.7868	9.08828	1.07084	1.14885	0.793851	0.429311
RL21_MOUSE	60S ribosomal protein L21 OS=Mus musculus GN=Rpl21 PE=2 SV=3	5	1	185378592	173021072	219353648	182973152	167962320	201952512	139509424	153199632	147861488	120839168	128546592	134541856	164596720	165527328	172713856	179061744	12.458	9.24256	4.69857	5.36753	3.97529	1.04497	1.14754	0.662454	0.0298585
SMD2_MOUSE	Small nuclear ribonucleoprotein Sm D2 - Mus musculus (Mouse)	1	0.83	84357	584432	785564	785043	2.03226e+06	725068	1916236	4975922	2.96446e+06	5742905	491829	2360259	1930750	1672328	1.97813e+06	1863954	74.4801	62.5009	47.3258	92.9033	7.22083	-2.4357	1.14679	0.244202	0.582473
BIEA_MOUSE	Biliverdin reductase A OS=Mus musculus GN=Blvra PE=2 SV=1	1	0.99	7787383	6.79399e+06	8935013	8954144	7289223	6556752	2.68615e+06	2.3191e+06	4.60579e+06	3.39355e+06	2842689	2.15118e+06	5631699	4.08655e+06	5.28834e+06	5.22705e+06	13.6684	16.165	38.3327	22.2659	13.2835	1.03142	1.14589	0.797699	0.688582
TNR6A_MOUSE	Trinucleotide repeat-containing gene 6A protein OS=Mus musculus GN=Tnrc6a PE=2 SV=1	1	0.83	14827.1	84267.7	16917	27850.6	114911	44429.8	1.73848e+06	1.73356e+06	598576	179692	1064069	2.32894e+06	831063	762091	933880	455806	102.15	74.0862	48.3986	90.7063	27.5918	-1.61355	1.13937	0.41741	0.618321
RL27_MOUSE	60S ribosomal protein L27 - Mus musculus (Mouse)	2	1	39695980	57877628	32468742	66109088	39636492	80010320	34359056	34590184	30961440	59088296	14173820	14537133	39031028	41285608	42071920	41929316	30.2027	33.125	6.10032	88.2484	3.42705	-1.42843	1.13794	0.273289	0.516557
DD19A_MOUSE	ATP-dependent RNA helicase DDX19A OS=Mus musculus GN=Ddx19a PE=1 SV=1	3	1	26491724	22860054	30600770	37207156	34387668	28968114	61545704	52034344	42313756	48129248	44999316	43886408	42461484	47302364	48550368	48177332	14.5317	12.4917	18.5052	4.81672	6.05528	-1.25778	1.13779	0.109303	0.390198
PSB6_MOUSE	Proteasome subunit beta type-6 OS=Mus musculus GN=Psmb6 PE=1 SV=3	2	1	632565	4.35219e+06	3.45888e+06	4738244	2.85898e+06	7223112	9419274	3157008	11133696	16731329	1.41139e+06	2706150	4732775	3795127	5599525	6151933	68.9888	44.3119	53.1278	122.25	20.3395	-1.75521	1.13723	0.333925	0.55922
SIN3A_MOUSE	Paired amphipathic helix protein Sin3a OS=Mus musculus GN=Sin3a PE=1 SV=2	1	0.88	1.73885e+06	1.24128e+06	2.7997e+06	1.92496e+06	2.78763e+06	1781495	5.38331e+06	6097547	3669633	4450905	4.2707e+06	4.62456e+06	4233575	4.307e+06	4.57371e+06	4727538	41.3158	25.141	24.7075	3.97731	5.16428	-1.12358	1.13519	0.612513	0.564212
TYSY_MOUSE	Thymidylate synthase OS=Mus musculus GN=Tyms PE=1 SV=1	2	1	55199464	70001440	38900296	83338952	44560748	100634928	63863712	53517848	69475960	63297124	60799608	40515392	54115832	52804608	54344444	49595456	28.4396	37.6941	12.9969	22.771	4.14989	-1.39264	1.13514	0.374655	0.448799
CENPV_MOUSE	Centromere protein V OS=Mus musculus GN=Cenpv PE=2 SV=2	3	1	3.65631e+06	1.26468e+06	4.40804e+06	6.81562e+06	3.04796e+06	6470357	24352626	19160722	19688516	17177884	21667908	16867808	13196784	13873570	14647765	14268012	52.7845	38.2533	13.5632	14.4649	4.42837	-1.75087	1.13441	0.259576	0.315643
H15_MOUSE	Histone H1.5 - Mus musculus (Mouse)	1	0.93	0	681736	651977	2.21822e+06	3.06558e+06	4.19111e+06	1.55792e+06	8353464	4786792	9211857	1705682	2.06994e+06	3313678	1751573	2.5856e+06	2.34627e+06	86.6672	31.3366	69.3794	97.7663	25.8601	-7.10416	1.13172	0.311989	0.780491
CND1_MOUSE	Condensin complex subunit 1 OS=Mus musculus GN=Ncapd2 PE=1 SV=2	11	1	39586688	37426940	55347596	37657868	34373876	31003318	74405912	75847464	66431168	48470528	75191664	67920120	52469828	52467496	56299788	52871280	22.173	9.68807	7.02197	21.6335	3.47147	1.28462	1.13103	0.180736	0.409548
HS12B_MOUSE	Heat shock 70 kDa protein 12B OS=Mus musculus GN=Hspa12b PE=1 SV=1	2	1	20570436	12338614	26348916	23558152	20698320	21916940	762687	1.44071e+06	10129983	2.95639e+06	5853700	2.10105e+06	9979069	11930080	10944502	10408396	35.6451	6.50613	127.058	54.0751	7.78033	-1.1167	1.13035	0.558232	0.67327
DC1I2_MOUSE	Cytoplasmic dynein 1 intermediate chain 2 OS=Mus musculus GN=Dync1i2 PE=2 SV=1	1	0.99	2.30321e+06	1.75661e+06	3794393	5.5034e+06	3.59627e+06	2918010	6.85415e+06	4.56028e+06	4890553	6569135	3.84262e+06	4.0214e+06	4.48532e+06	5366903	4.69356e+06	4818517	40.2872	33.4628	22.8164	31.7013	7.77783	-1.53009	1.12969	0.208357	0.559268
SFXN1_MOUSE	Sideroflexin-1 OS=Mus musculus GN=Sfxn1 PE=1 SV=3	3	1	918061	704739	2.41525e+06	3.19964e+06	3.06698e+06	923482	14767054	8531147	4.06853e+06	6886945	6.67283e+06	10694819	3.55008e+06	5.99646e+06	5.43606e+06	6417911	69.2491	53.3053	58.9077	27.9884	23.6561	-1.78059	1.12831	0.349682	0.974775
NEK9_MOUSE	Serine/threonine-protein kinase Nek9 OS=Mus musculus GN=Nek9 PE=1 SV=1	1	0.83	4292950	3.18429e+06	7.04071e+06	7901084	6654792	4.19775e+06	6.72935e+06	5414194	2.26754e+06	3930246	4.376e+06	4468323	6.41939e+06	7.03769e+06	6.08407e+06	6.04354e+06	41.0268	30.144	47.7278	6.75721	7.18635	-1.29175	1.12811	0.408642	0.948956
AMPD2_MOUSE	AMP deaminase 2 OS=Mus musculus GN=Ampd2 PE=1 SV=1	1	0.81	1.56645e+06	2.5311e+06	2.66473e+06	1.77157e+06	1.81964e+06	2.7788e+06	1.90939e+06	1.83065e+06	4.69432e+06	2559761	2.26622e+06	2.65481e+06	2.7304e+06	2.68511e+06	2.81359e+06	2708175	26.5851	26.7579	58.0157	8.12349	2.04772	1.06158	1.12747	0.817797	0.951713
TOP1_MOUSE	DNA topoisomerase 1 OS=Mus musculus GN=Top1 PE=1 SV=2	10	1	79644656	67641872	89765792	94980584	98263264	101240064	203818224	239372352	202945120	179980848	207828096	185577616	169137696	174753728	185389536	189634832	14.0163	3.18963	9.6499	7.70696	5.24995	-1.24227	1.12688	0.106159	0.168146
CNOT2_MOUSE	CCR4-NOT transcription complex subunit 2 OS=Mus musculus GN=Cnot2 PE=2 SV=2	1	1	3.2585e+06	3461049	1.77022e+06	3.35866e+06	3.53781e+06	3.0214e+06	5.94222e+06	4.86312e+06	6.80668e+06	5627269	5791010	4.2301e+06	4.34268e+06	5.1041e+06	4453848	4556228	32.6264	7.93145	16.5867	16.4459	7.32591	-1.16822	1.12548	0.459178	0.444868
NDUS7_MOUSE	NADH dehydrogenase [ubiquinone] iron-sulfur protein 7, mitochondrial OS=Mus musculus GN=Ndufs7 PE=1 SV=1	1	0.98	3.0367e+06	2657360	3.50911e+06	4.94416e+06	4.90744e+06	3.92524e+06	4555526	3.84871e+06	3.92326e+06	4.67243e+06	3.07543e+06	3207412	4452949	3775280	4.67057e+06	5.01924e+06	13.9101	12.5856	9.45087	24.2729	11.7029	-1.49697	1.12526	0.0216376	0.428928
SMC4_MOUSE	Structural maintenance of chromosomes protein 4 OS=Mus musculus GN=Smc4 PE=2 SV=1	3	1	9540652	7.28463e+06	7.57747e+06	7.54297e+06	7030103	6956571	6.75517e+06	14586492	6359832	5.18404e+06	8915290	10590477	9688154	8041471	9704046	11319433	15.0813	4.45137	50.2473	33.6286	13.8133	1.13345	1.12198	0.291754	0.822601
PRP8_MOUSE	Pre-mRNA-processing-splicing factor 8 OS=Mus musculus GN=Prpf8 PE=1 SV=1	6	1	12975670	10205626	15015726	13189607	17986322	14830319	35079376	40254784	26591184	27574302	33234156	30065248	25504260	20772790	24036356	27786958	18.9617	15.8973	20.3043	9.36471	11.9846	-1.20445	1.12162	0.261171	0.499907
NACC1_MOUSE	Nucleus accumbens-associated protein 1 OS=Mus musculus GN=Nacc1 PE=2 SV=1	1	0.9	1688668	404549	1.30016e+06	1.69318e+06	1289220	949957	3112917	4149329	1.82657e+06	1.52868e+06	3104666	3484320	3.26038e+06	2974005	3176207	3045787	58.2195	28.386	38.4082	38.3244	4.12691	-1.15883	1.11964	0.596476	0.753668
SMC1A_MOUSE	Structural maintenance of chromosomes protein 1A OS=Mus musculus GN=Smc1a PE=1 SV=3	7	1	22979612	20627954	25146680	31380150	28542004	25917220	28660222	45495404	23960318	23504422	35193612	29177886	29998958	31455272	27501956	26649130	9.86117	9.54862	34.6215	19.9557	7.67425	-1.2485	1.11653	0.0492376	0.724111
RFC2_MOUSE	Replication factor C subunit 2 OS=Mus musculus GN=Rfc2 PE=2 SV=1	2	1	2.25819e+06	2.09873e+06	4.88099e+06	4.60524e+06	4317528	3.16573e+06	7957575	7003965	5320729	4.30573e+06	6485640	7.37813e+06	7103045	6246565	6818789	7305037	50.7369	18.9045	19.7484	26.0962	6.69764	-1.30858	1.11628	0.346321	0.581571
CTNA1_MOUSE	Catenin alpha-1 OS=Mus musculus GN=Ctnna1 PE=1 SV=1	4	1	34490900	28476356	41938632	43810544	40222460	25176204	19377618	17514622	35327600	19305090	23975678	21454328	24911272	25369104	25144876	24881152	19.2854	27.1595	40.6714	10.8338	0.908635	-1.04102	1.11562	0.910789	0.80528
K1211_MOUSE	Uncharacterized protein KIAA1211 OS=Mus musculus GN=Kiaa1211 PE=2 SV=2	3	1	3.32283e+06	5.05453e+06	3.98539e+06	2.35387e+06	3.37015e+06	3095812	11245575	9464045	12546195	5320233	9492986	15004453	8530737	7215222	8788663	8582110	21.2033	17.8833	13.9583	48.8721	8.67251	1.4017	1.11531	0.1101	0.598377
CNTN2_MOUSE	Contactin-2 OS=Mus musculus GN=Cntn2 PE=2 SV=2	10	1	17507300	15469146	17722232	20715940	21255858	23932544	120040096	160147392	357867488	228820112	254361408	89469328	102364216	106268272	105283136	107733920	7.35775	7.84106	59.8636	46.4948	2.15145	-1.29992	1.11421	0.0135092	0.851794
FLNC_MOUSE	Filamin-C OS=Mus musculus GN=Flnc PE=1 SV=3	4	1	182905424	168669168	187669536	201389408	172149552	194834560	27928876	48990096	36167928	27298498	34812392	39467836	60903004	56775208	55628136	56655620	5.49984	8.09866	28.1555	18.1348	4.05726	-1.05402	1.11329	0.42906	0.664027
PCBP4_MOUSE	Poly(rC)-binding protein 4 OS=Mus musculus GN=Pcbp4 PE=2 SV=1	1	0.99	97860.4	399642	427526	137965	455658	290623	3.22797e+06	2.94165e+06	3240444	2.252e+06	2738143	3463703	2.01464e+06	2.44098e+06	1432305	1.81076e+06	59.2897	53.9057	5.38863	21.6392	21.8399	1.04612	1.11311	0.962906	0.433352
CYTB_MOUSE	Cystatin-B OS=Mus musculus GN=Cstb PE=1 SV=1	1	0.94	61681880	108577080	49044572	78167488	47254960	106254872	12903362	12373732	19938438	14902201	12935050	12853632	27948948	35250920	29574720	29435528	42.9077	38.2142	28.0185	8.55194	10.5311	-1.05642	1.1112	0.867583	0.645836
H2AY_MOUSE	Core histone macro-H2A.1 OS=Mus musculus GN=H2afy PE=1 SV=3	4	1	28022204	30468482	31421752	47600292	42551872	55754884	67686176	89736952	66828876	85603776	61087088	55361864	55884436	58965064	54494244	54109872	5.85091	13.698	17.3719	23.852	3.94498	-1.62277	1.10987	0.0143245	0.531547
TCPQ_MOUSE	T-complex protein 1 subunit theta - Mus musculus (Mouse)	31	1	793736768	896112448	1122727040	578027840	717361152	509382624	1776650240	1549006208	1420307456	1174809856	1285509248	1816871168	1418155904	1436417792	1467376000	1450257792	17.9579	17.6154	11.4063	24.074	1.44665	1.55841	1.1096	0.0358696	0.485419
SUOX_MOUSE	Sulfite oxidase, mitochondrial OS=Mus musculus GN=Suox PE=1 SV=2	1	0.77	89980440	147705600	125352024	115158544	134236336	149880432	81395744	89879288	83738488	95410264	59051688	75896800	117030440	99339008	102742584	107057008	24.0522	13.0656	5.15406	23.6964	7.20115	-1.09982	1.10703	0.551632	0.480175
GCN1_MOUSE	eIF-2-alpha kinase activator GCN1 OS=Mus musculus GN=Gcn1 PE=1 SV=1	23	1	108120280	95414040	138405872	101535320	125356128	82189200	135689696	213576464	113258336	86941400	142535920	188388432	124376152	129366680	129425024	124668760	19.3778	20.9868	34.1507	36.4721	2.21827	1.10631	1.10687	0.561216	0.71998
AP2M1_MOUSE	AP-2 complex subunit mu-1 OS=Mus musculus GN=Ap2m1 PE=1 SV=1	1	0.85	10609162	6203704	4.63434e+06	10691319	6.07834e+06	7397353	7.36808e+06	4307824	3956542	5628052	4407496	4.09116e+06	7973701	7.34595e+06	6.44e+06	4.67686e+06	43.3283	29.4936	36.0114	17.2347	21.694	-1.12681	1.10659	0.636193	0.765655
ABCF1_MOUSE	ATP-binding cassette sub-family F member 1 OS=Mus musculus GN=Abcf1 PE=1 SV=1	3	1	8836968	9015953	16827082	13365126	12674765	9508092	15301504	16855982	10564699	8872492	11379756	18404290	10716053	11024287	11159470	8790060	39.4663	17.3575	23.0117	38.346	10.5923	-1.02503	1.10517	0.812903	0.649433
ECM29_MOUSE	Proteasome-associated protein ECM29 homolog OS=Mus musculus GN=Ecm29 PE=1 SV=2	5	1	10899785	8980471	15338826	10560285	11834209	9976583	19861178	14600847	7.52036e+06	8637144	13548234	15844095	13281075	17159986	15843470	17086976	27.7803	8.80364	44.2524	29.0436	11.4346	1.08798	1.10394	0.736915	0.882367
PDS5B_MOUSE	Sister chromatid cohesion protein PDS5 homolog B OS=Mus musculus GN=Pds5b PE=1 SV=1	2	1	4.87367e+06	2575866	5739767	4336479	6669494	2.91073e+06	8504791	7705288	3448005	5.19354e+06	4.33847e+06	8289653	6442477	8.09425e+06	7020391	4946734	37.1903	40.905	41.4836	34.9937	19.8026	-1.05515	1.10304	0.886877	0.86416
NONO_MOUSE	Non-POU domain-containing octamer-binding protein OS=Mus musculus GN=Nono PE=1 SV=3	15	1	170502000	229050288	227013520	298265568	278879648	262760000	662406784	755434688	641912448	664909632	601318912	601322112	524029856	506017792	526179904	560114880	15.9108	6.34993	8.81173	5.89754	4.26687	-1.34049	1.10292	0.0755474	0.193304
TPIS_MOUSE	Triosephosphate isomerase OS=Mus musculus GN=Tpi1 PE=1 SV=3	10	1	446255040	598662656	446358560	662704704	495569216	764112704	396764384	335490400	455796704	417383488	332597056	327590912	389671840	418036128	413399232	391782784	17.6955	21.1621	15.1904	14.0479	3.61521	-1.28909	1.10253	0.202216	0.462724
TEBP_MOUSE	Prostaglandin E synthase 3 - Mus musculus (Mouse)	2	1	4857618	5.29527e+06	7000383	7341296	6.44541e+06	5511274	7599497	5714220	8158767	5905543	5036582	8601442	7135223	7872220	5906917	7.20715e+06	19.8003	14.2255	17.8947	28.5334	11.6518	-1.12503	1.0987	0.425063	0.606501
IPYR_MOUSE	Inorganic pyrophosphatase OS=Mus musculus GN=Ppa1 PE=1 SV=1	6	1	181056304	175062992	115469704	196806816	142479152	140015680	196343792	143102512	209428704	180501392	178918640	141384208	187072736	191715408	183503760	191095088	23.0669	20.0923	19.2015	13.2636	2.03284	-1.01635	1.09599	0.904366	0.588374
SYHC_MOUSE	Histidyl-tRNA synthetase, cytoplasmic OS=Mus musculus GN=Hars PE=2 SV=1	5	1	48657512	47941912	59969544	56843000	72673008	59228692	63807756	57753152	64861352	61693272	53929092	54553200	57896512	53906240	55671364	50545468	12.928	13.5652	6.17327	7.60471	5.69438	-1.20551	1.09547	0.150366	0.180442
RS23_MOUSE	40S ribosomal protein S23 - Mus musculus (Mouse)	6	1	188773424	147560816	164395120	179387968	156709968	205378640	134565536	167039824	144345264	126093584	141822112	139178944	162063664	161543056	170792544	170938448	12.4145	13.4926	11.2073	6.20656	3.14828	-1.08138	1.09545	0.505783	0.310227
RL3_MOUSE	60S ribosomal protein L3 - Mus musculus (Mouse)	16	1	550416064	501980768	603351232	601619968	558639296	752000896	628234304	736793152	547729088	571739712	608333632	567272896	644635712	602306048	639211136	654801408	9.18652	15.9283	14.8809	3.8678	3.60278	-1.15492	1.09466	0.267581	0.434379
TLN1_MOUSE	Talin-1 OS=Mus musculus GN=Tln1 PE=1 SV=1	29	1	860667072	758960512	893126144	661690176	589048896	585864448	77954864	83668496	54495652	50413652	60498324	86736064	278184448	290057408	302521408	287852576	8.35711	7.00559	21.4601	28.4601	3.45544	1.36815	1.09345	0.00874244	0.660556
ACACA_MOUSE	Acetyl-CoA carboxylase 1 - Mus musculus (Mouse)	80	1	8178491392	7892284416	4990745600	9503847424	6232973312	10135362560	5282579968	7769001472	4653555712	6900316160	7264220160	2055082880	5475818496	5287864832	5323138560	5348584448	25.1213	24.2888	27.9143	53.7894	1.52749	-1.22841	1.09159	0.39963	0.677336
MBD3_MOUSE	Methyl-CpG-binding domain protein 3 OS=Mus musculus GN=Mbd3 PE=1 SV=1	2	1	524365	656375	1.87583e+06	1.05689e+06	1.37469e+06	570700	7678084	9461328	8037311	5476719	5520758	12167816	4.73906e+06	5361798	7.24606e+06	6984528	73.13	40.4616	11.238	49.865	20.1159	1.01808	1.08683	0.869385	0.623526
HDAC2_MOUSE	Histone deacetylase 2 OS=Mus musculus GN=Hdac2 PE=1 SV=1	6	1	55405928	62499620	91650152	77732904	79007552	65053532	191236656	193785456	156176064	159787712	172632608	165961440	151359152	149448704	151519008	155332768	27.4984	10.435	11.6501	3.86695	1.62266	-1.0584	1.08591	0.675542	0.38152
RBM12_MOUSE	RNA-binding protein 12 OS=Mus musculus GN=Rbm12 PE=1 SV=3	1	1	323612	2.03435e+06	616450	305664	854692	507855	1.92219e+06	3.06896e+06	1.79402e+06	1.28376e+06	2.11878e+06	2.8593e+06	1.36738e+06	1.60973e+06	746981	1366469	92.2824	49.9346	31.0393	37.7641	28.968	1.783	1.08357	0.585836	0.741223
FLNB_MOUSE	Filamin-B - Mus musculus (Mouse)	6	1	88878584	86249632	101404768	78080424	82269248	97096448	19371836	27931694	17635344	18580750	16136837	25501384	45543436	44858092	47513276	47320524	8.78553	11.6432	25.4645	24.1984	2.83333	1.07414	1.07838	0.4268	0.724063
STRP1_MOUSE	Striatin-interacting protein 1 OS=Mus musculus GN=Strip1 PE=1 SV=2	2	1	5381393	3.29466e+06	8261613	6383085	8510484	5493599	13514989	14194500	9684334	9877606	12284928	12580531	10576930	12212586	12542182	11291732	44.1741	22.8113	19.5084	12.8019	7.66113	-1.20366	1.0763	0.482239	0.674074
ACAD8_MOUSE	Isobutyryl-CoA dehydrogenase, mitochondrial OS=Mus musculus GN=Acad8 PE=2 SV=2	1	0.99	3.41477e+06	1.46507e+06	3.87232e+06	6881838	9162032	6952595	5.50945e+06	4.14538e+06	3.16419e+06	3.94304e+06	4.6954e+06	3.27756e+06	4.8687e+06	3.44137e+06	5.01042e+06	4.28176e+06	43.8194	16.9138	27.5643	17.8591	16.2032	-2.62752	1.07578	0.0656271	0.777799
H31_MOUSE	Histone H3.3C OS=Mus musculus GN=H3f3c PE=3 SV=3	7	1	5279571968	9524391936	7233667584	7231474688	7210933760	9411323904	6832048128	6036162048	6282371584	7412380672	4216366336	6197576704	7190289408	7346832384	7660908544	8127445504	28.9228	15.9033	6.38317	27.1495	5.45166	-1.08241	1.07429	0.638938	0.622302
RS3_MOUSE	40S ribosomal protein S3 - Mus musculus (Mouse)	14	1	1153194752	1120609408	1250753152	1424980096	1287205504	1151005824	1243132672	1136332928	1100103808	1145444864	1146218752	951753664	1168068224	1216869248	1182092672	1234039296	5.76422	10.6379	6.41109	10.3642	2.53769	-1.09608	1.07281	0.291	0.381172
PYGB_MOUSE	Glycogen phosphorylase, brain form OS=Mus musculus GN=Pygb PE=1 SV=3	14	1	361161024	348719456	402922592	553608896	403838880	323739392	766145792	210273616	424565536	808524288	285086944	214625696	404557152	371772320	416698752	430433696	7.65432	27.3218	60.0337	74.4052	6.1761	-1.15132	1.0709	0.531138	0.853912
RAN_MOUSE	GTP-binding nuclear protein Ran - Mus musculus (Mouse)	5	1	385501408	281915040	394950880	473097344	419992768	423884672	651919168	573421696	521755744	546788352	596976128	490841408	406119328	443759872	423359040	400110816	17.709	6.74283	11.2543	9.74426	4.68629	-1.23966	1.06882	0.164577	0.488304
KPYM_MOUSE	Pyruvate kinase isozymes M1/M2 OS=Mus musculus GN=Pkm2 PE=1 SV=4	41	1	4476659200	4668823552	5206119424	4944145920	4835921408	4607352832	7307885056	6527550976	6503158784	6220314112	6259890176	6557049856	5767517184	5890123264	5824380416	5757516800	7.9035	3.58527	6.75165	2.90047	1.051	-1.0025	1.06836	0.939548	0.226468
RL35A_MOUSE	60S ribosomal protein L35a - Mus musculus (Mouse)	4	1	28141520	40931512	31604692	51430488	33132694	45323380	33218352	31640872	30985358	38664240	25974808	25092176	34043144	29086692	35746904	39420332	19.7121	21.5171	3.59263	25.3887	12.4129	-1.29012	1.06813	0.219009	0.601852
RAB10_MOUSE	Ras-related protein Rab-10 - Mus musculus (Mouse)	4	1	59502900	64158636	77350472	85206736	85821360	74158584	70611464	61400784	62348552	64111104	52471412	65487176	56831152	53491864	53926428	49066824	13.8167	8.03055	7.8201	11.7822	6.00972	-1.21976	1.06751	0.104915	0.467023
PACS1_MOUSE	Phosphofurin acidic cluster sorting protein 1 OS=Mus musculus GN=Pacs1 PE=1 SV=2	1	0.98	672738	366023	803275	816074	674103	625687	2.42167e+06	1.84397e+06	370268	1.31355e+06	1.33917e+06	1.69122e+06	377525	459766	171653	80544.4	36.5569	14.0298	68.4533	14.5748	64.6827	-1.14866	1.06721	0.525979	0.771057
NUP93_MOUSE	Nuclear pore complex protein Nup93 OS=Mus musculus GN=Nup93 PE=2 SV=1	2	1	13076692	11970278	14510589	18794782	18015492	12208446	26838604	21650522	18572080	24150168	20621280	18204944	19729880	20021792	22065674	22847182	9.65936	22.0252	18.6899	14.243	7.22067	-1.23917	1.06486	0.281855	0.689564
ARHG2_MOUSE	Rho guanine nucleotide exchange factor 2 OS=Mus musculus GN=Arhgef2 PE=1 SV=3	4	1	28827438	20130496	29132472	35254960	31471498	21217880	38487160	49334928	30850274	40028720	39509624	31951196	25591310	18416088	17988132	21534248	19.6369	24.7753	23.4815	12.1657	16.8306	-1.12619	1.06443	0.605023	0.769684
NU133_MOUSE	Nuclear pore complex protein Nup133 OS=Mus musculus GN=Nup133 PE=1 SV=1	1	1	4833264	1.79744e+06	3.00998e+06	4395436	3112068	2769607	5381531	6610045	6233739	5.99468e+06	6.19089e+06	4.94052e+06	3.55241e+06	3.0563e+06	1.82187e+06	1814959	47.5521	25.0194	10.3608	11.7794	34.4148	-1.06601	1.06418	0.723988	0.534923
LAMB2_MOUSE	Laminin subunit beta-2 OS=Mus musculus GN=Lamb2 PE=2 SV=1	1	0.99	6.82554e+06	5.38776e+06	7.89075e+06	5.06669e+06	3.92229e+06	4.29268e+06	1.72808e+06	2.27186e+06	1.15342e+06	3.09284e+06	817313	936793	2.99128e+06	3.38823e+06	2.38068e+06	2.93479e+06	18.7441	13.1898	32.5588	79.2672	14.1759	1.51367	1.06322	0.0454847	0.67638
MCM6_MOUSE	DNA replication licensing factor MCM6 OS=Mus musculus GN=Mcm6 PE=1 SV=1	17	1	74742896	76696920	94186616	90161136	98583984	72298984	177855536	184262576	139153184	142155104	165924000	163522000	139201904	131011664	120949024	128860152	13.0765	15.425	14.6062	8.32365	5.77185	-1.06277	1.06291	0.648931	0.617728
EIF3C_MOUSE	Eukaryotic translation initiation factor 3 subunit C - Mus musculus (Mouse)	11	1	91924496	69000440	108588856	86399648	92360656	72614792	130109384	149101936	100001624	111729480	122431800	122739848	113054416	118954560	119777240	127262464	22.1249	12.0871	19.5871	5.2702	4.86641	1.07216	1.06252	0.726974	0.72538
ARHG7_MOUSE	Rho guanine nucleotide exchange factor 7 OS=Mus musculus GN=Arhgef7 PE=1 SV=2	4	1	12995984	14051058	15892006	15676999	13374197	11270282	15021543	21017404	31359410	13612561	21021040	28813128	13353890	8899709	7053610	8240186	10.2402	16.399	36.7875	35.9408	29.326	1.06492	1.06228	0.579705	0.850832
OGA_MOUSE	Protein O-GlcNAcase OS=Mus musculus GN=Mgea5 PE=1 SV=2	6	1	37144060	59108504	63035208	58191476	63895476	84992064	88436056	93003984	90018832	80144952	93913952	81894320	86360072	83160728	87337416	87487120	26.2799	20.4528	2.56344	8.78568	2.33883	-1.30003	1.06058	0.253073	0.343653
RS15A_MOUSE	40S ribosomal protein S15a OS=Mus musculus GN=Rps15a PE=2 SV=2	7	1	245236816	221298320	260997216	262468016	269185120	287424064	230420736	234723552	229347792	191725088	237725456	226029920	283192288	260158368	260289984	262133648	8.24266	4.72985	1.22896	10.9423	4.20433	-1.12583	1.05952	0.113536	0.441293
ROA0_MOUSE	Heterogeneous nuclear ribonucleoprotein A0 OS=Mus musculus GN=Hnrnpa0 PE=1 SV=1	5	1	48438944	47427384	52964520	95479680	64156072	76663848	150001488	161111344	164633472	183168064	129968688	136935776	116633528	118722016	96150328	99868320	5.94344	20.0178	4.81571	19.2729	10.6527	-1.58771	1.05704	0.0498598	0.601876
PSA3_MOUSE	Proteasome subunit alpha type-3 - Mus musculus (Mouse)	3	1	8996063	19180250	13971534	21722570	19499186	28149876	32135516	19883594	24487186	45250896	10926464	16385328	23735122	22642520	25775892	26327256	36.2477	19.4274	24.2674	76.2559	7.01326	-1.64591	1.05435	0.120153	0.662994
ACACB_MOUSE	Acetyl-CoA carboxylase 2 OS=Mus musculus GN=Acacb PE=1 SV=1	17	1	1293576192	1235792512	771877696	1527264000	1144169600	1626154752	610721472	1090226304	554346560	845026816	1002468288	292224736	848127424	838923584	839763584	799831936	25.9888	17.771	39.1703	52.2981	2.59995	-1.30181	1.05401	0.242254	0.781172
RACK1_MOUSE	Receptor of activated protein C kinase 1 OS=Mus musculus GN=Rack1 PE=1 SV=3	9	1	322274336	288106688	448763968	439027072	399126208	368688480	388263008	414321152	362513376	306754112	402485824	396586528	403867712	407307968	416037056	401907136	23.9724	8.76881	6.67001	14.5544	1.53464	-1.13945	1.0536	0.391244	0.591405
IRGQ_MOUSE	Immunity-related GTPase family Q protein OS=Mus musculus GN=Irgq PE=2 SV=1	4	1	24376992	32740226	25821468	46341600	28667986	36915736	37069624	38464612	57321612	56140196	33658592	36902008	42543064	40105824	42315824	44068160	16.1695	23.7033	25.5419	28.7737	3.86267	-1.34949	1.04858	0.167317	0.813888
KC1E_MOUSE	Casein kinase I isoform epsilon OS=Mus musculus GN=Csnk1e PE=1 SV=2	3	1	5153114	5059401	6099335	7190010	6.8211e+06	4600918	24575622	33172302	21041178	27894778	26181514	21124692	20532176	18933688	18014440	20282396	10.58	22.5744	23.7563	14.0422	6.0798	-1.14101	1.04771	0.506794	0.835786
TIF1B_MOUSE	Transcription intermediary factor 1-beta OS=Mus musculus GN=Trim28 PE=1 SV=3	13	1	22913534	19476592	67786696	47014716	57193584	34701212	210989248	183602272	179938928	132306616	123664488	293272384	153333712	161982176	163870608	168311456	73.3944	24.3246	8.86039	52.177	3.88054	-1.26079	1.04604	0.445513	0.69949
COPA_MOUSE	Coatomer subunit alpha - Mus musculus (Mouse)	20	1	359384448	299013664	397951968	552760704	447453216	455082112	287261984	296280576	205570976	251950080	288724608	214432400	323926944	327421920	326460000	320994688	14.1623	12.105	18.9979	14.7582	0.886082	-1.37766	1.04504	0.0422986	0.806279
RRBP1_MOUSE	Ribosome-binding protein 1 OS=Mus musculus GN=Rrbp1 PE=2 SV=2	17	1	618947712	531376544	598747072	499208192	481475648	451269120	42250436	51133496	47166644	44948380	36903248	52669064	219790544	208993888	232175344	237947648	7.86487	5.07807	9.49831	17.5812	5.75714	1.22146	1.04482	0.0295404	0.689654
MCM5_MOUSE	DNA replication licensing factor MCM5 - Mus musculus (Mouse)	7	1	41726004	33677448	58453384	50980596	62044856	41966304	109759704	105508952	93712520	83723616	95082224	117236128	75397728	78567968	75793448	70607208	28.326	19.4656	8.07235	17.2715	4.40211	-1.15789	1.04371	0.465439	0.677151
DNLI3_MOUSE	DNA ligase 3 OS=Mus musculus GN=Lig3 PE=1 SV=1	1	0.99	0	1.25348e+06	413098	2.07932e+06	116252	1.31874e+06	225433	4.29982e+06	362002	424176	481460	3.78066e+06	355022	1.30308e+06	439130	352926	114.983	84.4936	142.039	123.01	75.4414	-2.1087	1.04288	0.429096	0.832036
ERD21_MOUSE	ER lumen protein retaining receptor 2 OS=Mus musculus GN=Kdelr2 PE=2 SV=1	1	0.96	27220696	24346696	30160268	38821848	31278512	36768288	15120101	10801342	10982229	13245080	12074642	10080508	19474542	21519394	20820338	22908462	10.6702	10.9478	19.8589	13.5597	6.75474	-1.30762	1.04247	0.0405036	0.807379
SYFA_MOUSE	Phenylalanyl-tRNA synthetase alpha chain OS=Mus musculus GN=Farsa PE=2 SV=1	8	1	47483964	36339756	59930648	79681120	72678416	58094308	100485096	94511696	70059680	89587760	92673984	72475624	73471800	71943712	70506536	77520384	24.6283	15.699	18.2461	12.8139	4.12478	-1.46398	1.04051	0.0956199	0.818164
TBCB_MOUSE	Tubulin folding cofactor B OS=Mus musculus GN=Tbcb PE=1 SV=2	2	1	3.7061e+06	2.88914e+06	6796591	2.12548e+06	4864321	2.83107e+06	13855573	9801123	10999594	10227626	10495150	12594289	8426126	10784308	9760959	11228459	46.1703	43.4394	18.0307	11.6705	12.386	1.36361	1.0402	0.436392	0.799247
RS2_MOUSE	40S ribosomal protein S2 - Mus musculus (Mouse)	8	1	418777728	419021856	472695328	526176352	449404448	492272672	529663488	508841376	419625888	506677472	481242240	413951904	529141472	508378144	532020096	536936256	7.11009	7.86313	12.0265	10.253	2.38867	-1.12008	1.04013	0.138457	0.707998
KS6A3_MOUSE	Ribosomal protein S6 kinase alpha-3 OS=Mus musculus GN=Rps6ka3 PE=1 SV=2	2	1	11573541	6884509	13103081	13789085	9343809	11152772	9230740	8706200	5568434	7173954	8369758	7.0819e+06	10312210	13571358	10553450	10794524	30.8002	19.5601	25.2766	9.5261	13.4576	-1.08633	1.03888	0.669288	0.927184
LC7L2_MOUSE	Putative RNA-binding protein Luc7-like 2 OS=Mus musculus GN=Luc7l2 PE=1 SV=1	2	1	8970814	8.34554e+06	5.25553e+06	11701992	7.08766e+06	22309442	11424357	18444988	17464568	18086192	16355169	11167892	13721083	12602506	14571791	15413381	26.4388	56.9724	24.0974	23.6805	8.53581	-1.82081	1.03781	0.260454	0.872787
RS6_MOUSE	40S ribosomal protein S6 - Mus musculus (Mouse)	6	1	296639744	333556352	240581344	296728416	239296112	330682688	226534544	280878560	247390368	225146880	268394432	235034448	291696512	286783360	295309760	303630176	16.1286	15.9892	10.8965	9.33076	2.41291	1.0047	1.036	0.974578	0.69723
DPOD1_MOUSE	DNA polymerase delta catalytic subunit OS=Mus musculus GN=Pold1 PE=1 SV=1	2	1	2.86343e+06	3327710	6.03795e+06	5.13202e+06	5903116	2.84746e+06	16973312	17359616	8827789	11174190	14988389	15548400	10919188	11560057	11068442	9586301	42.0613	34.3394	33.4902	17.1201	7.8248	-1.13521	1.03476	0.693938	0.998859
RL23_MOUSE	60S ribosomal protein L23 - Mus musculus (Mouse)	4	1	278756384	244861984	289568864	320182016	259812624	298573728	227266032	239705648	214837136	211512544	230370880	218795904	250718800	238109056	260466560	259069712	8.60518	10.4448	5.47115	4.31838	4.07271	-1.0804	1.03198	0.395081	0.484667
SMC3_MOUSE	Structural maintenance of chromosomes protein 3 OS=Mus musculus GN=Smc3 PE=1 SV=2	1	0.82	3.10156e+06	799816	3.28987e+06	3545495	3846910	5.38795e+06	4288441	4364742	2.42977e+06	3.47836e+06	4392680	2.87246e+06	3832490	5.6393e+06	3412205	4621477	57.8401	23.1987	29.6616	21.3704	22.3902	-1.77721	1.0316	0.249783	0.961432
RL9_MOUSE	60S ribosomal protein L9 OS=Mus musculus GN=Rpl9 PE=2 SV=2	5	1	175377712	161432400	176339360	222984304	193983760	215428576	165976608	184049616	144099312	162395440	173331760	143553296	153340912	158131120	146067680	141870944	4.87741	7.13684	12.1459	9.42859	4.85412	-1.23238	1.03097	0.0190798	0.767746
CPSF2_MOUSE	Cleavage and polyadenylation specificity factor subunit 2 OS=Mus musculus GN=Cpsf2 PE=1 SV=1	2	0.98	15530042	14952168	12233602	19120390	10499573	13257450	15563135	6092346	13780058	11431850	11896754	11076865	11306979	13548406	14431347	14268920	12.3626	30.8038	42.6083	3.58522	10.7553	-1.00378	1.02994	0.916728	0.886916
AINX_MOUSE	Alpha-internexin OS=Mus musculus GN=Ina PE=1 SV=2	3	1	6588902	5744457	5116553	11353921	5191270	6.44859e+06	31341202	23261306	19684054	33111092	21630826	17419518	14816472	14776017	15823927	16108268	12.7019	42.4851	24.1164	33.7641	4.45686	-1.3177	1.02945	0.441007	0.851741
NSDHL_MOUSE	Sterol-4-alpha-carboxylate 3-dehydrogenase, decarboxylating OS=Mus musculus GN=Nsdhl PE=2 SV=1	1	0.99	2.67656e+06	1.31839e+06	2.33178e+06	2.07733e+06	1824857	2.11032e+06	6630622	4.92743e+06	5.01883e+06	4522499	5373763	6231581	3967720	2.59214e+06	2.90913e+06	3.46224e+06	33.4762	7.79192	17.3382	15.8957	18.7985	1.05226	1.02784	0.969783	0.852291
IPO11_MOUSE	Importin-11 OS=Mus musculus GN=Ipo11 PE=1 SV=1	1	1	1249105	346739	1.62824e+06	679957	1.11005e+06	731493	2.99259e+06	2.16827e+06	990511	1.16091e+06	1999484	2.82937e+06	1863658	2.36995e+06	2.01706e+06	2362563	61.2558	27.9423	49.0733	41.7827	11.7846	1.27864	1.02698	0.883421	0.987125
PSIP1_MOUSE	PC4 and SFRS1-interacting protein - Mus musculus (Mouse)	5	1	15547072	15909318	25619192	8471768	16162548	20873968	18828840	35280480	42613216	19789166	18769716	55678468	21845688	24870036	23864466	22945578	30.0309	41.2702	37.7783	66.9199	5.5202	1.25418	1.02637	0.454727	0.821689
VP33A_MOUSE	Vacuolar protein sorting-associated protein 33A OS=Mus musculus GN=Vps33a PE=2 SV=1	1	1	2648745	2895402	2747286	3.10337e+06	3.1473e+06	2.51178e+06	6.27197e+06	4672495	3.49345e+06	8.33081e+06	2.0982e+06	3.64133e+06	3902948	4099430	4471455	2.9265e+06	4.4922	12.1513	28.9768	69.2087	17.1246	-1.05681	1.02612	0.567497	0.742351
DRG2_MOUSE	Developmentally-regulated GTP-binding protein 2 OS=Mus musculus GN=Drg2 PE=1 SV=1	3	1	19558466	16651472	23229944	30341008	24539108	25733670	33999144	37032220	21600066	31267544	29937078	29081312	32743428	30555892	36934536	32382710	16.6385	11.4013	26.4793	3.66061	8.13187	-1.35622	1.02598	0.0639141	0.998662
LRCH2_MOUSE	Leucine-rich repeat and calponin homology domain-containing protein 2 OS=Mus musculus GN=Lrch2 PE=2 SV=2	3	1	34814.7	93425.9	260346	50074.3	272345	517828	10942564	13192190	7.82268e+06	8549768	9936006	12674248	6.86311e+06	5.64531e+06	6323587	5643062	90.3426	83.5371	25.3132	20.2071	9.65243	-2.16232	1.02559	0.480603	0.93803
YBOX1_MOUSE	Nuclease-sensitive element-binding protein 1 - Mus musculus (Mouse)	1	0.99	20460074	9696300	2.32124e+06	16815910	13530863	23909164	38265080	21901140	47846560	65508728	28520372	11395789	26158240	25454484	25926268	30834608	84.2613	29.3294	36.4391	78.7027	9.26893	-1.67056	1.02455	0.325474	0.731137
BRAP_MOUSE	BRCA1-associated protein OS=Mus musculus GN=Brap PE=1 SV=1	1	0.96	196263	19609.2	184635	88942.8	332136	31527.5	1.22443e+06	850569	942154	505680	762808	1.67658e+06	782013	820470	463841	907978	74.0104	105.778	19.3759	62.6851	26.0626	-1.13008	1.02448	0.933782	0.736829
ARF5_MOUSE	ADP-ribosylation factor 5 OS=Mus musculus GN=Arf5 PE=2 SV=2	2	1	22675744	28715760	30161206	37835688	31331674	36288748	37825004	25422600	30474992	40311792	26118438	25083774	31977268	31284130	36506128	38282056	14.607	9.66584	19.9629	27.894	9.90167	-1.2931	1.02413	0.0779092	0.864985
SND1_MOUSE	Staphylococcal nuclease domain-containing protein 1 - Mus musculus (Mouse)	11	1	76858152	72372040	114312944	90251368	97328864	77335584	76145712	72705568	62273816	63947260	65187804	77113584	72821480	70721760	77044528	78398504	26.2148	11.4803	10.2645	10.5746	4.79407	-1.00521	1.02364	0.898684	0.797426
CTBP2_MOUSE	C-terminal-binding protein 2 OS=Mus musculus GN=Ctbp2 PE=1 SV=2	3	1	26631244	25049288	38159720	48317916	49599300	35844216	80377120	77767904	65494844	64337320	71641184	82756448	62171624	53529812	62244488	63373992	23.8974	17.0423	10.6603	12.7209	7.5696	-1.48888	1.02242	0.0761589	0.819591
SYNE2_MOUSE	Nesprin-2 OS=Mus musculus GN=Syne2 PE=1 SV=2	24	1	11630796	11593525	18220848	13513224	23969890	27832826	70281416	119915688	63424520	46910996	85991552	115604784	61862528	60027768	61964188	62305756	27.6189	34.0277	36.4642	41.5949	1.66698	-1.57596	1.02058	0.188713	0.897796
DYR_MOUSE	Dihydrofolate reductase OS=Mus musculus GN=Dhfr PE=1 SV=3	1	1	7767347	7668465	6.89278e+06	11739237	8273562	8708678	12200969	10180857	10271185	13466361	9303662	9261556	9489477	9505230	9797348	9391595	6.43498	19.7192	10.4842	22.6238	1.83323	-1.28631	1.0194	0.14724	0.833302
FEN1_MOUSE	Flap endonuclease 1 - Mus musculus (Mouse)	2	1	5772984	3184207	6773580	2.31109e+06	5.15071e+06	1268828	19491292	16846128	15508961	14446070	13963358	22455538	17210966	15947067	16283803	14485308	35.3254	69.0361	11.7269	28.1317	7.08166	1.80179	1.01929	0.224156	0.831527
NFIB_MOUSE		8	1	7.45966e+06	10109356	10049413	11268722	12450150	8670656	142667776	166563568	138150208	103883264	139220224	196232224	108653928	109759520	114918672	111324416	16.4325	17.9085	10.2385	31.8184	2.45789	-1.17275	1.01831	0.344939	0.821131
ATP5E_MOUSE	ATP synthase subunit epsilon, mitochondrial OS=Mus musculus GN=Atp5e PE=2 SV=2	1	0.92	2.00422e+06	1.46357e+06	1.86767e+06	2.46823e+06	2.82065e+06	2.22316e+06	92624.6	2.12445e+06	2.88145e+06	1.73077e+06	1540520	1.73576e+06	2498860	1161751	1.50209e+06	1.32763e+06	15.808	11.9948	84.8573	6.66916	37.0078	-1.40795	1.01827	0.0473472	0.589356
PUR6_MOUSE	Multifunctional protein ADE2 [Includes: Phosphoribosylaminoimidazole-succinocarboxamide synthase - Mus musculus (Mouse)	9	1	78378280	72545416	122936648	102745072	105894160	91587792	172337712	145128736	128168128	131922792	136441824	169478000	151241680	142289216	144622432	141527072	30.1953	7.51178	15.0002	14.0481	3.04673	-1.09628	1.0178	0.551439	0.893937
NU107_MOUSE	Nuclear pore complex protein Nup107 OS=Mus musculus GN=Nup107 PE=2 SV=1	1	0.99	2267127	2.07648e+06	2.96137e+06	3.40244e+06	2.4652e+06	3.05665e+06	6711265	4354369	3882734	4705776	5064531	4943362	5030800	4.19717e+06	4717267	5811190	19.1259	15.9324	30.412	3.721	13.6752	-1.22167	1.01595	0.228794	0.947144
RS3A_MOUSE	40S ribosomal protein S3a OS=Mus musculus GN=Rps3a PE=1 SV=3	13	1	488884064	559245952	605592448	532364512	508435744	476552960	521254432	563586624	543130304	539336960	520425856	544471296	614789312	604441472	632850880	663819008	10.6604	5.53597	3.90119	2.36813	4.13804	1.08987	1.0148	0.32172	0.621008
TPP2_MOUSE	Tripeptidyl-peptidase 2 OS=Mus musculus GN=Tpp2 PE=2 SV=3	12	1	76652088	178159984	224708240	165103504	120827248	154284352	84560680	161152192	428499264	196755264	331585312	138641088	183071648	191355040	196961776	199082896	47.3655	15.7304	80.3474	44.5206	3.7123	1.08929	1.01084	0.997908	0.802621
RL11_MOUSE	60S ribosomal protein L11 - Mus musculus (Mouse)	3	1	317450272	294077056	329556160	355676352	364835328	348421664	312257120	278285408	261340032	286645376	309088864	249958240	345990592	350633440	333244320	328910272	5.74931	2.30844	9.13107	10.5889	3.02706	-1.13585	1.00732	0.0470771	0.922866
H2AW_MOUSE	Core histone macro-H2A.2 OS=Mus musculus GN=H2afy2 PE=1 SV=3	4	1	19677128	16706944	20735290	35332072	30538090	29872256	60191872	57032576	44055236	58004864	52764672	49397684	45061360	47516144	47091796	46122976	10.9688	9.33342	15.9071	8.12419	2.35312	-1.67618	1.00695	0.00398569	0.999242
ITF2_MOUSE	Transcription factor 4 OS=Mus musculus GN=Tcf4 PE=1 SV=1	1	0.99	78809	1.47312e+06	1.1816e+06	409422	242900	2.49436e+06	4.21952e+06	2.11151e+06	6148379	1.52851e+06	3189135	7688082	2.72261e+06	1653234	3066518	2.52938e+06	80.7132	119.609	48.5383	77.0672	24.1589	-1.15114	1.00594	0.875465	0.83444
IF2B1_MOUSE	Insulin-like growth factor 2 mRNA-binding protein 1 OS=Mus musculus GN=Igf2bp1 PE=1 SV=1	10	1	102961952	91460208	126147144	206958544	205822080	141278688	216868784	231419392	185447024	207051056	227618704	196149344	186418992	188017312	195206416	185249680	16.5347	20.3569	11.1229	7.59973	2.36781	-1.72836	1.00462	0.0299448	0.978695
ENOA_MOUSE	Alpha-enolase - Mus musculus (Mouse)	22	1	1302971264	1506825984	1733337728	1852406400	1873163520	1739052544	2851085824	2674108672	2585659392	2980818944	2495411200	2598221056	2445056512	2335470592	2454757888	2486543872	14.2159	3.96296	4.99891	9.50369	2.70553	-1.20283	1.00451	0.13801	0.920435
NFIX_MOUSE	Nuclear factor 1 X-type OS=Mus musculus GN=Nfix PE=1 SV=2	2	1	769509	1.33518e+06	106418	15566.2	474845	266003	7796089	15390900	13122774	10360550	11033038	14799092	5935375	5665851	4.97906e+06	3.81473e+06	83.4455	91.2013	32.212	19.829	18.553	2.92314	1.00323	0.368045	0.924613
TXNL1_MOUSE	Thioredoxin-like protein 1 - Mus musculus (Mouse)	3	1	20575852	31473740	17297712	45081452	30157014	48202832	41456980	39441900	36605680	53760548	33659004	29807018	40501040	36873924	36397260	37339936	32.1057	23.4398	6.22241	32.9173	4.91206	-1.78004	1.00237	0.0651367	0.866196
DHX30_MOUSE	Putative ATP-dependent RNA helicase DHX30 OS=Mus musculus GN=Dhx30 PE=2 SV=1	3	1	744330	1.9071e+06	2.01074e+06	4589199	3.66257e+06	2.61767e+06	15631263	10277534	7782952	9960452	10759306	12942820	7.29573e+06	7.92588e+06	8655044	6.23271e+06	45.2465	27.2237	35.7062	13.7585	13.6351	-2.33141	1.00087	0.0872669	0.885049
COX2_MOUSE	Cytochrome c oxidase subunit 2 OS=Mus musculus GN=Mtco2 PE=1 SV=1	4	1	57430888	53258980	73325824	96604704	92475856	72952096	119732048	86389784	79736240	125159168	77690944	82870800	78503536	79431568	77797672	66978520	17.2628	14.4643	22.4909	27.341	7.71429	-1.42397	1.00048	0.0528445	0.970169
NEDD4_MOUSE	E3 ubiquitin-protein ligase NEDD4 OS=Mus musculus GN=Nedd4 PE=1 SV=3	14	1	170057104	166719632	223290960	248228496	242060848	210443568	185916224	202163856	154201696	141543872	183289616	217715632	189903184	196756304	199292448	195853920	17.0025	8.67833	13.4947	21.0918	2.03374	-1.25116	-1.00049	0.118226	0.957119
EIF3F_MOUSE	Eukaryotic translation initiation factor 3 subunit F OS=Mus musculus GN=Eif3f PE=1 SV=1	4	1	24621564	11559839	33656780	30101560	25194072	20691164	51719600	31824616	28468732	36845996	35818876	39414900	23740130	24891132	25984396	23649938	47.7222	18.5821	33.6595	4.95793	4.48308	-1.08804	-1.0006	0.663956	0.867667
GRP78_MOUSE	78 kDa glucose-regulated protein precursor - Mus musculus (Mouse)	8	1	123941544	212479344	160148096	210908560	201219392	216007984	98931408	84937944	109975232	137879568	68192200	88457080	132377728	140027312	137456560	151181472	26.8923	3.58779	12.8104	36.5118	5.66375	-1.26495	-1.00233	0.236878	0.884418
IF2B2_MOUSE	Insulin-like growth factor 2 mRNA-binding protein 2 OS=Mus musculus GN=Igf2bp2 PE=1 SV=1	4	1	36191208	32073222	51762556	43849672	54185308	31994892	34737304	36873736	30023610	27127468	38019524	36735288	39557872	48862152	48260636	49681260	25.9568	25.6184	10.3457	17.5277	10.1403	-1.08334	-1.00244	0.727804	0.97027
FERM2_MOUSE	Fermitin family homolog 2 OS=Mus musculus GN=Fermt2 PE=2 SV=1	2	1	19515318	17292914	28742084	28764760	22055760	23720596	5739279	7545193	5.54884e+06	4933454	6191255	7.7707e+06	14231250	14914641	15594877	13725777	27.7856	14.0599	17.5499	22.5715	5.56917	-1.13716	-1.0033	0.458442	0.981275
RS14_MOUSE	40S ribosomal protein S14 - Mus musculus (Mouse)	5	1	218577744	236638592	246425952	318639936	256783776	284151776	224962928	220001104	233133440	245069024	218497648	217188992	260675216	268239040	265817520	271207552	6.04045	10.818	2.93373	6.93305	1.67229	-1.22509	-1.00392	0.0640616	0.95513
TECR_MOUSE	Trans-2,3-enoyl-CoA reductase OS=Mus musculus GN=Tecr PE=1 SV=1	1	0.99	808053	1.02393e+06	2574300	2.54178e+06	1.26511e+06	1.44316e+06	4243771	3.58341e+06	3.2351e+06	1851912	4827048	4438777	1.46795e+06	4443249	2.73534e+06	3.77583e+06	65.5987	39.5106	13.8936	43.6412	41.8084	-1.19149	-1.00501	0.570742	0.839624
LAP2B_MOUSE	Lamina-associated polypeptide 2 isoforms beta/delta/epsilon/gamma OS=Mus musculus GN=Tmpo PE=1 SV=3	7	1	40392872	55746808	125990776	69560744	109360408	74422640	190325584	202957872	223391728	112887152	123919128	382962112	223400480	217522256	225529024	227049424	61.6367	25.7098	8.11728	73.9838	1.87092	-1.14052	-1.00502	0.579463	0.725656
HTSF1_MOUSE	HIV Tat-specific factor 1 homolog OS=Mus musculus GN=Htatsf1 PE=1 SV=1	1	0.97	221312	4.01879e+06	220090	400024	386789	229437	1371287	1.52746e+06	909918	218433	747377	2.86467e+06	1.13824e+06	1.0546e+06	992752	1.28706e+06	147.493	28.0144	25.292	109.671	11.3943	4.38887	-1.00573	0.618096	0.595857
PRP6_MOUSE	Pre-mRNA-processing factor 6 OS=Mus musculus GN=Prpf6 PE=2 SV=1	5	1	9576613	8861962	11869478	11916267	12245982	7.57806e+06	28474864	25300970	16290094	16111495	25264818	29130746	22329586	20711926	24746612	22336894	15.5529	24.6223	27.065	28.449	7.38064	-1.04726	-1.0063	0.872291	0.989534
PSMD3_MOUSE	26S proteasome non-ATPase regulatory subunit 3 - Mus musculus (Mouse)	6	1	23211450	23295066	23974456	34855688	29536248	27463768	48091140	46037032	23480256	49781976	34804728	33778048	30206374	29188986	28673306	29529060	1.78124	12.4531	34.8312	22.7049	2.18637	-1.30327	-1.00643	0.0635342	0.890101
ZN512_MOUSE	Zinc finger protein 512 OS=Mus musculus GN=Znf512 PE=2 SV=2	3	1	1.46036e+06	1.18687e+06	2.93951e+06	1.61196e+06	3.00285e+06	2.58435e+06	17725352	21208414	15812154	14448232	17391732	23265648	12823249	14931053	13832577	13519470	50.6327	29.7362	14.9925	24.4393	6.3707	-1.28862	-1.00657	0.4247	0.974792
ARF4_MOUSE	ADP-ribosylation factor 4 OS=Mus musculus GN=Arf4 PE=2 SV=2	2	1	54474688	59040664	61323888	81836912	77440464	67701200	83571576	60908448	63504388	83043040	65454264	61077024	79300520	75780840	72641896	73360768	5.98394	9.5615	17.8907	16.6428	3.98989	-1.29821	-1.00764	0.0244166	0.951052
RL10_MOUSE	60S ribosomal protein L10 - Mus musculus (Mouse)	7	1	183941168	210417152	239440864	266477568	223349824	268230512	236403968	251626064	204738800	215984512	245818000	237250640	239852064	242810864	256689024	261623040	13.1396	10.0603	10.3582	6.59202	4.21814	-1.19605	-1.00907	0.138636	0.88527
SF3B6_MOUSE	Splicing factor 3B subunit 6 OS=Mus musculus GN=Sf3b6 PE=1 SV=1	1	0.96	1.07502e+06	739334	1.19649e+06	1.07929e+06	780704	1.08266e+06	2.80203e+06	1.36531e+06	1.73737e+06	1739426	1.75061e+06	2471144	1.22592e+06	2.08503e+06	1.68203e+06	1533446	23.5943	17.6748	37.8848	21.0998	21.8805	1.02317	-1.00956	0.943218	0.874302
EIF3B_MOUSE	Eukaryotic translation initiation factor 3 subunit B OS=Mus musculus GN=Eif3b PE=1 SV=1	1	1	7885132	5360760	15164725	7793655	9235546	8608339	12535859	10238889	6331002	10101398	10817008	8655439	12878667	12894201	12990573	13839974	53.7534	8.45995	32.3347	11.1702	3.51363	1.10816	-1.01608	0.973829	0.830976
GAPD1_MOUSE	GTPase-activating protein and VPS9 domain-containing protein 1 OS=Mus musculus GN=Gapvd1 PE=1 SV=2	11	1	75003464	92542736	64420132	111506520	70373480	119857888	171239760	195238960	124789872	202731424	196615344	100768224	128650128	130083536	134091880	140951808	18.3698	26.3376	21.8714	34.303	4.12862	-1.30078	-1.01801	0.28859	0.964583
AHSA1_MOUSE	Activator of 90 kDa heat shock protein ATPase homolog 1 OS=Mus musculus GN=Ahsa1 PE=2 SV=2	6	1	62143364	64931432	99495592	92022552	100471224	68952840	119601448	121899016	115351824	100352512	127619064	135516528	81419128	79069872	82764312	78895592	27.5507	18.7204	2.79254	15.2272	2.3324	-1.15393	-1.0186	0.46214	0.920078
STT3A_MOUSE	Dolichyl-diphosphooligosaccharide--protein glycosyltransferase subunit STT3A OS=Mus musculus GN=Stt3a PE=1 SV=1	2	1	18748838	21396088	22852596	26028146	24587950	20331950	14705914	11249448	7498499	11572859	11541228	10977091	17648552	17732792	19646648	17697000	9.9074	12.5239	32.3255	2.94982	5.37666	-1.1262	-1.01905	0.288752	0.80312
DHX9_MOUSE	ATP-dependent RNA helicase A OS=Mus musculus GN=Dhx9 PE=1 SV=2	28	1	305157152	306310720	410186336	415690144	510987680	417148064	966718976	1013787648	840638976	922910528	1037416576	915604864	778099328	787829312	757490112	737803072	17.709	12.19	9.52044	7.1264	2.91054	-1.31534	-1.01942	0.0873574	0.78123
NDUAA_MOUSE	NADH dehydrogenase [ubiquinone] 1 alpha subcomplex subunit 10, mitochondrial OS=Mus musculus GN=Ndufa10 PE=1 SV=1	4	1	19201194	10739746	15513956	38868808	31890050	19526184	18244076	24361286	16771434	14750592	21801816	24046390	6978961	6305378	4993003	2.46768e+06	27.9993	32.5484	20.3353	24.0133	38.3931	-1.98626	-1.02058	0.066265	0.951199
GTR1_MOUSE	Solute carrier family 2, facilitated glucose transporter member 1 OS=Mus musculus GN=Slc2a1 PE=2 SV=3	3	1	126390472	126053856	130481264	141636768	135645392	120395112	25536826	17990256	13913952	21306882	19698218	17623010	60163120	67005704	64085056	63441160	1.93099	8.26196	30.7993	9.45035	4.40952	-1.03852	-1.02067	0.543084	0.813014
FBP1L_MOUSE	Formin-binding protein 1-like OS=Mus musculus GN=Fnbp1l PE=1 SV=2	2	1	3.1361e+06	3597904	3330464	5.00228e+06	2.79255e+06	4.19681e+06	7250929	12492372	10085222	10027543	11030489	9396656	8336346	7026382	8465070	8443817	6.91132	27.9772	26.387	8.11645	8.63459	-1.19148	-1.02099	0.483436	0.815422
ADT2_MOUSE	ADP/ATP translocase 2 - Mus musculus (Mouse)	14	1	1800281216	1957337600	2028961664	2452539392	1977170944	2355084032	2001378816	2034593280	1887234816	2148813824	2130039552	1776262272	2057926400	1966736640	2120845056	2133320576	6.06419	11.1025	3.91483	10.3986	3.68	-1.1725	-1.02227	0.127009	0.798053
UBP7_MOUSE	Ubiquitin carboxyl-terminal hydrolase 7 OS=Mus musculus GN=Usp7 PE=1 SV=1	11	1	40041116	34001540	56936660	39654592	58650184	26266842	101317224	93366976	90464864	70355608	93615760	128692944	53596148	55458632	63285132	63444540	27.2289	39.188	5.91107	30.1036	8.75216	1.05144	-1.02636	0.791043	0.987208
DDX5_MOUSE	Probable ATP-dependent RNA helicase DDX5 - Mus musculus (Mouse)	23	1	443374400	570614016	537496320	673140736	620674112	656057792	1349315968	1319371264	1276341632	1333526272	1281914240	1435184640	1151712512	1158207616	1219068928	1161156096	12.7643	4.11719	2.7895	5.77578	2.667	-1.25678	-1.02677	0.0804674	0.538844
CKAP4_MOUSE	Cytoskeleton-associated protein 4 OS=Mus musculus GN=Ckap4 PE=2 SV=2	1	0.99	12242888	11094131	11643808	15449949	14364815	12485035	8530159	5.42505e+06	4832478	9951399	3.48923e+06	5887973	9718987	10082576	10009384	10097653	4.92746	10.6391	31.7126	50.7014	1.76777	-1.20923	-1.02879	0.0783735	0.936785
ADDB_MOUSE	Beta-adducin OS=Mus musculus GN=Add2 PE=1 SV=4	3	1	17920354	17744074	20468268	22446670	27785658	22381392	47058592	41484152	36105900	43704100	41065020	43472936	36012692	36757616	42580224	42464968	8.14753	12.8136	13.181	3.41897	9.01506	-1.29361	-1.02883	0.0494889	0.705734
RED_MOUSE	Protein Red OS=Mus musculus GN=Ik PE=2 SV=1	4	1	22709828	34562144	14512693	34690892	26516476	16563562	25866848	32501144	53400412	31396294	53722048	29875054	23146992	22167138	15085338	18783786	42.1264	35.019	38.5694	34.8297	18.461	-1.08339	-1.02885	0.784339	0.899097
TMM33_MOUSE	Transmembrane protein 33 - Mus musculus (Mouse)	2	1	12180143	8569308	13642656	18222792	19575984	17801730	30689900	27804844	20505386	25825680	30524710	25006498	15581216	16676188	19112066	14638475	22.7789	5.00196	19.934	10.9804	11.6896	-1.61666	-1.02983	0.065263	0.789631
TCPA_MOUSE	T-complex protein 1 subunit alpha OS=Mus musculus GN=Tcp1 PE=1 SV=3	21	1	708265152	647946880	835556480	850619072	874732864	687902144	1120403712	1195530496	978820096	1083937280	1211701120	1098320128	988145728	1033925568	985004992	974774464	13.1095	12.6332	10.0196	6.18596	2.63895	-1.10105	-1.03011	0.416471	0.671715
NDRG2_MOUSE	Protein NDRG2 OS=Mus musculus GN=Ndrg2 PE=1 SV=1	2	1	3625277	4339757	4.75757e+06	4.10273e+06	4.92664e+06	3.99101e+06	14978920	9232670	7859896	9052069	8229309	15852190	7594066	7809518	8247217	7.97733e+06	13.5017	11.7739	35.3284	37.8815	3.48748	-1.0234	-1.03312	0.821927	0.926654
PAK2_MOUSE	Serine/threonine-protein kinase PAK 2 OS=Mus musculus GN=Pak2 PE=1 SV=1	2	1	3.18494e+06	644064	4.12559e+06	1.43996e+06	3857279	1.64549e+06	5.8167e+06	11573584	4804430	5.10311e+06	6305726	11523073	8088748	9407222	10009284	7276614	67.9235	57.9133	49.3524	44.6468	14.2621	1.14575	-1.03321	0.971313	0.905891
OGT1_MOUSE	UDP-N-acetylglucosamine--peptide N-acetylglucosaminyltransferase 110 kDa subunit OS=Mus musculus GN=Ogt PE=1 SV=2	12	1	30710976	33725160	61169528	30755298	45219068	21862304	196281072	193968080	134861904	149223456	185604528	207753200	146937152	149390576	148809056	145869104	40.0848	36.1477	19.8883	16.3396	1.10603	1.28383	-1.03327	0.46191	0.82123
KI21A_MOUSE	Kinesin-like protein KIF21A OS=Mus musculus GN=Kif21a PE=1 SV=2	7	1	5188664	6.66783e+06	7842413	2840200	4315538	2.05311e+06	23094784	39310580	23812590	16525526	28172260	44468020	20427668	19834144	20507564	22999074	20.2516	37.4161	31.8797	47.2229	6.70336	2.13913	-1.03419	0.0456735	0.968025
AP1B1_MOUSE	AP-1 complex subunit beta-1 - Mus musculus (Mouse)	8	1	118744128	123820216	118260392	166111248	134331136	123060072	157403168	90097568	119618848	137092288	136602176	106340632	120052912	134505872	121459792	124893352	2.56066	15.8145	27.5691	13.9051	5.19916	-1.17371	-1.03518	0.227113	0.787697
ATPA_MOUSE	ATP synthase subunit alpha, mitochondrial precursor - Mus musculus (Mouse)	23	1	2247631360	2100200064	2222810880	3267155968	2992859136	2638367232	2703346432	2376488192	2304303872	2842072320	2685063168	2117487744	2501766912	2567064064	2503090432	2538469632	3.60404	10.6282	8.63885	14.959	1.23929	-1.35426	-1.03528	0.0298749	0.793959
FBRL_MOUSE	rRNA 2'-O-methyltransferase fibrillarin - Mus musculus (Mouse)	5	1	43176268	48478444	60068144	49714768	58269932	47601256	101895720	84591992	70657184	88021720	88922016	89412936	74787200	74055800	73251912	76265808	17.0813	10.8927	18.2576	0.794696	1.71742	-1.02546	-1.03582	0.803745	0.704069
CDC23_MOUSE	Cell division cycle protein 23 homolog OS=Mus musculus GN=Cdc23 PE=1 SV=2	2	1	7627312	5537630	10626853	13696021	14711921	9765894	15789278	16520164	9949588	12250687	16426392	15111832	13473410	11438954	14562650	11592200	32.2565	20.5286	25.5647	14.6274	11.8508	-1.6045	-1.0362	0.105192	0.792299
PP4R2_MOUSE	Serine/threonine-protein phosphatase 4 regulatory subunit 2 OS=Mus musculus GN=Ppp4r2 PE=1 SV=1	1	0.96	703296	762382	866407	725036	880021	690667	2.01734e+06	823292	1.37423e+06	1330252	1.25806e+06	1.78215e+06	947013	1.57623e+06	1.20349e+06	1639247	10.6232	13.1823	42.5364	19.4976	24.2857	1.01584	-1.03692	0.863516	0.774257
COPB2_MOUSE	Coatomer subunit beta' - Mus musculus (Mouse)	3	1	15085656	20133004	24818892	27275602	28305234	15167638	17020580	14355640	24909990	22067448	18949548	17373026	21019210	22533322	19297134	19857896	24.3235	30.9799	29.2529	12.2744	6.91779	-1.1784	-1.03738	0.589255	0.763366
FMR1_MOUSE	Fragile X mental retardation protein 1 homolog OS=Mus musculus GN=Fmr1 PE=1 SV=1	5	1	35852656	52997228	45522916	47732288	52789268	37150676	42628960	44874708	43702064	46223028	50335396	39911588	39293356	37806864	40480680	39150840	19.1907	17.3897	2.56828	11.5419	2.7922	-1.02455	-1.04012	0.872895	0.659943
APC5_MOUSE	Anaphase-promoting complex subunit 5 OS=Mus musculus GN=Anapc5 PE=2 SV=1	3	1	10015275	8457825	13479538	14666075	16407838	12281300	20688556	21609768	8081748	14210863	16675108	21570204	16318070	12651740	15996959	14328202	24.134	14.3346	45.009	21.4235	11.4035	-1.35686	-1.04121	0.132951	0.761758
RL10A_MOUSE	60S ribosomal protein L10a - Mus musculus (Mouse)	2	1	39351816	86804072	64329240	86853040	68412440	94514376	50725864	52297728	80310936	81314824	52304724	57400496	75351304	61425212	75637344	79283056	37.3842	16.1143	27.2383	24.3257	10.795	-1.31128	-1.04192	0.30902	0.831767
ACTG_MOUSE	Actin, cytoplasmic 2 OS=Mus musculus GN=Actg1 PE=1 SV=1	9	1	10022906880	11717868544	11660384256	12905794560	12393054208	11274093568	9472544768	8873579520	8942999552	8535517696	8792639488	11151563776	9886114816	9592923136	9535560704	9268671488	8.6442	6.84447	3.60162	15.1886	2.64627	-1.09496	-1.04363	0.235434	0.717104
EXOSX_MOUSE	Exosome component 10 OS=Mus musculus GN=Exosc10 PE=1 SV=1	2	1	0	185976	335280	226572	300317	0	3906860	4.16805e+06	1.53735e+06	2.05357e+06	2.39622e+06	5583225	1.77611e+06	3.08524e+06	2.35621e+06	1.70168e+06	96.6745	89.111	45.2339	58.2025	28.7452	-1.01081	-1.04377	0.996282	0.948131
RIC8A_MOUSE	Synembryn-A OS=Mus musculus GN=Ric8a PE=1 SV=2	2	1	1.90823e+06	1210958	3.36691e+06	684641	1.29314e+06	388474	5702344	5371591	3.1402e+06	2.95878e+06	3691576	8.1889e+06	3.19159e+06	2259725	2821855	2.31348e+06	50.8854	58.4763	29.4134	57.251	16.7328	2.74108	-1.04398	0.0865938	0.950568
IF2B3_MOUSE	Insulin-like growth factor 2 mRNA-binding protein 3 OS=Mus musculus GN=Igf2bp3 PE=1 SV=1	10	1	142675296	138311376	199511872	161738000	192140896	121361432	149002384	131952432	133333440	132458768	146697952	153604400	155880464	155861808	169068544	166133424	21.318	22.4139	6.85779	7.47477	4.25225	1.01106	-1.04459	0.93982	0.501541
ECHB_MOUSE	Trifunctional enzyme subunit beta, mitochondrial precursor - Mus musculus (Mouse)	2	1	26863136	29577492	29459996	37145904	32844184	28523152	27247276	16957642	19639670	26628558	18918884	21148268	19085686	25187820	27373228	24137708	5.35854	13.1293	25.0813	17.8456	14.6554	-1.14683	-1.04466	0.218935	0.773539
TBA4A_MOUSE	Tubulin alpha-4A chain - Mus musculus (Mouse)	24	1	7954002944	6354537984	8025646592	10841052160	9633916928	8876012544	29404297216	26616889344	25140518912	29547026432	29850052608	25402251264	19376832512	18844098560	18013333504	18180024320	12.691	10.1296	8.00336	8.79165	3.37628	-1.31417	-1.04482	0.0492743	0.56722
OXSR1_MOUSE	Serine/threonine-protein kinase OSR1 OS=Mus musculus GN=Oxsr1 PE=1 SV=1	1	0.86	5678165	13835208	8632516	11854755	8632764	7295379	10459144	7100566	9047281	7686833	9157513	10967769	8554181	9533056	10072496	11694022	44.0189	25.3074	19.0142	17.7267	13.186	1.01307	-1.04529	0.919822	0.77682
IDHP_MOUSE	Isocitrate dehydrogenase [NADP], mitochondrial precursor - Mus musculus (Mouse)	12	1	471112256	381958976	567715840	706928256	701972096	606438464	528100896	460918112	426420864	459594080	508547680	511490208	506083648	472790816	485417088	456698560	19.6166	8.43153	10.9595	5.91025	4.34187	-1.41847	-1.04535	0.0707492	0.555348
ACLY_MOUSE	ATP-citrate synthase - Mus musculus (Mouse)	64	1	7159502848	7915640320	6077497856	7286085120	6330421248	5865551872	11108002816	10004931584	8864011264	11320786944	12786267136	7233946112	8278496768	8108978176	8334537728	8255628800	13.1029	11.1527	11.2291	27.5433	1.16662	1.08575	-1.0455	0.466844	0.920476
CUL4A_MOUSE	Cullin-4A OS=Mus musculus GN=Cul4a PE=1 SV=1	1	0.86	1.27904e+06	1.53962e+06	1.82945e+06	2.58423e+06	3.53375e+06	3.40385e+06	2.83703e+06	1.92904e+06	1.98959e+06	1782863	2693954	2.59211e+06	2.56037e+06	2876785	3.51196e+06	2.89427e+06	17.7705	16.2202	22.5433	21.1866	13.4476	-2.04854	-1.04637	0.00738647	0.81697
RAB7A_MOUSE	Ras-related protein Rab-7a - Mus musculus (Mouse)	4	1	45083576	38290572	55853624	45086160	51495116	54986416	28846908	31840314	33104152	37193176	24490564	36460140	40791388	44138996	39590096	37834404	19.083	9.93867	6.99337	21.7996	6.55389	-1.08863	-1.04641	0.50422	0.85256
IQGA1_MOUSE	Ras GTPase-activating-like protein IQGAP1 - Mus musculus (Mouse)	15	1	367086496	268235808	345815232	260092000	287008448	226521184	28356390	39787184	24516930	22509304	30867802	43651516	119605264	113807936	113732728	114893408	15.909	11.7517	25.7177	32.9223	2.40786	1.26824	-1.04714	0.126989	0.904459
PARP1_MOUSE	Poly [ADP-ribose] polymerase 1 - Mus musculus (Mouse)	12	1	31759832	25273924	66590536	47196520	79858792	38241792	211398464	246029088	207459696	162429808	243228256	290711328	171332464	173558544	181994464	177991664	53.9209	39.7558	9.57573	27.9411	2.69086	-1.33709	-1.04735	0.420321	0.917148
LANC1_MOUSE	LanC-like protein 1 OS=Mus musculus GN=Lancl1 PE=1 SV=1	2	1	7223693	7469209	7212455	16069752	15044230	14933843	15229850	8446792	7762104	13036079	9927854	10013898	10601514	11998146	13539704	13296851	1.98721	4.08089	39.3916	16.1037	10.9482	-2.10213	-1.04896	0.000117902	0.733406
SUH_MOUSE	Recombining binding protein suppressor of hairless OS=Mus musculus GN=Rbpj PE=1 SV=1	1	0.91	1229284	448015	3.34014e+06	1.24545e+06	1.38006e+06	234629	3.83804e+06	3.05175e+06	4.79471e+06	1.99724e+06	4.45039e+06	5811643	4.29287e+06	3245040	4371355	3743209	89.4559	65.67	22.4109	47.3048	13.4368	1.75426	-1.04919	0.568939	0.941602
H2AZ_MOUSE	Histone H2A.V OS=Mus musculus GN=H2afv PE=1 SV=3	1	1	4082943	7165392	4991422	21185094	14524972	21666356	23136886	24240682	16565222	49124164	3.54802e+06	14448754	20348832	22182456	20370032	21518260	29.2602	20.8696	19.4689	106.371	4.27639	-3.53308	-1.0497	0.00438913	0.62597
ARF1_MOUSE	ADP-ribosylation factor 3 OS=Mus musculus GN=Arf3 PE=2 SV=2	7	1	188785584	196657344	212845904	251160144	215363136	235011072	175624976	149462624	220731936	222051664	161088288	189924320	184808912	197233184	229062320	210417072	6.15124	7.66619	19.8153	15.965	9.22017	-1.17257	-1.04992	0.0522001	0.735796
INT11_MOUSE	Integrator complex subunit 11 OS=Mus musculus GN=Cpsf3l PE=2 SV=1	1	1	2.3543e+06	2.20241e+06	2.96632e+06	3773218	3.21127e+06	1.97186e+06	5825308	5774074	3752273	4.98487e+06	5572815	5564401	3.38316e+06	3.59719e+06	3.26171e+06	2.69749e+06	16.126	30.872	23.1054	6.27179	11.8758	-1.19052	-1.05019	0.54646	0.691542
HAT1_MOUSE	Histone acetyltransferase type B catalytic subunit OS=Mus musculus GN=Hat1 PE=2 SV=1	3	1	3.31658e+06	3.53353e+06	6.68939e+06	4.10145e+06	6853955	3.31467e+06	10602927	13855840	7.96402e+06	7078817	10518646	16490054	6359628	6.30187e+06	4901208	4.08958e+06	41.8284	39.0691	27.3071	41.91	20.5149	-1.05396	-1.05134	0.862089	0.959115
CTBP1_MOUSE	C-terminal-binding protein 1 OS=Mus musculus GN=Ctbp1 PE=1 SV=2	4	1	16882264	15682249	18250588	23565434	25989704	24814722	32022142	43461232	26383724	35706196	35058140	36717844	36855888	32344918	33259906	30343540	7.58685	4.89039	25.6257	2.3347	8.20439	-1.46354	-1.05512	0.00331552	0.658233
WDR43_MOUSE	WD repeat-containing protein 43 OS=Mus musculus GN=Wdr43 PE=1 SV=2	1	0.84	1.00805e+06	2.10498e+06	1.13203e+06	1.05467e+06	2.03868e+06	1099229	2.76833e+06	1.52749e+06	1.23201e+06	1.13943e+06	1910291	2.78367e+06	2.01008e+06	1.73786e+06	1.96169e+06	2.56594e+06	42.4538	39.7634	44.2413	42.3074	17.0111	1.01252	-1.05528	0.987051	0.893954
PROF1_MOUSE	Profilin-1 OS=Mus musculus GN=Pfn1 PE=1 SV=2	2	1	33497254	47774440	37289360	108431360	45791776	70378296	43807720	22089136	23308278	65890024	8.04656e+06	20202976	31001570	32209374	32189176	29215210	18.713	42.1548	41.0375	97.1913	4.52716	-1.89439	-1.05532	0.127468	0.731365
COPD_MOUSE	Coatomer subunit delta - Mus musculus (Mouse)	5	1	25732362	27089148	37048284	43180460	38241120	32530512	37881308	38019320	26138136	36580288	34172128	36944668	32380262	36269672	36726872	32175606	20.6263	14.0312	20.0515	4.19676	7.11054	-1.26797	-1.05545	0.164128	0.641128
GSK3B_MOUSE	Glycogen synthase kinase-3 beta OS=Mus musculus GN=Gsk3b PE=1 SV=2	8	1	19104502	16861124	25895016	29525244	26718754	23381878	96620144	107875424	81371896	98557104	98403392	104892912	72002616	68950056	64242672	76092328	22.8116	11.5873	13.9594	3.68041	7.10834	-1.28718	-1.05592	0.162677	0.540806
TBA1A_MOUSE	Tubulin alpha-1A chain - Mus musculus (Mouse)	9	1	6884248576	4857256448	5325019136	8029705728	7191515648	6879510528	25051467776	21316681728	19963752448	24978931712	24473473024	20592809984	13829158912	13962107904	13039902720	12743297024	18.6566	8.0742	11.918	10.278	4.43997	-1.29498	-1.05598	0.108692	0.576205
PSME4_MOUSE	Proteasome activator complex subunit 4 OS=Mus musculus GN=Psme4 PE=1 SV=1	13	1	133896512	102487528	96154240	193916816	115288416	214802848	177191040	213254032	96253672	203556848	217257856	93964688	165359280	170832624	224645664	226815504	18.2342	30.0425	36.9329	39.3817	16.9425	-1.57578	-1.0577	0.14147	0.908046
DDX21_MOUSE	Nucleolar RNA helicase 2 - Mus musculus (Mouse)	8	1	33489794	74424192	33801808	24732558	20205858	22923024	53860144	71174944	50449424	53103792	61099104	71719680	50184880	54865712	59079212	45426256	49.8405	10.0726	18.9981	15.0688	11.2512	2.08831	-1.05948	0.12238	0.675977
XRN2_MOUSE	5'-3' exoribonuclease 2 OS=Mus musculus GN=Xrn2 PE=1 SV=1	2	1	8446434	6.87122e+06	4.95425e+06	9471874	7076740	7651764	6.8787e+06	6422176	7.36583e+06	6.48889e+06	5537220	9886555	5712493	6.49496e+06	6.0005e+06	5.20938e+06	25.8813	15.4999	6.85026	31.3028	9.18727	-1.19379	-1.06029	0.354655	0.882969
TBB6_MOUSE	Tubulin beta-6 chain OS=Mus musculus GN=Tubb6 PE=1 SV=1	7	1	179543824	113931336	203507136	231920816	217879440	166074560	1082589056	959030144	959107904	1027817600	1088189824	1066076864	515758400	485588960	437209216	382152512	27.9931	16.8935	7.12971	2.87961	12.8419	-1.23923	-1.06044	0.329829	0.273511
ACTN4_MOUSE	Alpha-actinin-1 OS=Mus musculus GN=Actn1 PE=2 SV=1	1	0.99	8553956	5780829	8955448	14267890	12163370	9757437	5503473	3320488	2531424	4903103	2.77671e+06	4367827	3.54787e+06	4126795	3573138	2793393	22.2668	18.7095	40.6734	27.5412	15.5979	-1.55381	-1.06096	0.0684219	0.785389
BAX_MOUSE	Apoptosis regulator BAX OS=Mus musculus GN=Bax PE=1 SV=1	2	1	20145800	22903434	18472448	19724972	21218206	12985944	38455708	23993918	33533978	37406648	32625948	31953276	23156010	24735246	23465244	21264832	10.9108	24.3979	22.9813	8.74652	6.1915	1.14079	-1.06253	0.438864	0.646218
IMA3_MOUSE	Importin subunit alpha-3 OS=Mus musculus GN=Kpna4 PE=1 SV=1	3	1	2.17843e+06	2892975	6659191	4077120	5.07282e+06	2.43091e+06	8170162	7.71028e+06	5.38452e+06	5.99155e+06	4485345	12128032	6835889	6210485	7.50941e+06	7.55036e+06	61.5661	34.5632	21.0677	53.7277	9.0378	1.01293	-1.06301	0.88875	0.969958
ABCE1_MOUSE	ATP-binding cassette sub-family E member 1 OS=Mus musculus GN=Abce1 PE=2 SV=1	9	1	78892808	63938380	115596608	119593008	118290504	87794720	129893800	134120456	87904424	108578384	132012096	133558560	123426856	122199072	116141344	125652216	30.8573	16.5758	21.7808	11.2233	3.33867	-1.26023	-1.06317	0.292599	0.65788
HIP1_MOUSE	Huntingtin-interacting protein 1 OS=Mus musculus GN=Hip1 PE=1 SV=2	3	1	32368958	19864740	21868668	29980640	27552310	19349436	12861922	13956014	5.91467e+06	9880936	13610576	11405459	19731154	18376404	18211578	18051246	27.1894	21.7378	39.9719	16.1201	4.14445	-1.03752	-1.06612	0.842049	0.705527
SF3A3_MOUSE	Splicing factor 3A subunit 3 OS=Mus musculus GN=Sf3a3 PE=2 SV=2	2	1	4.49109e+06	6.57906e+06	14361999	5611951	6261887	3800308	9504641	8033027	31675132	9347920	14925786	28201268	12779764	12698509	14543166	12126012	61.364	24.4159	80.7437	55.3695	8.01953	1.62255	-1.06629	0.384816	0.779065
NDUA7_MOUSE	NADH dehydrogenase [ubiquinone] 1 alpha subcomplex subunit 7 OS=Mus musculus GN=Ndufa7 PE=1 SV=3	1	1	2.87025e+06	3315509	5111964	4168451	3.2436e+06	6.8876e+06	2094058	928681	3.93508e+06	787405	1.82298e+06	4816746	3.96622e+06	4592484	3.90902e+06	3977229	31.514	39.7394	65.3567	84.5201	7.83754	-1.26571	-1.06745	0.486726	0.962248
FXR1_MOUSE	Fragile X mental retardation syndrome-related protein 1 OS=Mus musculus GN=Fxr1 PE=1 SV=2	7	1	111298128	113692864	146576208	109496552	175167280	80974808	140202160	138630032	133816568	149765088	147314608	143641872	146307392	146288768	155259392	156233680	15.916	39.6307	2.41882	2.09784	3.62169	1.01621	-1.06803	0.824319	0.0246606
NAA10_MOUSE	N-alpha-acetyltransferase 10 OS=Mus musculus GN=Naa10 PE=1 SV=1	1	0.81	3.31864e+06	2.3921e+06	4.11871e+06	4738434	4607245	3.66579e+06	4.90309e+06	5.31701e+06	4611473	5.31211e+06	5528835	5000462	5540154	5.09499e+06	4300529	5844484	26.372	13.4906	7.17114	5.02993	12.9177	-1.32372	-1.06809	0.191926	0.264213
HBA_MOUSE	Hemoglobin subunit alpha OS=Mus musculus GN=Hba PE=1 SV=2	6	1	4500673536	5045998592	4907266048	4484918272	6328125952	3605422336	605771136	680257024	979395712	752605632	693942720	974212352	2439072768	2493947136	2513309440	2506993664	5.88244	28.9106	26.187	18.3189	1.3589	1.00246	-1.06857	0.879464	0.687903
HACD3_MOUSE	3-hydroxyacyl-CoA dehydratase 3 OS=Mus musculus GN=ptplad1 PE=1 SV=2	2	1	1.53767e+06	571710	2094304	3.02495e+06	1.57586e+06	2.03533e+06	5638891	7213861	2.53935e+06	4756381	4778970	6.91445e+06	3.25261e+06	4318964	3.1453e+06	2.51532e+06	54.9812	33.4771	46.3549	22.605	22.6211	-1.57865	-1.06872	0.295709	0.711082
ACTS_MOUSE	Actin, alpha cardiac muscle 1 OS=Mus musculus GN=Actc1 PE=1 SV=1	21	1	28742344704	34897043456	36706181120	36490555392	34634399744	34038036480	31498817536	25968191488	26385719296	28929208320	26054277120	34652504064	35360485376	35300155392	35549741056	36525379584	12.4814	3.64876	11.0181	14.6494	1.60001	-1.04801	-1.06897	0.563448	0.57571
PCCA_MOUSE	Propionyl-CoA carboxylase alpha chain, mitochondrial OS=Mus musculus GN=Pcca PE=2 SV=2	68	1	100086890496	123766677504	86307905536	126205796352	126628364288	74299506688	55848513536	53285498880	54267416576	72958558208	76961030144	24756031488	72926011392	72275918848	72981856256	74213318656	18.3255	27.595	2.37414	49.8996	1.10654	-1.05472	-1.069	0.875082	0.904803
MCCA_MOUSE	Methylcrotonoyl-CoA carboxylase subunit alpha, mitochondrial OS=Mus musculus GN=Mccc1 PE=2 SV=2	59	1	24739282944	27004653568	22822211584	35355070464	36797939712	26999693312	34832150528	36763742208	38333550592	48059154432	51760246784	17729781760	31931623424	32435816448	32348712960	32705329152	8.42327	16.0054	4.78619	47.6507	0.991185	-1.32973	-1.06931	0.0849409	0.927256
TLN2_MOUSE	Talin-2 OS=Mus musculus GN=Tln2 PE=1 SV=2	7	1	196976272	259902432	219620176	160663600	145197120	141336960	19383878	30397196	33072880	40045216	20694456	27876340	78165688	85668456	89804896	89758288	14.1341	6.86118	26.2704	33.1156	6.37996	1.51275	-1.06954	0.0214081	0.83371
BZW1_MOUSE	Basic leucine zipper and W2 domain-containing protein 1 OS=Mus musculus GN=Bzw1 PE=2 SV=1	1	0.97	1853424	656057	1.78444e+06	1.09599e+06	1.60447e+06	713827	2538398	2.58249e+06	1.56859e+06	2.19145e+06	1.91491e+06	3.0549e+06	2359905	2084313	2.34425e+06	2.48986e+06	46.9691	39.2598	25.7004	24.9107	7.32392	1.25763	-1.07053	0.684081	0.749384
MARK1_MOUSE	Serine/threonine-protein kinase MARK1 OS=Mus musculus GN=Mark1 PE=1 SV=2	1	1	1.75587e+06	1.59562e+06	5.03938e+06	3.57211e+06	5545928	3.59214e+06	14994174	10254957	10181784	13788128	13665338	10509284	8604056	9024042	10028470	9132857	69.4916	26.7622	23.3487	14.6876	6.51441	-1.51476	-1.07146	0.279113	0.644665
GBB1_MOUSE	Guanine nucleotide-binding protein G(I)/G(S)/G(T) subunit beta-2 OS=Mus musculus GN=Gnb2 PE=1 SV=3	2	1	18203914	18586036	26403858	16426682	12701740	22667396	36656920	19875962	16915326	43043668	12863918	22956352	20224234	22999624	25427952	26311536	21.9699	29.1653	43.486	58.4421	11.5023	1.22006	-1.07374	0.367932	0.981799
ALDH2_MOUSE	Aldehyde dehydrogenase, mitochondrial OS=Mus musculus GN=Aldh2 PE=1 SV=1	1	0.99	593243	2177325	1.99896e+06	3.9974e+06	3472963	1.14808e+06	2.73641e+06	1.19877e+06	1.26383e+06	1784202	1737143	2071721	1.58868e+06	3629495	2.08979e+06	4.0579e+06	54.5762	52.7881	50.1778	9.71482	41.8151	-1.80698	-1.07579	0.351931	0.642164
PCBP2_MOUSE	Poly(rC)-binding protein 2 - Mus musculus (Mouse)	8	1	212740016	299099712	270555712	313748864	284794752	298496160	470976576	395744768	428401792	404680768	450310368	538723776	385260288	402528224	442395680	412447008	16.8708	4.84393	8.73848	14.6694	5.83348	-1.14653	-1.07613	0.283216	0.526664
AT5F1_MOUSE	ATP synthase subunit b, mitochondrial OS=Mus musculus GN=Atp5f1 PE=1 SV=1	2	1	18969308	24879422	22971096	28637544	27664860	22884160	27382212	22991480	24919784	36873224	23489172	20669904	26771224	25978232	27390914	28589888	13.5419	11.667	8.76878	32.049	4.05428	-1.18508	-1.07622	0.184146	0.829207
ADT1_MOUSE	ADP/ATP translocase 1 OS=Mus musculus GN=Slc25a4 PE=1 SV=4	5	1	441875936	343452096	404863776	610084352	502786560	585511168	443641216	404104992	372297952	450153056	485858528	377107936	461218368	477363392	468797792	439344160	12.5308	9.92955	8.78854	12.6645	3.52762	-1.42698	-1.07629	0.0211269	0.485031
PTBP1_MOUSE	Polypyrimidine tract-binding protein 1 OS=Mus musculus GN=Ptbp1 PE=1 SV=2	10	1	293419328	397028288	377954304	581233088	473291776	472380832	286740736	277876544	341367232	309640384	289514208	376328960	337115904	321787488	310694720	303302752	15.4839	12.2964	11.3857	13.9749	4.62174	-1.42915	-1.07671	0.0405158	0.519555
SYMC_MOUSE	Methionyl-tRNA synthetase, cytoplasmic OS=Mus musculus GN=Mars PE=2 SV=1	12	1	46969304	43210652	72710216	49706384	57813496	39008972	119127992	112172600	89387128	95601192	121925760	128386416	111683176	113111888	109477888	112885440	29.5725	19.3108	14.5532	15.0615	1.48833	1.11166	-1.07866	0.669882	0.583508
SNX1_MOUSE	Sorting nexin-1 OS=Mus musculus GN=Snx1 PE=1 SV=1	4	1	19709150	12767579	27308176	20105568	26255004	14346384	20973344	27875350	22043706	18137162	24330922	34002368	29268680	30792146	30129450	26757476	36.4947	29.4301	15.7195	31.3685	6.0428	-1.01542	-1.07868	0.914114	0.818282
SP16H_MOUSE	FACT complex subunit SPT16 - Mus musculus (Mouse)	1	0.99	350299	774183	444106	235594	559801	866680	1.35052e+06	3.90517e+06	1.09665e+06	2.13156e+06	1.47418e+06	3.24737e+06	910856	1.95636e+06	1.61234e+06	2680900	42.5822	56.9618	73.3623	39.2414	41.1242	-1.0596	-1.07883	0.971256	0.70351
RLA0_MOUSE	60S acidic ribosomal protein P0 - Mus musculus (Mouse)	7	1	276633728	314709280	349452576	347802880	341878368	305324896	266627168	295643232	306319776	287911264	298394752	350839392	320911456	311721344	321583680	299653120	11.6143	6.93642	7.09436	10.793	3.26979	-1.05762	-1.07893	0.505345	0.379434
SET_MOUSE	Protein SET - Mus musculus (Mouse)	1	0.94	2489.31	836167	279895	2.67837e+06	2.00076e+06	1.04416e+06	10757671	9221891	4729663	19221832	1095633	6343455	6642021	7.17702e+06	6.08857e+06	6655270	113.864	43.038	38.0324	104.951	6.69335	-5.1167	-1.07899	0.226879	0.671679
SMRC1_MOUSE	SWI/SNF complex subunit SMARCC1 OS=Mus musculus GN=Smarcc1 PE=1 SV=2	2	1	1821710	946894	1.94236e+06	1.48488e+06	2.60571e+06	1.03863e+06	6930898	8.11111e+06	3.43126e+06	5.23559e+06	5.55833e+06	9173231	3.85513e+06	5835683	5.18771e+06	5464585	34.5957	47.222	39.5247	32.8468	16.9554	-1.08878	-1.08087	0.872066	0.753368
RL29_MOUSE	60S ribosomal protein L29 OS=Mus musculus GN=Rpl29 PE=2 SV=2	3	1	1184316672	990394240	414376224	594438784	409605664	1372361472	178337536	220301552	330020704	280035296	224762656	283484800	428370976	482291520	466914144	492578784	46.4017	64.4989	32.2468	12.5409	6.02328	1.0895	-1.08183	0.808725	0.628486
TCPG_MOUSE	T-complex protein 1 subunit gamma - Mus musculus (Mouse)	30	1	848156544	706198720	1046364992	1033145984	1009659456	863764480	1628694912	1466720768	1237829120	1480778112	1677419008	1531382400	1352530176	1347465472	1415412992	1347015808	19.7088	9.47168	13.5962	6.53195	2.43837	-1.1176	-1.08223	0.411837	0.415289
SYWC_MOUSE	Tryptophanyl-tRNA synthetase, cytoplasmic OS=Mus musculus GN=Wars PE=2 SV=2	7	1	60789520	55066052	64134684	72371168	71530472	48664724	101642872	95608752	65755016	92678680	94684616	97601112	58694732	65288328	61383832	55044120	7.64374	20.9551	21.9192	2.60581	7.19516	-1.06987	-1.08349	0.729791	0.548315
ARL1_MOUSE	ADP-ribosylation factor-like protein 1 - Mus musculus (Mouse)	1	0.99	3.87949e+06	1.59884e+06	1.39809e+06	319636	3.4371e+06	2785370	2.54345e+06	2.67414e+06	1.86881e+06	1.42162e+06	1.57664e+06	4683596	5088211	3634203	4.19977e+06	4044713	60.1336	75.4043	18.2968	71.8649	14.4445	1.0511	-1.08403	0.704813	0.885337
SAFB2_MOUSE	Scaffold attachment factor B2 OS=Mus musculus GN=Safb2 PE=1 SV=2	1	0.95	127144	25309.9	740306	105666	471396	61199.6	1.09004e+06	951810	798650	431547	314021	2.33446e+06	613431	795598	678608	1196373	129.97	105.799	15.3945	110.463	31.833	1.39874	-1.08433	0.947081	0.658791
MACF1_MOUSE	Microtubule-actin cross-linking factor 1 OS=Mus musculus GN=Macf1 PE=1 SV=1	11	1	37015656	26566964	48087500	37540124	41836296	32433906	33912792	64295552	32490038	33375422	52623624	55741772	42232612	42467796	42440496	38020684	28.9113	12.6294	41.2391	25.6394	5.28534	-1.00126	-1.08449	0.903699	0.715609
MEF2D_MOUSE	Myocyte-specific enhancer factor 2D OS=Mus musculus GN=Mef2d PE=1 SV=1	1	0.97	3.89728e+06	5.44566e+06	8684111	7.18088e+06	10263756	7.31463e+06	16845718	19175770	14214154	15919167	21013168	17602948	15748030	17377928	15813219	14849836	40.6495	21.1142	14.8241	14.2768	6.58551	-1.37345	-1.08559	0.26386	0.523629
OST48_MOUSE	Dolichyl-diphosphooligosaccharide--protein glycosyltransferase 48 kDa subunit precursor - Mus musculus (Mouse)	1	0.96	2406474	3675748	3.01946e+06	7.41425e+06	6.76713e+06	8872068	6242099	3563692	6.30946e+06	10591322	2738705	4.17753e+06	5898132	3.33e+06	5093275	2.27007e+06	20.9223	14.0305	29.156	71.6386	39.7423	-2.53288	-1.0864	0.00501065	0.91908
RS4X_MOUSE	40S ribosomal protein S4, X isoform - Mus musculus (Mouse)	14	1	823756544	834698112	891955392	1062036288	882077696	1002441664	910267264	903515200	835178816	982597376	960127296	936995584	989396416	975878784	1006903552	1033127296	4.30836	9.33362	4.70455	2.37541	2.4681	-1.15533	-1.08711	0.106295	0.0735205
PCNA_MOUSE	Proliferating cell nuclear antigen - Mus musculus (Mouse)	7	1	46469492	83730864	71868952	85318736	69705760	45828516	121013144	129738568	102987440	120864480	106235200	158030624	121719400	113430192	109239264	107591432	28.2618	29.7064	11.5698	20.8	5.58806	1.00606	-1.08874	0.974768	0.612848
RL17_MOUSE	60S ribosomal protein L17 - Mus musculus (Mouse)	5	1	159932640	160850224	154613456	190463968	148299136	221954688	139563280	137807648	116444720	140780000	139565424	148482304	143895936	153848640	154974176	157957440	2.12495	19.7728	9.80459	3.38306	3.99574	-1.17947	-1.0889	0.325593	0.266824
PDIP2_MOUSE	Polymerase delta-interacting protein 2 OS=Mus musculus GN=Poldip2 PE=1 SV=1	2	1	17188680	15681020	13450652	20043960	19549688	13461848	18626822	12689520	11682794	15609373	18185642	13054059	17160146	17915388	19756208	18574026	12.1801	20.7283	26.1803	16.4302	5.99593	-1.1454	-1.08954	0.456015	0.60485
CPSF3_MOUSE	Cleavage and polyadenylation specificity factor subunit 3 OS=Mus musculus GN=Cpsf3 PE=1 SV=1	1	0.99	4637270	5.52132e+06	6767643	6696580	7.10855e+06	4025821	14884842	11970760	8952340	12473346	13141009	13409319	8480728	8756903	9261384	6888334	18.9701	28.158	24.8526	3.70526	12.2759	-1.05345	-1.0898	0.882776	0.54467
DPP3_MOUSE	Dipeptidyl-peptidase 3 OS=Mus musculus GN=Dpp3 PE=2 SV=1	1	0.98	670982	340210	1.55882e+06	1.47063e+06	997856	942564	2374039	2.24955e+06	1604453	2476424	1.78816e+06	2.52993e+06	2.24188e+06	1.99645e+06	2.58201e+06	1.69258e+06	73.5603	25.5261	19.8987	18.2653	17.7059	-1.32725	-1.09096	0.415417	0.619632
RBM14_MOUSE	RNA-binding protein 14 OS=Mus musculus GN=Rbm14 PE=1 SV=1	3	1	1.40037e+06	3.09067e+06	2087318	5.01119e+06	5.97891e+06	3.18993e+06	13511198	17503258	13458489	19414806	14551412	14553064	9863173	9806296	11443271	11065225	38.7667	29.9595	15.6512	17.3585	7.91205	-2.15556	-1.09098	0.0585407	0.546533
RAB5A_MOUSE	Ras-related protein Rab-5A - Mus musculus (Mouse)	1	1	4.21487e+06	3467852	5269991	11440283	11232315	5355292	19750256	14893216	10968271	20496960	15595543	13745464	15345804	14212373	14683529	13505579	20.9712	36.9778	28.9348	21.0007	5.37243	-2.16386	-1.09266	0.0816363	0.647621
SRP54_MOUSE	Signal recognition particle 54 kDa protein OS=Mus musculus GN=Srp54 PE=1 SV=2	1	0.99	1.70489e+06	1.57281e+06	3665431	1.62516e+06	2761386	1.10177e+06	4.36737e+06	2.3495e+06	3.10441e+06	3.47576e+06	2.77674e+06	4.49365e+06	2.53085e+06	2.7608e+06	3.69173e+06	3.72576e+06	50.6362	46.3779	31.1428	24.1028	19.5441	1.26507	-1.09417	0.578206	0.675182
HNRPQ_MOUSE	Heterogeneous nuclear ribonucleoprotein Q - Mus musculus (Mouse)	13	1	180676112	178116864	205746608	179601152	203613232	129395536	372798720	356975648	374266624	421934144	388431456	400290368	374388640	383324512	354863776	346228256	8.11297	22.1639	2.60516	4.20958	4.69269	1.1013	-1.09657	0.50129	0.0414371
DHX15_MOUSE	Putative pre-mRNA-splicing factor ATP-dependent RNA helicase DHX15 - Mus musculus (Mouse)	22	1	309114304	281065312	400295840	339654944	396347200	296870976	723552384	758781632	624752832	633762432	771841792	905060736	642447616	638194176	638866880	642518912	18.8815	14.4935	9.89256	17.6126	0.358897	-1.04281	-1.09662	0.748958	0.52215
KIF5C_MOUSE	Kinesin heavy chain isoform 5C OS=Mus musculus GN=Kif5c PE=1 SV=2	16	1	188250976	170902112	157898048	100399792	142816736	82574496	190049248	193423440	165425776	180788352	208295456	212983296	170064240	170725360	192354976	191249744	8.83561	28.4965	8.35336	8.66672	6.831	1.58706	-1.09686	0.082511	0.265198
AP1S1_MOUSE	AP-1 complex subunit sigma-1A OS=Mus musculus GN=Ap1s1 PE=1 SV=1	1	1	1.29016e+06	1.84674e+06	1.28881e+06	1.31091e+06	1986327	295756	4.13254e+06	1.91786e+06	1.35659e+06	2549237	3193620	2.38421e+06	1.85645e+06	2.35285e+06	1.71491e+06	3172056	21.8087	71.0513	59.4471	15.7884	28.9435	1.23176	-1.09722	0.510984	0.615256
GALK1_MOUSE	Galactokinase OS=Mus musculus GN=Galk1 PE=2 SV=1	5	1	101353616	87975440	129309480	145477312	145905696	114965736	109635480	68471248	67666192	86797536	85225944	97722848	97585784	106603424	108000976	103043144	19.8574	13.0977	29.2977	7.57036	4.4735	-1.27527	-1.09754	0.151338	0.540726
RRP44_MOUSE	Exosome complex exonuclease RRP44 OS=Mus musculus GN=Dis3 PE=2 SV=4	7	1	17550790	15660568	17652042	24068544	17474922	19092882	38094988	35108216	25007374	30892430	39585296	37315900	29844180	30375164	31390152	33034024	6.61591	17.0014	20.9504	12.5485	4.50513	-1.19214	-1.09758	0.213584	0.533974
FA92B_MOUSE	Protein FAM92B OS=Mus musculus GN=Fam92b PE=2 SV=1	1	0.9	5.75023e+06	4.27904e+06	7.39021e+06	9260853	10398077	8501594	15927350	12928898	9012574	16766166	14355850	10455195	13866197	10674614	12233725	13725482	26.8035	10.1685	27.47	22.979	11.8448	-1.61661	-1.09793	0.0723413	0.664684
TCPZ_MOUSE	T-complex protein 1 subunit zeta - Mus musculus (Mouse)	21	1	576856576	508748128	676364544	695566272	748025280	539453632	1043020672	973743104	894426752	1029215296	1110423424	1056804480	963703104	952546432	949572672	966146048	14.3527	16.4132	7.66217	3.87557	0.851542	-1.12547	-1.09798	0.422433	0.153882
KAPCA_MOUSE	cAMP-dependent protein kinase catalytic subunit alpha OS=Mus musculus GN=Prkaca PE=1 SV=3	4	1	29481446	19331126	31333082	38137816	34183708	38629856	47811444	42435908	31969344	43911320	47004236	43336992	33220716	32784554	35856288	32511980	24.1865	6.59044	19.7753	4.40775	4.57406	-1.38437	-1.09848	0.143468	0.465874
AQR_MOUSE	Intron-binding protein aquarius OS=Mus musculus GN=Aqr PE=2 SV=2	1	0.99	1.89786e+06	844473	1.52902e+06	1929957	2.15649e+06	1.41024e+06	2296880	5114052	1.83637e+06	1.7929e+06	4388848	3.98357e+06	339510	319299	80079.6	39420.1	37.5423	20.8819	57.5661	41.2154	80.5772	-1.28687	-1.09927	0.364514	0.782058
ACTZ_MOUSE	Alpha-centractin OS=Mus musculus GN=Actr1a PE=2 SV=1	5	1	50405080	52278408	80744824	64495376	72365360	56961728	105463920	79161272	85363880	105035192	89622496	102252776	76384128	70137352	74034360	71918032	27.8066	11.9219	15.278	8.29945	3.68939	-1.05667	-1.09971	0.687678	0.381728
MTOR_MOUSE	Serine/threonine-protein kinase mTOR OS=Mus musculus GN=Mtor PE=1 SV=2	1	0.94	487987	561970	1.02006e+06	1.66224e+06	991990	461674	1.28846e+06	1.03587e+06	431989	1.21087e+06	317803	1505245	269368	299668	60361.2	214739	41.7706	57.9263	47.8986	61.1451	50.4273	-1.50526	-1.10071	0.494502	0.998053
TBG2_MOUSE	Tubulin gamma-2 chain OS=Mus musculus GN=Tubg2 PE=2 SV=1	1	1	4.77013e+06	1.83537e+06	4.64255e+06	9456449	7.82838e+06	6.22566e+06	12846842	15065280	12929446	16914564	14463697	13657661	11713304	12547326	13052172	13284032	44.2419	20.613	9.238	11.2994	5.49935	-2.09018	-1.1027	0.109349	0.309746
RS5_MOUSE	40S ribosomal protein S5 OS=Mus musculus GN=Rps5 PE=2 SV=3	5	1	334686208	394526784	305834272	288767680	250213152	241090608	231858560	178519184	246950816	230745008	255731424	240944064	283508352	265191920	322928352	316210464	13.1123	9.73271	16.4087	5.18128	9.19157	1.32686	-1.10663	0.0434086	0.385306
DOCK7_MOUSE	Dedicator of cytokinesis protein 7 OS=Mus musculus GN=Dock7 PE=1 SV=3	12	1	18614016	29184892	39813200	19832482	29774498	24854794	54195644	62265304	50176096	37779120	51000188	95763888	48887448	46481616	56445020	54769380	36.295	20.0281	11.0839	49.4009	9.15497	1.17661	-1.10746	0.640379	0.927379
SNX6_MOUSE	Sorting nexin-6 OS=Mus musculus GN=Snx6 PE=1 SV=1	6	1	62127764	60041672	67587568	53047156	64813508	29516626	31926246	26950626	45558660	33993256	39030212	42654440	48333708	50587604	52413508	53693208	6.16043	36.5841	27.6739	11.2807	4.54288	1.28756	-1.10765	0.326817	0.524652
CTND1_MOUSE	Catenin delta-1 OS=Mus musculus GN=Ctnnd1 PE=1 SV=2	5	1	18679220	16783568	24887102	24038824	19494160	15561992	24867636	17762924	21956868	18986384	21948784	30612852	23908242	24475660	25515390	28428336	21.0705	21.5353	16.5897	25.333	7.86075	1.02124	-1.10777	0.902219	0.626955
RENT1_MOUSE	Regulator of nonsense transcripts 1 OS=Mus musculus GN=Upf1 PE=1 SV=2	5	1	19765774	12676642	24925754	24173480	26649492	20292046	26818436	27510148	20183954	25081484	32566224	25117552	29669044	28161946	29150512	28739488	32.1598	13.5183	16.2855	15.6259	2.2052	-1.23963	-1.11076	0.343335	0.464097
MSH2_MOUSE	DNA mismatch repair protein Msh2 OS=Mus musculus GN=Msh2 PE=2 SV=1	6	1	7612437	4796795	13951550	12336450	17230762	8984533	48328436	51219344	33591656	39855732	50927756	57151268	22963294	27399258	28684598	21524540	53.3636	32.2716	21.3024	17.7652	13.6774	-1.46247	-1.11113	0.303249	0.549797
SURF4_MOUSE	Surfeit locus protein 4 - Mus musculus (Mouse)	1	0.91	18911422	15580760	23608670	19497616	16915870	21695288	7243663	4.85849e+06	3.55053e+06	6267462	5795988	5341128	14553826	11967735	12807320	11863515	20.8257	12.3507	35.8897	7.98397	9.72334	-1.00014	-1.11192	0.95033	0.55385
PSA7L_MOUSE	Proteasome subunit alpha type-7 OS=Mus musculus GN=Psma7 PE=1 SV=1	1	0.99	7.95346e+06	18258454	11877587	7.41076e+06	8399191	9295749	10735662	7309131	12303611	16095985	7251784	10398702	10785739	10379523	10426619	12318692	40.9646	11.2668	25.249	39.8528	8.3101	1.51717	-1.11197	0.265311	0.799298
DX39A_MOUSE	ATP-dependent RNA helicase DDX39A OS=Mus musculus GN=Ddx39a PE=2 SV=1	10	1	324788000	334531520	444695008	406471520	475161888	354368672	906824192	737690624	657738816	800732864	818613760	943307200	652724736	660105344	659980800	639018752	18.096	14.7053	16.5719	9.09251	1.51806	-1.11955	-1.11311	0.427597	0.365007
SMRD1_MOUSE	SWI/SNF-related matrix-associated actin-dependent regulator of chromatin subfamily D member 1 OS=Mus musculus GN=Smarcd1 PE=1 SV=3	3	1	724160	567311	2.7866e+06	1.22278e+06	2.51941e+06	1.7849e+06	22168994	20745218	12168379	21420240	18825792	21068628	10947796	14014901	13590021	12654992	91.1103	35.2927	29.4643	6.88625	10.6263	-1.35532	-1.11314	0.409367	0.54242
WDR37_MOUSE	WD repeat-containing protein 37 OS=Mus musculus GN=Wdr37 PE=2 SV=1	4	1	5.72977e+06	4.15512e+06	8732643	10162216	11091155	4.43347e+06	18374754	20938424	11642206	20410008	19684898	16626229	9175633	7.45525e+06	8061601	6.48693e+06	37.4743	42.1114	28.2681	10.6217	14.4456	-1.37971	-1.11315	0.46928	0.540536
QKI_MOUSE	Protein quaking OS=Mus musculus GN=Qki PE=1 SV=1	2	1	9664076	12530709	25586400	9876704	28073112	4.09976e+06	14697000	13330024	8918355	12825030	13071754	15233715	21116458	15218100	18180612	17008532	53.2875	89.2614	24.5231	9.66572	13.8541	1.13631	-1.11328	0.631049	0.502614
MPCP_MOUSE	Phosphate carrier protein, mitochondrial precursor - Mus musculus (Mouse)	5	1	76849184	84756944	109756240	132101744	142514912	110723520	160547408	116480584	108492624	154011552	135123360	141066768	128547456	134384928	137092080	137793200	18.9901	12.6183	21.8151	6.73494	3.12615	-1.42002	-1.1159	0.0582134	0.417977
IF4A1_MOUSE	Eukaryotic initiation factor 4A-I - Mus musculus (Mouse)	12	1	370979648	382109888	487389120	485142368	471772640	383125248	654321408	603136768	578717056	637370624	666351680	748586752	608629184	629524608	641332352	634087616	15.5353	12.4126	6.30392	8.43351	2.23499	-1.08026	-1.11771	0.52537	0.145455
INT9_MOUSE	Integrator complex subunit 9 OS=Mus musculus GN=Ints9 PE=2 SV=1	1	0.98	264870	407179	751466	301915	278052	343516	1407751	1.65631e+06	510900	332666	833628	2.8308e+06	1.60362e+06	894973	648157	909438	52.7259	10.7625	50.5605	99.1948	40.5239	1.54146	-1.11808	0.373039	0.858557
NOP56_MOUSE	Nucleolar protein 56 OS=Mus musculus GN=Nop56 PE=1 SV=2	8	1	33518944	32428580	55631020	32197382	49252684	33843644	75543984	85682184	58973252	63732960	79447272	103132200	75928912	75886392	74251048	72390056	32.3063	24.4794	18.3692	24.1566	2.24605	1.05451	-1.11859	0.866047	0.588797
TBB4B_MOUSE	Tubulin beta-4B chain OS=Mus musculus GN=Tubb4b PE=1 SV=1	8	1	1729581952	1516471936	2075905408	2719466752	2788258304	2181911552	7996609024	6941682688	7190602752	7713242112	8599486464	8443311616	4443473408	4519590912	4406836736	4131840768	15.916	12.9526	7.47576	5.73289	3.86363	-1.44489	-1.11872	0.0376925	0.109396
PREP_MOUSE	Presequence protease, mitochondrial OS=Mus musculus GN=Pitrm1 PE=2 SV=1	6	1	38676512	38117920	38255780	40660756	44345400	29483018	18311034	19702216	22349952	17508432	22757602	27320712	20949786	21881054	21336252	21904428	0.758769	20.2804	10.1972	21.7948	2.14152	1.0049	-1.11967	0.888494	0.534524
PLIN3_MOUSE	Perilipin-3 OS=Mus musculus GN=Plin3 PE=1 SV=1	1	0.99	2.74171e+06	984073	4.67778e+06	2.45968e+06	2149300	671272	500764	936836	130862	0	0	1.76173e+06	808684	695.002	943055	2.0631e+06	65.9566	54.2943	77.166	173.205	88.9578	1.59151	-1.12322	0.530302	0.23226
ANM1_MOUSE	Protein arginine N-methyltransferase 1 - Mus musculus (Mouse)	1	1	8490886	10629165	10407135	9466383	8488836	12841395	11557611	6744112	11380791	13354769	5998204	14067765	13771202	14702634	12441306	16055956	11.9452	22.246	27.5866	40.1013	10.6994	-1.04299	-1.12594	0.839736	0.821686
LAP2A_MOUSE	Lamina-associated polypeptide 2, isoforms alpha/zeta OS=Mus musculus GN=Tmpo PE=1 SV=3	10	1	24061608	18862594	30012434	27575490	46291172	31056860	115071544	158393328	160452208	50593156	82810480	355384832	129945144	141671104	130557088	138383552	22.9479	28.4604	17.7178	102.773	4.29709	-1.43856	-1.12646	0.161003	0.739667
TPM3_MOUSE	Tropomyosin alpha-3 chain - Mus musculus (Mouse)	4	1	74406368	87071360	104010368	57489492	86464416	53749608	36027784	45602084	73221016	54568572	56831944	63064528	62074820	65406928	64234668	63220528	16.7842	27.1713	37.4148	7.56563	2.23107	1.34286	-1.12666	0.168503	0.520772
RALY_MOUSE	RNA-binding protein Raly OS=Mus musculus GN=Raly PE=1 SV=2	3	1	14352692	30630610	31169930	27473336	27800410	22001240	40564908	33321156	33432964	41522056	27251626	52343096	46667388	45521612	46492352	47858104	37.6513	12.6477	11.6017	31.1729	2.05564	-1.01473	-1.12857	0.819396	0.691374
CYFP1_MOUSE	Cytoplasmic FMR1-interacting protein 1 OS=Mus musculus GN=Cyfip1 PE=1 SV=1	2	1	16322612	15048162	22643444	19612628	17258140	15317386	7214173	11845340	4.54969e+06	10379564	7.37817e+06	8892622	6.63406e+06	4.51137e+06	6665768	6.181e+06	22.5911	12.3645	46.9106	16.8934	16.9314	1.03499	-1.12881	0.880506	0.577616
PTN11_MOUSE	Tyrosine-protein phosphatase non-receptor type 11 OS=Mus musculus GN=Ptpn11 PE=1 SV=2	3	1	3.22746e+06	7046871	9286703	5.71928e+06	6.01795e+06	6.61441e+06	10222553	7023015	6282069	6206116	5780303	14598687	9400551	10168193	11334020	11021172	46.9875	7.45028	26.7028	56.1171	8.3262	1.0659	-1.12995	0.944523	0.890528
NCK2_MOUSE	Cytoplasmic protein NCK2 OS=Mus musculus GN=Nck2 PE=1 SV=1	1	0.95	366962	557693	623516	195420	893443	231413	1106065	2.33531e+06	918162	1.27998e+06	1.62557e+06	2.02131e+06	2.8659e+06	2.02911e+06	1874353	2.04717e+06	25.8205	89.3053	52.9669	22.5873	20.3229	1.17261	-1.13013	0.515953	0.588903
DYHC1_MOUSE	Cytoplasmic dynein 1 heavy chain 1 - Mus musculus (Mouse)	129	1	3229736960	2651640576	3008928000	3602967040	2814474496	3500254208	2815292160	3988850688	2366600960	2983854336	4057646592	3338033664	3193129216	3228132608	3278696448	3222578944	9.84401	12.9669	27.4028	15.8146	1.09987	-1.11556	-1.13181	0.337702	0.485695
RECQ1_MOUSE	ATP-dependent DNA helicase Q1 OS=Mus musculus GN=Recql PE=1 SV=1	1	0.98	112260	0	622396	382307	750822	117029	2.55005e+06	2.14267e+06	1.13543e+06	1.96902e+06	2.1318e+06	2497075	1165800	1.52578e+06	1.87086e+06	1.97202e+06	135.458	76.381	37.4835	12.2957	22.388	-1.70169	-1.13207	0.407518	0.555955
DRG1_MOUSE	Developmentally-regulated GTP-binding protein 1 OS=Mus musculus GN=Drg1 PE=1 SV=1	3	1	10088065	11081465	18170798	16667648	18676866	10887181	40131172	33912144	24380818	38558196	34451096	38524424	31665178	30101532	31397070	29043956	33.6134	26.2426	24.1801	6.35202	3.97762	-1.17517	-1.13319	0.525765	0.429813
NXF1_MOUSE	Nuclear RNA export factor 1 OS=Mus musculus GN=Nxf1 PE=1 SV=2	4	1	3.58097e+06	3.68773e+06	10057636	6090293	8.36054e+06	3.26039e+06	21488772	30842368	17576476	23015602	26210964	30076196	18146556	19021728	17464820	16599655	64.2179	43.2808	29.2517	13.375	5.76832	-1.02221	-1.13439	0.873714	0.478933
RS20_MOUSE	40S ribosomal protein S20 - Mus musculus (Mouse)	2	1	138458080	155165680	180270704	174544384	179899520	146918352	111111464	150948368	155141328	132956096	169230208	171122480	186806672	193412096	179979504	191145568	13.3235	10.5908	17.4742	13.6338	3.14705	-1.05796	-1.13449	0.588897	0.391409
VAPA_MOUSE	Vesicle-associated membrane protein-associated protein A OS=Mus musculus GN=Vapa PE=1 SV=2	3	1	38104052	9967463	36908060	10056420	33557644	36346664	26629408	50949116	59769008	49475620	51176808	55250920	53609908	60599212	63942972	62775240	56.1688	54.1805	37.4888	5.71082	7.68192	1.06277	-1.1351	0.945051	0.539604
MYEF2_MOUSE	Myelin expression factor 2 - Mus musculus (Mouse)	16	1	49436236	55475368	56235800	90519192	89205048	65499452	343734816	339105760	306975104	384692736	390753248	348490976	267243744	264436448	281249632	275881376	6.93588	17.2265	6.06815	6.09974	2.84792	-1.52174	-1.1355	0.0457441	0.0658155
KINH_MOUSE	Kinesin-1 heavy chain OS=Mus musculus GN=Kif5b PE=1 SV=2	4	1	61616116	49296268	50530536	30908402	49969428	28002612	22768688	23931352	12681525	17243360	21287254	28949972	30871764	32546724	31062584	33163902	12.6076	32.8778	31.2563	26.4334	3.51464	1.48275	-1.13639	0.129006	0.603999
SYGP1_MOUSE	Disabled homolog 2-interacting protein OS=Mus musculus GN=Dab2ip PE=1 SV=1	1	0.92	1.2656e+06	872150	0	24077	169960	353609	2.20794e+06	2.68118e+06	2.0808e+06	1.01684e+06	2.10252e+06	4.81539e+06	163100	129162	115471	0	90.8964	90.456	13.6176	73.972	69.5	3.90352	-1.13843	0.658216	0.907014
ELP1_MOUSE	Elongator complex protein 1 OS=Mus musculus GN=Ikbkap PE=2 SV=2	8	1	20423376	15974388	31071534	31370136	31384422	21133234	48308780	44152240	32707362	41752628	46119724	54703128	47576628	43675676	46407276	48337736	34.4948	21.1511	19.3646	13.8635	4.39366	-1.24335	-1.13907	0.372135	0.395104
DNPEP_MOUSE	Aspartyl aminopeptidase OS=Mus musculus GN=Dnpep PE=2 SV=1	6	1	74591704	104616504	73397072	113738792	84153352	99965152	67475808	44610272	55237396	63207356	56018004	71501312	67773816	71601376	77234664	71704192	21.0088	14.9109	20.5152	12.1874	5.40211	-1.17914	-1.13987	0.307413	0.381679
MCM2_MOUSE	DNA replication licensing factor MCM2 - Mus musculus (Mouse)	5	1	17345808	11999683	26052170	23946046	22773660	16435164	63403872	57230192	29038764	45548136	58789372	66310880	57915616	47719620	49949812	44896440	38.4108	19.1943	36.721	18.4799	11.1593	-1.14003	-1.14014	0.554896	0.567012
SYFB_MOUSE	Phenylalanyl-tRNA synthetase beta chain OS=Mus musculus GN=Farsb PE=2 SV=1	9	1	83141288	84868512	117172560	116216576	115889672	104537344	171982032	145871840	124808296	178617200	173257456	152865936	133776368	131064512	148447008	142982176	20.1648	5.92673	16.0157	8.07574	5.80248	-1.18045	-1.14024	0.246946	0.278379
TBB3_MOUSE	Tubulin beta-3 chain - Mus musculus (Mouse)	11	1	93240048	56997192	67912320	105036584	106707464	129816112	2144232704	1837736320	1839807872	2190014464	2311834624	2137526272	1058400576	1129188608	1090216704	1041744576	25.569	12.1642	9.08799	4.04056	3.56804	-1.56572	-1.14044	0.0655748	0.104722
MET16_MOUSE	Methyltransferase-like protein 16 OS=Mus musculus GN=Mettl16 PE=1 SV=1	1	1	0	206886	829407	0	178374	362151	2898306	4.31802e+06	2.77407e+06	3.58635e+06	2.96658e+06	4869472	3246692	2.74652e+06	2.8007e+06	2.70898e+06	124.978	100.504	25.7583	25.4901	8.6991	1.9172	-1.14334	0.959324	0.544327
LRC40_MOUSE	Leucine-rich repeat-containing protein 40 OS=Mus musculus GN=Lrrc40 PE=2 SV=2	5	1	7948268	6581569	16612795	19418722	19808774	8869574	40240888	35255284	18167338	29924276	38083492	39157568	13580909	14594903	11317996	10943966	52.4049	38.7106	37.0791	14.1354	13.9838	-1.54441	-1.14415	0.30442	0.542567
ZEB2_MOUSE	Zinc finger E-box-binding homeobox 2 OS=Mus musculus GN=Zeb2 PE=2 SV=1	2	1	171334	539420	333302	98512.5	837048	234326	7873154	11236910	6.41879e+06	4.86794e+06	9478486	14873988	5.42688e+06	5.93747e+06	5.39088e+06	5883928	53.0097	100.804	29.0414	51.4177	5.14017	-1.12052	-1.1446	0.839318	0.873267
PUR4_MOUSE	Phosphoribosylformylglycinamidine synthase OS=Mus musculus GN=Pfas PE=2 SV=1	13	1	70084256	79279464	91299072	78551600	88126336	75286224	173919840	169617648	130152968	201575904	148115984	192692400	157660672	159317536	153004080	157248592	13.2617	8.27405	15.2777	15.8451	1.7147	-1.00541	-1.14502	0.925823	0.369949
GIT1_MOUSE	ARF GTPase-activating protein GIT1 OS=Mus musculus GN=Git1 PE=1 SV=1	3	1	7.94204e+06	18039016	14290226	19989402	14449102	13691940	22891942	21478856	17141678	25889230	22382140	22168548	22187358	20510750	21912172	20660668	38.0217	21.4303	14.614	8.89784	4.01027	-1.19516	-1.14513	0.479674	0.253969
MCM3_MOUSE	DNA replication licensing factor MCM3 - Mus musculus (Mouse)	9	1	29491604	20912896	62690780	43352340	54311468	33358886	90645440	79752160	68641008	80382376	86517968	106928040	74649808	70443776	77003272	75451712	58.5302	23.9958	13.8083	15.2261	3.77021	-1.15852	-1.14554	0.556075	0.314831
SMUF1_MOUSE	E3 ubiquitin-protein ligase SMURF1 OS=Mus musculus GN=Smurf1 PE=2 SV=2	1	0.99	29113538	26920092	40217472	38955492	41022616	41538100	40458632	45440368	34838344	35865352	50019812	52497956	48165848	50904248	51552540	52056200	22.2198	3.37432	13.1796	19.4534	3.42326	-1.26249	-1.14615	0.177893	0.425715
LMNB1_MOUSE	Lamin-B1 - Mus musculus (Mouse)	16	1	55944836	59364860	84710184	93303072	109700864	67529120	241810016	172913040	117635816	342830112	86156696	181265680	167810896	162711552	171275184	171201408	23.5682	23.5744	35.058	63.7913	2.39542	-1.35253	-1.14632	0.195544	0.953842
GNA13_MOUSE	Guanine nucleotide-binding protein alpha-13 subunit OS=Mus musculus GN=Gna13 PE=1 SV=1	2	0.97	4.77044e+06	39707780	1.99215e+06	5504415	2.45653e+06	6374633	2.09691e+06	3.86195e+06	4464150	3959722	3.6748e+06	4321415	7006641	4.34489e+06	4298969	5.49668e+06	135.693	43.0561	35.4111	8.13147	24.0871	3.24161	-1.14707	0.64315	0.511109
RM38_MOUSE	39S ribosomal protein L38, mitochondrial OS=Mus musculus GN=Mrpl38 PE=1 SV=2	2	1	45056560	48342704	34599304	55394976	39044164	53535040	52195728	45532176	52876192	60247720	66447208	46065020	57965288	60115108	59193112	60216536	16.8207	18.1484	8.0833	18.1438	1.76013	-1.15606	-1.14711	0.396841	0.369846
VPS16_MOUSE	Vacuolar protein sorting-associated protein 16 homolog OS=Mus musculus GN=Vps16 PE=1 SV=3	1	0.99	1.76491e+06	767956	2.39809e+06	2278773	2.53334e+06	1.38471e+06	2.49881e+06	3441411	1.64437e+06	2.65087e+06	3.148e+06	2.9093e+06	2.7181e+06	2.78651e+06	2778826	3.42737e+06	49.9986	29.2047	35.5542	8.5654	11.4259	-1.25672	-1.14814	0.493926	0.490699
IF2G_MOUSE	Eukaryotic translation initiation factor 2 subunit 3, X-linked OS=Mus musculus GN=Eif2s3x PE=1 SV=2	7	1	45785700	43446920	87502488	59842832	70807840	39812120	67451672	60078672	53467032	58433560	64981888	84398024	60764624	75609616	69956304	69395392	42.0764	27.6611	11.5954	19.4933	8.88617	1.0368	-1.14816	0.972433	0.377103
CAND1_MOUSE	Cullin-associated NEDD8-dissociated protein 1 - Mus musculus (Mouse)	29	1	1264193792	1632776448	924667648	1174871808	1103623808	1102036352	1068254016	1105179904	895803328	1092780416	1279841536	1151912704	996495744	1014826752	1019925440	966904640	27.8012	3.69181	10.9239	8.13859	2.39804	1.13048	-1.14834	0.617717	0.161752
PICAL_MOUSE	Phosphatidylinositol-binding clathrin assembly protein OS=Mus musculus GN=Picalm PE=1 SV=1	3	1	18947160	23402646	26722806	25816140	26091854	22567636	21611936	23032710	23095280	24483010	24165562	29143034	24718774	22351872	24131162	24345474	16.9457	7.89508	3.71537	10.7465	4.40289	-1.07822	-1.14839	0.509832	0.143417
ODP2_MOUSE	Dihydrolipoyllysine-residue acetyltransferase component of pyruvate dehydrogenase complex, mitochondrial OS=Mus musculus GN=Dlat PE=1 SV=2	1	0.97	2.16294e+06	3.79165e+06	4.49802e+06	4394690	5670271	4.0823e+06	9932333	2.83556e+06	3.40428e+06	7886265	5.29173e+06	5409437	4206639	3.88036e+06	6165511	5663195	34.3699	17.8395	73.1519	23.6476	22.2432	-1.35347	-1.14935	0.264301	0.548509
RPB1_MOUSE	DNA-directed RNA polymerase II subunit RPB1 OS=Mus musculus GN=Polr2a PE=1 SV=3	1	1	0	0	1.13546e+06	190883	574164	229365	2.41908e+06	1.71193e+06	2.0414e+06	1491283	2.69381e+06	2.91139e+06	2.37988e+06	1989969	1.87317e+06	3.64336e+06	173.205	63.6731	17.1981	32.3343	32.7992	1.14184	-1.14971	0.229187	0.676357
RSMN_MOUSE	Small nuclear ribonucleoprotein-associated protein N OS=Mus musculus GN=Snrpn PE=2 SV=1	2	1	1.41314e+06	3.19432e+06	2.45835e+06	6183091	4081088	3.78391e+06	6397021	7030213	3.84849e+06	11044206	3187112	5630864	3890532	4.00576e+06	2.72019e+06	3.17297e+06	38.0021	27.9294	29.247	60.7333	17.6628	-1.98818	-1.14972	0.0766594	0.918188
RAB8A_MOUSE	Ras-related protein Rab-8A - Mus musculus (Mouse)	2	1	12965926	16511273	18436558	16269752	18632160	16079288	16553592	18849278	18508588	18669704	19982990	23374090	20488220	17731954	20617516	20919432	17.375	8.36845	6.89371	11.7407	7.43558	-1.06402	-1.15053	0.584446	0.167611
KLC2_MOUSE	Kinesin light chain 2 OS=Mus musculus GN=Klc2 PE=1 SV=1	4	1	14383638	16502731	20948408	7.40982e+06	15037844	5.64449e+06	30877752	31557016	27938104	19520626	34445764	50019388	29968906	25234448	30870462	34821688	19.3908	53.3135	6.38526	43.9979	13.0286	1.84517	-1.15063	0.12968	0.821607
USE1_MOUSE	Vesicle transport protein USE1 OS=Mus musculus GN=Use1 PE=2 SV=1	1	0.96	94140.4	307988	129920456	2.71515e+06	178774	0	177738	395058	288553	757828	164546	68908.6	10146108	8696437	11038840	11143834	172.404	157.428	37.8478	112.949	11.0387	45.0332	-1.15085	0.375922	0.729834
ATAT_MOUSE	Alpha-tubulin N-acetyltransferase 1 OS=Mus musculus GN=Atat1 PE=1 SV=1	5	1	1401007	1.97072e+06	1.51986e+06	2874914	2.29208e+06	1.51093e+06	50128072	53387264	43713172	58074092	60516360	50893912	31561116	31936762	32033030	31627824	18.4325	30.7457	10.0295	8.85365	0.724852	-1.36519	-1.15117	0.269629	0.148006
EXOS9_MOUSE	Exosome complex component RRP45 OS=Mus musculus GN=Exosc9 PE=1 SV=1	1	0.99	226341	0	772063	211078	157401	396552	591904	1.03759e+06	908578	995353	206654	1.72032e+06	755690	900494	897408	723642	119.257	49.2067	27.107	77.7178	11.3386	1.30505	-1.1514	0.478457	0.836427
HSP7C_MOUSE	Heat shock cognate 71 kDa protein - Mus musculus (Mouse)	33	1	2093441536	2660157184	2439044096	2751329536	2816787456	2581402368	2088334848	1689131392	1587272320	3273354240	1123345408	1780908032	2338698496	2359312128	2360247296	2417438464	11.9133	4.47247	14.8094	53.5008	1.42839	-1.13304	-1.15152	0.198711	0.883923
UBP10_MOUSE	Ubiquitin carboxyl-terminal hydrolase 10 OS=Mus musculus GN=Usp10 PE=1 SV=3	2	0.99	2.49229e+06	2456030	1.90349e+06	1.69278e+06	2132617	3.34492e+06	4604242	10225594	4.93616e+06	4266450	6479827	12018331	5131128	4.74913e+06	6196507	5.81044e+06	14.4476	35.7993	47.8707	52.6215	11.9291	-1.04648	-1.15171	0.960222	0.778042
AEDO_MOUSE	2-aminoethanethiol dioxygenase OS=Mus musculus GN=Ado PE=1 SV=2	2	1	8918364	10552133	15155158	11470805	16383424	9199690	22653764	16816464	18058798	22505520	24023908	19793812	20056114	18131092	20590688	22765406	28.0202	29.729	16.035	9.69306	9.34895	-1.07013	-1.15287	0.793886	0.250325
TIM50_MOUSE	Mitochondrial import inner membrane translocase subunit TIM50 OS=Mus musculus GN=Timm50 PE=1 SV=1	5	1	20029630	22764712	24738612	30155638	26329670	21554326	50566832	38185280	37654680	47265048	46920520	51604748	31754576	28167910	32194238	30530250	10.5047	16.5661	17.3404	5.37211	5.88839	-1.15558	-1.15334	0.305727	0.251889
PYC_MOUSE	Pyruvate carboxylase, mitochondrial OS=Mus musculus GN=Pc PE=1 SV=1	107	1	169697820672	161091534848	154927808512	226840756224	232394784768	185623412736	92485189632	96615940096	109808336896	137335545856	154202849280	53262147584	122914177024	124092047360	123227668480	123090976768	4.58204	11.887	9.08097	47.0452	0.424226	-1.32764	-1.15353	0.0458977	0.903492
ARL8B_MOUSE	ADP-ribosylation factor-like protein 8B OS=Mus musculus GN=Arl8b PE=2 SV=1	1	0.99	1.60222e+06	704907	2.21646e+06	864277	1.38082e+06	2.04923e+06	2.64825e+06	3.8477e+06	906375	1523694	1555203	5.47931e+06	21167	96877.9	15672.2	70402.6	50.4145	41.5033	59.9396	79.7387	76.8957	1.05339	-1.15615	0.986268	0.860425
EIF3L_MOUSE	Eukaryotic translation initiation factor 3 subunit L OS=Mus musculus GN=Eif3l PE=1 SV=1	13	1	59788280	54173428	103518288	92947408	94335112	74719336	114618048	114014512	83080048	100187872	115594032	144640944	102139976	97328816	93536720	93820872	37.265	12.5342	17.359	18.7885	4.14845	-1.20472	-1.15627	0.387472	0.392061
PRS6A_MOUSE	26S protease regulatory subunit 6A - Mus musculus (Mouse)	5	1	15440143	16107103	19424270	24222986	21633290	25723616	33352540	28028626	19460382	38996716	25309714	29296386	24243140	23897742	26997828	30770090	12.5595	8.67221	26.0099	22.5617	12.0118	-1.40431	-1.15786	0.0204449	0.491543
DPOD2_MOUSE	DNA polymerase delta subunit 2 OS=Mus musculus GN=Pold2 PE=2 SV=1	3	1	10804543	8086371	9112486	16929660	10744673	12045050	30717644	27065612	28386708	33100088	36593604	30387956	23152850	24610524	22443644	19305004	14.7048	24.6302	6.43776	9.32542	10.003	-1.41838	-1.16144	0.117132	0.0939513
MP2K4_MOUSE	Dual specificity mitogen-activated protein kinase kinase 4 OS=Mus musculus GN=Map2k4 PE=1 SV=2	1	0.99	987040	181162	1.82465e+06	1.39987e+06	1.1205e+06	733509	3.67071e+06	4852322	2.18089e+06	3641777	4.17175e+06	4.63993e+06	4848637	4659229	3185915	3.11813e+06	82.3757	30.8517	37.5193	12.0302	23.4887	-1.08722	-1.16345	0.609993	0.490653
IF4A2_MOUSE	Eukaryotic initiation factor 4A-II - Mus musculus (Mouse)	11	1	434568640	420052800	567657792	554453504	555320128	456603232	808087232	691233152	667060928	795503168	811828416	915688960	678093120	669964224	700682560	658832064	17.1599	10.8682	10.4439	7.75138	2.61728	-1.10131	-1.16462	0.433648	0.109791
SNF5_MOUSE	SWI/SNF-related matrix-associated actin-dependent regulator of chromatin subfamily B member 1 OS=Mus musculus GN=Smarcb1 PE=1 SV=1	1	0.99	906047	4044362	3202310	2.0678e+06	3754610	1.82283e+06	9787909	8436102	6288244	9627356	9907081	9022127	7351809	7989532	6.63527e+06	7.81799e+06	59.7717	41.2708	21.5997	4.75209	8.12914	1.06638	-1.16499	0.911529	0.32363
EIF3M_MOUSE	Eukaryotic translation initiation factor 3 subunit M OS=Mus musculus GN=Eif3m PE=2 SV=1	2	1	3.51536e+06	3010676	7710978	7.95914e+06	4.98155e+06	4630642	9482363	5846788	3.6294e+06	5445009	7127733	9523710	5.20023e+06	5.08431e+06	6266383	4.1919e+06	54.3737	31.2243	46.7596	27.8287	16.3855	-1.2342	-1.16551	0.47751	0.569573
HBE_MOUSE	Hemoglobin subunit epsilon-Y2 OS=Mus musculus GN=Hbb-y PE=1 SV=2	10	1	4926947840	5705923584	9981864960	3650637056	10206674944	2977516288	992631552	929110656	1354923648	1013094400	1234790400	1580510080	3486692352	3701715968	3786306304	3665944064	39.6066	71.1676	21.0317	22.4082	3.44739	1.22453	-1.16838	0.528416	0.428115
SEPT7_MOUSE	Septin-7 OS=Mus musculus GN=Sept7 PE=1 SV=1	3	1	29102224	38250288	51353820	47501564	45356304	37437152	31833516	25322676	25920724	33200006	28557734	35341776	38083108	42018496	43508248	41963340	28.2653	12.2055	12.9958	10.7147	5.6046	-1.09762	-1.16879	0.571598	0.179022
ALG2_MOUSE	Alpha-1,3-mannosyltransferase ALG2 OS=Mus musculus GN=Alg2 PE=2 SV=2	3	1	6141623	5929233	6687319	14315598	11588910	9381618	25028782	20967530	15282162	23270792	26679360	21679154	15070728	13884225	14817822	13341436	6.2543	21.0129	23.9683	10.699	5.64936	-1.88111	-1.16891	0.028797	0.359205
TRIO_MOUSE	Triple functional domain protein OS=Mus musculus GN=Trio PE=1 SV=2	6	1	2.41602e+06	4265273	3.81029e+06	3405019	3.44413e+06	4.17186e+06	19708348	27043506	18207792	18863646	28633434	28459708	17629486	18818006	18651312	20356258	27.5524	11.7563	21.8353	22.0827	5.96486	-1.05046	-1.16929	0.723641	0.451233
COPG1_MOUSE	Coatomer subunit gamma-1 OS=Mus musculus GN=Copg1 PE=2 SV=1	5	1	74207464	53934780	86567488	83566320	70710488	61231968	36299636	30033204	13987775	26996542	31991250	34977872	46693076	52004816	47852748	47660676	23.0201	15.6045	42.9811	12.8745	4.85372	-1.00372	-1.16988	0.935421	0.520012
CSK_MOUSE	Tyrosine-protein kinase CSK OS=Mus musculus GN=Csk PE=1 SV=1	2	1	17335604	16639968	24228912	20742972	20746532	13981454	31986868	23701276	22609908	30712890	30331148	30555604	21596644	21667528	22493192	21755636	21.6226	21.118	19.6475	0.628343	1.89726	1.04928	-1.16988	0.792411	0.259892
IPO9_MOUSE	Importin-9 OS=Mus musculus GN=Ipo9 PE=1 SV=3	12	1	82891264	61631452	95734952	109985216	109494432	79024728	129253336	120164832	89358976	119529472	141527344	135554208	111247248	113233760	118539440	107726360	21.5069	17.8239	18.5159	8.60433	4.00915	-1.24243	-1.17071	0.26286	0.275767
COR2B_MOUSE	Coronin-2B OS=Mus musculus GN=Coro2b PE=2 SV=2	1	0.97	2366138	2929466	3.69177e+06	5486614	4619979	3.36116e+06	4.37786e+06	4842316	2334095	3.20542e+06	5085101	5246358	3.33041e+06	4.19196e+06	4263997	3265016	22.2078	23.8067	34.6471	25.1458	14.3125	-1.49852	-1.17159	0.106701	0.552146
MDHC_MOUSE	Malate dehydrogenase, cytoplasmic OS=Mus musculus GN=Mdh1 PE=1 SV=3	2	1	13096785	19656224	13519900	28751084	20483282	19678616	34469440	18485464	16928516	54453384	10127812	17361970	23302230	24961496	23639464	26108452	23.8004	21.8617	41.6797	87.0595	5.25568	-1.48927	-1.17257	0.0870471	0.946735
YIPF5_MOUSE	Protein YIPF5 OS=Mus musculus GN=Yipf5 PE=2 SV=1	1	0.99	3.69528e+06	1.10561e+06	4350937	7758648	7.31872e+06	5206356	6.02318e+06	2.55553e+06	2891496	3.06905e+06	4.15833e+06	6227416	5605514	6.01533e+06	6010285	4978838	56.2518	20.18	50.0197	35.7712	8.64092	-2.21636	-1.17302	0.154177	0.599033
ANFY1_MOUSE	Ankyrin repeat and FYVE domain-containing protein 1 OS=Mus musculus GN=Ankfy1 PE=2 SV=1	4	1	15726294	15216273	23049008	16174942	15483950	14230598	12429361	14285378	10325091	11262686	15080380	17134134	15634000	16383700	16689729	16194100	24.3506	6.44352	16.0485	20.5595	2.73642	1.17656	-1.1738	0.390319	0.382517
LC7L3_MOUSE	Luc7-like protein 3 OS=Mus musculus GN=Luc7l3 PE=1 SV=1	2	1	3805399	4.07506e+06	2705634	5791381	5399506	4.46416e+06	3390451	4925618	5687353	4221174	4360290	7875195	5057899	5676108	5889368	4.65951e+06	20.5581	13.0674	25.0643	37.7475	10.6092	-1.47883	-1.17519	0.0663362	0.61148
RL31_MOUSE	60S ribosomal protein L31 - Mus musculus (Mouse)	2	1	6966949	12384437	8731854	24161074	14648600	23282622	12375264	13254638	9153881	27923868	3.8766e+06	9113998	11682896	11914425	13337119	12853121	29.516	25.3984	18.6205	92.7244	6.26583	-2.21101	-1.17625	0.026499	0.831111
HNRPU_MOUSE	Heterogeneous nuclear ribonucleoprotein U OS=Mus musculus GN=Hnrnpu PE=1 SV=1	18	1	633157312	625996864	676460160	683284032	820307264	820228032	1355492736	1551852160	1450865024	1513237888	1670737920	1945398144	1473867392	1480872448	1562503552	1555503488	4.23179	10.21	6.75918	12.7917	3.11584	-1.20056	-1.17695	0.0828912	0.148908
NBEA_MOUSE	Neurobeachin OS=Mus musculus GN=Nbea PE=1 SV=1	5	1	1.38646e+06	2.09799e+06	4.05272e+06	2685724	2.53733e+06	944650	21766898	34156152	12756786	23116792	23545338	34256712	12504222	14010578	12624380	11971216	54.9514	46.9491	46.9311	23.3996	6.80579	1.22204	-1.1782	0.684569	0.52637
RL22_MOUSE	60S ribosomal protein L22 - Mus musculus (Mouse)	2	1	52335484	65360936	65602608	53515668	67436928	58530932	33649704	49081884	53490192	48699748	53291280	58607840	62182772	69094232	64978888	67930416	12.4239	11.7849	22.9439	9.26245	4.69984	1.02126	-1.17895	0.850952	0.332515
SEC63_MOUSE	Translocation protein SEC63 homolog OS=Mus musculus GN=Sec63 PE=1 SV=3	2	1	7.48932e+06	6.97165e+06	9136405	6642833	7.50263e+06	4720087	9157115	9528296	5.52347e+06	7.98663e+06	9878228	10679750	9216781	8029957	6887239	7126320	14.3713	22.6557	27.4218	14.5334	13.514	1.25082	-1.1791	0.232523	0.413417
PLSL_MOUSE	Plastin-2 OS=Mus musculus GN=Lcp1 PE=1 SV=4	5	1	36112176	47448380	52569588	11873126	13891630	7.93278e+06	2.66189e+06	2.4929e+06	2.13133e+06	1.61929e+06	3001532	3973580	7.65861e+06	9238398	10793434	11159082	18.5602	26.981	11.1598	41.2974	16.4998	4.03977	-1.17956	0.00352618	0.736846
SNP47_MOUSE	Synaptosomal-associated protein 47 OS=Mus musculus GN=Snap47 PE=1 SV=1	2	1	233428	484455	934097	507450	550581	228569	7048901	6.95354e+06	2.82929e+06	4.8266e+06	6893332	8.14088e+06	3468341	2915623	3.28187e+06	3253693	64.4672	40.7582	42.9392	25.2849	7.12528	1.28399	-1.17996	0.750692	0.557856
SYDC_MOUSE	Aspartyl-tRNA synthetase, cytoplasmic OS=Mus musculus GN=Dars PE=2 SV=1	15	1	215224720	278316928	304761184	295928320	301487360	280041856	293141792	277037984	220245184	280842848	299889120	352081824	307991072	307898944	311429184	307430208	17.2872	3.80514	14.5343	11.8616	0.597469	-1.09915	-1.18014	0.422129	0.205713
GD1L1_MOUSE	Ganglioside-induced differentiation-associated protein 1-like 1 OS=Mus musculus GN=Gdap1l1 PE=2 SV=1	3	1	1.39234e+06	638704	1.06498e+06	1.00072e+06	100907	4834019	19151902	17968884	15713728	17011182	22212324	23136502	7513045	7.66421e+06	8736869	7818686	36.6178	127.038	9.91809	15.8859	6.93435	-1.91719	-1.18029	0.863761	0.242841
UBF1_MOUSE	Nucleolar transcription factor 1 OS=Mus musculus GN=Ubtf PE=1 SV=1	1	0.99	751427	970760	2.33311e+06	3.05273e+06	3.82819e+06	889610	4.21629e+06	5.15067e+06	4.1223e+06	2750723	3.49746e+06	9676353	4.10994e+06	4603131	5718754	5.7501e+06	63.3922	58.7959	12.6444	71.6127	16.2662	-1.91615	-1.18053	0.35262	0.976329
TCPD_MOUSE	T-complex protein 1 subunit delta - Mus musculus (Mouse)	20	1	405430816	377971008	529411584	532776384	559980352	524895584	832940608	785412672	691631488	904785408	899738304	923194112	712611520	666767872	699708992	705474368	18.4377	3.41382	9.33839	1.35783	2.91328	-1.2322	-1.18084	0.162111	0.0882331
CD158_MOUSE	Coiled-coil domain-containing protein 158 OS=Mus musculus GN=Ccdc158 PE=2 SV=1	1	0.99	38599212	53775492	55415900	63625008	57325508	55376276	32846784	38331672	35287240	37140188	35372652	53217296	54838604	50741824	55616320	54572376	18.8211	7.33522	7.74328	23.4602	4.03973	-1.19309	-1.18095	0.241871	0.363621
NMRL1_MOUSE	NmrA-like family domain-containing protein 1 OS=Mus musculus GN=Nmral1 PE=1 SV=1	6	1	21268530	19337978	28848542	23453580	28850552	21633760	89184840	83647200	81768288	90657552	100763672	109609216	68756664	70672736	70078736	73082472	21.714	15.2286	4.5433	9.45036	2.56203	-1.06454	-1.18236	0.66332	0.0767244
SAE1_MOUSE	SUMO-activating enzyme subunit 1 OS=Mus musculus GN=Sae1 PE=2 SV=1	6	1	18857836	17082430	34287004	28028136	29431168	20310230	80586984	61988152	50561368	77892848	70200816	80433064	61896336	63547320	64597532	65274184	40.4214	18.9457	23.5402	6.99423	2.30499	-1.1074	-1.18324	0.612244	0.302555
PEPD_MOUSE	Xaa-Pro dipeptidase OS=Mus musculus GN=Pepd PE=2 SV=3	1	1	374265	0	3.70121e+06	0	2.5504e+06	0	3.72173e+06	1.19996e+06	1.95227e+06	2.46106e+06	1.69454e+06	3.98086e+06	2.59552e+06	1.67463e+06	2.65817e+06	3070513	149.98	173.205	56.5012	42.9054	23.5639	1.59798	-1.18367	0.553128	0.63066
SRSF3_MOUSE	Serine/arginine-rich splicing factor 3 OS=Mus musculus GN=Srsf3 PE=2 SV=1	1	0.98	18111044	27459082	14973871	30394132	45984384	26699994	25491182	24899436	27297416	41624256	23740774	26654660	37304216	36144268	37221620	38537252	32.1831	29.7894	4.8239	31.2818	2.62332	-1.70254	-1.18448	0.091852	0.501513
LDHA_MOUSE	L-lactate dehydrogenase A chain OS=Mus musculus GN=Ldha PE=1 SV=3	15	1	1072937664	1412959232	1283107072	1081464576	1108663040	1050350080	1240821504	999869056	1380036608	1207696768	1361371264	1720124160	1364160512	1404272256	1433556864	1436199168	13.6575	2.7013	15.9365	18.3926	2.37941	1.1631	-1.18462	0.210912	0.300474
STRN4_MOUSE	Striatin-4 OS=Mus musculus GN=Strn4 PE=1 SV=1	3	1	2.14721e+06	2548184	7.22883e+06	954999	1.64268e+06	608062	11389190	10748309	7983294	2.95659e+06	5733400	26993672	9395404	9220550	7.41959e+06	10034694	71.0799	49.2782	18.0272	110.552	12.4348	3.71965	-1.18469	0.0638754	0.738353
COR1C_MOUSE	Coronin-1C OS=Mus musculus GN=Coro1c PE=1 SV=2	4	1	15856635	14303414	16909292	13701397	15468091	20484668	23410164	28799492	20955966	26659742	21052892	39114688	23985684	26871864	27509776	27805284	8.35529	21.261	16.4514	31.9418	6.58892	-1.05492	-1.18672	0.771692	0.521893
RL13_MOUSE	60S ribosomal protein L13 - Mus musculus (Mouse)	11	1	596994240	508393952	483238400	512602176	463074112	751099008	427119520	481009280	550496448	521678272	473833696	735712832	644308928	665258368	668049152	665806208	11.2841	26.7547	12.7214	24.1653	1.67919	-1.08696	-1.18689	0.71471	0.372741
FMNL2_MOUSE	Formin-like protein 3 OS=Mus musculus GN=Fmnl3 PE=1 SV=2	1	0.98	2603948	1.54962e+06	3322534	3.06557e+06	3704350	1232360	4.93107e+06	6705311	3.04756e+06	4426974	6420855	6581753	4012256	4258474	4330798	3.24131e+06	35.7835	48.1059	37.3703	20.6599	12.5888	-1.07038	-1.18698	0.973924	0.487633
FABP7_MOUSE	Fatty acid-binding protein, brain OS=Mus musculus GN=Fabp7 PE=1 SV=2	7	1	379017376	553447680	319919008	613219712	445130112	609426496	1249394816	1022310848	1314672000	1540079744	1621397760	1095617536	1009890496	1089709184	1136030976	1138634112	29.0849	17.2632	12.8371	19.9446	5.49954	-1.33168	-1.18702	0.204137	0.335605
ODPA_MOUSE	Pyruvate dehydrogenase E1 component subunit alpha, somatic form, mitochondrial OS=Mus musculus GN=Pdha1 PE=1 SV=1	2	0.99	6.82881e+06	9315333	8014419	17530708	10257201	11497362	10452396	13572126	6423703	15233580	9852577	11074229	14031054	15493452	14079921	14984848	15.4443	29.7141	35.3107	23.404	4.87812	-1.62614	-1.1876	0.0841085	0.485199
EIF3D_MOUSE	Eukaryotic translation initiation factor 3 subunit D OS=Mus musculus GN=Eif3d PE=1 SV=2	6	1	35105956	26662530	41183972	58877520	51526740	67741376	61827796	66488696	49104952	59594380	66925888	84293240	64331700	59804196	57200680	58239444	21.2509	13.6726	15.2147	18.0511	5.25269	-1.73037	-1.18821	0.0278011	0.282685
FUBP2_MOUSE	Far upstream element-binding protein 2 - Mus musculus (Mouse)	19	1	319326688	289264608	316859200	272289376	348912320	200536832	554201216	455691008	475969696	514086944	571247488	684713344	503317088	519239808	517966464	527166432	5.41024	27.0893	10.5027	14.7196	1.92323	1.12621	-1.19126	0.46736	0.177657
SAHH3_MOUSE	Putative adenosylhomocysteinase 2 OS=Mus musculus GN=Ahcyl1 PE=1 SV=1	1	0.99	2.72855e+06	2.48268e+06	5280212	5.56146e+06	5.70043e+06	5260358	4.8211e+06	2.77904e+06	2655397	3.34656e+06	3.60666e+06	5272185	3.7925e+06	4.22011e+06	4.56156e+06	4.23315e+06	44.2951	4.08464	35.5784	25.6384	7.50424	-1.57483	-1.19208	0.161899	0.46455
CAD13_MOUSE	Cadherin-13 OS=Mus musculus GN=Cdh13 PE=2 SV=1	1	0.98	115192	162090	20446.9	42457.4	15904.6	182738	1.0291e+06	1.16545e+06	2.84532e+06	1.85607e+06	2.17337e+06	1.98146e+06	579400	920662	888992	1.55791e+06	72.7063	111.545	60.2117	7.97583	41.6245	1.23487	-1.19267	0.71398	0.469886
THOC6_MOUSE	THO complex subunit 6 homolog OS=Mus musculus GN=Thoc6 PE=2 SV=1	1	0.99	5.85073e+06	421814	1.87203e+06	577462	503315	790438	2.38746e+06	683354	693196	962535	1.59796e+06	1.92942e+06	1.22878e+06	1.06156e+06	1213551	730394	103.537	23.8963	78.1909	32.8296	21.8638	4.35256	-1.19285	0.31848	0.538757
DX39B_MOUSE	Spliceosome RNA helicase Ddx39b OS=Mus musculus GN=Ddx39b PE=1 SV=1	5	1	81028064	77125032	140645824	114292960	132271952	89987448	314392128	259235376	195446240	249944160	290902816	378380960	214677328	206162144	185640752	178858720	35.7437	18.9162	23.2195	21.4117	8.58749	-1.12635	-1.19524	0.557282	0.378276
SFPQ_MOUSE	Splicing factor, proline- and glutamine-rich - Mus musculus (Mouse)	10	1	81002232	112017072	129013880	111741632	132360408	125117696	297518272	348326752	375872416	407121888	356776096	458522272	270069568	256325104	275053952	267741824	22.6789	8.49926	11.6711	12.4852	2.96502	-1.14653	-1.19644	0.387137	0.148345
TBB5_MOUSE	Tubulin beta-5 chain - Mus musculus (Mouse)	7	1	1697627904	1390757504	1870456448	2202249216	2093264384	1830213376	4821059584	3920302592	4165461504	4907096064	5226378752	5309343744	3481089024	3370428160	3398225664	3090357504	14.698	9.36676	10.8246	4.12577	5.0899	-1.23531	-1.19648	0.117458	0.0817158
CCAR2_MOUSE	Cell cycle and apoptosis regulator protein 2 OS=Mus musculus GN=Ccar2 PE=1 SV=2	9	1	16998878	25973372	27541148	29258192	33112876	27026538	56223556	46470144	43825224	38431168	44478652	92455304	45072768	42290068	40972024	39643128	24.2008	10.3326	13.3702	50.6371	5.52287	-1.26781	-1.19688	0.228891	0.735372
NTM1A_MOUSE	N-terminal Xaa-Pro-Lys N-methyltransferase 1 OS=Mus musculus GN=Ntmt1 PE=1 SV=3	1	0.98	1.21978e+06	1.17287e+06	1.51193e+06	1.44864e+06	1.49916e+06	998736	3.98401e+06	3.25237e+06	3844177	3.23566e+06	4.00777e+06	6.02077e+06	2.15289e+06	1.80969e+06	1.95351e+06	1790943	14.1155	20.9422	10.5155	32.5212	8.68476	-1.01075	-1.19707	0.995529	0.504297
TBB2B_MOUSE	Tubulin beta-2B chain - Mus musculus (Mouse)	10	1	1368184832	1273513472	1601808512	2189085440	2185690112	1769151232	11952604160	10157247488	9927108608	13526518784	13229466624	11611501568	8032037888	8210527232	7938876416	7732646912	11.9461	11.7909	10.3846	8.05872	2.49329	-1.44784	-1.1976	0.0195674	0.0763099
SYEP_MOUSE	Bifunctional aminoacyl-tRNA synthetase OS=Mus musculus GN=Eprs PE=2 SV=3	28	1	321898304	299278912	428094464	349504032	358131968	337814016	294279520	391099072	281970496	261180720	408899360	488509920	381859360	385015264	395623872	395867872	19.6646	2.92621	18.5362	29.8689	1.85396	1.00366	-1.1977	0.946575	0.50907
HBBZ_MOUSE	Hemoglobin subunit beta-H1 OS=Mus musculus GN=Hbb-bh1 PE=2 SV=3	12	1	1132559744	989516992	2190134528	578491392	2147600384	492177440	179988608	171024576	204263536	157515440	217937712	290192832	649762304	636172544	652026624	615994688	45.6236	86.8643	9.29113	29.9378	2.59207	1.33992	-1.19876	0.443631	0.480998
HNRPM_MOUSE	Heterogeneous nuclear ribonucleoprotein M - Mus musculus (Mouse)	50	1	346014400	382570912	621731008	521882304	689505408	386855104	1813401216	1607261440	1416866048	1797474432	1910638464	2095857792	1444306944	1491013248	1524178176	1518568448	33.2704	28.4595	12.2988	7.78612	2.44068	-1.18361	-1.19978	0.516174	0.105222
RTCB_MOUSE	tRNA-splicing ligase RtcB homolog OS=Mus musculus GN=D10Wsu52e PE=2 SV=1	2	1	3287359	2.06381e+06	5.89973e+06	4441317	3647433	2.48316e+06	8280212	6978521	6360717	9415977	7840358	8683188	7.0941e+06	7321718	8083269	7507557	52.2469	27.9486	13.5967	9.11871	5.63877	1.06422	-1.19982	0.996496	0.127996
LANC2_MOUSE	LanC-like protein 2 OS=Mus musculus GN=Lancl2 PE=1 SV=1	2	1	6.05783e+06	8.2906e+06	10076066	10116256	10675504	14347332	11747328	11502074	22099404	14173769	16851024	23413760	14457859	14218416	13934240	14215759	24.7284	19.623	40.0153	26.1995	1.50715	-1.43868	-1.20044	0.118564	0.471552
SUCA_MOUSE	Succinyl-CoA ligase [GDP-forming] subunit alpha, mitochondrial OS=Mus musculus GN=Suclg1 PE=1 SV=3	1	1	11989563	10715999	14114819	15682803	20860748	16510668	10533758	11224768	8652198	12553122	11606134	12372000	11877484	10014690	8689054	7656594	13.9904	15.7281	13.1343	4.12811	19.0596	-1.44089	-1.20126	0.0379617	0.127645
EPMIP_MOUSE	EPM2A-interacting protein 1 OS=Mus musculus GN=Epm2aip1 PE=2 SV=1	3	1	1.50254e+06	2743018	2.97759e+06	3081748	4513747	1779364	15461048	14107005	7943944	10275660	15930050	18865226	9072116	7.35609e+06	5972812	7073271	32.9203	43.7672	32.0436	29.0604	17.4106	-1.29789	-1.20151	0.537517	0.524414
SELB_MOUSE	Selenocysteine-specific elongation factor OS=Mus musculus GN=Eefsec PE=2 SV=1	1	0.99	1.4543e+06	1876703	4.02288e+06	2.75301e+06	3284370	2.56069e+06	8557651	8612842	14276048	14916093	14880127	8131434	8.10526e+06	7619466	9029114	9634534	56.1876	13.0789	31.3456	30.9019	10.5343	-1.16919	-1.2061	0.5043	0.533551
TBB4A_MOUSE	Tubulin beta-4A chain OS=Mus musculus GN=Tubb4a PE=1 SV=3	28	1	5919119872	4865163264	7010300928	8513135616	8662181888	7452032512	28170477568	22967214080	22701381632	29752817664	29985124352	29332822016	18450724864	18946523136	18740047872	17826930688	18.0834	8.03833	12.5288	1.11357	2.63487	-1.38398	-1.20628	0.0694042	0.109712
KIF1A_MOUSE	Kinesin-like protein KIF1A OS=Mus musculus GN=Kif1a PE=1 SV=2	3	1	2473681	941699	5665689	2.13774e+06	6.3643e+06	2082526	9989071	14601493	11589120	9077958	14042781	20545476	11527382	12270483	12183838	13450366	79.62	69.6192	19.4195	39.5105	6.47552	-1.16556	-1.20693	0.711378	0.616487
KI21B_MOUSE	Kinesin-like protein KIF21B OS=Mus musculus GN=Kif21b PE=1 SV=1	3	1	60807.8	376296	137376	168811	36998.4	4576595	16623205	25104656	14714296	13049966	22018424	33212468	13816699	12022646	11221406	12120053	85.9348	162.077	29.3972	44.383	8.876	-8.32476	-1.20975	0.666272	0.670111
HBAZ_MOUSE	Hemoglobin subunit zeta OS=Mus musculus GN=Hbz PE=2 SV=2	13	1	3990553088	5093850624	6601058304	3677728512	6732259840	3361362944	675869824	549381888	818556928	645954112	718489152	1109294976	2405317632	2370031104	2450825984	2466359808	25.0637	40.5536	19.7673	30.2244	1.8103	1.13899	-1.21036	0.580836	0.438042
TALDO_MOUSE	Transaldolase - Mus musculus (Mouse)	7	1	28225786	38859240	35348416	32294832	35722176	32860378	63174956	43796152	52021740	86700704	49110792	56628388	54401984	52764316	60460408	55111176	15.8679	5.46428	18.3521	31.0083	5.98404	1.01543	-1.21037	0.94587	0.448992
NAA15_MOUSE	N-alpha-acetyltransferase 15, NatA auxiliary subunit OS=Mus musculus GN=Naa15 PE=1 SV=1	6	1	41898644	47720444	46802136	66433808	45487048	45924468	69759984	65086488	53258584	65485744	74408672	87861840	65334572	60184404	60439536	65946484	6.88306	22.7489	13.5646	14.8372	4.90396	-1.15704	-1.21079	0.405901	0.180408
EIF3E_MOUSE	Eukaryotic translation initiation factor 3 subunit E OS=Mus musculus GN=Eif3e PE=1 SV=1	9	1	84984680	92693088	115328904	96750496	99770552	85602064	142403040	117375384	103403416	136509152	141068864	162326208	134863792	132166576	140926144	143429920	16.1486	7.93561	16.3218	9.3969	3.78848	1.03858	-1.21125	0.77731	0.157268
U5S1_MOUSE	116 kDa U5 small nuclear ribonucleoprotein component - Mus musculus (Mouse)	3	1	6496491	4230479	8111892	8488039	10899337	7.88852e+06	23804736	16809736	9807152	22984756	18417376	19696328	14590991	16953152	16489124	16931140	31.0492	17.5284	41.6416	11.5693	6.90007	-1.44785	-1.21175	0.163383	0.43499
BDH_MOUSE	D-beta-hydroxybutyrate dehydrogenase, mitochondrial OS=Mus musculus GN=Bdh1 PE=1 SV=1	3	1	1.31254e+06	1.78184e+06	2.34331e+06	3209608	4481440	3511205	52167028	47902696	39257360	52165568	61914940	54874456	33125044	36560044	33092522	30124668	28.4718	17.7972	14.1628	8.93583	7.91777	-2.06011	-1.21265	0.0276485	0.130781
CDC16_MOUSE	Cell division cycle protein 16 homolog OS=Mus musculus GN=Cdc16 PE=2 SV=1	1	1	542820	125894	770588	2.26603e+06	833371	339793	2521219	1.32267e+06	751343	528181	2.31596e+06	2.72953e+06	1.50002e+06	1.32187e+06	1411814	716729	68.1454	87.2771	58.9701	62.9736	28.6672	-2.38949	-1.21292	0.345414	0.88735
PDS5A_MOUSE	Sister chromatid cohesion protein PDS5 homolog A OS=Mus musculus GN=Pds5a PE=2 SV=2	2	1	8144494	4908991	7363627	2.78788e+06	5089217	2.72787e+06	7712812	11447790	4.25262e+06	6707103	8816706	12874928	7369620	5608041	5605381	3.73741e+06	24.8081	38.086	46.1081	33.1155	26.5794	1.92524	-1.21294	0.0620209	0.536917
EFTU_MOUSE	Elongation factor Tu, mitochondrial OS=Mus musculus GN=Tufm PE=1 SV=1	10	1	141915472	154869312	203834560	220619488	209637664	177396928	257156368	196605856	219932480	254502560	273548000	289113792	218849824	222918896	237437264	224444000	19.5707	11.0914	13.5996	6.36399	3.55794	-1.2138	-1.21296	0.203704	0.10984
EFNB1_MOUSE	Ephrin-B1 OS=Mus musculus GN=Efnb1 PE=1 SV=1	4	1	16370793	16379851	19947210	35606508	20153468	28195252	55152240	45011808	55185096	47724592	51856440	88894752	53022696	62041828	58284724	53098436	11.74	27.6171	11.3243	36.0861	7.73393	-1.59314	-1.21324	0.100451	0.510565
U520_MOUSE	U5 small nuclear ribonucleoprotein 200 kDa helicase OS=Mus musculus GN=Snrnp200 PE=1 SV=1	25	1	57826564	51267856	92266864	78342512	85808312	74394256	102738344	186936240	97055664	94549976	151458288	223253712	115425208	112492144	120538672	112670264	32.8111	7.29002	39.0446	41.2319	3.25561	-1.18466	-1.21341	0.378833	0.610347
FPPS_MOUSE	Farnesyl pyrophosphate synthetase OS=Mus musculus GN=Fdps PE=2 SV=1	5	1	21197122	14331624	18919832	13854724	15668998	9052570	61521360	48735504	41045236	54049124	60121624	69606608	42828988	39394176	36416312	35106372	19.2676	26.5874	20.5084	12.7995	8.93485	1.41145	-1.21464	0.160933	0.229322
AGAP3_MOUSE	Arf-GAP with GTPase, ANK repeat and PH domain-containing protein 3 OS=Mus musculus GN=Agap3 PE=1 SV=1	4	1	563219	2.00051e+06	2.16482e+06	1.54606e+06	2560811	1.39905e+06	15584389	13544823	10469733	13414274	17244856	17443940	10818615	10946100	12013344	11208032	55.9003	34.4678	19.5061	14.1648	4.76859	-1.1644	-1.21476	0.608936	0.243423
MP2K6_MOUSE	Dual specificity mitogen-activated protein kinase kinase 6 OS=Mus musculus GN=Map2k6 PE=2 SV=1	4	1	3848901	2.7715e+06	6.07518e+06	8681377	7.7076e+06	5493574	26808856	24138244	16651904	20633744	29457950	32060320	20805394	18662104	20869498	19595974	39.8123	22.3962	23.3671	21.8703	5.29339	-1.72364	-1.21528	0.10985	0.374677
COPB_MOUSE	Coatomer subunit beta OS=Mus musculus GN=Copb1 PE=1 SV=1	14	1	280881152	242383328	307094336	320323872	336427584	230427264	198747424	177925696	120143832	191830848	222120320	190675968	210831632	202483520	195048048	200855840	11.7597	19.3155	24.5911	8.84696	3.22245	-1.06843	-1.217	0.702752	0.290655
VAPB_MOUSE	Vesicle-associated membrane protein-associated protein B - Mus musculus (Mouse)	1	0.84	3986787	6.41054e+06	5811610	4.61846e+06	4.41166e+06	4.01497e+06	4.22564e+06	2.64719e+06	3.44011e+06	4.52774e+06	3.58329e+06	4445118	4282867	4828771	5.7897e+06	6.2911e+06	23.3665	7.05287	22.9584	12.4974	17.1565	1.24253	-1.21751	0.301648	0.265669
MSTO1_MOUSE	Protein misato homolog 1 OS=Mus musculus GN=Msto1 PE=2 SV=1	1	0.79	0	580347	885906	1.75824e+06	555266	354982	1.50157e+06	1.77217e+06	619309	897797	1595339	2247866	1.12013e+06	117046	0	180064	92.0714	85.328	46.4572	42.7226	145.627	-1.81994	-1.21781	0.424743	0.625931
SAHH_MOUSE	Adenosylhomocysteinase - Mus musculus (Mouse)	4	1	26777644	33462270	36199072	48333028	38530040	47860952	26915398	25814876	32549856	37301232	25068426	41485800	38433168	37077092	36198308	41139920	15.0767	12.3108	12.7095	24.6433	5.64615	-1.39699	-1.21782	0.0467892	0.369763
PRS6B_MOUSE	26S protease regulatory subunit 6B OS=Mus musculus GN=Psmc4 PE=1 SV=1	4	1	22338480	23614068	29576400	30939874	38074432	28863688	43240784	42402884	35719424	49443456	47684620	50812576	37926084	35498600	38519892	35518756	15.3461	14.8082	10.1891	3.17969	4.30146	-1.2959	-1.21899	0.0955857	0.0695211
PRS8_MOUSE	26S protease regulatory subunit 8 OS=Mus musculus GN=Psmc5 PE=1 SV=1	5	1	19303022	25191414	27453556	37076252	30056888	22928350	41240552	40729364	20078588	43176312	39973828	41275964	32150938	32031948	33196730	31081574	17.5442	23.564	35.492	3.88309	2.69439	-1.25176	-1.21928	0.288062	0.404726
PGRC1_MOUSE	Membrane-associated progesterone receptor component 1 OS=Mus musculus GN=Pgrmc1 PE=1 SV=4	6	1	188222928	258420112	178325024	322167136	270163360	306722336	125196040	128478992	149477904	145313968	188849152	157495152	203024112	200488080	213558832	213704496	20.9612	8.91162	9.8033	13.7048	3.33873	-1.43856	-1.21953	0.0657227	0.116649
F1142_MOUSE	Protein FAM114A2 OS=Mus musculus GN=Fam114a2 PE=1 SV=2	2	1	1.0991e+06	1.94825e+06	3607488	1.03529e+06	1780885	269642	6.23489e+06	4291882	4.72784e+06	3.04564e+06	3.6631e+06	11912728	4746913	6618853	5145793	5.53106e+06	57.5135	73.463	20.0501	79.7596	14.6113	2.15659	-1.22071	0.250549	0.973345
MTNA_MOUSE	Methylthioribose-1-phosphate isomerase OS=Mus musculus GN=Mri1 PE=2 SV=1	4	1	15119208	16589673	24723912	21362834	27351672	20504540	18152066	15964635	9710960	14950820	17439264	21234404	21075086	22737000	24221088	27759860	27.5016	16.1669	29.9862	17.7029	11.8903	-1.22657	-1.22353	0.293549	0.372137
FYN_MOUSE	Tyrosine-protein kinase Fyn OS=Mus musculus GN=Fyn PE=1 SV=4	3	1	48445224	50049396	90012576	23486508	93090480	14576354	47877532	42759324	54977348	46787228	70350144	61269464	61456724	55134808	52146812	52194416	37.4779	98.3341	12.6411	19.9839	7.92648	1.4373	-1.2252	0.370916	0.251603
PRS4_MOUSE	26S protease regulatory subunit 4 - Mus musculus (Mouse)	6	1	24124640	20000046	30880336	28746508	33794096	27061446	42575752	36207284	36167600	51493124	37745604	51623840	36920552	38233392	43038112	41518640	21.9702	11.7301	9.6259	16.9849	7.10147	-1.19461	-1.22542	0.274406	0.192986
XPO5_MOUSE	Exportin-5 OS=Mus musculus GN=Xpo5 PE=2 SV=1	12	1	33214648	56488584	53879360	43492980	52595936	37970224	131672456	111726672	95833472	108655128	140909248	166310384	74901016	68486960	67685176	67445104	26.6416	16.5275	15.8808	20.8443	5.08753	1.07104	-1.22593	0.810732	0.275674
RBBP7_MOUSE	Histone-binding protein RBBP7 - Mus musculus (Mouse)	2	1	15720079	12016028	23817356	21520636	17650748	18157868	19234012	17162280	10549208	15915206	13218970	28455400	22437272	22403862	19738028	22251192	35.1213	11.006	28.9867	42.3564	6.06026	-1.11203	-1.22673	0.554778	0.575489
TCPE_MOUSE	T-complex protein 1 subunit epsilon OS=Mus musculus GN=Cct5 PE=1 SV=1	15	1	232150592	261798848	344552672	344792544	342783456	248650144	500366048	458043744	392604320	503178400	531955040	622305792	468323328	453158432	458848736	454513312	20.8423	17.6038	12.056	11.251	1.49385	-1.11655	-1.22681	0.517199	0.0981731
RS10_MOUSE	40S ribosomal protein S10 - Mus musculus (Mouse)	1	0.99	879703	3570335	2.00287e+06	8782055	3.63118e+06	5.44876e+06	4971720	4852946	2.63908e+06	11317106	700358	3.27731e+06	2.33383e+06	2.0952e+06	2002961	1604296	62.8283	43.8754	31.6231	108.619	15.1182	-2.76806	-1.22714	0.0949637	0.749952
DYN2_MOUSE	Dynamin-2 OS=Mus musculus GN=Dnm2 PE=1 SV=2	4	1	31312452	27153852	40947836	43418332	37639172	29886840	35290092	31486544	21817164	35338180	38588628	34794552	31919106	30649816	34335344	30378908	21.3527	18.3597	23.5209	5.66125	5.67494	-1.11598	-1.22719	0.525525	0.260157
MCMBP_MOUSE	Mini-chromosome maintenance complex-binding protein OS=Mus musculus GN=Mcmbp PE=2 SV=1	3	1	4.47862e+06	5.73508e+06	7.89003e+06	5651928	7609604	5609208	11954418	11664047	6888306	9066208	11606304	16824446	10058649	9839027	12552073	10773272	28.5905	18.1678	27.9755	31.6458	11.3887	-1.04237	-1.22914	0.780445	0.467551
GDPD1_MOUSE	Glycerophosphodiester phosphodiesterase domain-containing protein 1 OS=Mus musculus GN=Gdpd1 PE=2 SV=1	6	1	30163740	17701754	18181496	33052282	37662920	25451612	172317664	137753024	150290864	183869328	209733328	172853856	131578256	125869304	121654720	120640616	32.0704	19.2365	11.4028	10.0262	3.98086	-1.45604	-1.23046	0.141761	0.0749535
ALDOA_MOUSE	Fructose-bisphosphate aldolase A OS=Mus musculus GN=Aldoa PE=1 SV=2	2	1	5.08663e+06	13709784	11067058	16065796	13099572	17415872	14190166	10611957	10798036	27360482	4812067	11697082	12666133	10399089	11428607	10957758	44.3812	14.2203	16.9745	79.0216	8.49579	-1.55981	-1.23229	0.221723	0.974735
TADBP_MOUSE	TAR DNA-binding protein 43 - Mus musculus (Mouse)	11	1	185352736	287411296	208458928	312977760	228684432	266978592	403007712	332038496	351691104	408160768	423886368	507250304	336842208	348977504	359220960	324871424	23.5673	15.6579	10.1155	11.9287	4.34507	-1.18704	-1.2324	0.326952	0.0797913
MA7D1_MOUSE	MAP7 domain-containing protein 1 OS=Mus musculus GN=Map7d1 PE=1 SV=1	1	0.99	2611068	1.45863e+06	2.12416e+06	1.25714e+06	849508	1.63421e+06	2088719	3254409	2.12232e+06	2.21519e+06	2382680	4613592	2.5813e+06	2.62796e+06	2.48607e+06	2.07828e+06	28.0207	31.4728	26.6638	43.6083	10.2511	1.65573	-1.23388	0.116635	0.56628
RPB2_MOUSE	DNA-directed RNA polymerase II subunit RPB2 OS=Mus musculus GN=Polr2b PE=2 SV=2	6	1	12904746	9143978	24717838	20990866	23302818	13312132	49032520	40843588	31335300	42547516	52663080	54573644	42316516	39785108	45417360	42826360	52.13	27.2372	21.9207	12.9441	5.42151	-1.23177	-1.23573	0.482769	0.231096
FKBP8_MOUSE	FK506-binding protein 8 OS=Mus musculus GN=Fkbp8 PE=1 SV=2	2	1	10555798	11996209	15330269	10862611	16286540	7606159	12759350	9131934	10071390	12483308	11444256	15570528	13512778	12910025	16348840	14073535	19.3945	37.8508	17.6703	16.3009	10.5701	1.08997	-1.23576	0.653906	0.190223
PDC6I_MOUSE	Programmed cell death 6-interacting protein OS=Mus musculus GN=Pdcd6ip PE=1 SV=2	7	1	45429020	30837786	59849120	43227228	57238908	43327696	29325918	37388692	24761948	29173942	36171888	47724392	48542860	48520580	48498760	49902948	31.9707	16.8174	20.9682	24.8552	1.41476	-1.05641	-1.23606	0.727914	0.33199
BRE1B_MOUSE	E3 ubiquitin-protein ligase BRE1B OS=Mus musculus GN=Rnf40 PE=2 SV=2	2	1	1.52814e+06	703699	4239863	1.52754e+06	2158720	1.12249e+06	5252145	5.12568e+06	2.81859e+06	3.59229e+06	4986955	7.75325e+06	4687570	4338352	5.35637e+06	4.77895e+06	85.7633	32.5786	31.1441	38.9008	8.81871	1.34582	-1.23765	0.909395	0.541157
PFKAL_MOUSE	ATP-dependent 6-phosphofructokinase, liver type OS=Mus musculus GN=Pfkl PE=1 SV=4	12	1	57480316	86741648	88209968	69862032	92922560	56880296	82901864	89120608	61666708	71731256	99410176	118130768	85464904	81481568	79630056	83890480	22.3723	24.9305	18.4799	24.2091	3.12083	1.05812	-1.23785	0.78486	0.333119
GEPH_MOUSE	Gephyrin OS=Mus musculus GN=Gphn PE=1 SV=1	4	1	17469962	23972374	24705568	21673546	22929864	16930712	34008488	27454544	34942632	29213498	35502864	54666256	36989436	36493112	38009524	38804752	18.0628	15.4252	12.6976	33.3162	2.75489	1.07498	-1.23834	0.659587	0.433201
QCR2_MOUSE	Cytochrome b-c1 complex subunit 2, mitochondrial OS=Mus musculus GN=Uqcrc2 PE=1 SV=1	10	1	126134000	119100712	161518000	185948016	180482176	164640128	179111504	161967392	160622016	192982992	187183936	241128784	186179472	191508800	195624576	195316576	16.7667	6.25172	6.16413	14.2991	2.29133	-1.30563	-1.23838	0.084072	0.104635
SYSC_MOUSE	Seryl-tRNA synthetase, cytoplasmic OS=Mus musculus GN=Sars PE=2 SV=3	4	1	9881338	11218419	13381519	18736760	14940234	12372222	28748224	28022192	24140370	35347188	26752568	38406092	24812176	22849702	23270442	22545180	15.3671	20.8601	9.18604	18.0345	4.30812	-1.33548	-1.24218	0.136651	0.188907
IMDH2_MOUSE	Inosine-5'-monophosphate dehydrogenase 2 OS=Mus musculus GN=Impdh2 PE=1 SV=2	3	1	13118702	23774270	19194188	30071762	25789112	21515142	25906338	19584766	26033432	24063788	25064844	39814536	31416746	29542096	35537328	35841656	28.5907	16.5877	15.4646	29.7457	9.38916	-1.37957	-1.24353	0.180623	0.359704
ELP2_MOUSE	Elongator complex protein 2 OS=Mus musculus GN=Elp2 PE=1 SV=1	2	1	4835166	7.94856e+06	7.6121e+06	8788435	7568800	11914026	13540070	12252346	15076101	16943316	13807338	20076084	14327248	13406170	14222920	13113784	25.133	23.7824	10.3774	18.5003	4.35531	-1.38613	-1.24366	0.186916	0.184507
FAF2_MOUSE	FAS-associated factor 2 OS=Mus musculus GN=Faf2 PE=2 SV=2	1	0.99	2.72381e+06	435001	3.91938e+06	3558048	3.08594e+06	1.90506e+06	2552161	3.35438e+06	2.29277e+06	1.81789e+06	3.76472e+06	4627684	2.66419e+06	2.62151e+06	3079382	3.56305e+06	75.0422	29.8785	20.2499	42.2902	14.7201	-1.2078	-1.24526	0.542363	0.642164
GTPB1_MOUSE	GTP-binding protein 1 - Mus musculus (Mouse)	6	1	7874080	11252013	10485703	7875247	9413589	8002685	27453604	34139132	22406234	25979514	37505856	41159020	26140114	27122458	27133118	25306926	17.942	10.127	21.0198	22.7133	3.32718	1.17082	-1.24578	0.311182	0.311515
PCCB_MOUSE	Propionyl-CoA carboxylase beta chain, mitochondrial OS=Mus musculus GN=Pccb PE=1 SV=1	14	1	647630656	845791104	493313376	755635328	819207168	376084960	516121088	426329152	448216032	719143168	743264640	271093472	513964448	524294880	519999168	496076000	26.6809	36.8445	10.1002	46.0199	2.41773	1.01835	-1.24653	0.874652	0.737396
OPA1_MOUSE	Dynamin-like 120 kDa protein, mitochondrial OS=Mus musculus GN=Opa1 PE=1 SV=1	1	1	5616966	2.54935e+06	4.3593e+06	4.13579e+06	4378682	4.01182e+06	4.96211e+06	6.15494e+06	5040334	6282839	6.85843e+06	7004749	4.3251e+06	4.33967e+06	2.56251e+06	2.14895e+06	36.9341	4.46938	12.389	5.68301	34.4988	-1.00005	-1.24686	0.848671	0.0648792
PARN_MOUSE	Poly(A)-specific ribonuclease PARN OS=Mus musculus GN=Parn PE=1 SV=1	1	0.88	368012	356965	297371	200022	307839	457052	676348	1.2069e+06	489856	244396	401287	2.31413e+06	818683	683604	502140	481010	11.1507	40.1287	47.0302	116.799	25.7369	1.05952	-1.24723	0.69697	0.815395
IF4A3_MOUSE	Eukaryotic initiation factor 4A-III OS=Mus musculus GN=Eif4a3 PE=2 SV=3	15	1	211417040	225534992	373871264	293357952	298134880	214100912	505459680	429771040	344632640	514847168	500686272	581354688	464342816	467273632	407086784	459303360	33.2975	17.5765	18.8598	8.09173	6.33313	1.00649	-1.2477	0.942326	0.161203
SSRP1_MOUSE	FACT complex subunit SSRP1 - Mus musculus (Mouse)	3	1	1713936	2.51088e+06	3.71532e+06	2.14285e+06	3.45042e+06	1.83855e+06	10351200	13127880	8421518	8792551	10903777	20152676	6.73769e+06	6150509	7687589	6119825	38.0691	34.5701	22.249	45.4885	10.9855	1.0684	-1.24916	0.862701	0.576777
PGK1_MOUSE	Phosphoglycerate kinase 1 OS=Mus musculus GN=Pgk1 PE=1 SV=4	8	1	36609064	57441404	42807572	68686024	61792608	65218420	160567664	94720456	76411696	260885712	52831956	100655696	98439736	95791408	95685928	90964664	23.4484	5.28377	40.0295	78.8928	3.26621	-1.42993	-1.24924	0.098302	0.916077
ELAV2_MOUSE	ELAV-like protein 2 OS=Mus musculus GN=Elavl2 PE=2 SV=1	5	1	3.78782e+06	6525703	5.15194e+06	6.70048e+06	5.94167e+06	3940984	59276184	46994256	43265900	71757168	41981328	73207392	41127100	43481276	42227152	41193520	26.5548	25.7894	16.8066	28.283	2.62865	-1.07227	-1.25017	0.772614	0.398439
GNAI3_MOUSE	Guanine nucleotide-binding protein G(k) subunit alpha OS=Mus musculus GN=Gnai3 PE=1 SV=3	4	1	43239300	41389300	61452608	60733400	61473708	46876076	68220336	50860264	43893932	64431296	65994084	73773976	66199024	67280768	68112704	74991256	22.7712	14.5891	23.0609	7.352	5.7485	-1.15746	-1.25295	0.375124	0.197047
PUR2_MOUSE	Trifunctional purine biosynthetic protein adenosine-3 OS=Mus musculus GN=Gart PE=2 SV=2	13	1	61398276	67990576	100138328	73120064	76529944	49596720	105051016	118120016	85125704	96652616	124178792	165583184	87499448	78911704	78317928	80918904	27.0913	22.0807	16.1683	26.9379	5.16892	1.15197	-1.25339	0.537967	0.324869
GNAO_MOUSE	Guanine nucleotide-binding protein G(o) subunit alpha OS=Mus musculus GN=Gnao1 PE=1 SV=3	9	1	63491116	64874560	77667344	74130896	73682128	79259112	282583200	246014384	242130288	295110272	322027904	349090880	220038480	228750880	214156400	231619328	11.3806	4.09358	8.68747	8.38011	3.58368	-1.10212	-1.25366	0.251007	0.0305616
CSN4_MOUSE	COP9 signalosome complex subunit 4 OS=Mus musculus GN=Cops4 PE=1 SV=1	6	1	35409588	36947224	42905204	35002100	42431396	32939944	43173508	25838280	27945098	39695664	37616952	44280544	40171968	37927068	44633476	46706676	10.3046	13.5691	29.2681	8.41192	9.49203	1.04429	-1.2541	0.659636	0.253109
PYR1_MOUSE	CAD protein OS=Mus musculus GN=Cad PE=1 SV=1	25	1	284621248	241903200	418766432	349513376	347923104	336336480	344073376	469921920	277270304	340569696	513166592	516177408	378318656	362160768	390369696	361997952	29.2882	2.08731	26.8923	22.0151	3.68801	-1.0936	-1.25534	0.548527	0.321551
CYFP2_MOUSE	Cytoplasmic FMR1-interacting protein 2 OS=Mus musculus GN=Cyfip2 PE=1 SV=2	12	1	103221832	96739552	113571192	111946184	102577472	106744744	104445288	96460096	64119956	91963024	113010824	127757272	101191832	109148000	113567648	110577704	8.12311	4.38312	24.1712	16.2197	4.86479	-1.02467	-1.25547	0.657533	0.262606
AP3D1_MOUSE	AP-3 complex subunit delta-1 OS=Mus musculus GN=Ap3d1 PE=1 SV=1	1	1	4993320	4760821	4.52688e+06	6727460	4238162	523116	4202904	6.779e+06	2.04129e+06	3144729	6256677	6961918	5237506	3.63534e+06	4.37697e+06	3.99802e+06	4.89921	81.5308	54.6381	37.2378	15.9399	1.24305	-1.25648	0.490128	0.545339
G3P_MOUSE	Glyceraldehyde-3-phosphate dehydrogenase OS=Mus musculus GN=Gapdh PE=1 SV=2	26	1	2981697536	3916272640	4105402368	4071180544	3990678784	3698441216	5853037568	5059716608	5864812544	6511585280	6451518464	8119702016	5676746240	5319656960	5574996992	5612734464	16.4037	5.00336	8.25139	13.465	2.82459	-1.06879	-1.25661	0.534151	0.076363
SYIC_MOUSE	Isoleucyl-tRNA synthetase, cytoplasmic OS=Mus musculus GN=Iars PE=2 SV=1	18	1	192083552	173957616	239585456	203655536	209782352	179503568	230341520	276831072	161710080	256146416	294312064	290112640	241975936	239431888	235219712	239391216	16.7885	8.09961	25.9751	7.46931	1.17068	1.02139	-1.25668	0.901208	0.249166
MDHM_MOUSE	Malate dehydrogenase, mitochondrial precursor - Mus musculus (Mouse)	1	1	2.64742e+06	23294426	3.41165e+06	8513059	5339997	8430219	11598652	6.65396e+06	9936362	27325976	3.15145e+06	4983363	9659118	9379844	9397891	10725629	119.64	24.3482	26.7785	113.868	6.49874	1.31729	-1.25797	0.800862	0.799365
NUDC1_MOUSE	NudC domain-containing protein 1 OS=Mus musculus GN=Nudcd1 PE=2 SV=2	1	0.99	3.14336e+06	2233364	3.63478e+06	2.63692e+06	3055924	2.31177e+06	7.03131e+06	4.17741e+06	5.81154e+06	6693071	5.51192e+06	9217132	5448466	6.4445e+06	7243183	7242413	23.6714	13.9817	25.2397	26.5062	12.9159	1.12579	-1.25862	0.569116	0.342632
PCBP1_MOUSE	Poly(rC)-binding protein 1 - Mus musculus (Mouse)	3	1	121757992	137712320	156593552	171303584	155165840	139458832	168261904	155895824	159648928	181323104	176767872	251451456	161541280	167333568	169750000	146244928	12.5737	10.2523	3.93145	20.6051	6.54969	-1.11985	-1.25989	0.29019	0.190521
METK2_MOUSE	S-adenosylmethionine synthetase isoform type-2 - Mus musculus (Mouse)	4	1	22461540	22583784	40211580	28393246	47925284	26716144	36244648	33172340	28755518	40265244	37862560	45598552	49220648	42775760	38945868	45438260	35.9369	34.3306	11.5041	9.60046	9.827	-1.20852	-1.2603	0.511864	0.057605
P5CS_MOUSE	Delta-1-pyrroline-5-carboxylate synthetase - Mus musculus (Mouse)	4	1	10499606	5506394	14920701	14421156	10807234	11906582	39120264	47016284	30327368	44197728	52408932	50227788	36353568	36539176	39016480	34375964	45.6892	14.9662	21.5049	8.68997	5.19937	-1.20074	-1.26077	0.47813	0.18439
PURA_MOUSE	Transcriptional activator protein Pur-alpha OS=Mus musculus GN=Pura PE=1 SV=1	2	1	5036364	5207372	6163325	7457649	6.57681e+06	7254797	1.45349e+06	3515311	4.46666e+06	3.76587e+06	3711291	4.4447e+06	5403762	4602501	4287749	4.58642e+06	11.105	6.50024	48.9742	10.2817	10.1311	-1.29757	-1.26352	0.0314745	0.431994
MON2_MOUSE	Protein MON2 homolog OS=Mus musculus GN=Mon2 PE=2 SV=2	2	1	7.38664e+06	5.88449e+06	8018985	8.35384e+06	7771722	7.17205e+06	7.96225e+06	7.37599e+06	4.07631e+06	6.4702e+06	9053186	9012164	5109255	5.12605e+06	5733592	4796877	15.4492	7.60919	32.3713	18.0911	7.548	-1.09429	-1.26377	0.41885	0.350021
FA49A_MOUSE	Protein FAM49A OS=Mus musculus GN=Fam49a PE=2 SV=1	8	1	20953146	26030984	22596468	15097740	20839388	24886000	129483184	106316144	130085072	139061376	164001152	159383888	95464944	96255960	91108864	91951256	11.1714	24.2598	11.1122	8.60758	2.71548	1.14398	-1.26391	0.419228	0.05171
CDK5_MOUSE	Cell division protein kinase 5 - Mus musculus (Mouse)	2	1	191145	714413	1924382	1.53159e+06	1.56565e+06	1.68474e+06	5155702	5.9479e+06	3852716	4319109	6.78814e+06	7807321	4775506	4537107	4222679	3665842	94.2424	5.04474	21.2201	28.4482	11.1561	-1.68978	-1.26465	0.306282	0.377778
RAB1A_MOUSE	Ras-related protein Rab-1A - Mus musculus (Mouse)	8	1	99718496	109460208	176718560	142164048	137746720	125482648	131649408	95120456	102137288	126933296	124876208	164162960	138556928	141585584	155617568	139735328	32.595	6.39587	17.6809	15.9474	5.51022	-1.05052	-1.26471	0.696405	0.149498
EF1A1_MOUSE	Elongation factor 1-alpha 1 - Mus musculus (Mouse)	20	1	8596972544	9173486592	10991356928	10077010944	10633176064	8472976896	10722616320	9417523200	9769217024	11857831936	12628656128	13349708800	11711019008	11970245632	11930956800	11902476288	13.0347	11.5305	6.77315	5.91558	0.969567	-1.01465	-1.26503	0.885464	0.0106806
XPO7_MOUSE	Exportin-7 OS=Mus musculus GN=Xpo7 PE=2 SV=3	11	1	56409892	38703464	64821328	68066024	68771760	50583428	73988168	79071096	50616540	78733848	91934904	87100784	75820920	81620976	85591432	87367320	25.0072	16.4923	22.3521	7.77305	6.19645	-1.17186	-1.26559	0.411856	0.204663
VDAC2_MOUSE	Voltage-dependent anion-selective channel protein 2 - Mus musculus (Mouse)	7	1	129310824	140097536	158734032	164352896	175448304	164108864	115532648	107353408	111183600	128693560	137287920	157089664	150006320	145750272	157412416	153616768	10.43	3.85636	3.67501	10.3259	3.28667	-1.17697	-1.26642	0.0946843	0.0450696
VATH_MOUSE	Vacuolar proton pump subunit H OS=Mus musculus GN=Atp6v1h PE=1 SV=1	2	1	5979268	3.92297e+06	8738707	8919247	9919070	2.4612e+06	13577980	17760592	6953513	12588161	19645036	16324421	12778620	16135777	15204640	14529018	38.8887	57.0177	42.6928	21.8121	9.67054	-1.14262	-1.26808	0.970652	0.414877
SAE2_MOUSE	SUMO-activating enzyme subunit 2 - Mus musculus (Mouse)	11	1	35220820	31126488	53617688	51935760	53731760	35106340	90761816	84295192	79218472	88579352	101414616	132529408	81053560	77731088	85303936	84965408	29.9577	21.8952	6.82598	21.0215	4.35764	-1.17346	-1.2684	0.471934	0.189842
SRSF6_MOUSE	Serine/arginine-rich splicing factor 6 OS=Mus musculus GN=Srsf6 PE=1 SV=1	4	1	26796948	37572160	41960192	28833756	41860892	28987996	66285276	68080760	68754136	91886312	73591200	92419576	66427984	71145984	69106888	65147696	22.0145	22.5027	1.88493	12.47	3.95962	1.06668	-1.26968	0.748516	0.0866123
AKA12_MOUSE	A-kinase anchor protein 12 OS=Mus musculus GN=Akap12 PE=1 SV=1	7	1	41571396	30575272	165156192	55486960	114167624	48499492	6.72652e+06	9309557	8783186	3.11422e+06	4.74891e+06	23654814	33739624	34209196	33333084	34391364	94.4724	49.5971	16.499	108.667	1.40655	1.08778	-1.2699	0.841606	0.830982
CAZA2_MOUSE	F-actin-capping protein subunit alpha-2 OS=Mus musculus GN=Capza2 PE=1 SV=3	2	1	26523476	31682932	35873684	32944204	32543152	31266912	30456950	24093838	25667672	42251944	23087232	36550484	35584116	31685088	32633548	43113016	14.9345	2.71577	12.3944	28.975	14.4861	-1.02842	-1.27015	0.72744	0.367024
FAS_MOUSE	Fatty acid synthase OS=Mus musculus GN=Fasn PE=1 SV=2	44	1	486353024	438775584	527790432	452723072	508215424	457369888	703044736	898679040	662056576	790096896	1017069056	1070423424	771669824	764080512	763537216	771157888	9.19722	6.51161	16.7578	15.5187	0.573377	1.0244	-1.27114	0.747047	0.143847
5NT3B_MOUSE	7-methylguanosine phosphate-specific 5'-nucleotidase OS=Mus musculus GN=Nt5c3b PE=1 SV=3	3	1	10197382	12069506	15817519	13538834	17613394	9094373	10161755	7.28067e+06	18442398	12184138	12704756	20757798	13546956	17989688	15209179	15542678	22.5429	31.7606	48.4421	31.5911	11.7704	-1.05677	-1.27203	0.884718	0.432935
U2AF1_MOUSE	Splicing factor U2AF 35 kDa subunit OS=Mus musculus GN=U2af1 PE=2 SV=4	2	1	8117566	9431617	17937256	15648034	18290706	21095120	30202592	35369184	31775952	31340984	35792160	56717400	37679296	34508864	40340284	39598584	45.0655	14.8487	8.16131	32.8222	6.843	-1.55084	-1.27225	0.16997	0.364469
IMA1_MOUSE	Importin subunit alpha-1 OS=Mus musculus GN=Kpna2 PE=1 SV=2	4	1	42097032	40710028	37532072	31645964	29957542	19844426	33070152	27605420	23459528	33948212	35617200	37496976	34436064	30382234	30580796	33179866	5.83426	23.5081	17.188	4.97493	6.18911	1.4775	-1.27251	0.101745	0.118465
ATPB_MOUSE	ATP synthase subunit beta, mitochondrial precursor - Mus musculus (Mouse)	8	1	35404716	59273004	52426868	130689512	111632416	98042912	152345792	101283952	75689096	307199712	31453220	80479000	100689488	111371920	107048368	105228680	25.0645	14.4546	35.5525	105.294	4.17058	-2.31376	-1.27272	0.0159957	0.860141
HNRLL_MOUSE	Heterogeneous nuclear ribonucleoprotein L-like OS=Mus musculus GN=Hnrpll PE=1 SV=3	14	1	159280208	164237264	267274144	170200128	222171968	132039632	353623072	317158208	310450400	332512320	421851136	494984352	324613248	359225280	348042336	358220000	30.96	25.8817	7.10314	19.5391	4.62938	1.12658	-1.27324	0.644539	0.175781
XPO1_MOUSE	Exportin-1 - Mus musculus (Mouse)	17	1	274477568	186044272	311425216	294077504	301850016	246786928	342740736	365456736	258593824	343602208	439552608	450334816	351878400	359306496	336360448	318498272	25.0386	10.6091	17.4694	14.2905	5.29309	-1.09167	-1.27586	0.574512	0.148214
CASA2_BOVIN	Alpha-S2-casein OS=Bos taurus GN=CSN1S2 PE=1 SV=2	8	1	143392064	182441376	321277312	172942976	184034256	159642656	192740656	144187920	197019760	318548928	151386272	211730992	214097472	210334912	220421808	222262800	43.3424	7.09175	16.4877	37.2548	2.55538	1.25259	-1.27665	0.557233	0.44949
PLCG1_MOUSE	1-phosphatidylinositol-4,5-bisphosphate phosphodiesterase gamma-1 OS=Mus musculus GN=Plcg1 PE=1 SV=2	18	1	151002352	122865944	132319408	127304288	121968080	105083016	144205664	145864832	128769440	149082192	191949712	194358256	157294880	162990144	165292384	163177664	10.5751	9.82068	6.75268	14.2737	2.11206	1.14627	-1.27827	0.179439	0.0916954
KDM1A_MOUSE	Lysine-specific histone demethylase 1A OS=Mus musculus GN=Kdm1a PE=1 SV=2	4	1	2.40415e+06	1.96985e+06	3.69902e+06	3.16752e+06	2.65219e+06	1.70781e+06	25552050	18378986	10421153	16474752	25245410	27819148	12964140	14668261	13431463	14186673	33.4287	29.5033	41.7766	25.6586	5.50925	1.07247	-1.27942	0.811521	0.413536
COTL1_MOUSE	Coactosin-like protein OS=Mus musculus GN=Cotl1 PE=1 SV=3	3	1	45189324	66010572	56198896	51625140	37689264	50893456	44049016	44599644	44115168	57161216	49653932	63119776	63063404	58027956	64359192	64446312	18.6675	16.7819	0.679328	11.9124	4.85141	1.19393	-1.27998	0.308024	0.0732384
DCX_MOUSE	Neuronal migration protein doublecortin OS=Mus musculus GN=Dcx PE=1 SV=1	9	1	20574786	17345892	17494664	30069568	23968778	37895696	443709024	420868576	364551328	493104352	528070176	554487872	348025984	360005856	345731680	361341632	9.86789	22.7813	9.94401	5.86245	2.27203	-1.659	-1.28193	0.0491827	0.0307473
QCR1_MOUSE	Cytochrome b-c1 complex subunit 1, mitochondrial OS=Mus musculus GN=Uqcrc1 PE=1 SV=1	8	1	67262200	83737080	76417784	104385336	82352792	80628144	85206360	70801680	71356216	103877584	80576632	107048792	93820200	95468816	91896360	89199008	10.889	14.8633	10.7684	14.8768	2.90994	-1.17566	-1.2821	0.20731	0.0970761
RUVB2_MOUSE	RuvB-like 2 OS=Mus musculus GN=Ruvbl2 PE=2 SV=3	2	1	10879052	12730870	17524704	15718762	19975080	13377966	12232912	8075332	5549753	16009698	6954905	10250912	12934950	14954482	17494008	15628704	25.0128	20.4471	39.1518	41.3922	12.3385	-1.19296	-1.28454	0.374479	0.502348
PUM1_MOUSE	Pumilio homolog 1 OS=Mus musculus GN=Pum1 PE=2 SV=2	2	1	1116741	1.16541e+06	2.08496e+06	1070724	904264	1.75094e+06	8283380	7.74287e+06	6004571	7089614	8759505	12452333	7.59645e+06	5714804	7221041	7.62315e+06	37.4731	36.117	16.2143	29.0891	12.8088	1.17209	-1.28463	0.60852	0.304929
HNRPL_MOUSE	Heterogeneous nuclear ribonucleoprotein L - Mus musculus (Mouse)	12	1	157246528	163264432	232062096	191522928	271069920	178513520	431414176	375709024	367409088	436627264	454908352	620666816	410234944	417136512	410123648	421911392	22.5671	23.4466	8.89009	20.1145	1.38283	-1.16022	-1.28749	0.456861	0.147675
DCLK2_MOUSE	Serine/threonine-protein kinase DCLK2 OS=Mus musculus GN=Dclk2 PE=2 SV=1	3	1	1197572	1.29925e+06	1.33112e+06	1.63502e+06	807136	1.59798e+06	40023236	52831576	50529640	49920160	62029280	72949560	15431379	15214357	12856690	10359715	5.46626	34.7255	14.2863	18.691	17.6469	-1.05543	-1.28953	0.981748	0.152443
TCAF1_MOUSE	TRPM8 channel-associated factor 1 OS=Mus musculus GN=Tcaf1 PE=2 SV=1	1	0.94	425243	100062	1.48691e+06	1317752	1819271	919165	2.39323e+06	1.64766e+06	922969	1.98853e+06	2017401	2.39918e+06	2048417	2.18195e+06	3.01718e+06	1.97488e+06	108.132	33.3589	44.4304	10.7356	20.9084	-2.01578	-1.29035	0.265432	0.362698
SYTC_MOUSE	Threonyl-tRNA synthetase, cytoplasmic - Mus musculus (Mouse)	2	1	5466308	6005715	10038046	9958301	9313738	5189451	12239696	7764475	8.22599e+06	12960551	10083479	13399770	12310761	14206558	13121618	13492103	34.8448	31.7321	26.157	14.8281	5.94069	-1.13721	-1.29095	0.675792	0.199843
VDAC3_MOUSE	Voltage-dependent anion-selective channel protein 3 - Mus musculus (Mouse)	3	1	36619088	55381712	41528080	49023856	57651016	42622412	46345816	67629624	57345604	71047064	70929224	79210240	66332664	69065952	65174248	59309412	21.8608	15.1544	18.6385	6.43899	6.32852	-1.11809	-1.29106	0.476308	0.124407
DNM1L_MOUSE	Dynamin-1-like protein OS=Mus musculus GN=Dnm1l PE=1 SV=2	5	1	28649000	34041360	33942516	40262592	47716128	34709468	61608536	59538028	34024292	62583140	73991880	64523472	44942396	42873760	47632492	47890896	9.57793	15.9586	29.7021	9.10644	5.19716	-1.26963	-1.29598	0.110616	0.26664
ANXA5_MOUSE	Annexin A5 OS=Mus musculus GN=Anxa5 PE=1 SV=1	1	0.99	2871630	4.60892e+06	4.17858e+06	12316054	7.87695e+06	10283607	463720	875288	645581	1.25895e+06	420529	892551	3047679	3.05865e+06	3.34528e+06	2925484	23.2802	21.8743	31.1773	49.0258	5.74901	-2.61397	-1.296	0.00787126	0.632202
CDC42_MOUSE	Cell division control protein 42 homolog precursor - Mus musculus (Mouse)	1	0.99	8418889	8939325	13677798	15946048	10008897	12218378	3.27322e+06	2409226	3.74829e+06	6.89257e+06	1.15942e+06	4.1829e+06	563236	643067	354347	218623	28.0098	23.5826	21.5958	70.3237	43.5682	-1.22997	-1.29734	0.355842	0.946394
HXK2_MOUSE	Hexokinase-2 OS=Mus musculus GN=Hk2 PE=1 SV=1	2	0.99	1.19755e+06	1.81196e+06	2.6988e+06	446127	402085	251471	5.44228e+06	4601753	3.79438e+06	4.26537e+06	5.06148e+06	8639034	3.51909e+06	4322481	3880872	3.7953e+06	39.6651	27.8465	17.8634	38.9001	8.59087	5.19087	-1.29826	0.00649093	0.414386
PPAC_MOUSE	Low molecular weight phosphotyrosine protein phosphatase OS=Mus musculus GN=Acp1 PE=2 SV=3	1	0.98	1.84224e+06	1897523	2.77167e+06	4308249	2.41661e+06	5.43434e+06	3.4559e+06	3910689	3.44223e+06	6.23579e+06	3644607	4.15452e+06	4.18361e+06	4.09779e+06	5218366	4893083	24.0217	37.6249	7.39965	29.342	11.8709	-1.86736	-1.29847	0.118754	0.279383
SYNC_MOUSE	Asparaginyl-tRNA synthetase, cytoplasmic OS=Mus musculus GN=Nars PE=1 SV=2	7	1	16467496	12981875	24420966	22538400	22256836	17996638	31954658	35700724	22985614	29052640	37752764	50933452	25345846	23363956	27451980	23780284	32.6515	12.1583	21.6256	28.0704	7.41432	-1.16561	-1.29896	0.433932	0.297173
IPO7_MOUSE	Importin-7 OS=Mus musculus GN=Ipo7 PE=1 SV=2	13	1	145313856	108932880	154735296	136816032	145743984	116239352	221358352	201085520	148265200	200643504	261774224	278925568	151981152	159324720	163057536	144931312	17.7422	11.3822	19.8359	16.6516	5.19394	1.02553	-1.29899	0.893368	0.168808
RUFY3_MOUSE	Protein RUFY3 OS=Mus musculus GN=Rufy3 PE=1 SV=1	5	1	1.88126e+06	9980270	2.74523e+06	8.02923e+06	2380166	5671089	69101920	61576460	45408228	64020372	79859160	84874240	42102184	41707244	44340992	47894148	91.3465	52.9338	20.6263	14.2752	6.44515	-1.10089	-1.2991	0.712413	0.159507
UCHL3_MOUSE	Ubiquitin carboxyl-terminal hydrolase isozyme L3 - Mus musculus (Mouse)	2	1	5325788	8091808	3.35246e+06	2.28438e+06	2.17045e+06	1.34724e+06	13075320	10404136	6637930	17028140	8599041	13566560	9534236	8938490	7163593	6711788	42.5884	26.4399	32.2157	32.4305	16.8392	2.89036	-1.30137	0.0352081	0.405432
YLPM1_MOUSE	YLP motif-containing protein 1 OS=Mus musculus GN=Ylpm1 PE=2 SV=1	1	1	200393	445943	368704	516655	703545	47919.8	672983	600825	859114	274409	617761	1.88385e+06	575247	444336	382595	350256	37.1094	79.9038	18.7447	91.6052	22.6902	-1.24933	-1.30151	0.82935	0.96486
PPIA_MOUSE	Peptidyl-prolyl cis-trans isomerase A - Mus musculus (Mouse)	3	1	8538014	31228694	22693374	108713760	52071260	62168600	82410336	55311108	40785560	183208736	6.48992e+06	42960492	49181928	47397664	49747756	47722812	55.0468	40.6531	35.5054	120.305	2.33226	-3.56954	-1.30336	0.0529395	0.70247
CLAP1_MOUSE	CLIP-associating protein 1 OS=Mus musculus GN=Clasp1 PE=1 SV=2	18	1	22896666	24087888	30940570	29147918	31148092	24513074	90199344	101992192	77190624	84974168	102331472	163940608	78514336	77276888	78059400	77078992	16.7135	12.0397	13.8158	35.4438	0.863877	-1.08834	-1.3039	0.495072	0.361505
KLC1_MOUSE	Kinesin light chain 1 OS=Mus musculus GN=Klc1 PE=1 SV=3	7	1	37828664	35549356	60832040	20839510	27912838	12754303	51843120	46700700	39091268	32049622	53612252	93995912	39226484	43366900	46100016	40773052	31.2618	36.9955	13.9839	52.5099	7.12533	2.18204	-1.30532	0.0529189	0.629032
PLXB2_MOUSE	Plexin-B2 OS=Mus musculus GN=Plxnb2 PE=1 SV=1	3	1	8857615	6978901	10558128	10295157	12114103	9262889	8394516	8216655	7781418	8834843	10566227	12474516	9916417	7215556	9012141	9161477	20.349	13.6737	3.87935	17.1343	12.9669	-1.19995	-1.30677	0.264971	0.115756
THIM_MOUSE	3-ketoacyl-CoA thiolase, mitochondrial OS=Mus musculus GN=Acaa2 PE=1 SV=2	6	1	38003896	37911528	76415200	76269272	96079120	83648072	14033036	12535767	8358253	10868495	13749078	21081908	30926564	34955780	40681060	43270020	43.7276	11.7327	25.2611	34.5691	14.8709	-1.68053	-1.30843	0.124466	0.368866
CARF_MOUSE	CDKN2A-interacting protein OS=Mus musculus GN=Cdkn2aip PE=2 SV=1	6	1	735350	1.24317e+06	5119236	664166	1.386e+06	1.38426e+06	10432282	8662881	5.50054e+06	5534561	8.26657e+06	18461368	6.12732e+06	7.6521e+06	7.55263e+06	7.07939e+06	101.353	36.3597	30.4741	63.352	9.80881	2.06665	-1.31171	0.54532	0.689383
SYVC_MOUSE	Valyl-tRNA synthetase OS=Mus musculus GN=Vars PE=2 SV=1	18	1	156011904	145774784	258325904	168509808	207680288	138519424	229394032	217221200	175586464	216658784	259878784	340154528	255719456	250313744	261167616	263230384	33.3346	20.2144	13.6046	23.02	2.25299	1.08821	-1.31258	0.782912	0.17964
PSD13_MOUSE	26S proteasome non-ATPase regulatory subunit 13 OS=Mus musculus GN=Psmd13 PE=1 SV=1	9	1	117051032	107536536	162184160	139232208	149154608	145175088	131671840	120155848	129240560	135690720	167325440	197495232	152481200	145376512	133500256	137225984	22.6447	3.45519	4.77858	18.5241	5.97229	-1.12098	-1.31344	0.408786	0.129922
CTND2_MOUSE	Catenin delta-2 OS=Mus musculus GN=Ctnnd2 PE=1 SV=1	2	1	460321	495000	71866.6	72144	30995	203862	2.6466e+06	2.89642e+06	1.91572e+06	1.25877e+06	2.07009e+06	6471714	943784	1.1927e+06	768181	1.19883e+06	68.6124	88.2419	20.4983	85.8615	20.3608	3.34588	-1.31397	0.227018	0.934118
TBB2A_MOUSE	Tubulin beta-2A chain - Mus musculus (Mouse)	1	1	30825820	25693178	39965568	44913272	40088292	34604732	117309328	98582864	97138384	146056656	139490400	126049080	104891336	99227072	115734320	110739192	22.4782	12.9369	10.7835	7.43357	6.64392	-1.23964	-1.31488	0.219879	0.0248092
PHB_MOUSE	Prohibitin - Mus musculus (Mouse)	6	1	77501920	67623168	107151536	106968072	118444064	74702272	116202592	98312008	85705208	123910264	130077816	141026160	114686784	120908888	127567888	121837936	24.4633	22.6707	15.3136	6.58344	4.34989	-1.18962	-1.31575	0.423529	0.0689698
TNPO3_MOUSE	Transportin-3 - Mus musculus (Mouse)	1	0.91	1.01021e+06	117389	2456558	738841	983011	378368	851633	2005610	1.8565e+06	888544	2.49731e+06	2.82841e+06	3.22601e+06	805554	2360776	1.7984e+06	98.8055	43.4497	39.9458	50.0957	49.5749	1.70656	-1.31833	0.985188	0.647144
AT2A2_MOUSE	Sarcoplasmic/endoplasmic reticulum calcium ATPase 2 OS=Mus musculus GN=Atp2a2 PE=1 SV=2	8	1	53459312	53761400	88035544	85552448	77266984	68733112	92490776	96520896	65713100	94277544	107309896	134239728	110416056	101875712	111924272	105084064	30.5383	10.896	19.7215	18.2057	4.35119	-1.18589	-1.31839	0.362656	0.156253
THIC_MOUSE	Acetyl-CoA acetyltransferase, cytosolic OS=Mus musculus GN=Acat2 PE=1 SV=2	4	1	4.23265e+06	7.36001e+06	6.10255e+06	11661742	8359012	11175812	30499990	24511240	22134234	45256556	21103918	35351256	20256466	17279260	19763300	23401148	26.6791	17.1479	16.7639	35.8106	12.4639	-1.763	-1.31844	0.0483795	0.40899
TKT_MOUSE	Transketolase OS=Mus musculus GN=Tkt PE=1 SV=1	7	1	25201584	51396520	31152592	51972836	48958528	48952904	117183120	65881368	60046528	225900592	23698530	71073592	64574568	64726444	73469640	73914432	38.2327	3.48656	38.796	98.9349	7.55177	-1.39103	-1.31904	0.216463	0.930726
PSDE_MOUSE	26S proteasome non-ATPase regulatory subunit 14 - Mus musculus (Mouse)	5	1	21987834	23107842	31178314	31798596	38065288	22664088	44588640	46798376	40439592	47738956	56919116	69230416	47887108	48424104	44938340	40310204	19.7217	25.1112	7.3467	18.6045	8.18918	-1.2131	-1.31907	0.388542	0.116438
XPO2_MOUSE	Exportin-2 - Mus musculus (Mouse)	21	1	263929088	209631872	260413648	326672544	326807616	235322992	427482656	350781888	292755328	451384160	496065152	467437760	386742496	409748224	400501152	401966880	12.4192	17.8149	18.9293	4.79899	2.39355	-1.21095	-1.32107	0.24316	0.110096
SARM1_MOUSE	Sterile alpha and TIR motif-containing protein 1 OS=Mus musculus GN=Sarm1 PE=2 SV=1	4	1	964290	156046	607894	927687	420542	365147	19722830	18461584	10128497	18928496	22059540	22863202	2.71983e+06	2.62986e+06	2259337	2.01488e+06	70.3136	54.2842	32.3732	9.7676	13.6398	1.00867	-1.32162	0.826578	0.270469
ABCF3_MOUSE	ATP-binding cassette sub-family F member 3 OS=Mus musculus GN=Abcf3 PE=1 SV=1	1	0.98	3906346	1.29628e+06	4538271	1709409	2.08823e+06	1998768	6543176	6737683	2.25257e+06	4883302	7.16953e+06	8501296	6655803	7095657	6.33455e+06	3.02092e+06	52.9306	10.2481	48.9627	26.7079	32.2589	1.6805	-1.32322	0.428233	0.428154
GUAA_MOUSE	GMP synthase [glutamine-hydrolyzing] - Mus musculus (Mouse)	12	1	49491668	35077564	81063240	54359856	60809248	49119404	147109056	123293344	113152304	133171288	150980912	223424144	114279408	126382864	132748280	121215792	42.6008	10.6922	13.634	28.2537	6.33298	1.00818	-1.32335	0.864983	0.232448
COT1_MOUSE	COUP transcription factor 1 OS=Mus musculus GN=Nr2f1 PE=2 SV=2	2	1	1.78826e+06	6.57873e+06	2.65644e+06	4.27291e+06	3.55434e+06	3.45479e+06	12029372	13245406	3.20203e+06	10404930	12649416	14671257	3752942	4.78835e+06	2.5069e+06	2111927	69.4613	11.8699	57.7452	16.971	37.0621	-1.02346	-1.32478	0.699882	0.436349
DNJC9_MOUSE	DnaJ homolog subfamily C member 9 OS=Mus musculus GN=Dnajc9 PE=1 SV=2	2	1	2.06964e+06	4.09753e+06	3.12357e+06	1.71655e+06	3.44794e+06	1.27818e+06	6418804	7995828	10251276	7103735	8898086	16697298	10413190	9506836	11942644	9845122	32.7489	53.4234	23.4277	46.7938	10.3333	1.44206	-1.32568	0.312855	0.480481
PGAM1_MOUSE	Phosphoglycerate mutase 1 OS=Mus musculus GN=Pgam1 PE=1 SV=3	2	1	3.07299e+06	5081666	3.89366e+06	14910504	11006820	11864152	21581420	15599851	11645457	48557760	3061191	13155384	14440353	13281326	15741409	14586441	25.1468	16.2904	30.7352	110.658	6.93266	-3.13583	-1.32662	0.00460151	0.801295
PPR18_MOUSE	Phostensin OS=Mus musculus GN=Ppp1r18 PE=1 SV=1	1	1	637721	632238	1672707	1.14391e+06	1.34414e+06	28617.3	1.80002e+06	1.99788e+06	1.27042e+06	1.26724e+06	1611541	3.84705e+06	2.05365e+06	2.99438e+06	2.09203e+06	2.54136e+06	61.0812	84.4953	22.2632	62.4764	18.2669	1.16927	-1.32703	0.548416	0.65794
2ABA_MOUSE	Serine/threonine-protein phosphatase 2A 55 kDa regulatory subunit B alpha isoform - Mus musculus (Mouse)	7	1	97725944	131169640	171180976	142624352	179223184	131760088	122718936	126654616	124226024	124943112	169039936	202242464	148237056	152583248	149369056	147538816	27.577	16.4463	1.59455	23.4434	1.4937	-1.1338	-1.32823	0.496333	0.199888
API5_MOUSE	Apoptosis inhibitor 5 - Mus musculus (Mouse)	14	1	208415392	527201824	208744848	222939520	220528240	178656128	396836128	360205824	287216224	464908608	492500928	429793088	397177952	386090336	390720448	390680928	58.4383	12.0073	16.0322	6.79693	1.16536	1.51796	-1.32841	0.410539	0.0771316
2A5G_MOUSE	Serine/threonine-protein phosphatase 2A 56 kDa regulatory subunit gamma isoform OS=Mus musculus GN=Ppp2r5c PE=1 SV=2	2	1	3.45296e+06	7034751	4946263	4288808	7932134	4477101	9192814	12300899	6148517	8649840	12389910	15726831	14147989	14628084	8627053	8689967	34.9706	36.8537	33.3864	28.8883	28.7578	-1.0819	-1.33009	0.795551	0.330126
ZY11B_MOUSE	Protein zyg-11 homolog B OS=Mus musculus GN=Zyg11b PE=1 SV=2	1	0.99	297983	131084	381491	677461	566800	171841	3.95277e+06	3.27181e+06	2.29994e+06	4.07208e+06	4.6263e+06	3.9922e+06	1.21774e+06	1.12561e+06	795951	660318	47.1886	56.309	26.1641	8.16404	27.8642	-1.74707	-1.33241	0.412727	0.183647
KCC2G_MOUSE	Calcium/calmodulin-dependent protein kinase type II gamma chain OS=Mus musculus GN=Camk2g PE=1 SV=1	3	1	4808777	2.08154e+06	6.51396e+06	9940376	6762257	8689521	31413738	23271694	10808232	28003096	29598262	29918816	14209110	15504703	16778660	12787343	50.0384	18.9154	47.5374	3.51725	11.5633	-1.89433	-1.33632	0.155801	0.352894
FA49B_MOUSE	Protein FAM49B OS=Mus musculus GN=Fam49b PE=2 SV=1	5	1	27010988	26045032	42205732	16005489	16170647	6.45575e+06	58073824	47733024	48710980	56542356	70854400	79184000	45950984	46989292	48083132	43038220	28.5458	43.191	11.084	16.6305	4.70997	2.46588	-1.33694	0.0681164	0.0837509
NED4L_MOUSE	E3 ubiquitin-protein ligase NEDD4-like OS=Mus musculus GN=Nedd4l PE=1 SV=2	7	1	10908675	10646153	10546904	7.49857e+06	9623754	5.09612e+06	41147140	43883776	22351418	36184760	48179736	59757556	26125788	27130710	28407350	25690350	1.74687	30.5858	32.748	24.5355	4.49846	1.44482	-1.34214	0.161993	0.29858
RPN1_MOUSE	Dolichyl-diphosphooligosaccharide--protein glycosyltransferase subunit 1 OS=Mus musculus GN=Rpn1 PE=2 SV=1	13	1	178034496	175602832	267181904	199961744	305894080	135209360	138375888	127432816	116455592	157634240	158990784	196686512	194352080	202056784	194975152	196417296	25.2177	40.3233	8.6015	12.9545	1.78343	-1.03261	-1.34282	0.991027	0.0351167
INT5_MOUSE	Integrator complex subunit 5 OS=Mus musculus GN=Ints5 PE=2 SV=1	2	1	2.15388e+06	784181	2.19153e+06	2216468	2.02781e+06	2.18539e+06	4655081	3.90709e+06	1.81345e+06	3.79407e+06	4799985	5.3522e+06	3.33056e+06	3.743e+06	4.1307e+06	2.77845e+06	46.8976	4.71952	42.5891	16.9938	16.5664	-1.25345	-1.34414	0.439471	0.339468
UBE4B_MOUSE	Ubiquitin conjugation factor E4 B OS=Mus musculus GN=Ube4b PE=1 SV=2	4	1	3.99634e+06	1.71844e+06	8524481	7.85728e+06	12667596	5772800	10220740	8.13553e+06	7.92734e+06	7.28152e+06	11450912	16640962	8484537	10171898	10414415	11390491	72.991	40.3389	14.476	39.7671	11.9428	-1.84684	-1.34583	0.238869	0.412206
SRC_MOUSE	Neuronal proto-oncogene tyrosine-protein kinase Src OS=Mus musculus GN=Src PE=1 SV=3	10	1	98356528	92565096	217755712	46261796	257627984	30747808	200590544	176992640	228883280	234855616	310330784	271180224	221208096	236116480	233427280	237054704	51.8744	113.629	12.8518	13.8711	3.1582	1.22125	-1.3461	0.490275	0.0541081
AP1G1_MOUSE	AP-1 complex subunit gamma-1 OS=Mus musculus GN=Ap1g1 PE=1 SV=3	4	1	11330390	8928852	20941934	18844074	21077104	14267393	26046430	22658666	15551387	22900842	27899404	35717712	22338908	21780204	25773872	23476320	46.287	19.2186	25.0072	22.3997	7.57421	-1.31522	-1.34645	0.330298	0.206994
CDK9_MOUSE	Cyclin-dependent kinase 9 OS=Mus musculus GN=Cdk9 PE=1 SV=1	1	1	1.36429e+06	678946	1.98345e+06	1.44542e+06	1218861	853261	977329	4.97709e+06	3.35204e+06	3793751	5.32061e+06	3.41917e+06	4436289	3978461	4.16606e+06	4650969	48.6155	25.4825	64.8439	24.1088	6.87079	1.14475	-1.34676	0.861129	0.432484
CMC1_MOUSE	Calcium-binding mitochondrial carrier protein Aralar1 OS=Mus musculus GN=Slc25a12 PE=1 SV=1	5	1	33759484	26385440	40526140	59415452	58547800	39923544	45053348	39546036	21989156	47977484	50252376	45424724	50209528	47474144	45499740	49471276	21.0761	20.9234	33.9022	5.04368	4.39907	-1.56834	-1.34775	0.0672415	0.259393
DC1L1_MOUSE	Cytoplasmic dynein 1 light intermediate chain 1 OS=Mus musculus GN=Dync1li1 PE=1 SV=1	3	1	15880993	11178140	17750976	19324762	14815150	15758622	24392482	30367104	18474580	30503304	34047420	34166856	27263318	24292088	28466894	27737764	22.6733	14.3001	24.3586	6.32572	6.8054	-1.11356	-1.34797	0.5079	0.150744
HS90B_MOUSE	Heat shock protein HSP 90-beta - Mus musculus (Mouse)	24	1	1869448064	1795814016	2154639872	1957556480	2308915968	1786410112	2033539584	1944661632	1777481728	2513550336	2354799872	2890272000	2416790272	2523490816	2537586688	2562044416	9.76936	13.2027	6.77638	10.6345	2.55518	-1.04003	-1.34799	0.715902	0.0199467
HNRPD_MOUSE	Heterogeneous nuclear ribonucleoprotein D0 - Mus musculus (Mouse)	4	1	32178166	39386452	41601908	61002944	55963504	58031080	94535336	109606128	79445448	158695888	84516896	139298880	99221936	97037152	89995520	94432936	13.0623	4.3427	15.9531	30.1719	4.16876	-1.54637	-1.34883	0.0216593	0.293459
RSSA_MOUSE	40S ribosomal protein SA - Mus musculus (Mouse)	5	1	58698492	74333776	84001512	127286760	100771904	85573304	161412000	105769160	96755560	267331232	97298248	127362704	117937080	122212440	121502000	119644672	17.6492	20.1934	28.8665	55.3323	1.59955	-1.44508	-1.35186	0.0796143	0.544833
RBGP1_MOUSE	Rab GTPase-activating protein 1 OS=Mus musculus GN=Rabgap1 PE=2 SV=1	2	1	2.96787e+06	1.4381e+06	5764084	2348588	3178226	4.25576e+06	6423126	6234933	3604848	3.68861e+06	7442232	10870719	6.61311e+06	5816434	6.42342e+06	5505520	64.7096	29.3257	29.0653	48.9822	8.48669	1.03961	-1.35287	0.858822	0.554418
PALD_MOUSE	Paladin OS=Mus musculus GN=Pald PE=1 SV=1	2	1	14866998	12187977	22064118	17255808	20621004	12543366	4.76462e+06	2633595	1.88814e+06	4.64714e+06	2.50089e+06	5417017	8801081	10813230	11055315	9400029	31.194	24.1421	48.2263	36.0818	10.8916	-1.02649	-1.35307	0.87968	0.416746
RCD1_MOUSE	Cell differentiation protein RCD1 homolog OS=Mus musculus GN=Rqcd1 PE=1 SV=1	3	1	2.5732e+06	2.34994e+06	4.65341e+06	2.80373e+06	3.67444e+06	2478412	10811008	9430108	4737344	9058440	13430934	11330531	7182196	7.28999e+06	7510132	7.10188e+06	39.7964	20.7131	38.2382	19.3981	2.43489	1.06922	-1.35396	0.902483	0.306502
PAIP1_MOUSE	Polyadenylate-binding protein-interacting protein 1 OS=Mus musculus GN=Paip1 PE=2 SV=1	3	1	57280420	278412896	15179127	54496400	15552884	84552472	13705275	18384272	39175364	25452786	32344422	38835072	45563168	45577372	50491360	46557772	120.899	67.1307	57.0736	20.7761	4.97941	2.26952	-1.35596	0.704987	0.339363
RASN_MOUSE	GTPase NRas OS=Mus musculus GN=Nras PE=2 SV=1	3	1	2384888	3.11985e+06	8305274	10276792	5.49126e+06	4.66063e+06	5331272	4.64469e+06	4.70991e+06	4.04277e+06	5524347	10349291	8580029	9707382	7203087	6115073	70.1005	44.5153	7.74165	49.6725	19.878	-1.47927	-1.35616	0.353004	0.497238
CPSF1_MOUSE	Cleavage and polyadenylation specificity factor subunit 1 OS=Mus musculus GN=Cpsf1 PE=1 SV=1	2	1	7905525	6215734	10878902	9261568	11679618	8916622	11672985	11338364	8447128	10077339	14097282	18513482	11063470	9432262	10021661	7.71954e+06	28.3299	15.1272	16.9153	29.6543	14.642	-1.1943	-1.35697	0.360372	0.250368
SYLC_MOUSE	Leucyl-tRNA synthetase, cytoplasmic OS=Mus musculus GN=Lars PE=2 SV=2	10	1	34042616	25365096	44705256	35373108	39802356	32804768	51521448	50368460	32654684	42286160	65967004	74547712	60687680	56138284	53589032	50933836	27.9131	9.83456	23.5809	27.4223	7.50293	-1.03714	-1.35866	0.757003	0.259912
THIL_MOUSE	Acetyl-CoA acetyltransferase, mitochondrial OS=Mus musculus GN=Acat1 PE=1 SV=1	8	1	73653880	75037928	115647008	109847680	119381008	92368472	177310032	143647248	125034640	181465760	177925312	246595792	178330864	175068048	181882656	183617584	27.0735	12.7796	17.823	19.1417	2.11723	-1.21661	-1.35874	0.288973	0.105623
NOL9_MOUSE	Polynucleotide 5'-hydroxyl-kinase NOL9 OS=Mus musculus GN=Nol9 PE=2 SV=1	1	0.91	30053.1	0	271989	357139	252388	207205	2.07864e+06	1.21643e+06	0	1.25999e+06	1.53902e+06	1.67923e+06	1.31187e+06	1.13879e+06	1.11888e+06	1.46117e+06	148.108	28.2518	95.0819	14.2968	12.8001	-2.70404	-1.35907	0.333124	0.428584
GNAI2_MOUSE	Guanine nucleotide-binding protein G(i), alpha-2 subunit OS=Mus musculus GN=Gnai2 PE=1 SV=4	5	1	195751040	204177280	247131312	218415072	223352832	175076768	120729792	97620752	114339800	117093408	146746592	188664576	186064736	198301536	195785728	203449456	12.7759	12.9182	10.7605	23.8408	3.72215	1.04898	-1.36014	0.670701	0.155389
PSMD1_MOUSE	26S proteasome non-ATPase regulatory subunit 1 OS=Mus musculus GN=Psmd1 PE=1 SV=1	3	1	17065870	19435486	20260926	24431486	22784848	19426902	25019594	20537552	10505586	30917520	22036650	23344292	16304523	19363994	16885664	16386291	8.76579	11.4817	39.7684	18.8523	8.36842	-1.17408	-1.36095	0.141494	0.303904
EI2BE_MOUSE	Translation initiation factor eIF-2B subunit epsilon OS=Mus musculus GN=Eif2b5 PE=1 SV=1	2	1	7091266	3866105	11930320	8845912	10482056	6268500	12223918	10691255	6700574	11361445	15256509	13707703	11440265	12126529	12899066	13001390	53.2024	24.8967	28.8837	14.5894	5.90937	-1.11835	-1.36163	0.632596	0.20206
C1TC_MOUSE	C-1-tetrahydrofolate synthase, cytoplasmic OS=Mus musculus GN=Mthfd1 PE=1 SV=3	17	1	98051344	78212432	133657040	124744072	120853632	97104648	192230144	194160256	145711216	206279056	248794784	269758464	184003888	203037504	197563536	194516800	27.1942	13.0973	15.4661	13.3867	4.10856	-1.10577	-1.36221	0.544549	0.0664234
NDF2_MOUSE	Neurogenic differentiation factor 2 OS=Mus musculus GN=Neurod2 PE=1 SV=3	1	0.99	0	113736	0	25895.5	0	782949	375916	2.20183e+06	2.29368e+06	1.47389e+06	1.99787e+06	3164643	875971	509936	1.36591e+06	187520	173.205	164.957	66.6139	39.1252	68.868	-7.1116	-1.36231	0.513578	0.475469
MIF_MOUSE	Macrophage migration inhibitory factor OS=Mus musculus GN=Mif PE=1 SV=2	2	1	15823991	31599700	23402262	42110476	19640500	35619156	51304536	45410100	47959560	87951312	43105240	66056152	47144400	48179416	44639248	50269356	33.4194	35.6289	6.12995	34.1304	4.92044	-1.37478	-1.36246	0.372577	0.322932
PRS10_MOUSE	26S protease regulatory subunit S10B OS=Mus musculus GN=Psmc6 PE=1 SV=1	6	1	28883374	17369246	33528802	32136498	44121984	20143532	48701720	49949060	41278208	58321752	56432020	75995056	41721548	39723252	42812880	38056212	31.2837	37.3101	10.0502	16.971	5.20682	-1.20833	-1.36318	0.59142	0.0631423
ERF1_MOUSE	Eukaryotic peptide chain release factor subunit 1 OS=Mus musculus GN=Etf1 PE=2 SV=4	2	1	4897961	8880756	21174786	6299276	6742564	5947677	7515660	8984936	6279652	10092786	10057022	10907675	9388420	10431654	8815828	12339468	72.8227	6.2928	17.8354	4.64751	15.121	1.84067	-1.36335	0.41722	0.0823686
BZW2_MUSMM	Basic leucine zipper and W2 domain-containing protein 2 OS=Mus musculus GN=Bzw2 PE=1 SV=1	11	1	43366940	72759136	48502748	35859836	43400632	40616744	160448432	167656576	143142944	182078864	224325824	236378272	148392000	145266064	143702128	142029456	28.607	9.5427	8.02039	13.3083	1.86922	1.37331	-1.364	0.193575	0.0404888
ILF3_MOUSE	Interleukin enhancer-binding factor 3 - Mus musculus (Mouse)	6	1	3.87809e+06	9839994	8776505	6763694	13856931	4.73161e+06	55802048	53630332	38156256	72047008	57740084	71714400	40222336	45421456	45062948	46521320	42.4086	56.6918	19.5591	12.1574	6.30356	-1.12704	-1.36529	0.838793	0.100055
RINI_MOUSE	Ribonuclease inhibitor OS=Mus musculus GN=Rnh1 PE=2 SV=1	1	0.96	9976195	10462937	17308168	14962428	14080294	11284664	6809249	3783623	4.40661e+06	5.25179e+06	5.59375e+06	9633466	9906849	9453987	10478958	10064950	32.5838	14.2835	31.9544	35.7007	4.24551	-1.06835	-1.36531	0.67343	0.308555
DREB_MOUSE	Drebrin OS=Mus musculus GN=Dbn1 PE=1 SV=4	15	1	124271560	119077240	159693136	58112144	83446896	60707944	208895824	249913088	231332464	131387392	206072160	606060608	282025536	292239680	292742912	296873312	16.4523	20.673	8.92809	81.1555	2.17005	1.99262	-1.36714	0.0100459	0.843216
HGS_MOUSE	Hepatocyte growth factor-regulated tyrosine kinase substrate OS=Mus musculus GN=Hgs PE=1 SV=2	3	1	2.49536e+06	2.84046e+06	6.33149e+06	4302660	6.2365e+06	3780847	9187056	11151474	8102270	6.34312e+06	10571376	22026144	11067897	10875969	10315580	12834376	54.5677	27.103	16.3034	62.5125	9.65509	-1.22736	-1.36918	0.467542	0.652546
SRGP2_MOUSE	SLIT-ROBO Rho GTPase-activating protein 2 OS=Mus musculus GN=Srgap2 PE=1 SV=2	5	1	7400392	7.92382e+06	14499902	7759221	9433234	3620873	28728356	27979122	24382580	25465892	33226932	52474592	26904832	27792292	29637812	32452468	39.798	43.126	8.59471	37.5258	8.39414	1.43293	-1.37091	0.348575	0.324803
GHC1_MOUSE	Mitochondrial glutamate carrier 1 OS=Mus musculus GN=Slc25a22 PE=1 SV=1	2	1	2.05863e+06	4779145	2.62495e+06	4329607	1.42139e+06	1.14711e+06	5399979	6.2074e+06	2.64654e+06	6264380	6292242	6993803	5745774	5.77616e+06	5807907	4922796	45.5073	76.6983	39.2935	6.34244	7.68739	1.37179	-1.37158	0.430139	0.287684
USP9X_MOUSE	Probable ubiquitin carboxyl-terminal hydrolase FAF-X OS=Mus musculus GN=Usp9x PE=1 SV=1	5	1	16688944	10592350	18356860	10826783	17555004	11948827	14559801	23322416	15566324	18293142	24652342	30392876	18974474	24346638	24236336	20589016	26.8679	26.8126	26.9139	24.7585	12.1898	1.1316	-1.37213	0.625155	0.201887
ADDA_MOUSE	Alpha-adducin OS=Mus musculus GN=Add1 PE=1 SV=2	10	1	36360584	26064696	71769048	65042016	71019328	52341564	63166108	75554992	46039492	51963644	77126168	124493472	76586432	81095648	77730960	84921152	53.5965	15.1883	24.0652	43.568	4.68282	-1.40396	-1.3725	0.28968	0.413364
RIR1_MOUSE	Ribonucleoside-diphosphate reductase large subunit OS=Mus musculus GN=Rrm1 PE=2 SV=1	12	1	78380936	75769200	134956640	110484312	135382704	82700296	160565488	134995424	104912440	124210016	171578432	253970896	168672240	172372608	168713904	158734208	34.7036	24.063	20.8681	35.8321	3.50371	-1.13649	-1.37277	0.574309	0.309903
DCLK1_MOUSE	Serine/threonine-protein kinase DCLK1 OS=Mus musculus GN=Dclk1 PE=1 SV=1	10	1	10951462	16895870	14262528	17148286	20319068	18609480	193510096	178583168	176010640	222891392	253877568	275777728	138313120	149033408	146999696	148334768	21.2205	8.4902	5.17164	10.5932	3.41648	-1.33168	-1.373	0.127722	0.0216866
DEK_MOUSE	Protein DEK OS=Mus musculus GN=Dek PE=1 SV=1	5	1	10715352	11362670	22471722	9727919	20352108	10032705	31779306	47372244	51089760	33050806	55000712	91103560	43796836	46577620	51891220	47467904	44.5027	45.2311	23.6002	49.0846	7.07959	1.11061	-1.37556	0.768303	0.493018
AP2A1_MOUSE	AP-2 complex subunit alpha-1 OS=Mus musculus GN=Ap2a1 PE=1 SV=1	13	1	94280584	77802112	148914352	128672272	142502784	105281616	100620920	112705240	72776464	106822560	131622976	155496960	110738056	110962360	117855176	105381056	34.7882	14.993	21.4708	18.5347	4.59627	-1.17277	-1.37693	0.440618	0.131508
P5CR2_MOUSE	Pyrroline-5-carboxylate reductase 1, mitochondrial OS=Mus musculus GN=Pycr1 PE=1 SV=1	1	1	11170140	9652519	11955625	15595377	14043213	11148865	18520498	12348991	10329756	21296464	19529348	15903750	16792266	17342394	19409230	18416276	10.7155	16.599	31.0723	14.5385	6.45845	-1.24434	-1.37696	0.156961	0.175487
CUL1_MOUSE	Cullin-1 OS=Mus musculus GN=Cul1 PE=1 SV=1	7	1	23369242	27619754	24396892	22038402	26283410	16189265	44691140	40867176	26351794	43963680	52740480	57440960	37755952	38391440	41139208	37129356	8.82548	23.5693	25.9364	13.3133	4.57709	1.16857	-1.3774	0.348379	0.161638
HMGB1_MOUSE	High mobility group protein B1 - Mus musculus (Mouse)	1	0.94	799368	1.46245e+06	1257974	4571486	2.77442e+06	3.46902e+06	5.67113e+06	6659436	4208911	14013381	2.31689e+06	6.45245e+06	5.08589e+06	5273632	5.41768e+06	5.78868e+06	28.9416	25.1379	22.3624	78.102	5.52018	-3.0726	-1.37748	0.00922025	0.878328
TDG_MOUSE	G/T mismatch-specific thymine DNA glycosylase OS=Mus musculus GN=Tdg PE=1 SV=2	1	0.99	532276	1.99141e+06	627677	2621036	1.16906e+06	3534908	2.43667e+06	5.18943e+06	1967612	3387134	5187839	4648559	3.93378e+06	3.13091e+06	2502435	3.36018e+06	77.708	48.8632	54.429	20.9665	18.318	-2.32439	-1.37835	0.15809	0.31237
TXTP_MOUSE	Tricarboxylate transport protein, mitochondrial OS=Mus musculus GN=Slc25a1 PE=1 SV=1	3	1	4.01009e+06	7.03134e+06	9053767	9207233	9781249	8998892	8508650	16565851	9116190	14768262	14430548	17964448	12729832	12218101	9454334	9416223	37.8936	4.34308	39.3681	12.4046	16.1288	-1.39274	-1.37942	0.249912	0.221581
DDX6_MOUSE	Probable ATP-dependent RNA helicase DDX6 - Mus musculus (Mouse)	9	1	39608000	65059568	60611404	53727656	55111688	33880552	112333184	90716784	66988512	106177496	120284216	146119472	76599616	81300224	72619048	63876688	24.6739	24.9687	25.197	16.31	10.0397	1.15807	-1.37973	0.541568	0.144231
CAPZB_MOUSE	F-actin-capping protein subunit beta OS=Mus musculus GN=Capzb PE=1 SV=3	8	1	198844032	304837280	316588032	253248896	240122384	263394192	132781008	138594496	171425152	152914960	187561552	270957920	256545952	254600704	264132624	265965168	23.7193	4.62535	14.117	29.7707	2.143	1.08391	-1.38083	0.72727	0.20768
DPYL1_MOUSE	Dihydropyrimidinase-related protein 1 OS=Mus musculus GN=Crmp1 PE=1 SV=1	18	1	52959104	63014196	39804992	55759392	38467624	56900080	627829120	616958848	588390720	753157376	802236864	978603072	477574688	485455040	518188704	533215360	22.4146	20.5029	3.3336	14.0364	5.24915	1.03078	-1.3823	0.885928	0.0494191
RPTOR_MOUSE	Regulatory-associated protein of mTOR OS=Mus musculus GN=Rptor PE=1 SV=1	1	0.99	311792	13995.6	439378	1.23175e+06	1.73687e+06	401069	3.45319e+06	3.94057e+06	1.67356e+06	4224837	4373282	3947631	2.82488e+06	2.97905e+06	2.69577e+06	2226339	85.5866	60.0484	39.4818	5.16622	12.1123	-4.40387	-1.38362	0.196226	0.281576
SUCB1_MOUSE	Succinyl-CoA ligase [ADP-forming] subunit beta, mitochondrial OS=Mus musculus GN=Sucla2 PE=1 SV=2	5	1	9916650	11634624	23169760	20155942	25513420	16320688	28507682	28929340	17723086	33698032	28237408	42247604	32085558	27031614	30905772	30500444	48.3472	22.3455	25.3527	20.3343	7.21123	-1.38615	-1.38615	0.282828	0.171843
KCC2B_MOUSE	Calcium/calmodulin-dependent protein kinase type II beta chain OS=Mus musculus GN=Camk2b PE=1 SV=2	1	0.84	50060.1	408954	28775.3	2651.71	58035	120647	3.36895e+06	2.89497e+06	1.93675e+06	3614371	3.7758e+06	3.99118e+06	1300783	926422	1.15983e+06	936492	131.379	97.6673	26.6912	4.98311	16.8316	2.69001	-1.38786	0.468424	0.162547
MP2K2_MOUSE	Dual specificity mitogen-activated protein kinase kinase 2 OS=Mus musculus GN=Map2k2 PE=1 SV=1	3	1	10871456	11849851	16878716	8995753	13426011	11487364	12143250	14954741	8481294	16811042	15172327	17424128	16498186	18465154	19159060	18137478	24.4181	19.6485	27.37	7.06884	6.24421	1.16783	-1.38866	0.448463	0.160138
UBE3A_MOUSE	Ubiquitin-protein ligase E3A OS=Mus musculus GN=Ube3a PE=2 SV=1	9	1	14520139	24093702	26784110	27294868	33797352	20487442	48600996	52066644	43972644	45912068	64605160	90640064	58622992	55500640	54437796	53623568	29.5692	24.475	8.42275	33.5024	3.94341	-1.24743	-1.39074	0.385176	0.270204
PSMD8_MOUSE	26S proteasome non-ATPase regulatory subunit 8 OS=Mus musculus GN=Psmd8 PE=2 SV=1	3	1	48161256	61731668	53199136	59819352	57347552	45829344	61116640	59506144	45996128	77954928	81973136	71993440	68844744	67727888	68585696	66211892	12.6183	13.7425	14.9516	6.49524	1.75004	1.00059	-1.39193	0.986321	0.0492716
ADRM1_MOUSE	Protein ADRM1 OS=Mus musculus GN=Adrm1 PE=1 SV=2	2	1	15872358	14762540	27850970	17370558	23702460	13044272	26996208	23942368	20816886	27853160	31531196	40633880	29611056	31985784	29629150	31311586	37.2268	29.7157	12.9177	19.7347	3.92739	1.08072	-1.39388	0.818409	0.0813529
CLAP2_MOUSE	CLIP-associating protein 2 OS=Mus musculus GN=Clasp2 PE=1 SV=1	5	1	3029844	24095348	3.82559e+06	5452114	3924355	3071291	10904240	14474656	10705792	11701369	14304543	24326820	11155632	11168333	12233947	11545188	115.723	29.0712	17.6334	39.7324	4.38601	2.48645	-1.39485	0.542419	0.314201
LAMB1_MOUSE	Laminin subunit beta-1 OS=Mus musculus GN=Lamb1-1 PE=1 SV=2	1	0.95	18217880	17567622	11628150	16823700	11629192	16230702	288266	690865	133941	438333	477449	638073	4.98958e+06	5832780	6321959	5.38985e+06	22.9773	19.09	77.4984	20.4364	10.1851	1.0611	-1.39601	0.790651	0.375254
ROA1_MOUSE	Heterogeneous nuclear ribonucleoprotein A1 - Mus musculus (Mouse)	5	1	6.9571e+06	12100108	6555114	18767632	18272478	18153128	54264732	66595860	24412562	137262112	12666928	53080352	34412612	36527184	30772436	31214542	36.2158	1.7711	44.7907	93.9355	8.21743	-2.15495	-1.39743	0.0533568	0.985517
PUR8_MOUSE	Adenylosuccinate lyase OS=Mus musculus GN=Adsl PE=2 SV=1	4	1	31194802	32235870	45507476	37995780	48213424	35194936	49576944	37786912	28984148	49122672	48383780	65285296	37059112	36950784	38261308	40723204	21.9755	16.9327	26.6419	17.6028	4.58417	-1.11443	-1.39918	0.500206	0.141694
TBCD_MOUSE	Tubulin-specific chaperone D OS=Mus musculus GN=Tbcd PE=2 SV=1	4	1	7395239	6.33893e+06	13228977	7392434	10285333	11501120	8713276	7139614	12417772	9717170	14607339	15305149	12030189	12475832	14607465	14272309	41.2877	21.7001	28.7558	23.0497	9.61268	-1.08218	-1.40179	0.687581	0.188062
TTL12_MOUSE	Tubulin--tyrosine ligase-like protein 12 OS=Mus musculus GN=Ttll12 PE=1 SV=1	1	0.91	646755	87548.4	791163	1.14288e+06	1.30484e+06	875979	3266893	2.44871e+06	411453	3.90849e+06	1.46969e+06	3215915	1.56782e+06	1.31712e+06	2.3036e+06	1.31869e+06	73.0846	19.5468	71.998	43.8706	28.6648	-2.17881	-1.40265	0.248778	0.482838
ARL3_MOUSE	ADP-ribosylation factor-like protein 3 OS=Mus musculus GN=Arl3 PE=1 SV=1	2	1	4.11789e+06	3.49891e+06	7.07351e+06	10033039	9577844	4451830	16650590	16447667	20115936	21727016	26161908	26850376	16502395	17099134	14600616	14689360	39.0124	38.64	11.6236	11.1613	8.0696	-1.638	-1.4045	0.233781	0.0219157
MTCH2_MOUSE	Mitochondrial carrier homolog 2 OS=Mus musculus GN=Mtch2 PE=1 SV=1	1	0.95	10361142	12396862	12095541	14679618	14445311	16280127	10539051	10229311	7989273	14656854	12992801	12815723	13615115	13218813	12103249	11803630	9.45716	6.59787	14.5145	7.53033	6.85025	-1.30274	-1.40712	0.0219921	0.040131
GDIB_MOUSE	Rab GDP dissociation inhibitor beta OS=Mus musculus GN=Gdi2 PE=1 SV=1	4	1	19318302	22109086	20045634	34230984	25430162	29922480	35485576	24147988	20150234	57623732	18693640	36544868	27394660	22150570	24371940	23015042	7.06514	14.7373	29.9122	51.7994	9.4808	-1.45728	-1.4146	0.0328743	0.508963
CHM1A_MOUSE	Charged multivesicular body protein 1a OS=Mus musculus GN=Chmp1a PE=1 SV=1	1	0.99	1.59917e+06	1.14704e+06	6.38546e+06	1.89605e+06	6.61004e+06	1.88651e+06	3.39892e+06	5.02023e+06	6671488	6980525	8420192	5961958	5904017	4.34229e+06	5126208	5891361	95.3618	78.644	32.5296	17.3449	13.9969	-1.13808	-1.41562	0.745629	0.186957
USO1_MOUSE	General vesicular transport factor p115 - Mus musculus (Mouse)	11	1	85940344	77249464	134906816	102179088	116463472	79418928	92753072	87116440	66009804	95252568	119583256	133356752	110133576	118562040	107804024	109402880	31.2834	18.8047	17.2007	16.6238	4.32686	1.00012	-1.41611	0.935002	0.0727872
KAPCB_MOUSE	cAMP-dependent protein kinase catalytic subunit beta OS=Mus musculus GN=Prkacb PE=1 SV=2	1	0.99	1.17541e+06	1.31027e+06	2.09207e+06	2.08007e+06	2.65538e+06	2241023	4.71363e+06	6961344	3342479	6348455	7631148	7.29301e+06	2639075	2.65028e+06	2.52112e+06	1.6399e+06	32.4341	12.7634	36.4983	9.37555	20.5421	-1.524	-1.41653	0.111985	0.201705
PFKAM_MOUSE	ATP-dependent 6-phosphofructokinase, muscle type OS=Mus musculus GN=Pfkm PE=1 SV=3	9	1	32993988	29044654	54821440	40941336	55093544	41097204	58999992	68662784	55374420	68052632	78927312	112861032	61678528	53875560	62333560	60958316	35.6409	17.7774	11.2583	26.9844	6.58324	-1.17347	-1.41961	0.448924	0.145283
FCL_MOUSE	GDP-L-fucose synthetase OS=Mus musculus GN=Tsta3 PE=2 SV=3	1	0.99	1.24877e+06	2.02204e+06	1046738	2311733	1.52584e+06	826393	1.57544e+06	2.70118e+06	1.35422e+06	4407158	1.59699e+06	1.99021e+06	2.62809e+06	2.75649e+06	2.17339e+06	1.97029e+06	35.7688	47.7977	38.4838	57.1038	15.5918	-1.08023	-1.41974	0.932345	0.477137
LASP1_MOUSE	LIM and SH3 domain protein 1 - Mus musculus (Mouse)	6	1	21613870	25070270	41781880	38165168	32981108	44210316	17906098	22713820	22575522	18132690	25277626	46342732	37522304	34070812	38210736	39790096	36.5754	14.6158	12.9916	49.022	6.45224	-1.30396	-1.42025	0.270174	0.418362
RS28_MOUSE	40S ribosomal protein S28 - Mus musculus (Mouse)	3	1	122716856	197186432	114259520	204246336	126288408	249871248	42165864	49389892	48307180	47388188	47537048	103803200	105433872	108327808	107926696	105835840	31.5316	32.301	8.35683	49.1047	1.3637	-1.33684	-1.42088	0.348785	0.394218
RS19_MOUSE	40S ribosomal protein S19 - Mus musculus (Mouse)	3	1	3459683	10338616	6.5419e+06	20333260	12266536	17920060	18552844	11659098	6277895	37654364	2.61089e+06	11635090	12441799	14519969	15054131	15015748	50.8202	24.5868	50.5866	105.176	8.66143	-2.48374	-1.42232	0.0717213	0.950153
UB2V2_MOUSE	Ubiquitin-conjugating enzyme E2 variant 2 OS=Mus musculus GN=Ube2v2 PE=2 SV=4	1	0.9	11178995	23285536	16652928	17578566	15035873	23128464	15369970	15569834	17273608	28144946	19129948	21324050	19625072	24884392	17314002	23845638	35.5798	22.2721	6.50952	20.5596	16.6103	-1.09049	-1.42282	0.671579	0.0859738
EI2BD_MOUSE	Translation initiation factor eIF-2B subunit delta OS=Mus musculus GN=Eif2b4 PE=2 SV=1	2	1	2.92252e+06	1.78121e+06	4714822	4362013	4401391	2.6536e+06	6491733	5.50571e+06	4.02642e+06	5059775	6215011	11531854	6206220	6.70497e+06	7076946	6.38281e+06	47.1026	26.2217	23.2314	45.4057	5.81242	-1.21218	-1.42329	0.506645	0.354367
GNAS1_MOUSE	Guanine nucleotide-binding protein G(s) subunit alpha isoforms XLas OS=Mus musculus GN=Gnas PE=1 SV=1	4	1	12219469	11165022	13914380	19299648	18587810	14004678	30548406	29254058	17769212	32376914	36428108	41673528	25126642	26429048	27884346	23660688	11.1563	16.6134	27.2042	12.657	7.00061	-1.39125	-1.42421	0.0643179	0.150381
CPSF6_MOUSE	Cleavage and polyadenylation specificity factor subunit 6 OS=Mus musculus GN=Cpsf6 PE=1 SV=1	1	1	2.93393e+06	2.43798e+06	4.74947e+06	2.60473e+06	4.77343e+06	3739556	7030215	6.15075e+06	4469337	6.02923e+06	8.16776e+06	10954548	6652599	7.01647e+06	7705329	8679718	36.0694	29.2706	22.1163	29.4585	11.8671	-1.09844	-1.42499	0.713912	0.196693
CARM1_MOUSE	Histone-arginine methyltransferase CARM1 OS=Mus musculus GN=Carm1 PE=1 SV=2	2	1	9286012	8495637	12552779	12446180	16380119	7.2114e+06	15936256	15469334	12608951	20985780	22256372	19489502	19980828	17766680	17980708	19666176	21.2713	38.2909	12.2784	6.6233	6.02905	-1.18801	-1.42525	0.658349	0.0227303
RAB5C_MOUSE	Ras-related protein Rab-5C - Mus musculus (Mouse)	3	1	16999034	17650656	25049544	28074616	27837464	25276774	17487878	20678358	9485826	22540270	16999378	28379592	25260712	30175902	24632800	30236468	22.4714	5.73261	36.301	25.1361	11.0508	-1.35996	-1.42532	0.1121	0.253259
RS26_MOUSE	40S ribosomal protein S26 - Mus musculus (Mouse)	3	1	144755792	184467328	183258912	145585760	159773136	195651584	103969384	105593104	128112016	125402848	140823632	215488128	171563536	172784816	180238496	180377888	13.222	15.4513	11.9889	30.0054	2.6798	1.0229	-1.42656	0.847924	0.170881
CCNC_MOUSE	Cyclin-C OS=Mus musculus GN=Ccnc PE=2 SV=3	1	0.84	875554	1.35707e+06	0	132565	1.50959e+06	251122	0	2.19681e+06	701012	564694	1.51813e+06	2051646	2.54464e+06	2.12943e+06	2271205	1.88998e+06	92.4478	120.918	116.168	54.6595	12.3884	1.17924	-1.42675	0.524977	0.425996
EMC8_MOUSE	ER membrane protein complex subunit 8 OS=Mus musculus GN=Emc8 PE=1 SV=1	1	1	5976659	8841278	7.50638e+06	10225129	8596035	7881864	6.0361e+06	7.15942e+06	6.87487e+06	12400957	8103106	8146861	9453928	9480309	9558226	8281373	19.2626	13.4932	8.7293	25.8508	6.63153	-1.19614	-1.42752	0.255364	0.126394
TCPB_MOUSE	T-complex protein 1 subunit beta OS=Mus musculus GN=Cct2 PE=1 SV=4	22	1	326991808	279506784	358863680	315744736	341017728	247584176	495303072	479832928	383693824	596684864	563777152	779463104	458100384	462362304	429987616	425934976	12.4099	16.0324	13.3501	17.9694	4.22998	1.06747	-1.42764	0.60052	0.0541689
GGA1_MOUSE	ADP-ribosylation factor-binding protein GGA1 OS=Mus musculus GN=Gga1 PE=2 SV=1	1	1	2445923	1.21037e+06	5.0342e+06	1.28741e+06	1.39366e+06	578309	1.3359e+06	1.61919e+06	564690	1.02379e+06	1.45559e+06	2.55046e+06	1.9363e+06	2128281	2.65992e+06	1.98886e+06	67.3627	40.7991	46.5149	46.9379	15.2003	2.66631	-1.42902	0.158627	0.419341
ROA3_MOUSE	Heterogeneous nuclear ribonucleoprotein A3 - Mus musculus (Mouse)	10	1	252052640	338204800	352973568	359381952	412458240	404475968	332907648	385700672	333882752	467239712	386277472	651377280	434259200	441516832	432885312	463127360	17.3359	7.2988	8.60887	27.0826	3.15529	-1.24711	-1.42984	0.150045	0.149051
CREB1_MOUSE	Cyclic AMP-responsive element-binding protein 1 OS=Mus musculus GN=Creb1 PE=1 SV=1	2	1	4825639	5131528	6.40394e+06	4.48543e+06	5443899	1.99644e+06	10313140	10194682	10276357	11638306	14354972	18034000	11174265	9772675	11523766	12186736	15.3478	44.7632	0.590857	21.8721	9.12173	1.37191	-1.43019	0.328363	0.113836
DPYL5_MOUSE	Dihydropyrimidinase-related protein 5 OS=Mus musculus GN=Dpysl5 PE=1 SV=1	15	1	23231366	30060356	16853470	21043304	20503084	40065480	359597088	332869248	333907616	501187552	394269600	573815488	252657392	242323520	259669152	246641216	28.2474	40.9561	4.42543	18.4412	3.01028	-1.16347	-1.43152	0.667874	0.0800735
CPPED_MOUSE	Calcineurin-like phosphoesterase domain-containing protein 1 OS=Mus musculus GN=Cpped1 PE=2 SV=1	1	1	4868653	8526045	20576624	2.11432e+06	22917918	1520518	16911258	15219880	19235316	23513694	30138004	19929630	17821058	17473468	22400610	21429280	72.5837	137.681	11.7743	21.1158	12.6367	1.27939	-1.43248	0.455763	0.0811363
HUWE1_MOUSE	E3 ubiquitin-protein ligase HUWE1 - Mus musculus (Mouse)	10	1	15274769	9805572	24232896	16955930	19543766	12574536	29820216	41364452	25109032	27471962	46046536	64640856	38266752	38082764	35595044	38676148	44.3104	21.536	26.0567	40.3544	3.70635	1.00487	-1.43477	0.884873	0.338472
SCFD1_MOUSE	Sec1 family domain-containing protein 1 - Mus musculus (Mouse)	2	1	5321051	4.08696e+06	6.96421e+06	7.70826e+06	8218702	4152126	6130927	4.71021e+06	2.68964e+06	5526786	6730504	7159637	6413383	6341455	5.80615e+06	5365370	26.4496	33.0977	38.3423	13.0787	8.22672	-1.22641	-1.43502	0.531919	0.227456
BUB3_MOUSE	Mitotic checkpoint protein BUB3 OS=Mus musculus GN=Bub3 PE=2 SV=1	3	1	2.08197e+06	2279172	3.65383e+06	4397529	5.04924e+06	3668896	13429290	10673404	4.2539e+06	16307186	7.54066e+06	16972896	9381378	10234840	9103306	9511044	32.0507	15.7948	49.8087	38.6867	5.04774	-1.6364	-1.43955	0.0783304	0.407203
KIF2A_MOUSE	Kinesin-like protein KIF2A OS=Mus musculus GN=Kif2a PE=1 SV=2	6	1	10102635	8350156	23217722	20318388	24336794	19127876	43534192	43676428	27771078	42757080	52248604	70653656	40846888	38107376	41147392	40578860	58.4966	12.8376	23.8529	25.6858	3.47183	-1.53065	-1.44075	0.232926	0.156625
UBP19_MOUSE	Ubiquitin carboxyl-terminal hydrolase 19 OS=Mus musculus GN=Usp19 PE=2 SV=1	1	1	843778	649904	1.07518e+06	423688	994323	266034	2.08728e+06	2.48768e+06	1.11177e+06	1.55551e+06	2.84996e+06	3.78783e+06	1.99107e+06	2795892	2600373	2439746	24.8645	68.2576	37.3346	41.0419	13.9584	1.52541	-1.44078	0.286457	0.377502
ECI2_MOUSE	Enoyl-CoA delta isomerase 2, mitochondrial OS=Mus musculus GN=Eci2 PE=1 SV=2	1	0.99	3.07813e+06	1742552	4668990	5336506	7216301	5771209	5.64077e+06	4.01937e+06	2.90701e+06	5.61183e+06	5881881	6615669	6158401	6014016	5753609	6488912	46.3158	16.1119	32.8179	8.60547	5.02295	-1.93094	-1.44101	0.114924	0.165723
HS90A_MOUSE	Heat shock protein HSP 90-alpha - Mus musculus (Mouse)	24	1	984179904	923069824	1175246080	1122991360	1371993088	1006971328	1320521600	1246963712	1050806656	1795487744	1491941888	1927088896	1581900928	1558417664	1656912512	1618691968	12.803	15.9772	11.5599	12.839	2.6892	-1.13608	-1.44115	0.345556	0.0242343
RL12_MOUSE	60S ribosomal protein L12 - Mus musculus (Mouse)	1	1	31591218	44927284	36573248	50645192	38991600	56366748	47569384	30235068	34191936	66138324	40329016	55010780	54887164	56768296	56133872	58148008	17.8759	18.1942	24.3324	24.0504	2.40197	-1.29102	-1.44182	0.164997	0.139606
FA98B_MOUSE	Protein FAM98B OS=Mus musculus GN=Fam98b PE=2 SV=1	2	1	8685558	12633303	9280162	8338888	13904994	7.456e+06	29524450	22536058	31120364	36939664	33977776	49063812	25400172	28752668	24109930	29598718	20.8678	35.3177	16.4667	19.9864	9.74893	1.03027	-1.44241	0.821927	0.0727151
PRS7_MOUSE	26S protease regulatory subunit 7 - Mus musculus (Mouse)	7	1	38444680	27305864	64183104	53906704	62701556	33143914	73329720	58949524	37524476	72213504	72342968	100715232	72442640	77257744	81984824	72966928	43.6703	30.4048	31.8328	20.0817	5.82996	-1.15253	-1.44444	0.619827	0.177064
RHOA_MOUSE	Transforming protein RhoA precursor - Mus musculus (Mouse)	4	1	57611208	64049648	86673640	77894176	65684196	74061576	21871496	22348808	28873228	24129858	30358622	51094224	52725544	54508304	56237052	58773364	21.9799	8.60739	16.0559	40.1134	4.63832	-1.04467	-1.44449	0.701555	0.278881
HCD2_MOUSE	3-hydroxyacyl-CoA dehydrogenase type-2 OS=Mus musculus GN=Hsd17b10 PE=1 SV=4	3	1	17195284	12306103	24642884	36748316	32532724	20835176	25204664	24709960	16951592	28387582	28950988	39251280	24538046	29034460	28745316	25875082	34.4216	27.4463	20.7671	18.9958	8.12872	-1.66437	-1.44452	0.12162	0.0915398
RHPN2_MOUSE	Rhophilin-2 OS=Mus musculus GN=Rhpn2 PE=1 SV=2	1	0.8	341637	416894	674357	1.43416e+06	1.38331e+06	1.19042e+06	3.26193e+06	3.56661e+06	1.17284e+06	4.19111e+06	3.86629e+06	3.50494e+06	2.35883e+06	2325338	2.94036e+06	2.70259e+06	36.5298	9.62454	48.855	8.90594	11.3729	-2.79707	-1.44504	0.0266658	0.313549
ZC3HF_MOUSE	Zinc finger CCCH domain-containing protein 15 OS=Mus musculus GN=Zc3h15 PE=1 SV=2	1	1	1.45192e+06	142778	579085	3.56159e+06	1.56238e+06	2.69957e+06	2.53322e+06	2028784	531094	2.05397e+06	1.35297e+06	3.95403e+06	2639974	2436444	2.24399e+06	2.03973e+06	91.9949	38.4516	61.3369	54.849	10.9971	-3.59905	-1.44528	0.127589	0.475099
NIBL1_MOUSE	Niban-like protein 1 - Mus musculus (Mouse)	1	1	17340276	17303124	19146872	18326804	19788220	11786963	5160387	5108946	3.9909e+06	6.21206e+06	7.07306e+06	7.37353e+06	12800671	12665030	12466304	12397230	5.87798	25.6149	13.9027	8.7545	1.46717	1.07792	-1.44869	0.606463	0.0267316
ITPA_MOUSE	Inosine triphosphate pyrophosphatase OS=Mus musculus GN=Itpa PE=2 SV=2	2	1	3.667e+06	3.17143e+06	9155870	10120095	7.896e+06	4.57611e+06	17362464	16374958	12543375	17962216	21082538	28052324	17084340	16939420	15629335	18949458	62.2969	37.048	16.5009	23.0978	7.96561	-1.41252	-1.44978	0.374593	0.0957534
DDAH2_MOUSE	N(G),N(G)-dimethylarginine dimethylaminohydrolase 2 OS=Mus musculus GN=Ddah2 PE=1 SV=1	3	1	21037928	31129978	32083198	51667856	37509268	51837268	46267500	24958188	29693520	49866044	33370312	63411380	42968116	51610016	49595824	45242788	21.7934	17.4957	33.2622	30.7771	8.34364	-1.67374	-1.45312	0.0422327	0.226473
NUP88_MOUSE	Nuclear pore complex protein Nup88 OS=Mus musculus GN=Nup88 PE=1 SV=1	1	1	2321290	2.66386e+06	4.5344e+06	2.3584e+06	4.07909e+06	1.08154e+06	3.18312e+06	3.07746e+06	2.87255e+06	2.32995e+06	5.01276e+06	5930567	6.35794e+06	5.92853e+06	5242805	5821721	37.5404	60.0173	5.18689	42.2885	7.86892	1.26606	-1.45331	0.502837	0.406071
IF2B_MOUSE	Eukaryotic translation initiation factor 2 subunit 2 OS=Mus musculus GN=Eif2s2 PE=1 SV=1	2	1	3933015	1.80462e+06	4966754	2.85626e+06	3372087	7198314	2054625	5.35214e+06	5.47766e+06	6498799	5.27295e+06	6954031	5244216	4108312	7.1607e+06	9597118	45.1872	53	45.1958	13.9297	36.8125	-1.25431	-1.45336	0.618309	0.289599
SEC13_MOUSE	Protein SEC13 homolog - Mus musculus (Mouse)	1	0.97	1.35039e+06	0	3.30625e+06	0	2.01273e+06	3.93436e+06	1.52451e+06	1.19614e+06	2648733	1358275	4.72171e+06	1.73149e+06	3.07729e+06	2.51668e+06	4339808	1.89798e+06	107.095	99.2429	42.5616	70.8041	35.1446	-1.27712	-1.45482	0.979363	0.575516
OGFR_MOUSE	Opioid growth factor receptor OS=Mus musculus GN=Ogfr PE=2 SV=1	2	1	1.85271e+06	2408082	11444508	2.53668e+06	6312825	2.4912e+06	13693591	9201658	8649410	7028128	9449036	29419434	12006478	13042704	14551456	13240042	102.857	58.0229	26.3118	80.3232	7.91152	1.38486	-1.45497	0.906533	0.706582
L2GL1_MOUSE	Lethal(2) giant larvae protein homolog 1 OS=Mus musculus GN=Llgl1 PE=1 SV=1	4	1	6569876	4.25231e+06	17575824	12080926	17438910	7817143	41410800	37742796	25357856	33858960	47665604	70786760	27170226	30992208	32937196	28769814	75.1982	38.7383	24.1457	36.751	8.42615	-1.31477	-1.45736	0.459884	0.254842
NCKP1_MOUSE	Nck-associated protein 1 OS=Mus musculus GN=Nckap1 PE=2 SV=2	7	1	22519134	23166538	41687804	40085828	35677080	40467904	36517272	38088160	16688698	33663900	43777380	55648176	36004180	31548122	39592868	37888240	37.3739	6.87223	39.1944	24.804	9.55744	-1.33028	-1.45781	0.24285	0.259518
RTN1_MOUSE	Reticulon-1 OS=Mus musculus GN=Rtn1 PE=1 SV=1	3	1	3.40824e+06	2543577	5.85418e+06	4.87921e+06	5454156	3927269	177645104	186833600	150586000	208081328	283360608	260065984	171405600	169454272	184850512	174266080	43.6326	16.2229	10.9755	15.3851	3.92106	-1.20792	-1.45906	0.43572	0.0345398
CLH1_MOUSE	Clathrin heavy chain 1 OS=Mus musculus GN=Cltc PE=1 SV=3	35	1	1201240064	1012087616	1789391232	1133703040	1354502144	1188656384	569398400	583054976	397218336	613015104	861696000	789189632	797043648	797537472	748253120	736726592	30.3814	9.37868	20.0512	16.9474	4.15486	1.08862	-1.46089	0.767754	0.0778388
ECHA_MOUSE	Trifunctional enzyme subunit alpha, mitochondrial OS=Mus musculus GN=Hadha PE=1 SV=1	10	1	94838920	85156168	141312032	127608192	135080752	115934016	59523080	59009868	44797524	66664752	78189256	93827936	94896072	97325080	98806632	102129552	28.0287	7.64605	15.3509	17.1359	3.07804	-1.17838	-1.46134	0.349465	0.0498792
PDIA3_MOUSE	Protein disulfide-isomerase A3 precursor - Mus musculus (Mouse)	1	1	5.03873e+06	7.86861e+06	7267888	16170914	11445037	14051975	7678865	4.61413e+06	4.27232e+06	16037007	2.64776e+06	5568620	8357658	8713134	9248048	8606449	22.1706	17.0429	33.9727	87.0837	4.29834	-2.0653	-1.46411	0.0151381	0.809097
GPX41_MOUSE	Phospholipid hydroperoxide glutathione peroxidase, mitochondrial OS=Mus musculus GN=Gpx4 PE=1 SV=4	2	1	10079583	10737041	25243692	13421098	16839184	12117914	9708724	7892149	10353250	7390215	12687594	20879410	16577338	18721384	18864480	17112596	55.828	17.261	13.6962	49.7799	6.43797	1.08689	-1.46516	0.998122	0.423402
GPM6A_MOUSE	Neuronal membrane glycoprotein M6-a OS=Mus musculus GN=Gpm6a PE=1 SV=1	1	1	335253	2.75801e+06	588113	753393	1.39882e+06	1.0112e+06	18684344	12107438	11159568	20156374	15961193	25416102	12266254	12598390	15278147	14029630	108.53	30.8101	29.3075	23.0968	10.2401	1.16373	-1.46679	0.760602	0.136077
NELFB_MOUSE	Negative elongation factor B OS=Mus musculus GN=Nelfb PE=1 SV=2	1	0.99	1.69403e+06	1.66055e+06	3.32302e+06	2.72911e+06	3.32251e+06	1.47471e+06	5785410	3584907	1.49021e+06	5.14849e+06	5028177	5782520	3.42683e+06	3.59595e+06	3.12411e+06	2.86612e+06	42.694	37.6041	59.329	7.61841	9.94653	-1.1271	-1.46947	0.739305	0.316126
UB2E3_MOUSE	Ubiquitin-conjugating enzyme E2 E1 OS=Mus musculus GN=Ube2e1 PE=1 SV=1	1	0.97	0	142770	757212	152212	126963	6603.49	1.33497e+06	1.39846e+06	1.27131e+06	1.61828e+06	1.27519e+06	2993187	1.06046e+06	1.74677e+06	1.49212e+06	1424317	134.118	81.6814	4.76239	46.334	19.799	3.14923	-1.46992	0.63945	0.336163
EEA1_MOUSE	Early endosome antigen 1 OS=Mus musculus GN=Eea1 PE=2 SV=2	9	1	220425008	186009616	49552516	76321608	63757924	225338112	7384398	23832592	21748202	50428672	8.28249e+06	19176312	56365080	60286780	60277964	63559920	59.4568	73.7906	50.7249	84.2649	4.89515	1.24785	-1.47054	0.755405	0.723327
I2BPL_MOUSE	Interferon regulatory factor 2-binding protein-like OS=Mus musculus GN=Irf2bpl PE=1 SV=1	1	1	1.01953e+06	642669	235518	205761	784587	456709	3.53656e+06	2.39053e+06	835579	1.78571e+06	1190600	6969060	2.30505e+06	2.08681e+06	2193821	2144202	61.9858	60.1767	60.1377	95.8746	4.24652	1.31144	-1.47063	0.694047	0.738031
CUL5_MOUSE	Cullin-5 OS=Mus musculus GN=Cul5 PE=2 SV=3	1	1	361926	498164	1.06771e+06	1.65281e+06	2.53709e+06	990576	2960275	2.88522e+06	1.94211e+06	2.47902e+06	4.01876e+06	4965430	1.03053e+06	1.48798e+06	1.73474e+06	1.53309e+06	58.2641	44.9328	21.8583	32.8426	20.5584	-2.68725	-1.47198	0.0733492	0.224216
NSUN2_MOUSE	tRNA - Mus musculus (Mouse)	3	1	2.53707e+06	1.63912e+06	5737529	2815074	2226346	762197	7.35253e+06	10960899	4.21235e+06	7387345	8137015	17657086	7756381	10278389	8732729	7.22161e+06	65.1916	54.643	44.9748	51.7619	15.795	1.7082	-1.47304	0.38101	0.386271
SFXN3_MOUSE	Sideroflexin-3 OS=Mus musculus GN=Sfxn3 PE=1 SV=1	1	0.97	1160001	1.4004e+06	1.88354e+06	1.84149e+06	1.3382e+06	516855	6.0781e+06	4.36126e+06	1.7181e+06	5906224	6377805	5664532	4.58499e+06	4.41854e+06	4.66348e+06	4.42723e+06	24.8763	54.2657	54.1973	6.0633	2.66685	1.20219	-1.47634	0.533131	0.306147
EHD1_MOUSE	EH domain-containing protein 1 OS=Mus musculus GN=Ehd1 PE=1 SV=1	7	1	36223492	41116172	56013504	39223656	41598036	26859364	35177604	25252046	21255700	31371528	36265176	52988484	32703796	36820072	39995192	41599384	23.1893	22.0471	26.3265	28.1909	10.3855	1.23841	-1.47671	0.318793	0.146653
CDK19_MOUSE	Cyclin-dependent kinase 8 OS=Mus musculus GN=Cdk8 PE=2 SV=3	1	1	121598	343547	153006	0	156512	187149	784439	708541	335188	832164	523496	1.3444e+06	685408	996016	894568	1.46704e+06	58.2901	87.6288	39.4622	46.0698	32.7019	1.79872	-1.47692	0.415066	0.374261
KEAP1_MOUSE	Kelch-like ECH-associated protein 1 - Mus musculus (Mouse)	1	0.91	170886	361981	766185	0	293014	441540	365837	723890	123939	93763.6	437358	1.26188e+06	471158	625893	1.04918e+06	546924	70.1914	91.76	74.6112	100.446	38.3837	1.76849	-1.47734	0.422404	0.877072
COF1_MOUSE	Cofilin-1 OS=Mus musculus GN=Cfl1 PE=1 SV=3	8	1	283545888	307905152	383877184	383451904	314419808	349470144	298026560	344308224	320517792	435901280	370401152	617740416	376222496	401964960	405646752	368208448	16.0966	9.88715	7.21103	26.9968	4.79129	-1.07384	-1.47898	0.522172	0.125244
RTCA_MOUSE	RNA 3'-terminal phosphate cyclase OS=Mus musculus GN=RtcA PE=1 SV=2	3	1	5452795	3.20518e+06	8.27047e+06	4.772e+06	8923842	4.6011e+06	14245062	17862432	12883574	17119926	22807936	26697138	15315825	17968998	18820852	16329012	44.9772	40.1361	17.158	21.6886	9.23797	-1.08084	-1.48085	0.786339	0.0813898
G6PD1_MOUSE	Glucose-6-phosphate 1-dehydrogenase X OS=Mus musculus GN=G6pdx PE=1 SV=3	11	1	54007976	68769960	87818936	48824592	53887392	40876788	84810064	79656048	61843384	95568632	95240736	144625360	101414032	88667056	90893264	95103960	24.1467	13.7025	15.9747	25.416	5.96244	1.46667	-1.48219	0.101185	0.0943409
ITPK1_MOUSE	Inositol-tetrakisphosphate 1-kinase OS=Mus musculus GN=Itpk1 PE=2 SV=1	1	0.99	163795	310866	691338	5.41719e+06	2586615	2.94689e+06	15019871	8579983	5543199	20328662	9311913	13556571	7372509	8961468	10083493	9377412	70.0448	42.2109	49.814	38.5892	12.8325	-9.39168	-1.48225	0.0145569	0.312496
STRBP_MOUSE	Spermatid perinuclear RNA-binding protein OS=Mus musculus GN=Strbp PE=1 SV=1	3	1	1.03975e+06	1.21734e+06	725541	1.46575e+06	1.81485e+06	1679164	10009934	9522962	5700918	10668920	12427593	14313703	6.79406e+06	7193546	6.24552e+06	5632653	25.0491	10.6449	28.0556	14.6171	10.4886	-1.66289	-1.48254	0.0591305	0.131935
STIP1_MOUSE	Stress-induced-phosphoprotein 1 - Mus musculus (Mouse)	10	1	78138168	67026740	86982280	90731464	90534904	78435456	124213248	105797664	86484192	161569264	125905616	182606288	130763328	135568944	141175792	137151712	12.9218	8.13592	17.883	18.2924	3.16206	-1.11869	-1.48527	0.27836	0.0597463
ELAV1_MOUSE	ELAV-like protein 1 - Mus musculus (Mouse)	9	1	53593532	69180656	85759032	112933672	104163928	103097192	146930000	130776480	130526688	191132144	183237424	232174864	169030464	164596560	165326272	168021088	23.1406	5.05714	6.90721	12.9949	1.27128	-1.53546	-1.48578	0.0756646	0.0169795
SERPH_MOUSE	Serpin H1 precursor - Mus musculus (Mouse)	22	1	2372476160	2250676224	3238986496	3133920512	3982543104	2616258816	264677728	292317824	270409728	347146304	375316032	507382144	1259425024	1230798848	1232141184	1203100928	20.5628	21.262	5.28918	20.8679	1.86793	-1.23792	-1.48639	0.272405	0.0718829
ANM9_MOUSE	Putative protein arginine N-methyltransferase 9 OS=Mus musculus GN=Prmt9 PE=2 SV=2	4	1	18948668	10316553	19317388	23452444	19423960	22731448	20364952	14112192	11114365	16060848	27985996	23813780	22306294	21182020	23077792	24524148	31.4528	9.82281	31.0569	26.7527	6.1626	-1.35044	-1.48845	0.239777	0.170419
PDIA6_MOUSE	Protein disulfide-isomerase A6 precursor - Mus musculus (Mouse)	4	1	20564760	24894584	28253192	45202544	44202696	33744484	40622776	26683312	21531362	65904520	29063912	37984552	35286940	36103388	35704604	34698096	15.687	15.4602	33.3542	43.3676	1.69549	-1.67068	-1.49659	0.0176151	0.285429
UBC12_MOUSE	NEDD8-conjugating enzyme Ubc12 OS=Mus musculus GN=Ube2m PE=2 SV=1	1	1	2.51674e+06	2985929	4971500	8733637	5650092	2.69605e+06	6.95233e+06	4223893	6156895	9106968	7821392	9062482	9382148	7.16725e+06	7148364	7.92817e+06	37.3234	53.0281	24.2862	8.42287	13.2637	-1.63066	-1.49949	0.361253	0.0935282
SDHA_MOUSE	Succinate dehydrogenase [ubiquinone] flavoprotein subunit, mitochondrial OS=Mus musculus GN=Sdha PE=1 SV=1	1	0.79	1833436	4.61472e+06	2.33794e+06	6289337	4.21631e+06	5735321	3.39801e+06	2.35565e+06	1.29366e+06	4422014	2304094	3.85048e+06	4283785	3492103	3887700	3.854e+06	50.5947	19.8257	44.791	31.0794	8.34269	-1.84848	-1.50079	0.117866	0.273954
IPO5_MOUSE	Importin-5 OS=Mus musculus GN=Ipo5 PE=1 SV=3	26	1	818201984	605757440	704348800	702180160	730571456	550498624	968096384	829132224	661819968	1102660608	1342890752	1248555264	844835200	812556736	805772416	751557376	14.9856	14.645	18.7093	9.8292	4.81568	1.07314	-1.50225	0.59901	0.0441811
ARMC1_MOUSE	Armadillo repeat-containing protein 1 OS=Mus musculus GN=Armc1 PE=2 SV=1	1	0.83	1437819	489178	949410	1.85488e+06	2490046	1.81947e+06	1.99651e+06	2.48461e+06	1.19038e+06	2166552	3.40039e+06	2.97424e+06	976918	1.00899e+06	627642	549797	49.4774	18.3643	34.5726	22.0112	29.8294	-2.14309	-1.50598	0.103569	0.177328
UBR4_MOUSE	E3 ubiquitin-protein ligase UBR4 OS=Mus musculus GN=Ubr4 PE=1 SV=1	1	0.99	2710457	748015	3.55081e+06	2.04253e+06	2.2954e+06	331009	2.6001e+06	2.07327e+06	1.7778e+06	2.38299e+06	3288698	4.05975e+06	1.567e+06	2.04375e+06	1.27624e+06	766644	61.5618	68.6655	19.3704	25.8732	37.8377	1.50126	-1.50848	0.554822	0.110719
DYL2_MOUSE	Dynein light chain 2, cytoplasmic OS=Mus musculus GN=Dynll2 PE=1 SV=1	2	1	6782339	8289533	14348752	13665738	18165448	17091120	20362384	26812448	23009540	26602470	30340836	49074032	29006426	30645914	30099220	33382928	40.8379	14.4106	13.8588	34.072	6.04898	-1.66286	-1.51055	0.118625	0.164819
MMS19_MOUSE	MMS19 nucleotide excision repair protein homolog OS=Mus musculus GN=Mms19 PE=1 SV=1	1	1	1.61224e+06	2.35407e+06	207668	552896	2732132	1.15712e+06	1.9529e+06	4.76143e+06	1.83916e+06	3361050	4573715	4990760	3.15917e+06	2.42886e+06	4.11768e+06	4530593	78.3512	75.982	58.0575	19.6496	26.6217	-1.06425	-1.51114	0.781856	0.240474
PSD12_MOUSE	26S proteasome non-ATPase regulatory subunit 12 - Mus musculus (Mouse)	4	1	14124718	12918751	26957944	19509542	19074214	15095726	25210448	24920272	14097424	27535360	28997492	40563644	20186072	20350372	20019708	17998104	43.2255	13.5941	29.5852	22.0523	5.6111	1.006	-1.51174	0.870743	0.142656
SERA_MOUSE	D-3-phosphoglycerate dehydrogenase - Mus musculus (Mouse)	7	1	65577556	64844504	112986704	104686024	137900032	88915352	227671456	192139168	195354688	261587104	278629696	389949600	251772448	269601696	261425168	263746336	33.9993	22.6285	9.58387	22.4841	2.8366	-1.36191	-1.51206	0.224793	0.0666667
EMAL4_MOUSE	Echinoderm microtubule-associated protein-like 4 - Mus musculus (Mouse)	2	1	1.54727e+06	2.05982e+06	4638853	2.57876e+06	4080804	1.60489e+06	3.03524e+06	3805129	4.00902e+06	3401485	4807899	8239490	4804630	5040426	4428766	3271363	60.2808	45.2774	14.2011	45.3887	17.8923	-1.00225	-1.51611	0.922099	0.299238
KCRB_MOUSE	Creatine kinase B-type OS=Mus musculus GN=Ckb PE=1 SV=1	9	1	62180852	54801432	52029112	79125104	69732048	85735152	255031600	141073888	111608448	441824992	92866016	235176800	152308480	169879888	147224800	146744128	9.31395	10.2839	44.7571	68.3748	7.04774	-1.38803	-1.51634	0.0155502	0.609372
SESD1_MOUSE	SEC14 domain and spectrin repeat-containing protein 1 OS=Mus musculus GN=Sestd1 PE=1 SV=1	7	1	9656311	8844325	17885348	8397557	13567707	8813336	57177964	39983884	35174192	53145800	71260456	76315776	42761368	40816628	46779128	43636624	41.2407	27.9983	26.2245	18.2087	5.71157	1.18218	-1.51676	0.633891	0.0846691
DDX50_MOUSE	ATP-dependent RNA helicase DDX50 OS=Mus musculus GN=Ddx50 PE=2 SV=1	1	0.97	958165	611863	1.12916e+06	4.01434e+06	3.52677e+06	1.6713e+06	3125378	3.76595e+06	882176	3.1694e+06	3226460	5395303	2566344	2.19149e+06	3.66212e+06	2606685	29.2923	40.2591	58.4405	32.2863	22.9236	-3.41303	-1.51684	0.0279689	0.349008
PKN1_MOUSE	Serine/threonine-protein kinase N1 OS=Mus musculus GN=Pkn1 PE=1 SV=3	3	1	3.09657e+06	2968052	7347174	4.04107e+06	5273252	3.36274e+06	6791929	7740593	4012837	6.42887e+06	8892916	12810664	7187505	7203528	7.46166e+06	7272586	55.7423	22.9203	31.3393	34.3202	1.72728	1.05796	-1.51695	0.955285	0.216268
CSN5_MOUSE	COP9 signalosome complex subunit 5 OS=Mus musculus GN=Cops5 PE=1 SV=3	2	1	5339472	51501300	9832872	9801326	9391892	6304732	8401136	8712513	6654302	16150342	9038032	10870584	11862708	10498471	11388792	12698417	114.53	22.4907	14.0029	30.7227	7.91298	2.61486	-1.51713	0.530131	0.133786
ATAD3_MOUSE	ATPase family AAA domain-containing protein 3 OS=Mus musculus GN=Atad3 PE=1 SV=1	2	1	2217382	2199849	3038503	5.78508e+06	3.9386e+06	2.61096e+06	4903382	8244665	3332369	8.28262e+06	8761654	8024467	6609853	5542911	7.67153e+06	5978121	19.2824	38.7715	45.6678	4.4765	14.3294	-1.65438	-1.52112	0.170502	0.203092
CNDP2_MOUSE	Cytosolic non-specific dipeptidase OS=Mus musculus GN=Cndp2 PE=1 SV=1	5	1	50886172	49137204	65043568	30423296	39280676	20089918	27243570	19995720	18147484	30586898	30096172	38813424	39713352	43343440	43285656	39313088	15.8529	32.0896	22.0583	14.7665	5.3144	1.83829	-1.52166	0.0646421	0.0517576
FKBP4_MOUSE	FK506-binding protein 4 - Mus musculus (Mouse)	5	1	20009618	21884482	24251130	23144506	29668482	18499274	42303416	35184728	34922312	69325072	45279408	56464688	37615848	40071548	45229992	47899720	9.64016	23.6041	11.1763	21.1012	10.9997	-1.07812	-1.52183	0.715724	0.0601065
PP2AA_MOUSE	Serine/threonine-protein phosphatase 2A catalytic subunit alpha isoform OS=Mus musculus GN=Ppp2ca PE=1 SV=1	4	1	14701528	17183780	16064816	24072388	20361810	17641724	30948976	26102616	24750620	56484276	28931916	39290456	31294106	35177992	32342430	33149852	7.77763	15.6004	11.9528	33.4788	4.98318	-1.29459	-1.52449	0.0884693	0.172786
PRP19_MOUSE	Pre-mRNA-processing factor 19 - Mus musculus (Mouse)	1	1	1132387	2208047	2154179	3.03055e+06	4482516	3.09295e+06	12345194	7.50322e+06	5.93178e+06	17569316	8801333	12932112	10712805	9468362	7053705	11054762	33.0914	23.2191	38.8997	33.4818	18.9318	-1.93026	-1.52453	0.0679933	0.2178
PSD11_MOUSE	26S proteasome non-ATPase regulatory subunit 11 - Mus musculus (Mouse)	9	1	26289388	24366554	41403680	35577988	46859848	19476866	73066184	55820328	51061812	97740936	79944032	96665816	62908220	58541824	63047676	60591840	30.4074	40.5103	19.3017	10.9121	3.49361	-1.10705	-1.52461	0.838926	0.0365368
FSCN1_MOUSE	Fascin OS=Mus musculus GN=Fscn1 PE=1 SV=4	10	1	139226960	182103248	225196496	198279280	210758608	201167088	248871264	227860400	230195616	379291616	300265280	398651264	296620640	271474336	281885696	291673472	23.5953	3.21181	4.887	14.5022	3.89909	-1.11651	-1.5252	0.452328	0.0318795
ILK_MOUSE	Integrin-linked protein kinase OS=Mus musculus GN=Ilk PE=1 SV=2	1	0.99	6281879	7.8661e+06	10231980	8815650	5993016	6337190	1.01969e+06	1.31306e+06	197678	1.04413e+06	1.36578e+06	1.45002e+06	2.6694e+06	3.06795e+06	3536277	2.78279e+06	24.4615	21.8474	68.549	16.6481	12.8194	1.15294	-1.52541	0.50074	0.367483
KCD12_MOUSE	BTB/POZ domain-containing protein KCTD12 OS=Mus musculus GN=Kctd12 PE=1 SV=1	3	1	55152848	48268884	46065760	52353684	33061296	36167912	8499789	5.77932e+06	3.83508e+06	9877218	8048304	9744246	22890850	25101856	23808652	20490940	9.51293	25.5598	38.8053	11.0558	8.43292	1.22951	-1.52752	0.247744	0.169191
SEPT3_MOUSE	Neuronal-specific septin-3 OS=Mus musculus GN=Sept3 PE=1 SV=2	4	1	1.69979e+06	2.15577e+06	2.71573e+06	2017919	2.23577e+06	3710878	32000852	27943140	20451188	33606828	33265944	56042424	26726880	25228232	31930676	27074772	23.2308	34.6913	21.8644	31.8579	10.4769	-1.21203	-1.52889	0.500065	0.136563
SYCC_MOUSE	Cysteinyl-tRNA synthetase, cytoplasmic OS=Mus musculus GN=Cars PE=1 SV=2	1	0.97	862818	572240	2.46029e+06	870997	1.50408e+06	56071.3	2349700	1.8898e+06	1.38291e+06	3.30402e+06	2131689	3.17562e+06	2.22846e+06	1.98609e+06	2.89194e+06	2.83654e+06	78.2949	89.5755	25.8032	22.4005	18.0495	1.60227	-1.53161	0.466168	0.107623
PRD16_MOUSE	PR domain zinc finger protein 16 OS=Mus musculus GN=Prdm16 PE=1 SV=1	1	0.87	129413416	146869072	158487072	89319760	163115952	105394736	110349792	126439552	79737328	117324936	167281200	200571360	197672320	179671520	172060176	169529008	10.0979	32.5355	22.4857	25.9083	7.07294	1.21502	-1.53282	0.338079	0.114925
BPNT1_MOUSE	3'(2'),5'-bisphosphate nucleotidase 1 OS=Mus musculus GN=Bpnt1 PE=1 SV=2	4	1	2598209	2525223	4403279	4.6087e+06	7254166	4299982	5585860	5.41775e+06	5.35387e+06	4646824	7.89252e+06	12620715	6562681	5698477	7053895	7096082	33.5012	30.1401	2.1978	47.8121	9.83937	-1.69658	-1.53814	0.0941855	0.349106
TNPO1_MOUSE	Transportin-1 OS=Mus musculus GN=Tnpo1 PE=1 SV=1	9	1	213207232	161665536	206878864	197054384	209168208	150797744	170414288	149807040	104069624	179081488	223823920	249782832	174813424	177489120	172573200	155752960	14.4956	16.5907	24.0092	16.4385	5.76574	1.0444	-1.5383	0.749065	0.0765495
IDHC_MOUSE	Isocitrate dehydrogenase [NADP] cytoplasmic OS=Mus musculus GN=Idh1 PE=1 SV=1	20	1	137660576	118910440	176941312	159030544	169378640	156352224	457094720	398078592	418678624	517326816	550509568	893864384	438055712	453349344	462525824	455207104	20.4939	4.2573	7.0541	31.882	2.27285	-1.11822	-1.53998	0.395308	0.139197
PROF2_MOUSE	Profilin-2 OS=Mus musculus GN=Pfn2 PE=1 SV=3	5	1	18950922	35812852	31234992	46319360	64173736	53438164	59312028	72026776	73096288	99139136	106945280	109574232	72317904	76547000	78055872	78409160	30.4174	16.4484	11.2529	5.15814	3.66235	-1.9062	-1.54405	0.0549219	0.0119167
VPS35_MOUSE	Vacuolar protein sorting-associated protein 35 OS=Mus musculus GN=Vps35 PE=1 SV=1	12	1	103622792	89638928	156877680	113880960	131185960	82501368	103098080	107918144	60861320	113941400	129484632	176974320	130862352	129662664	131312512	128407248	30.3987	22.602	28.5672	23.4334	1.00268	1.06891	-1.54629	0.809938	0.12441
CBR1_MOUSE	Carbonyl reductase [NADPH] 1 OS=Mus musculus GN=Cbr1 PE=1 SV=3	4	1	21357730	19373758	25705296	28592640	39017464	22339548	63900512	54759524	54503580	87538688	79658256	100709312	65511116	71057936	67997744	76436480	14.6235	28.1006	9.27383	11.9098	6.69964	-1.35391	-1.54713	0.215986	0.00851229
DEST_MOUSE	Destrin - Mus musculus (Mouse)	3	1	19142852	24513576	37214268	34994468	33756680	32877530	28661732	39585876	36948136	39678624	48400544	74690544	51874012	55894848	50530840	54810476	34.4259	3.13943	16.2562	33.5918	4.68796	-1.25668	-1.5473	0.302906	0.1464
CALX_MOUSE	Calnexin OS=Mus musculus GN=Canx PE=1 SV=1	1	0.99	2.25604e+06	1.77141e+06	2.2046e+06	3.82255e+06	3.29337e+06	2.7168e+06	3.57176e+06	2165524	1.4166e+06	4880914	2.08384e+06	4.12903e+06	3.33884e+06	3.12708e+06	3.18951e+06	3.69375e+06	12.8144	16.8736	45.8838	39.1439	7.60201	-1.57777	-1.55074	0.0249347	0.296265
SNUT2_MOUSE	U4/U6.U5 tri-snRNP-associated protein 2 OS=Mus musculus GN=Usp39 PE=2 SV=2	1	0.92	3866.42	20731.8	227812	249153	0	0	159356	1.34276e+06	794380	434393	754882	2376558	1.12295e+06	909362	1246858	1143772	148.225	173.205	77.3652	87.5978	12.8133	1.01307	-1.55273	0.279706	0.568285
RHG01_MOUSE	Rho GTPase-activating protein 1 OS=Mus musculus GN=Arhgap1 PE=1 SV=1	1	0.95	5244946	3.9275e+06	9904337	5093517	7964312	4281808	4208071	4642817	3.35177e+06	4458069	4924098	9610689	8108356	6682122	7.95436e+06	6359360	49.3838	33.4751	16.1496	45.015	12.1534	1.10018	-1.55645	0.879727	0.242737
SYYC_MOUSE	Tyrosyl-tRNA synthetase, cytoplasmic - Mus musculus (Mouse)	10	1	34992088	38339780	49135652	45996556	58036104	32824162	89567840	76968312	65518004	103604088	119807592	137789728	97163864	95628064	104564864	105831616	18.1062	27.6425	15.5517	14.203	5.10588	-1.11749	-1.55654	0.655453	0.0224278
ORC5_MOUSE	Origin recognition complex subunit 5 OS=Mus musculus GN=Orc5 PE=2 SV=1	1	0.98	88870.2	0	68751.5	79374.7	0	104669	8643518	10643197	4630868	12869119	12573032	11820780	1.25115e+06	915415	650446	149115	88.6937	89.0225	38.4045	4.35117	62.7335	-1.16763	-1.55797	0.985637	0.182038
SV2A_MOUSE	Synaptic vesicle glycoprotein 2A OS=Mus musculus GN=Sv2a PE=1 SV=1	1	0.97	137194	154639	79890.5	10793.4	70382.4	13079.8	441959	480492	316677	568198	542185	821150	359522	277266	455802	381473	31.5601	107.462	20.7364	23.9345	19.9371	3.94379	-1.55878	0.0900449	0.0732325
UBP47_MOUSE	Ubiquitin carboxyl-terminal hydrolase 47 OS=Mus musculus GN=Usp47 PE=1 SV=2	7	1	4853847	3.79567e+06	10090839	6.22909e+06	9122675	4.62534e+06	16199271	23267902	8920749	12029027	23107212	40368088	16908504	18636774	19739444	17106904	53.961	34.2285	44.477	56.7444	7.40073	-1.06599	-1.5604	0.76255	0.422703
AGO2_MOUSE	Protein argonaute-2 OS=Mus musculus GN=Eif2c2 PE=1 SV=2	2	1	1.63831e+06	4084715	7300428	4598614	5504761	2.95253e+06	6160554	8007426	4794085	5142318	7722839	16759010	8557803	7725880	6615474	6415095	65.4149	29.7307	25.5137	61.7738	13.6721	-1.00249	-1.56229	0.78586	0.434116
STAU1_MOUSE	Double-stranded RNA-binding protein Staufen homolog 1 OS=Mus musculus GN=Stau1 PE=2 SV=1	2	0.99	360275	247203	1.16905e+06	494968	538315	521917	2.20925e+06	2.75819e+06	1.68645e+06	2265753	3.09826e+06	5037986	2.3107e+06	2.46859e+06	2685408	1.52277e+06	84.9032	4.22199	24.163	41.0255	22.5461	1.14231	-1.5633	0.855845	0.21939
MIC60_MOUSE	MICOS complex subunit Mic60 OS=Mus musculus GN=Immt PE=1 SV=1	2	1	1.44169e+06	1.0829e+06	1493188	267437	1378391	1.91366e+06	1.99743e+06	3.75319e+06	1.44023e+06	3185467	3468236	4.59963e+06	2.19889e+06	2508244	2095820	1.78845e+06	16.6884	70.7731	50.361	19.9492	13.8208	1.12875	-1.56495	0.581626	0.19959
4F2_MOUSE	4F2 cell-surface antigen heavy chain OS=Mus musculus GN=Slc3a2 PE=1 SV=1	2	1	32690620	20193352	38472848	39652672	35826356	31394888	7.46971e+06	2.97321e+06	2.37804e+06	7974043	3.80001e+06	8296664	19113128	18654394	18331532	20427814	30.681	11.6004	65.1391	37.4905	4.81742	-1.16985	-1.56546	0.439927	0.301509
NELFD_MOUSE	Negative elongation factor D OS=Mus musculus GN=Th1l PE=2 SV=2	1	0.88	378163	725944	1.59821e+06	298573	1.0482e+06	262882	5854885	3.22881e+06	2.00544e+06	3.78733e+06	4542910	9045401	3.22396e+06	3.40522e+06	3.289e+06	2.72093e+06	69.7769	82.6501	53.2104	49.0833	9.55827	1.67881	-1.56691	0.41015	0.314114
SERC_MOUSE	Phosphoserine aminotransferase OS=Mus musculus GN=Psat1 PE=1 SV=1	4	1	3807776	5.01665e+06	4.91424e+06	6.97781e+06	5366483	4938420	25073208	19087080	10437227	52650784	10393428	22578242	19667260	18305012	18153102	17999408	14.6376	18.667	40.4319	76.2085	4.14212	-1.25796	-1.56825	0.175687	0.610833
PLAP_MOUSE	Phospholipase A-2-activating protein OS=Mus musculus GN=Plaa PE=2 SV=3	4	1	1.43691e+06	1.05351e+06	2.72257e+06	4.79497e+06	3.82614e+06	2.87057e+06	13738749	12632155	7.13001e+06	16966012	16949908	18645342	9052472	9546629	11564952	10654132	50.3106	25.1192	31.6973	5.56062	11.0478	-2.20443	-1.56895	0.0736382	0.138056
HNRPF_MOUSE	Heterogeneous nuclear ribonucleoprotein F - Mus musculus (Mouse)	6	1	186125488	308108160	288466560	349025856	327739680	295370752	484268352	379869696	423282272	611422464	520652256	887913408	482937280	487172032	504649792	506319072	25.1043	8.33761	12.221	28.4106	2.41093	-1.24203	-1.56902	0.268027	0.0963223
PPP5_MOUSE	Serine/threonine-protein phosphatase 5 OS=Mus musculus GN=Ppp5c PE=2 SV=2	2	1	4.85182e+06	3714876	7934796	4390786	5877815	4521303	6128204	3431938	3.28441e+06	5335139	4686641	10182716	6856974	7.95095e+06	7430395	8929535	39.6958	16.7029	37.3928	44.5966	11.2963	1.11573	-1.573	0.79859	0.239202
PI42B_MOUSE	Phosphatidylinositol-5-phosphate 4-kinase type-2 beta OS=Mus musculus GN=Pip4k2b PE=1 SV=1	3	1	1.7716e+06	11210317	1.43563e+06	656947	1.78776e+06	758977	7686054	8012572	3676110	5495948	6452018	18555376	5234027	6.51449e+06	5239905	5821491	115.463	58.5735	37.3929	71.5946	10.6522	4.50031	-1.57439	0.212815	0.486871
DC1L2_MOUSE	Cytoplasmic dynein 1 light intermediate chain 2 OS=Mus musculus GN=Dync1li2 PE=1 SV=1	1	1	0	536478	2.4606e+06	15518.6	673286	0	0	4126818	2.29044e+06	1.66916e+06	1.72872e+06	6726438	1.37476e+06	2.7792e+06	1.94106e+06	2.50747e+06	129.513	167.386	96.6566	86.0141	29.0173	4.35113	-1.57767	0.806296	0.433577
IF5A1_MOUSE	Eukaryotic translation initiation factor 5A-1 - Mus musculus (Mouse)	4	1	24851094	41039076	39840096	38768920	32282648	47488300	29859278	25056822	18023950	40437384	24224632	50430660	32921272	28884128	29069280	31913992	25.5933	19.3102	24.4828	34.4734	6.61345	-1.12115	-1.57791	0.559249	0.184368
ROAA_MOUSE	Heterogeneous nuclear ribonucleoprotein A/B - Mus musculus (Mouse)	4	1	19896056	27327248	24230972	31999702	30738876	31583504	42930312	62180560	41875512	87430200	50019448	94604344	57617284	63543992	57656556	57168020	15.672	2.04331	23.3303	30.9502	5.15247	-1.32003	-1.57874	0.0883323	0.153234
PP1A_MOUSE	Serine/threonine-protein phosphatase PP1-alpha catalytic subunit - Mus musculus (Mouse)	3	1	5.09946e+06	7.9763e+06	8960000	10967229	8675621	6365108	9211956	6970092	3.52235e+06	11555914	4624500	14983848	7.7755e+06	9972957	9296096	8559036	27.3121	26.5426	43.6352	50.8033	10.6363	-1.18026	-1.58159	0.508206	0.410766
ROA2_MOUSE	Heterogeneous nuclear ribonucleoproteins A2/B1 - Mus musculus (Mouse)	6	1	31330840	46526048	43067524	105531144	101191536	85083264	225152272	161016896	90049736	462834976	86166248	205384240	165813056	173817440	162273440	165601072	19.7592	11.0761	42.5729	76.5585	2.93819	-2.41313	-1.58411	0.00685231	0.617394
ETFA_MOUSE	Electron transfer flavoprotein subunit alpha, mitochondrial precursor - Mus musculus (Mouse)	2	1	1.3796e+06	1.46473e+06	3334885	2.49793e+06	4.04294e+06	2229611	2.79613e+06	1.57116e+06	1.02093e+06	2.94254e+06	1.25512e+06	4366154	1.39945e+06	1.02258e+06	1.36125e+06	1.93497e+06	53.654	33.4773	50.595	54.5568	26.3797	-1.41935	-1.58936	0.310673	0.41754
TWF1_MOUSE	Twinfilin-1 OS=Mus musculus GN=Twf1 PE=1 SV=2	1	1	4174006	4.06954e+06	4249981	3.513e+06	4333363	1.48988e+06	5441102	5159294	2216443	5540473	3.56904e+06	11338581	4057432	4966570	4.72417e+06	5.54302e+06	2.17538	47.0272	41.8038	59.2541	12.7532	1.33817	-1.59541	0.358745	0.392459
ARP3_MOUSE	Actin-related protein 3 - Mus musculus (Mouse)	1	0.85	1.07803e+06	1.0461e+06	1.5677e+06	1.04904e+06	648862	1.10814e+06	1.38704e+06	780968	698160	1.64413e+06	886324	2043113	1.77921e+06	1818921	1.87442e+06	1.79184e+06	23.7577	26.7128	39.3668	38.543	2.32725	1.31567	-1.59571	0.259875	0.238256
HMCS1_MOUSE	Hydroxymethylglutaryl-CoA synthase, cytoplasmic - Mus musculus (Mouse)	8	1	24240464	32983496	46494032	34887944	34228916	32844854	124643552	110159680	79035384	146518080	166672496	187785712	104954768	115453120	113819440	108979216	32.429	3.06811	22.2769	12.3573	4.30473	1.01722	-1.59629	0.933086	0.0515698
MYL6_MOUSE	Myosin light polypeptide 6 - Mus musculus (Mouse)	5	1	156578880	84500608	66937044	42179792	57531336	40844592	8220718	6.03718e+06	9413944	11324742	7927175	18619022	33395238	34812592	33648488	34310828	46.267	19.7916	21.7019	43.2758	1.88801	2.19142	-1.59983	0.0858276	0.225566
ODO1_MOUSE	2-oxoglutarate dehydrogenase E1 component, mitochondrial precursor - Mus musculus (Mouse)	5	1	24193648	16325020	33402086	24999582	35713156	20085964	18512252	13049480	19381994	21602988	24403140	35549464	23263764	22497566	25082420	22121644	34.6883	29.6699	20.2144	27.1388	5.6631	-1.09304	-1.6009	0.721247	0.078993
PA1B2_MOUSE	Platelet-activating factor acetylhydrolase IB subunit beta OS=Mus musculus GN=Pafah1b2 PE=1 SV=2	2	1	15310437	21046918	22114132	27838502	30697648	22171026	32414320	28551486	32192644	58793904	30849934	59563656	21721424	20890152	20636572	17975904	18.774	16.1313	6.98503	32.8942	7.98304	-1.38028	-1.60165	0.0979375	0.182939
SOGA3_MOUSE	Protein SOGA3 OS=Mus musculus GN=Soga3 PE=1 SV=2	8	1	2.14716e+06	6587917	2.47765e+06	4.0756e+06	2746411	3.66304e+06	23905818	20830640	18614904	23640670	31665352	46217004	17595134	20279840	21661706	21401370	66.1925	19.4659	12.5825	33.818	9.1869	1.0694	-1.60254	0.898806	0.14021
DDX17_MOUSE	Probable ATP-dependent RNA helicase DDX17 - Mus musculus (Mouse)	14	1	62221564	102771016	95048432	125204688	120969368	103709448	156010464	165402144	154413168	221472912	217945360	323736192	220555712	199564288	213203104	216013888	24.8395	9.76294	3.7434	23.6201	4.25565	-1.34549	-1.60385	0.169504	0.0683034
SCRN1_MOUSE	Secernin-1 - Mus musculus (Mouse)	4	1	15134464	16748352	14427876	17467300	14537473	18457584	38137980	31914852	32425536	45735508	37808840	81219176	44147548	40733500	48384228	46116592	7.70513	12.1187	10.1142	42.0913	7.22953	-1.08965	-1.60779	0.393854	0.20191
SC22B_MOUSE	Vesicle-trafficking protein SEC22b OS=Mus musculus GN=Sec22b PE=1 SV=3	1	0.99	1.72373e+06	3185632	2.44843e+06	3342579	5.17872e+06	1.66718e+06	3.85558e+06	2.33854e+06	3.41804e+06	6.4369e+06	4.3891e+06	4.64314e+06	3.63144e+06	4608304	5032561	4815319	29.8035	51.7168	24.3702	21.6472	13.6756	-1.38472	-1.60933	0.54469	0.0691725
RS13_MOUSE	40S ribosomal protein S13 - Mus musculus (Mouse)	2	1	3.7912e+06	4081580	5506371	9665646	7.36588e+06	10228700	8.10197e+06	7464202	4455877	24975568	1.0049e+06	6256993	7.64516e+06	6558261	7.31069e+06	7108674	20.5839	16.691	29.1766	117.255	6.36709	-2.03752	-1.6101	0.00972445	0.865923
AN32B_MOUSE	Acidic leucine-rich nuclear phosphoprotein 32 family member B OS=Mus musculus GN=Anp32b PE=1 SV=1	2	1	7036384	3366293	2.51319e+06	6.27422e+06	7.9548e+06	5.00942e+06	12169584	15732872	10313584	32309142	7388660	21841992	14109866	11062262	12443272	13893188	55.8232	23.041	21.62	61.0008	11.0134	-1.48952	-1.61031	0.255995	0.544367
TERA_MOUSE	Transitional endoplasmic reticulum ATPase - Mus musculus (Mouse)	11	1	22914834	52175352	33766236	63553912	70098096	52436892	125696520	66689756	36527384	230598448	38261676	99828680	79295488	77075496	74629136	75915208	40.7657	14.3943	59.44	79.9222	2.58243	-1.70949	-1.6106	0.120485	0.609393
UBA1_MOUSE	Ubiquitin-like modifier-activating enzyme 1 OS=Mus musculus GN=Uba1 PE=1 SV=1	26	1	279178976	300393952	329403136	345314272	344589312	330104160	576914880	411111936	389903680	814502144	496008800	915130112	560385024	582267584	574623232	563659840	8.32123	2.52349	22.2941	29.4919	1.76617	-1.12215	-1.61521	0.123774	0.119759
UB2L3_MOUSE	Ubiquitin-conjugating enzyme E2 L3 - Mus musculus (Mouse)	4	1	81172752	70969704	109586112	84537088	95905232	87045984	29326054	53555532	60037592	35792296	63074524	132734904	49398076	47014852	46607324	47133200	22.9372	6.69828	33.9798	64.755	2.65071	-1.02201	-1.62051	0.804089	0.441181
RS7_MOUSE	40S ribosomal protein S7 - Mus musculus (Mouse)	1	0.92	134899	0	657511	644410	966161	1.89475e+06	2902231	1240714	562467	5956127	69317.7	1.6e+06	618566	1.17858e+06	1260622	1.27831e+06	131.479	55.5655	76.7515	120.163	28.9044	-4.42362	-1.62057	0.324823	0.810512
SRSF7_MOUSE	Serine/arginine-rich splicing factor 7 OS=Mus musculus GN=Srsf7 PE=1 SV=1	5	1	40450144	44959188	56864860	52476024	70518232	49155100	82880648	113297784	110223288	128922016	128684680	239476592	131413808	124474728	128083360	130037720	17.8821	20.0336	16.3947	38.5634	2.34456	-1.20998	-1.62233	0.278038	0.14949
SSDH_MOUSE	Succinate-semialdehyde dehydrogenase, mitochondrial OS=Mus musculus GN=Aldh5a1 PE=1 SV=1	1	0.85	3547135	16723386	119783	1.59136e+06	2.49233e+06	5.1164e+06	139120	3.81131e+06	2.15998e+06	6560975	3.16171e+06	220445	3.73835e+06	3232337	976009	1.29855e+06	128.971	59.7178	90.298	95.7351	59.603	2.21631	-1.62724	0.835119	0.766491
PRDX4_MOUSE	Peroxiredoxin-4 OS=Mus musculus GN=Prdx4 PE=1 SV=1	6	1	293808608	362964608	727042112	297933760	701760832	297542464	172702224	167017680	229900496	197901024	320016352	409026304	462975040	416698496	378312320	404034976	50.4576	53.9445	18.3179	34.3045	8.53131	1.06674	-1.6273	0.861885	0.154542
TBAL3_MOUSE	Tubulin alpha chain-like 3 OS=Mus musculus GN=Tubal3 PE=2 SV=1	1	1	1.66835e+06	2.86562e+06	3.99689e+06	3369434	5.28038e+06	2.92255e+06	9798926	11334129	14001638	16416551	20589278	20199168	11416344	11282139	9864776	10407586	40.9487	32.4666	18.1583	12.0869	6.85696	-1.35653	-1.62816	0.34993	0.0216309
ILF2_MOUSE	Interleukin enhancer-binding factor 2 - Mus musculus (Mouse)	4	1	3.16156e+06	3.01389e+06	6.61299e+06	7.97787e+06	10706667	5917224	36458140	28464648	17992832	61155156	35087972	38758704	27009198	26689048	30030986	27725818	47.7771	29.2964	33.5051	31.3554	5.41361	-1.92375	-1.62818	0.0957851	0.139703
PHF5A_MOUSE	PHD finger-like domain-containing protein 5A OS=Mus musculus GN=Phf5a PE=2 SV=1	1	0.99	1.11352e+06	1.39216e+06	2.12818e+06	2867826	1.94346e+06	1.797e+06	1.41869e+06	2.30576e+06	2.04505e+06	2.26305e+06	2.83615e+06	4305420	3.12195e+06	2.16562e+06	3.36399e+06	3201588	33.939	26.3578	23.7067	33.6041	18.2647	-1.42608	-1.63006	0.200873	0.122708
HDHD2_MOUSE	Haloacid dehalogenase-like hydrolase domain-containing protein 2 OS=Mus musculus GN=Hdhd2 PE=1 SV=2	1	0.99	609427	422261	320536	1095460	1.46729e+06	647401	1.0633e+06	1.35897e+06	1.3637e+06	529780	1.24672e+06	4399525	41495.6	77279	45899.1	28249.4	32.51	38.366	13.636	100	43.0584	-2.37398	-1.63129	0.0528916	0.853392
FKBP5_MOUSE	Peptidyl-prolyl cis-trans isomerase FKBP5 OS=Mus musculus GN=Fkbp5 PE=1 SV=1	1	0.97	1.95079e+06	845325	4.20013e+06	2593432	3.33492e+06	2.21454e+06	5066028	4.91022e+06	3.13375e+06	5477571	6951171	8970672	6.48591e+06	5.37619e+06	7454927	7255374	73.3077	20.9957	24.5641	24.5845	14.1845	-1.1639	-1.6323	0.544104	0.0800146
LPPRC_MOUSE	Leucine-rich PPR motif-containing protein, mitochondrial OS=Mus musculus GN=Lrpprc PE=1 SV=2	12	1	80669464	50890764	100129640	88239176	97635488	64990512	67229432	74589792	57301156	82546288	117353368	125370696	95214968	94571904	91831400	90325072	32.1106	20.0967	13.0716	20.9973	2.4756	-1.08276	-1.63354	0.687025	0.0445917
SKP1_MOUSE	S-phase kinase-associated protein 1 OS=Mus musculus GN=Skp1 PE=1 SV=3	1	1	8.04328e+06	17141698	11224238	17674730	11897625	15615438	7.91391e+06	8101840	10657616	9540256	11018720	23025384	16772598	16929012	19283942	17525956	38.0449	19.4386	17.2387	50.9074	6.52816	-1.24111	-1.634	0.385541	0.25859
TCPH_MOUSE	T-complex protein 1 subunit eta - Mus musculus (Mouse)	17	1	289540896	332297888	497675936	310124384	417363168	247362064	520218400	462074432	449862016	686592896	709174912	946020224	606897152	602965504	598390464	596259392	29.4564	26.4548	7.875	18.4098	0.79117	1.1484	-1.63515	0.578649	0.0270506
GARS_MOUSE	Glycine--tRNA ligase OS=Mus musculus GN=Gars PE=1 SV=1	13	1	53360624	52763652	97343656	60526608	70826168	44035244	118070808	101021288	77659672	134875088	140696240	210494032	133789664	126387248	138731024	136549040	37.6979	23.1159	20.5096	25.9712	4.01834	1.1601	-1.63795	0.64296	0.0612646
HS105_MOUSE	Heat shock protein 105 kDa - Mus musculus (Mouse)	10	1	49258176	42056244	84250120	46360480	85236728	39671204	113771440	133416352	98859696	125205808	177536880	264695984	151519104	151487344	154649312	149426432	38.5683	43.0984	15.0259	37.2548	1.41958	1.02508	-1.63977	0.914829	0.158529
AP3B2_MOUSE	AP-3 complex subunit beta-2 OS=Mus musculus GN=Ap3b2 PE=1 SV=2	2	1	2.33668e+06	2.42542e+06	866275	3.91558e+06	1.69821e+06	2.33012e+06	4.08943e+06	7351787	1.24718e+06	5.2897e+06	6049031	9485554	2638477	3.73323e+06	2.23025e+06	1.82684e+06	46.675	43.1405	72.2246	32.2088	31.473	-1.4114	-1.64121	0.413876	0.312645
NU155_MOUSE	Nuclear pore complex protein Nup155 OS=Mus musculus GN=Nup155 PE=2 SV=1	7	1	14519623	18756942	36716608	32649640	31244510	18557956	37771964	48382672	33457104	54936900	57232620	84318048	51524688	42393016	46776032	42488920	50.5088	28.2421	19.2646	24.9495	9.45914	-1.178	-1.64271	0.56033	0.0514422
SYK_MOUSE	Lysyl-tRNA synthetase OS=Mus musculus GN=Kars PE=1 SV=1	6	1	16140812	19887052	43766800	16530882	36749008	26416766	28203288	33842904	24839374	33294472	31099324	78397816	39095192	31987778	29949604	31508492	56.3419	38.0564	15.7084	56.0888	12.2753	1.00123	-1.64344	0.91356	0.300146
FARP1_MOUSE	FERM, RhoGEF and pleckstrin domain-containing protein 1 OS=Mus musculus GN=Farp1 PE=1 SV=1	1	1	623298	561595	2388325	2.53297e+06	2943160	1.85952e+06	1.30025e+06	2.71743e+06	1.13035e+06	1.61919e+06	2724698	4.11734e+06	2.46644e+06	1.2879e+06	1.31054e+06	1.43767e+06	87.0904	22.3752	50.7807	44.3843	34.7188	-2.05295	-1.64358	0.175005	0.258154
MTPN_MOUSE	Myotrophin OS=Mus musculus GN=Mtpn PE=2 SV=2	1	1	9314433	33607128	24745104	31724296	27519108	30159292	10477326	10572257	12176165	14859189	17517266	22253702	24636364	23385784	26571530	28222826	54.5031	7.13193	8.61923	20.569	8.28672	-1.32122	-1.64421	0.402486	0.0385214
SCPDL_MOUSE	Saccharopine dehydrogenase-like oxidoreductase OS=Mus musculus GN=Sccpdh PE=2 SV=1	1	1	1.71425e+06	1799295	1711925	1.46879e+06	2.18133e+06	1.5778e+06	1.82409e+06	1.47046e+06	1.08091e+06	2.19273e+06	1.8731e+06	3.13015e+06	2.41902e+06	2406157	1.74998e+06	1.76129e+06	2.85816	22.0245	25.4877	27.2375	18.2022	-1.00047	-1.64462	0.91627	0.0818776
MCES_MOUSE	mRNA cap guanine-N7 methyltransferase OS=Mus musculus GN=Rnmt PE=1 SV=1	3	1	822489	922979	1.08504e+06	1660365	1.79258e+06	627345	10334548	12429927	10985385	11118611	14115619	30288706	9672332	10534896	11943949	10902034	14.0404	46.9096	9.53294	55.7184	8.74121	-1.44154	-1.64513	0.507174	0.311313
NEUA_MOUSE	N-acylneuraminate cytidylyltransferase OS=Mus musculus GN=Cmas PE=1 SV=2	1	0.82	189858	0	441901	0	0	463531	431760	2.7645e+06	989013	899634	1.26221e+06	4725965	369763	0	347283	0	105.267	173.205	87.3228	91.9999	115.583	1.36293	-1.64573	0.541018	0.531641
PRDX2_MOUSE	Peroxiredoxin-2 OS=Mus musculus GN=Prdx2 PE=1 SV=3	9	1	671347072	914273408	1348525568	1034120320	1568167168	1107509248	981216832	810037056	1085440000	1383212928	1482856064	1871023744	1444188160	1449727616	1457698176	1438738304	35.0764	23.4095	14.5012	16.3223	0.559323	-1.26435	-1.64671	0.351346	0.0166703
PRDX1_MOUSE	Peroxiredoxin-1 - Mus musculus (Mouse)	10	1	1890408704	2657868288	4716158976	2130335616	4108035584	2434023680	1105242496	949649792	1493716480	1409315072	2032388352	2401967104	2603362560	2666490624	2819756288	2797188096	47.316	36.8424	23.6896	25.7556	3.81627	1.06827	-1.64675	0.92073	0.0768624
PUM2_MOUSE	Pumilio homolog 2 OS=Mus musculus GN=Pum2 PE=1 SV=2	1	0.99	559037	596036	0	0	0	904646	2.73025e+06	1782904	647248	581605	2.17973e+06	5739709	1.52521e+06	252207	813171	568017	86.7357	173.205	60.63	93.1827	68.5707	1.27682	-1.64736	0.53862	0.744342
HSP74_MOUSE	Heat shock 70 kDa protein 4 - Mus musculus (Mouse)	7	1	9503225	14251576	19364152	15052658	17066664	11925639	27597984	18804364	13504558	43293708	17501414	37923312	19152622	21276384	19976910	19623558	34.3115	17.6446	35.6479	41.3553	4.55284	-1.02148	-1.64786	0.837278	0.256064
EXOC2_MOUSE	Exocyst complex component 2 OS=Mus musculus GN=Exoc2 PE=1 SV=1	1	0.97	825013	0	1080022	611122	1.01183e+06	206825	1.63912e+06	914226	102642	828653	1.57588e+06	1.97308e+06	1.51251e+06	533036	1.1368e+06	904184	88.8998	65.9924	86.8205	39.8207	40.229	1.04113	-1.6482	0.479479	0.383095
PARK7_MOUSE	Protein DJ-1 OS=Mus musculus GN=Park7 PE=1 SV=1	4	1	7.87907e+06	16457672	20403492	14372020	20244998	14765016	26421260	10061449	23525504	35388832	23004980	40556708	18908882	29459990	34058448	31791836	42.9374	19.9457	43.6456	27.3461	23.4603	-1.10375	-1.64895	0.642065	0.206035
COMD2_MOUSE	COMM domain-containing protein 2 OS=Mus musculus GN=Commd2 PE=1 SV=1	1	0.99	1933124	643276	3.05e+06	575080	1.47534e+06	1.59948e+06	3.06188e+06	2244738	1.1201e+06	2.58347e+06	3.82291e+06	4.19207e+06	3286754	3.98348e+06	3.60245e+06	2.72495e+06	64.2186	45.9512	45.5104	23.8513	15.6579	1.54152	-1.64912	0.581425	0.191965
SMRD3_MOUSE	SWI/SNF-related matrix-associated actin-dependent regulator of chromatin subfamily D member 3 OS=Mus musculus GN=Smarcd3 PE=2 SV=2	1	0.96	0	4006.05	149171	140988	380439	0	3.75182e+06	889150	1137659	2192259	3.02786e+06	4326278	1.12915e+06	1.54813e+06	1.39738e+06	1.04736e+06	166.457	110.657	82.3326	33.7931	18.1779	-3.40409	-1.65202	0.796444	0.26683
TS101_MOUSE	Tumor susceptibility gene 101 protein OS=Mus musculus GN=Tsg101 PE=1 SV=2	4	1	5157890	5587199	5826739	5.55655e+06	5851608	9336800	24771772	22294676	15702456	27907170	28607568	47182012	21256460	22501480	24650500	23085576	6.13478	30.4055	22.4045	31.6261	6.16001	-1.25182	-1.65204	0.35403	0.092791
1433B_MOUSE	14-3-3 protein beta/alpha OS=Mus musculus GN=Ywhab PE=1 SV=3	9	1	327087744	364550752	462806112	418621600	526596256	310013888	452902112	317569280	389383360	686508992	442883296	787077184	559173632	535746752	530303328	529086912	18.2144	25.8816	17.5131	27.7045	2.6055	-1.0873	-1.65234	0.721657	0.0891251
PBX1_MOUSE	Pre-B-cell leukemia transcription factor 1 OS=Mus musculus GN=Pbx1 PE=1 SV=2	1	1	41875.6	39355.1	535304	138884	1.09577e+06	696426	11851408	13484318	9693086	13142793	20995902	23760926	8540414	13042806	9286051	9209033	138.976	74.6655	16.2867	28.5416	20.3912	-3.13215	-1.65291	0.214448	0.0985239
LONM_MOUSE	Lon protease homolog, mitochondrial OS=Mus musculus GN=Lonp1 PE=1 SV=2	5	1	8831754	4.70703e+06	10443638	12131155	18126054	9133573	18154012	26102112	9236077	24548404	30690088	33236184	21318910	18428842	21192556	19267152	37.0097	34.8716	47.3209	15.1439	7.1442	-1.64249	-1.65397	0.181632	0.189343
PSMD6_MOUSE	26S proteasome non-ATPase regulatory subunit 6 OS=Mus musculus GN=Psmd6 PE=2 SV=1	9	1	53488464	53099684	91352264	58483320	84812392	42352044	83951272	66244580	62394660	78748264	112746928	160149440	91806560	92369864	101233672	102623528	33.3036	34.6354	16.2236	34.8796	5.89046	1.06621	-1.65409	0.806866	0.134859
PSMD2_MOUSE	26S proteasome non-ATPase regulatory subunit 2 - Mus musculus (Mouse)	17	1	126956640	103321816	219317632	149851744	197188864	112111344	201283776	155137280	113503152	205628032	236128720	337201536	207857888	199749872	202827008	197678160	40.9016	27.8528	28.0319	26.5235	2.1902	-1.02125	-1.65763	0.874401	0.0837198
GSTP1_MOUSE	Glutathione S-transferase P 1 OS=Mus musculus GN=Gstp1 PE=1 SV=2	6	1	104385456	84677544	222509840	93647616	267477632	74419144	129244104	110895360	155715776	196357328	215033472	245152320	151694736	168634528	157818064	148275312	54.3349	73.2511	17.0764	11.2499	5.70747	-1.05824	-1.65854	0.972844	0.0166417
MATR3_MOUSE	Matrin-3 - Mus musculus (Mouse)	25	1	103906408	123737776	177200768	223875872	220542400	185759888	428774144	548772288	441923424	536721184	680299264	1140457984	572935808	531372064	554193408	556345408	28.0933	10.0495	13.9096	40.136	3.08572	-1.55659	-1.66082	0.0834222	0.16346
ESTD_MOUSE	S-formylglutathione hydrolase - Mus musculus (Mouse)	3	1	8508883	11329554	9324772	19674334	12045093	18845664	12670302	9930815	7844024	23511056	10631393	16439621	10363480	10765567	10178515	11142038	14.9314	24.8358	23.8509	38.2555	4.05002	-1.73387	-1.66142	0.0560527	0.166125
TCTP_MOUSE	Translationally-controlled tumor protein - Mus musculus (Mouse)	2	1	3.84467e+06	4.71896e+06	4662490	10354966	7323017	6239395	5865554	6683599	4.51249e+06	12153790	3.90119e+06	12317452	8880353	7.38291e+06	5.88315e+06	6478520	11.0981	26.7579	19.2798	50.8865	18.2268	-1.80834	-1.66294	0.0447443	0.408471
5NTC_MOUSE	Cytosolic purine 5'-nucleotidase OS=Mus musculus GN=Nt5c2 PE=1 SV=2	2	1	5385788	3.82551e+06	10578646	4837050	9706352	2.42928e+06	4.80719e+06	4.42913e+06	3929744	3756265	5616903	12537389	5.43029e+06	5357957	4128833	4.18036e+06	53.5977	65.5278	10.0285	63.3551	15.0085	1.16599	-1.66417	0.689403	0.392208
NOP58_MOUSE	Nucleolar protein 58 OS=Mus musculus GN=Nop58 PE=1 SV=1	3	1	5542344	2.78105e+06	8793628	3452683	6977919	2.92429e+06	15510695	19505262	9065984	13973052	21745154	37682108	14185001	16155604	15604459	14608376	52.7477	49.5038	35.8469	49.3999	5.95959	1.2817	-1.66509	0.638206	0.266313
RBM4_MOUSE	RNA-binding protein 4B OS=Mus musculus GN=Rbm4b PE=1 SV=1	1	1	214330	650320	607954	399477	308520	459825	2.60559e+06	1.37423e+06	973571	2468905	2.19046e+06	3.59072e+06	1.44773e+06	1338964	2555676	2463622	48.9794	19.5665	51.5112	26.9544	33.1601	1.26098	-1.66554	0.751262	0.176097
2AAA_MOUSE	Serine/threonine-protein phosphatase 2A 65 kDa regulatory subunit A alpha isoform - Mus musculus (Mouse)	23	1	467268928	456320064	613108480	462943808	583591808	309974592	741453888	540660224	595571712	876316352	1026325056	1234162176	775742144	757139264	798603200	766554944	17.0884	30.3263	16.5802	17.1863	2.294	1.13283	-1.67057	0.526624	0.0198216
RAB18_MOUSE	Ras-related protein Rab-18 - Mus musculus (Mouse)	1	0.99	1.66688e+06	2377070	2719142	2151868	3.06024e+06	2.00503e+06	3.17196e+06	4.03609e+06	1.86965e+06	4442463	5.12738e+06	5612473	4074705	5.4344e+06	5172821	4.33584e+06	23.8097	23.759	36.0414	11.6157	13.71	-1.06714	-1.67248	0.747058	0.123573
SPTB2_MOUSE	Spectrin beta chain, brain 1 OS=Mus musculus GN=Sptbn1 PE=1 SV=2	18	1	292152064	232727680	380156288	334355296	365228640	337832256	43968224	46047716	30898280	49056500	70237256	83106832	151395264	162655312	174285904	169200848	24.5873	4.89021	20.3756	25.4842	6.01135	-1.14627	-1.67392	0.38661	0.0670388
ODPX_MOUSE	Pyruvate dehydrogenase protein X component, mitochondrial OS=Mus musculus GN=Pdhx PE=2 SV=1	1	0.93	52070.9	1.02227e+06	1.1949e+06	945319	444474	1.14698e+06	1.30686e+06	913998	1.15286e+06	1.87784e+06	1.07554e+06	2706996	1.20234e+06	1.65209e+06	1845820	1.51457e+06	81.4443	42.7768	17.6023	43.2354	17.4292	-1.1179	-1.67779	0.581275	0.222678
ETFB_MOUSE	Electron transfer flavoprotein subunit beta OS=Mus musculus GN=Etfb PE=1 SV=3	4	1	5.25192e+06	5.71569e+06	14697870	10379387	13348244	7.783e+06	8752240	3.37935e+06	13038316	10252494	8701783	23316420	11378843	15845575	14001382	16485238	62.2407	26.512	57.6839	56.9731	15.8665	-1.22774	-1.67941	0.47684	0.331018
PGAP1_MOUSE	GPI inositol-deacylase OS=Mus musculus GN=Pgap1 PE=1 SV=2	1	1	0	24113.4	381.173	38296.3	1109.42	6691.33	9520.71	2273702	58123.8	1.36241e+06	668372	1.90268e+06	8010.84	0	2411.86	5076.34	169.178	130.509	165.728	47.1912	89.0344	-1.88193	-1.68	0.362488	0.271449
PRPS1_MOUSE	Ribose-phosphate pyrophosphokinase 1 - Mus musculus (Mouse)	4	1	5.04578e+06	6.83517e+06	11963391	7380640	14493569	8988240	10407172	10670084	8.23421e+06	11364359	11100880	26818016	8807698	9112992	8.18759e+06	8640776	45.1754	36.2597	13.6834	54.7805	4.44624	-1.29433	-1.68136	0.433783	0.268637
UBXN7_MOUSE	UBX domain-containing protein 7 OS=Mus musculus GN=Ubxn7 PE=1 SV=2	2	1	692326	1.05741e+06	1.16724e+06	926076	1.23159e+06	617364	2.74186e+06	3.37365e+06	2.91519e+06	4124152	3.36636e+06	7716775	4.44469e+06	3.51809e+06	3.7734e+06	3838690	25.5704	33.2011	10.8444	45.8474	10.0804	1.05115	-1.68396	0.814392	0.201827
HNRDL_MOUSE	Heterogeneous nuclear ribonucleoprotein D-like - Mus musculus (Mouse)	2	1	1.15319e+06	1.91575e+06	2711575	1.27444e+06	874054	2.17958e+06	11876013	10047421	10454694	13812530	13847335	26979748	11383042	14176019	15716822	16758424	40.442	46.3595	8.89503	41.6844	16.1158	1.33559	-1.68755	0.453958	0.16206
HNRL2_MOUSE	Heterogeneous nuclear ribonucleoprotein U-like protein 2 OS=Mus musculus GN=Hnrnpul2 PE=1 SV=1	11	1	50092248	47345460	72196680	64785720	70575560	55822948	97419656	92023896	66934684	116193640	123805080	192687104	119424984	124789152	123119832	120683552	24.0948	11.6636	19.0361	29.2165	1.97379	-1.12704	-1.68769	0.437407	0.0664675
ACL6A_MOUSE	Actin-like protein 6A OS=Mus musculus GN=Actl6a PE=2 SV=2	1	0.99	86507	150696	717977	1252354	788341	148657	4.17112e+06	1.75641e+06	1.03554e+06	5797234	1.7576e+06	4197052	1.4693e+06	1.35e+06	1313358	992163	109.153	75.9367	70.7563	51.9311	15.9126	-2.29208	-1.68775	0.368345	0.347071
MIRO1_MOUSE	Mitochondrial Rho GTPase 1 OS=Mus musculus GN=Rhot1 PE=2 SV=1	1	1	23163.3	63374.3	348815	710351	581790	0	0	1.70137e+06	385816	1.28638e+06	1.1325e+06	1.10413e+06	1.39002e+06	1068101	833234	478483	122.349	87.8791	128.214	8.35064	40.7873	-2.96804	-1.68792	0.649638	0.394291
MICA1_MOUSE	NEDD9-interacting protein with calponin homology and LIM domains OS=Mus musculus GN=Mical1 PE=1 SV=1	1	0.99	3.53802e+06	2.05302e+06	7363613	5.75232e+06	6614087	1785700	3548637	2.5981e+06	2430446	4.73766e+06	4.57581e+06	5171701	4.62405e+06	4.89836e+06	5.98106e+06	4.55684e+06	63.4502	54.5898	21.0925	6.38163	13.1745	-1.09243	-1.6888	0.893023	0.03459
LAT1_MOUSE	Large neutral amino acids transporter small subunit 1 OS=Mus musculus GN=Slc7a5 PE=1 SV=1	1	0.97	20234268	11126937	21582780	27059434	21334960	13858967	3.52918e+06	2736915	1.64122e+06	4.38985e+06	3.29637e+06	5675443	7.91016e+06	11767902	10552770	12381944	32.2275	31.8998	35.9682	26.7369	18.5893	-1.17583	-1.68978	0.594682	0.124791
SF01_MOUSE	Splicing factor 1 - Mus musculus (Mouse)	1	1	894028	175003	713626	145844	764898	255621	1.34421e+06	3.79191e+06	1.8872e+06	535701	1.62222e+06	9739420	382397	973043	201016	18477.8	62.9547	84.9599	54.9069	126.824	105.096	1.52839	-1.69398	0.553975	0.965643
KNCN_MOUSE	Kinocilin OS=Mus musculus GN=Kncn PE=1 SV=1	1	0.89	20187.7	8778.41	25027.8	118447	43798.1	179.931	3193869	939876	1.00711e+06	3.22818e+06	3.04255e+06	2.45697e+06	956478	1.10005e+06	1.91374e+06	1.00757e+06	46.3556	110.466	74.8345	13.8358	36.1703	-3.00821	-1.69771	0.822032	0.219587
GRP75_MOUSE	Stress-70 protein, mitochondrial precursor - Mus musculus (Mouse)	21	1	266024048	282278976	387750592	257002960	356849792	207347008	273113536	246425216	251592928	345518560	360634752	603619584	392114336	438820384	411651296	414591360	21.1809	27.8164	5.50667	33.1771	4.62313	1.13986	-1.69851	0.512965	0.105036
6PGL_MOUSE	6-phosphogluconolactonase OS=Mus musculus GN=Pgls PE=2 SV=1	4	1	17252274	11140366	19549010	22272308	23124074	15328242	18094260	19377798	11964899	24462992	21177426	38389308	18221192	16476148	15269442	15707475	27.1967	21.1264	24.0406	32.6231	7.92482	-1.26664	-1.69973	0.317975	0.0929715
VATA_MOUSE	Vacuolar ATP synthase catalytic subunit A OS=Mus musculus GN=Atp6v1a PE=1 SV=2	18	1	159076384	168290640	222803856	151077920	188055520	115536464	258718432	198367584	202468608	276109824	362620288	484192320	301678016	289082848	299373312	297808032	18.7811	23.9263	15.3386	27.9269	1.85296	1.21004	-1.70255	0.324324	0.0670238
STRAP_MOUSE	Serine-threonine kinase receptor-associated protein OS=Mus musculus GN=Strap PE=1 SV=2	3	1	561413	1.16858e+06	5427697	1965637	2.06908e+06	1.93084e+06	6734319	6.1316e+06	3.50191e+06	6.95524e+06	4.60492e+06	16409054	6.0628e+06	7799327	6.97542e+06	8167096	111.141	3.61603	31.5045	67.0181	12.9067	1.19984	-1.70879	0.731445	0.385274
SAFB1_MOUSE	Scaffold attachment factor B1 OS=Mus musculus GN=Safb PE=1 SV=2	5	1	1159817	3.0064e+06	5475250	1.51216e+06	4.83119e+06	3.38461e+06	7.38949e+06	11068203	7890863	4853040	8167886	32074872	9194319	14601444	9573880	12532375	67.3709	51.3178	22.7145	98.8056	22.3354	-1.00897	-1.71151	0.887139	0.729991
BAG5_MOUSE	BAG family molecular chaperone regulator 5 OS=Mus musculus GN=Bag5 PE=1 SV=1	1	0.85	14376.5	8789.82	319985	1310.9	0	41505.9	723856	626527	111137	152173	455643	1.90842e+06	439666	307300	184785	237204	155.684	165.315	67.5885	111.918	37.7629	8.01439	-1.72165	0.284775	0.751969
PDCD4_MOUSE	Programmed cell death protein 4 OS=Mus musculus GN=Pdcd4 PE=1 SV=1	2	1	3.74072e+06	2069502	4.09566e+06	1812275	4722355	931104	11832560	13043225	10730102	13195792	13424138	34832584	13841764	15449566	10996668	9838085	32.7683	79.7261	9.74825	60.6645	20.5225	1.32685	-1.72591	0.44371	0.303876
EF1G_MOUSE	Elongation factor 1-gamma OS=Mus musculus GN=Eef1g PE=1 SV=3	15	1	298742560	356101664	532448512	383412320	469645600	358056704	314557856	291172992	293153792	385243200	425982048	741848704	499802976	543637248	498010240	512516608	30.7751	14.49	4.32781	37.7043	4.11086	-1.02006	-1.72778	0.835066	0.129921
ULA1_MOUSE	NEDD8-activating enzyme E1 regulatory subunit OS=Mus musculus GN=Nae1 PE=2 SV=1	2	1	2939089	3.24472e+06	4.17562e+06	3.1453e+06	2.49973e+06	5861176	3.81395e+06	3122479	4888208	5214905	6.31288e+06	8906999	5580591	6.90389e+06	5635092	5272962	18.6518	46.5093	22.5737	27.8334	12.3402	-1.1107	-1.72815	0.872192	0.0589962
SGPL1_MOUSE	Sphingosine-1-phosphate lyase 1 OS=Mus musculus GN=Sgpl1 PE=2 SV=1	4	1	8.24355e+06	5.76948e+06	16670228	8528988	13121868	5824504	10688898	9456103	5412971	8348161	15153134	20740696	13984764	11715394	12019754	11034979	55.8758	40.2817	32.3957	42.0837	10.388	1.11676	-1.73104	0.87584	0.202249
CLU_MOUSE	Clustered mitochondria protein homolog OS=Mus musculus GN=Cluh PE=1 SV=2	1	0.99	7774415	9614846	7294576	7529195	5856576	10827144	3.44554e+06	5.15749e+06	1.86096e+06	5521279	6602936	5993508	7480370	5967491	8351928	6173059	14.8861	31.3368	47.2672	8.97922	16.111	1.01945	-1.73144	0.837288	0.164195
ATX10_MOUSE	Ataxin-10 OS=Mus musculus GN=Atxn10 PE=1 SV=2	7	1	19669666	18771698	33980916	30774194	35854868	17232010	67796888	55061560	40997708	79252712	90614656	113840560	46513120	48954648	46260876	42903628	35.3495	34.4372	24.543	18.6422	5.38704	-1.15795	-1.73145	0.661943	0.0410514
SYMPK_MOUSE	Symplekin OS=Mus musculus GN=Sympk PE=1 SV=1	1	0.97	73887	27368.1	552414	337790	357056	902385	1.26613e+06	1.3866e+06	399165	526935	1.03908e+06	3.71826e+06	160168	252611	101781	92484.7	133.388	60.2077	52.9537	97.3021	48.5006	-2.44348	-1.73148	0.219993	0.640786
PSA_MOUSE	Puromycin-sensitive aminopeptidase OS=Mus musculus GN=Npepps PE=1 SV=1	16	1	67623576	74852064	120349864	115715520	136527808	89720088	217624032	208307680	177245024	289550912	354410880	400978016	242311392	252655856	247397056	243944352	32.6273	20.5738	10.5158	16.0669	1.8548	-1.3011	-1.73239	0.269905	0.0123966
ESYT1_MOUSE	Extended-synaptotagmin-1 - Mus musculus (Mouse)	1	0.99	8362534	9376378	12856780	9332162	9981206	6.90969e+06	209217	413000	168547	207150	279502	883412	2.08146e+06	2.40401e+06	2132444	1.8586e+06	23.1134	18.5201	49.6921	81.3072	10.5741	1.16675	-1.73258	0.432467	0.472939
SAR1B_MOUSE	GTP-binding protein SAR1b OS=Mus musculus GN=Sar1b PE=1 SV=1	1	0.97	6.58876e+06	5.49805e+06	9375690	11345253	10417740	7670375	2.86177e+06	4807863	2.11542e+06	6.67176e+06	3279288	7.0251e+06	7.1858e+06	7285264	7953028	5447180	27.9515	19.4786	42.6177	36.549	15.3486	-1.37139	-1.7349	0.176616	0.181556
SC31A_MOUSE	Protein transport protein Sec31A OS=Mus musculus GN=Sec31a PE=1 SV=2	1	0.86	7859893	1.60958e+06	3.70545e+06	1867565	3208756	2.28885e+06	864412	1.64675e+06	894538	1.14406e+06	1.71151e+06	3055258	1.64317e+06	1.70144e+06	2.30242e+06	2.50453e+06	72.4366	27.937	39.0442	49.8168	21.139	1.78881	-1.73557	0.471779	0.224681
PREX1_MOUSE	Phosphatidylinositol 3,4,5-trisphosphate-dependent Rac exchanger 1 protein OS=Mus musculus GN=Prex1 PE=1 SV=2	2	1	474801	354822	332288	348247	648304	361566	1.81177e+06	2906462	1763218	1.39208e+06	3427182	6.43273e+06	3.03205e+06	2.0629e+06	2.61878e+06	2.82342e+06	19.7799	37.4468	29.9235	67.6107	15.8151	-1.16886	-1.73603	0.62034	0.471667
SRPK1_MOUSE	Serine/threonine-protein kinase SRPK1 OS=Mus musculus GN=Srpk1 PE=1 SV=2	1	0.96	1.46567e+06	94514.3	924434	311344	1.6139e+06	286939	1.35579e+06	2.34074e+06	1.18305e+06	1.35667e+06	2679201	4456507	1.91722e+06	2.02496e+06	1.80144e+06	1.88701e+06	83.3879	102.953	38.3964	54.9482	4.83857	1.12315	-1.74039	0.971131	0.305894
SEP11_MOUSE	Septin-11 OS=Mus musculus GN=Sept11 PE=1 SV=4	3	1	3567140	6.64998e+06	8313861	10693066	7.33256e+06	6677548	7049230	5184650	6533849	8.20292e+06	6.74683e+06	17818104	10195632	7.96223e+06	10556865	10245202	38.9906	26.1624	15.3912	55.0773	12.2783	-1.33307	-1.74597	0.341227	0.247656
BACH_MOUSE	Cytosolic acyl coenzyme A thioester hydrolase OS=Mus musculus GN=Acot7 PE=1 SV=2	2	1	8162930	9665742	16411410	13506343	17735948	9717284	24130010	18531126	16594679	30849980	35204060	37435840	20223464	21246812	21947404	19433616	38.4915	29.3803	19.8117	9.70947	5.35093	-1.19625	-1.74649	0.514768	0.020182
CPNE1_MOUSE	Copine-1 OS=Mus musculus GN=Cpne1 PE=1 SV=1	2	1	11081527	10526291	17710358	14427248	12973704	9890303	5921535	5.1692e+06	4.24598e+06	6293980	8730486	11821989	9225130	10031930	9464878	9790734	30.4981	18.6378	16.4161	30.959	3.68944	1.05435	-1.75047	0.865013	0.0789926
GPDM_MOUSE	Glycerol-3-phosphate dehydrogenase, mitochondrial OS=Mus musculus GN=Gpd2 PE=1 SV=2	4	1	8558478	10268290	14210569	5.79315e+06	15879442	7.67029e+06	8947736	5.15151e+06	5981566	9203368	11049077	14925190	9567030	10143805	11089672	10584177	26.3211	54.8432	29.816	24.905	6.25757	1.12591	-1.7518	0.6108	0.0601782
DLDH_MOUSE	Dihydrolipoyl dehydrogenase, mitochondrial OS=Mus musculus GN=Dld PE=1 SV=2	1	0.98	272887	993370	452917	842365	824989	979850	2.32569e+06	1.17168e+06	1.46638e+06	5.6438e+06	1.05562e+06	2.00741e+06	1.63871e+06	1.81532e+06	1.69358e+06	1.65692e+06	65.4324	9.61459	36.2377	83.4329	4.67172	-1.53981	-1.75408	0.266765	0.544592
PP2BB_MOUSE	Serine/threonine-protein phosphatase 2B catalytic subunit beta isoform - Mus musculus (Mouse)	3	1	3.25188e+06	3032428	5011633	2.35628e+06	4204648	2.21788e+06	15640424	10412014	11574341	16568272	16509027	33132348	14224511	17361524	18685810	18198254	28.8132	37.9074	21.8885	43.4095	11.7114	1.28673	-1.75964	0.356656	0.138457
ENPL_MOUSE	Endoplasmin precursor - Mus musculus (Mouse)	27	1	1168676992	1021026112	1946720128	1090269952	1871066752	1006281728	715804160	676265856	639900416	869471296	1039324352	1667203712	1325980032	1326078208	1360720384	1388516864	36.07	36.0587	5.60484	35.2525	2.24105	1.04255	-1.75987	0.888804	0.109361
RAB14_MOUSE	Ras-related protein Rab-14 - Mus musculus (Mouse)	2	1	8948997	10275870	12404421	12882962	14422210	11981577	11049254	8128265	6.02733e+06	13345551	11313222	19818310	12105353	10525817	13388627	9962205	16.5335	9.42402	30.0192	29.9584	13.5206	-1.2421	-1.76462	0.128171	0.0777572
DPYL3_MOUSE	Dihydropyrimidinase-related protein 3 OS=Mus musculus GN=Dpysl3 PE=1 SV=1	21	1	119899200	163825264	65646852	172826544	87538888	125614552	806105536	700723520	680173696	1078231680	1027980864	1758525440	895604096	888294592	865846720	870149760	42.2298	33.2079	9.26754	31.6747	1.61995	-1.10478	-1.76714	0.719026	0.0766745
RRAGB_MOUSE	Ras-related GTP-binding protein A OS=Mus musculus GN=Rraga PE=2 SV=1	1	0.87	1.07942e+06	654726	1.40494e+06	1.56489e+06	2.06263e+06	1.04223e+06	1.20707e+06	1.66548e+06	759456	1.66308e+06	1.61723e+06	3.15541e+06	1.86765e+06	2.04107e+06	2118341	1.73091e+06	35.953	32.7801	37.4191	40.7944	8.97854	-1.48762	-1.77194	0.246366	0.144376
NAA25_MOUSE	N-alpha-acetyltransferase 25, NatB auxiliary subunit OS=Mus musculus GN=Naa25 PE=1 SV=1	1	1	247574	1.30162e+06	785152	406709	827828	0	1.50332e+06	1.92239e+06	1.70994e+06	1810605	3127495	4.16889e+06	1467301	1.55429e+06	2099373	1.21609e+06	67.7353	100.589	12.2406	38.9312	23.49	1.89087	-1.77329	0.415795	0.158708
HNRH2_MOUSE	Heterogeneous nuclear ribonucleoprotein H2 OS=Mus musculus GN=Hnrnph2 PE=1 SV=1	3	1	9477148	11787293	17693086	17486126	14929449	11457650	28112186	25458772	20051124	30948604	36386144	63306944	26652726	26002162	25343428	22082092	32.6284	20.69	16.7404	39.7891	8.11467	-1.12618	-1.77449	0.569711	0.116866
KHDR1_MOUSE	KH domain-containing, RNA-binding, signal transduction-associated protein 1 OS=Mus musculus GN=Khdrbs1 PE=1 SV=2	6	1	60482508	79054464	121909664	111843680	109548128	102359280	169453600	130139744	169264528	201109088	205827024	426486464	206270064	215172608	233472656	230727008	36.1489	4.58511	14.4885	46.3563	5.83332	-1.23831	-1.77756	0.337144	0.160604
PEBP1_MOUSE	Phosphatidylethanolamine-binding protein 1 OS=Mus musculus GN=Pebp1 PE=1 SV=3	2	1	1.08469e+06	3354536	2472499	5.60486e+06	7.59362e+06	6572711	29985346	18984418	7.21836e+06	71030320	4566405	24820192	19675102	22795380	20005392	20541380	49.6668	15.0901	60.7903	101.774	6.77813	-2.86053	-1.78716	0.0685018	0.819821
CDC37_MOUSE	Hsp90 co-chaperone Cdc37 - Mus musculus (Mouse)	3	1	12165804	11067254	15271564	14692589	17921552	6246210	11654732	7.57483e+06	7.71901e+06	12428264	11658285	24131476	15052360	12917034	13067511	11938295	16.9893	46.5423	25.7717	43.4883	9.85753	-1.00924	-1.78926	0.843047	0.130459
SEPT5_MOUSE	Septin-5 OS=Mus musculus GN=Sept5 PE=1 SV=2	1	0.96	467150	409089	2.65698e+06	928455	2.21218e+06	730511	4975598	4.0355e+06	5.41966e+06	6.04605e+06	7.0156e+06	12819752	6.17793e+06	7199969	8140184	7.85167e+06	108.801	62.3391	14.6923	42.4606	11.8525	-1.09564	-1.79349	0.635597	0.132201
AP2A2_MOUSE	AP-2 complex subunit alpha-2 OS=Mus musculus GN=Ap2a2 PE=1 SV=1	7	1	35723604	33965344	59514172	40350988	44244640	28345210	27336482	28702234	14480842	30486094	35560020	60618160	41838136	39911024	44186112	39100396	33.1343	22.0136	33.379	38.2099	5.48782	1.14399	-1.79616	0.627758	0.126118
ERF3A_MOUSE	Eukaryotic peptide chain release factor GTP-binding subunit ERF3A OS=Mus musculus GN=Gspt1 PE=1 SV=1	6	1	41907180	26640680	44661700	35835084	42793816	22221822	40245380	35485708	22122448	35536388	48997896	91333464	45819880	43681212	43654896	41644320	25.7244	31.1267	28.8053	49.6687	3.90182	1.12255	-1.79725	0.645065	0.190628
ERGI1_MOUSE	Endoplasmic reticulum-Golgi intermediate compartment protein 1 OS=Mus musculus GN=Ergic1 PE=1 SV=1	2	1	1130130	1.22606e+06	2.29581e+06	4860005	2.66002e+06	2036204	3.31425e+06	3.88263e+06	2136861	5290957	4.07377e+06	7.45294e+06	3.00428e+06	2.39145e+06	1.43695e+06	1.20735e+06	41.73	46.5687	28.6192	30.5296	41.6913	-2.05422	-1.80181	0.109133	0.078239
NDRG3_MOUSE	Protein NDRG3 OS=Mus musculus GN=Ndrg3 PE=1 SV=1	1	0.97	742757	20464342	2479328	2046496	2501919	1148650	2.50968e+06	3.33278e+06	920855	5012141	2.87388e+06	4.3011e+06	3.29169e+06	3.54867e+06	2.84734e+06	5368486	138.301	36.2599	54.384	26.8054	29.4407	4.15765	-1.80194	0.592023	0.209657
CN166_MOUSE	UPF0568 protein C14orf166 homolog OS=Mus musculus PE=2 SV=1	3	1	2.37061e+06	2.45048e+06	4335507	2487660	4785332	1.24723e+06	2.71359e+06	6.45211e+06	3.47938e+06	7862968	6338899	8594189	4.52925e+06	5.40469e+06	4396051	4443073	36.4359	63.2091	46.8525	15.1426	10.1737	1.07469	-1.80276	0.712944	0.115255
MK01_MOUSE	Mitogen-activated protein kinase 1 OS=Mus musculus GN=Mapk1 PE=1 SV=3	4	1	23806554	32287388	34447612	35323584	36304536	33637652	30822628	22697386	23378766	43437940	39750644	55757904	38816696	40268256	42526156	44646640	18.6368	3.84422	17.5841	18.099	6.15821	-1.16262	-1.80688	0.287793	0.0136984
CH60_MOUSE	60 kDa heat shock protein, mitochondrial precursor - Mus musculus (Mouse)	19	1	260797328	192748672	237648864	229733856	242036400	178684288	232345232	251958368	268817696	354909600	331996672	677585088	376889120	374287040	331781440	337932576	15.017	15.4936	7.27116	42.4886	6.66445	1.06263	-1.81178	0.660026	0.136066
B2L13_MOUSE	Bcl-2-like protein 13 OS=Mus musculus GN=Bcl2l13 PE=1 SV=1	2	1	1.08893e+06	1.54136e+06	2.74083e+06	2684927	2.79897e+06	1.09773e+06	5974854	4429191	3.82902e+06	9140687	5087319	11651815	6058871	6874305	7455010	6.9798e+06	47.6794	43.3481	23.3348	38.3964	8.47666	-1.22537	-1.81829	0.657777	0.137102
UBC9_MOUSE	SUMO-conjugating enzyme UBC9 - Mus musculus (Mouse)	2	1	3734538	3.0168e+06	9611656	4219120	4.91053e+06	5381412	11830498	12839372	10817118	16114547	14554850	33964616	15702016	17682156	16975936	16508710	66.3361	12.0864	8.54788	50.0552	4.97149	1.12762	-1.82134	0.980911	0.184124
HBB1_MOUSE	Hemoglobin subunit beta-1 OS=Mus musculus GN=Hbb-b1 PE=1 SV=2	10	1	6967395328	7120196096	11461710848	8810247168	12461251584	8903350272	1107479936	1172896000	1389130240	1337988608	1930050048	3440916224	4598587904	4650212864	4708647936	4537588736	29.9636	20.6949	12.0508	48.4905	1.57771	-1.18104	-1.8283	0.419637	0.187465
LRC20_MOUSE	Leucine-rich repeat-containing protein 20 OS=Mus musculus GN=Lrrc20 PE=1 SV=1	1	0.98	521125	0	928161	175911	3.20073e+06	0	1.90159e+06	6071458	6195592	7.24696e+06	9321901	9470300	5.97845e+06	7702707	6631310	7239403	96.3055	159.861	51.7501	14.321	10.8657	-2.32986	-1.8378	0.994081	0.197887
CELF2_MOUSE	CUG-BP- and ETR-3-like factor 2 OS=Mus musculus GN=Cugbp2 PE=1 SV=1	1	0.97	28763.1	67277.3	38450.3	76588.1	207211	80708.9	4.06635e+06	2.05478e+06	893196	4087839	2.56518e+06	6241214	607064	865525	1.02569e+06	539310	44.6888	61.1132	68.664	42.973	29.818	-2.71028	-1.83827	0.0851293	0.243278
IPO4_MOUSE	Importin-4 OS=Mus musculus GN=Ipo4 PE=1 SV=1	5	1	14997021	7933327	22646938	18158320	20184180	12177259	28632168	23096632	12156059	31098616	36316288	50057936	31859308	33798872	34489636	31634210	48.437	24.7216	39.3732	25.0113	4.29684	-1.10844	-1.83882	0.656771	0.110555
LYPA1_MOUSE	Acyl-protein thioesterase 1 - Mus musculus (Mouse)	2	1	12173714	13262451	42661120	8.11071e+06	38313696	10936057	15655907	14640802	17686656	27688906	34629424	25957018	27103884	31191984	27834844	32748564	76.1977	87.2483	9.69644	15.5972	9.05714	1.18718	-1.83971	0.72568	0.0070648
WDR18_MOUSE	WD repeat-containing protein 18 OS=Mus musculus GN=Wdr18 PE=2 SV=1	3	1	10295606	9377860	25714584	9245303	28778862	5.65641e+06	17661496	16176499	15483585	18369518	32773868	39596420	29379832	30138512	27982080	27574086	60.6672	85.4645	6.76805	35.8281	4.15948	1.03909	-1.83976	0.789619	0.132083
2ABD_MOUSE	Serine/threonine-protein phosphatase 2A 55 kDa regulatory subunit B delta isoform - Mus musculus (Mouse)	1	0.91	313579	234650	689409	182896	265921	611994	1.89724e+06	1.06988e+06	1.17155e+06	2.21766e+06	1.24784e+06	4.1567e+06	806638	1.51092e+06	2.17789e+06	2.42849e+06	58.9016	64.3631	32.7061	58.2941	42.0455	1.16669	-1.8417	0.730552	0.271486
PGM2_MOUSE	Phosphoglucomutase-2 OS=Mus musculus GN=Pgm2 PE=1 SV=1	2	1	2003568	1.88001e+06	2894886	2.08761e+06	2.00813e+06	2.01456e+06	2241869	1.35975e+06	1.16162e+06	2.20733e+06	2.36943e+06	4199988	2161677	2266810	2.56491e+06	2.93193e+06	24.5069	2.16762	36.2201	37.8264	13.9261	1.10935	-1.8426	0.591918	0.0990531
LDHB_MOUSE	L-lactate dehydrogenase B chain OS=Mus musculus GN=Ldhb PE=1 SV=2	5	1	11615650	10280447	20237270	31922710	32512348	28596052	53279820	44450132	37006048	67739232	61654524	119114032	61402920	68247968	61535016	61932032	38.4816	6.80915	18.1393	38.1051	5.24648	-2.20802	-1.84441	0.0523005	0.0878341
CHIP_MOUSE	STIP1 homology and U box-containing protein 1 OS=Mus musculus GN=Stub1 PE=1 SV=1	3	1	7733410	9437414	8784187	7647433	8765485	6.04323e+06	8321219	9022039	7.7648e+06	12319063	16182346	17889642	10117022	11422936	11855598	10064214	9.93677	18.2802	7.52748	18.456	8.39073	1.15581	-1.84766	0.300985	0.0211375
TNPO2_MOUSE	Transportin-2 OS=Mus musculus GN=Tnpo2 PE=2 SV=1	3	1	14390693	6.89273e+06	11888757	11921690	10065361	7.69322e+06	16969544	12750631	8445023	20380372	24033584	26155538	15285769	17852078	15938098	15511461	34.5243	21.423	33.5044	12.4185	7.23704	1.11765	-1.84905	0.76847	0.0713616
RS12_MOUSE	40S ribosomal protein S12 - Mus musculus (Mouse)	1	1	32400450	62366180	56939908	64964212	51211172	59378344	26488430	33864200	39909964	50877940	51864292	82683488	59611672	63250028	64951436	65212468	31.5738	11.8199	20.1124	29.2596	4.08009	-1.15719	-1.8494	0.477992	0.0425478
SK2L2_MOUSE	Superkiller viralicidic activity 2-like 2 OS=Mus musculus GN=Skiv2l2 PE=2 SV=1	2	1	1.1812e+06	1.639e+06	4.69628e+06	3.11798e+06	4221952	1.25435e+06	7534670	9864484	3791062	7.73697e+06	13167310	18366356	8894368	9642347	11512138	10007778	76.2738	52.3576	43.3787	40.6037	10.9938	-1.14339	-1.85324	0.737795	0.173217
ZW10_MOUSE	Centromere/kinetochore protein zw10 homolog OS=Mus musculus GN=Zw10 PE=2 SV=3	2	1	2187651	1.10332e+06	2.79584e+06	3444673	2.58326e+06	1.3431e+06	2.50454e+06	3.09182e+06	2.71443e+06	3.15406e+06	3.97913e+06	8298276	3670285	3.29338e+06	3.8413e+06	3173690	42.2562	42.9978	10.7426	53.7112	8.96608	-1.21098	-1.8568	0.653789	0.204913
NCOA5_MOUSE	Nuclear receptor coactivator 5 OS=Mus musculus GN=Ncoa5 PE=1 SV=1	5	1	13313260	17303198	11770261	14344170	12788110	19416502	26007024	25271934	23723052	21178772	28990830	89505248	31479854	29739362	30397128	31946984	20.2084	22.3389	4.66347	80.3245	3.25444	-1.09819	-1.86228	0.618535	0.438585
HXK1_MOUSE	Hexokinase-1 OS=Mus musculus GN=Hk1 PE=1 SV=2	8	1	22804666	21328148	39937416	34514484	54492712	23412934	27382180	26001692	22867984	34183996	43210728	64912428	43697572	41978632	46120964	46590260	36.9127	42.0292	9.10068	33.2954	4.83708	-1.33722	-1.86628	0.437025	0.0777449
SH3L1_MOUSE	SH3 domain-binding glutamic acid-rich-like protein OS=Mus musculus GN=Sh3bgrl PE=2 SV=1	4	1	24472664	37209860	73646104	28612080	60240012	36641748	36482580	31362740	41089044	50818592	68638872	83962736	62747220	60306832	61941808	59045024	56.5751	39.3012	13.3991	24.4633	2.71673	1.07837	-1.86736	0.961701	0.033502
QRIC1_MOUSE	Glutamine-rich protein 1 OS=Mus musculus GN=Qrich1 PE=2 SV=1	1	0.92	14507.3	0	0	166303	75725.8	0	726503	1.81055e+06	826133	591799	1.8823e+06	3.8195e+06	378474	201441	844076	816472	173.205	103.205	53.4482	77.4411	57.2047	-16.6832	-1.87132	0.417678	0.511928
1433Z_MOUSE	14-3-3 protein zeta/delta - Mus musculus (Mouse)	7	1	125481232	154846752	166905232	160250448	196787200	137009360	196237024	143958688	167562592	375531968	188544080	386523520	258450288	253460672	260157824	259424432	14.2919	18.2985	15.4681	35.1146	1.17257	-1.10467	-1.87215	0.519913	0.116819
SPTN1_MOUSE	Spectrin alpha chain, non-erythrocytic 1 OS=Mus musculus GN=Sptan1 PE=1 SV=4	16	1	128827400	86033512	196770576	116364056	178427184	144027008	31205054	43190980	27989586	40596416	52109832	99102616	94967480	96179144	95566200	96604448	40.6984	21.2565	23.4739	48.4768	0.746489	-1.06605	-1.8734	0.721682	0.151885
CE295_MOUSE	Centrosomal protein of 295 kDa OS=Mus musculus GN=Cep295 PE=1 SV=3	1	0.97	871506	872269	2.52899e+06	149221	849107	197026	1949562	416593	931960	1.59731e+06	885658	3719371	822629	1.12416e+06	2105731	2.45014e+06	67.174	98.1326	70.9565	71.3052	47.7351	3.57448	-1.88057	0.0988381	0.349292
NCAM1_MOUSE	Neural cell adhesion molecule 1 OS=Mus musculus GN=Ncam1 PE=1 SV=3	3	1	1.54373e+06	1.06884e+06	1.2215e+06	1.45331e+06	1.51647e+06	1.85927e+06	7.73541e+06	7.49097e+06	6562711	20118818	8274434	12587869	5.21413e+06	5107534	6.22668e+06	6818052	18.9697	13.5707	8.51833	43.883	14.0967	-1.25951	-1.88081	0.154633	0.152456
STXB1_MOUSE	Syntaxin-binding protein 1 OS=Mus musculus GN=Stxbp1 PE=1 SV=2	7	1	6215181	8.08556e+06	11031680	8510049	10178171	9294697	39562408	33844696	32167038	50988684	58453228	89263304	44218412	43491420	43414320	43911772	28.7559	8.94705	11.0176	30.6322	0.859935	-1.10463	-1.88214	0.537621	0.0553699
UB2R2_MOUSE	Ubiquitin-conjugating enzyme E2 R2 OS=Mus musculus GN=Ube2r2 PE=1 SV=1	1	1	976238	1.0996e+06	1.64926e+06	1.08577e+06	1.9042e+06	1.17519e+06	1.95278e+06	1.77346e+06	1.49787e+06	1.81982e+06	2.88593e+06	5140699	2431272	3.01848e+06	2.77806e+06	3119324	28.8564	32.335	13.1591	51.659	10.7835	-1.11813	-1.88481	0.678995	0.203396
KPCE_MOUSE	Protein kinase C epsilon type OS=Mus musculus GN=Prkce PE=1 SV=1	1	0.98	31769.4	7651.81	97401.1	188859	70299.4	31081.3	1.37964e+06	1.41293e+06	1.0184e+06	1.8582e+06	2.29712e+06	3030728	1.18288e+06	1.09253e+06	1167117	1.31125e+06	101.842	84.9089	17.2244	24.7314	7.64515	-2.12129	-1.88562	0.356562	0.027391
DCAF7_MOUSE	DDB1- and CUL4-associated factor 7 OS=Mus musculus GN=Dcaf7 PE=2 SV=1	1	0.99	158943	66210.3	428161	417434	311342	51376.6	1.30098e+06	1.30509e+06	802707	1.01714e+06	1.87094e+06	3.55273e+06	960452	1.31285e+06	1.48441e+06	1.56576e+06	86.3334	72.4249	25.4231	60.0916	20.1751	-1.19415	-1.88947	0.884926	0.276865
PRDX6_MOUSE	Peroxiredoxin-6 OS=Mus musculus GN=Prdx6 PE=1 SV=3	10	1	46072052	46739952	73530224	59548064	74738736	56256296	78105216	76833432	78957960	124722800	115765056	201744880	120586648	117229104	110426848	116260680	28.2497	15.5224	1.37128	32.065	3.64036	-1.14549	-1.89072	0.447143	0.0733604
CAND2_MOUSE	Cullin-associated NEDD8-dissociated protein 2 OS=Mus musculus GN=Cand2 PE=1 SV=2	4	1	16901154	7422757	16570949	20559572	25522968	15979371	16115639	14069408	7.73396e+06	19792522	24085232	27984072	21020980	21826602	24494652	22388592	39.4639	23.0725	34.5731	17.1051	6.61891	-1.5176	-1.89514	0.224315	0.0781939
KAP3_MOUSE	cAMP-dependent protein kinase type II-beta regulatory subunit OS=Mus musculus GN=Prkar2b PE=1 SV=3	5	1	2.93338e+06	2.83583e+06	5.75646e+06	3.21878e+06	6.83482e+06	4.1271e+06	23408698	24200106	18019760	30181476	38552940	55669344	27999618	22977464	26515388	25460276	43.1762	39.7969	15.3735	31.3292	8.21652	-1.23036	-1.89557	0.541335	0.0541998
THOC5_MOUSE	THO complex subunit 5 homolog OS=Mus musculus GN=Thoc5 PE=1 SV=2	1	1	895369	907880	2.40349e+06	688915	1.83723e+06	1.04243e+06	2.31275e+06	4.27788e+06	1.96179e+06	3.69875e+06	5.56472e+06	6.94873e+06	3470337	4559750	4.14373e+06	3.79497e+06	61.8382	49.4415	43.7868	30.1798	11.7161	1.17883	-1.89563	0.77792	0.0952446
TOLIP_MOUSE	Toll-interacting protein OS=Mus musculus GN=Tollip PE=1 SV=1	1	0.95	793372	1.05943e+06	2.32103e+06	1438466	2338862	1167496	2.20495e+06	1.47896e+06	1.20837e+06	1.4814e+06	1968251	5827490	2.2985e+06	2.21359e+06	2.21615e+06	1.80542e+06	58.6585	37.2038	31.6011	77.0006	10.4149	-1.18472	-1.89628	0.578864	0.369123
GPSM1_MOUSE	G-protein-signaling modulator 1 OS=Mus musculus GN=Gpsm1 PE=1 SV=3	2	1	394591	1.01079e+06	1.11768e+06	19207.3	541456	882120	4.20483e+06	6.69945e+06	2.44546e+06	6074836	7.45738e+06	11833987	3738957	4313770	4486360	4403338	46.4074	90.373	48.0359	35.557	7.99218	1.74874	-1.90013	0.395948	0.133427
[truncated: 254 more rows]
