# Supplementary material for: Non-muscle myosins control radial glial basal endfeet to mediate interneuron organization
Source: PLoS Biol. 2023 Feb 28;21(2):e3001926. doi: 10.1371/journal.pbio.3001926 (PMC9974137; doi:10.1371/journal.pbio.3001926)
Supplement: S5 Table — (XLSX) [file pbio.3001926.s010.xlsx]

## Sheet: Sheet1
Supplemental Table 5- Whole RGCs FC ≥1.5 BioID+ vs BioID-
Primary Protein Name	Gene Name	Protein Description	A Endfeet+ ID31259	B Endfeet+ ID31260	C Endfeet+ ID31261	D Endfeet- ID31262	E Endfeet- ID31263	F Endfeet- ID31264	G Whole+ ID31265	H Whole+ ID31266	I Whole+ ID31267	J Whole- ID31268	K Whole- ID31269	L Whole- ID31270	QC Pool 1 ID31272	QC Pool 2 ID31272	QC Pool 3 ID31272	QC Pool 4 ID31272	Endfeet+ CV	Endfeet- CV	Whole+ CV	Whole- CV	QC Pool CV	Fold Change (Endfeet+/Endfeet-)	Fold Change (Whole+/Whole-)	Endfeet T-Test	Whole T-Test	Fold Change (Endfeet+/Whole+)
41_MOUSE		Protein 4.1 OS=Mus musculus GN=Epb41 PE=1 SV=2	28028782	33529538	35403532	21044452	16657070	15636517	137906304	179032496	150998736	20627010	20990690	25445716	57845452	54972624	56258988	58110456	11.8597	16.1611	13.4701	12.0033	2.58008	1.81787	6.97754	0.00739008	5.04072e-05	-4.826
TDRD7_MOUSE		Tudor domain-containing protein 7 OS=Mus musculus GN=Tdrd7 PE=1 SV=1	38470.2	83929.5	0	0	0	46877.5	66887920	11532.7	6801.04	40678.3	35605.7	23783.6	3.66541e+06	3.3732e+06	3.76148e+06	4.20564e+06	102.974	173.205	173.134	25.9898	9.19379	2.61106	668.611	0.508507	0.630824	-546.621
CRK_MOUSE		Proto-oncogene C-crk OS=Mus musculus GN=Crk PE=1 SV=1	80791.8	2.82644e+06	552309	261055	1534.12	763228	14261794	14788036	22283472	321582	86517.2	31622.4	1.46156e+06	1.87719e+06	770324	1.9517e+06	127.312	113.247	26.2235	105.085	35.7302	3.37247	116.741	0.422696	0.0134468	-14.8382
WDHD1_MOUSE		WD repeat and HMG-box DNA-binding protein 1 OS=Mus musculus GN=Wdhd1 PE=1 SV=2	28015.4	125249	261470	0	66856.2	81977.9	13620910	14233606	11106564	177612	180896	725338	2.27278e+06	3.12866e+06	2717146	3.45185e+06	84.8268	87.9333	12.7596	87.2687	17.6667	2.78656	35.9471	0.39599	0.01285	-93.9422
BGH3_MOUSE	Tgfbi	Transforming growth factor-beta-induced protein ig-h3 OS=Mus musculus GN=Tgfbi PE=1 SV=1	178453504	175402288	152118688	10119181	19548444	6210200	6932142	42281548	7.64638e+06	3135872	3.52481e+06	1.75235e+06	32948062	31826118	35866340	37835208	8.54072	57.3352	106.609	33.2191	7.90934	14.1027	6.75858	0.0127211	0.100779	8.89859
BIRA_ECOLI	birA	Bifunctional protein BirA OS=Escherichia coli (strain K12) GN=birA PE=1 SV=1	1502633088	2538802944	6258049024	57201292	63681412	84238952	23313051648	19233236992	20354875392	162194384	77128384	31892824	4414219264	4581802496	4345160192	3979200000	72.839	20.6459	10.0523	73.179	5.86955	50.2116	231.923	0.00826884	0.00624445	-6.10721
BIRC6_MOUSE	Birc6	Baculoviral IAP repeat-containing protein 6 OS=Mus musculus GN=Birc6 PE=1 SV=2	4168524	4691960	6059717	4.11655e+06	4669140	3.05418e+06	6.43486e+06	8583474	4.05835e+06	2.06863e+06	3.94022e+06	3.8305e+06	3.94567e+06	3.73011e+06	3559394	2.72643e+06	19.6345	20.7971	35.5961	32.0242	15.2782	1.26017	1.93881	0.235567	0.0960286	-1.27858
BST2_MOUSE	Bst2	Bone marrow stromal antigen 2 OS=Mus musculus GN=Bst2 PE=1 SV=1	151703616	593749248	99955376	35323664	16953646	52251920	14463653	29600024	45974080	1.78747e+06	2.63685e+06	1.54563e+06	51359608	48727832	56103720	62680888	96.3049	50.6673	52.5089	28.7995	11.1909	8.08777	15.0818	0.0511464	0.00686462	9.38949
CHAP1_MOUSE	Champ1	Chromosome alignment-maintaining phosphoprotein 1 OS=Mus musculus GN=Champ1 PE=1 SV=1	1.01448e+06	2632231	586972	173861	1.32896e+06	475261	6.07472e+06	13789418	8667898	1.00933e+06	2.74676e+06	9761925	4.18432e+06	2.9671e+06	4.13438e+06	3667996	76.4448	90.8686	41.2777	102.839	15.0961	2.14029	2.11067	0.298088	0.231292	-6.7393
CKAP5_MOUSE	Ckap5	Cytoskeleton-associated protein 5 OS=Mus musculus GN=Ckap5 PE=2 SV=1	54867076	50258028	56536652	31475872	40663452	26768480	109451528	176290480	103939720	50312724	79406312	113347056	85638208	92235400	88283784	87333976	6.03477	21.4346	31.0061	38.9378	3.16602	1.63447	1.60319	0.0443405	0.168658	-2.41048
CMPK2_MOUSE	Cmpk2	UMP-CMP kinase 2, mitochondrial OS=Mus musculus GN=Cmpk2 PE=2 SV=2	10568818	25878296	10964135	1.21287e+06	1.93924e+06	476262	871682	346592	140012	289203	193640	264484	3.17891e+06	3.21846e+06	3.51561e+06	3.29244e+06	55.2214	60.4811	83.3136	19.9117	4.55536	13.0668	1.81753	0.00861926	0.579052	34.9052
KI67_MOUSE		Proliferation marker protein Ki-67 OS=Mus musculus GN=Mki67 PE=1 SV=1	264443	281866	631847	148863	419666	219663	8832862	16601345	11485890	1.43739e+06	761552	2.76484e+06	3.66256e+06	3164231	4.2706e+06	4853793	52.7793	53.4557	32.0862	61.5954	18.393	1.49476	7.4379	0.375451	0.0158113	-31.3372
CO1A1_MOUSE	Col1a1	Collagen alpha-1(I) chain precursor - Mus musculus (Mouse)	1806173184	1200736896	1435918464	138129808	333064544	106517232	29128246	606942784	93687064	65154856	121351808	22338032	419406080	423206592	425319488	434033792	20.6098	63.7137	130.159	71.3315	1.45672	7.69039	3.49426	0.0165255	0.512645	6.08808
RUVB1_MOUSE		RuvB-like 1 - Mus musculus (Mouse)	21096816	28866210	59970388	28119590	44303464	20790318	257702800	244749680	193662304	37019780	23172222	39017020	77120376	70927224	67520544	65691592	56.1366	38.7216	14.5923	26.0947	7.15212	1.17937	7.01665	0.77946	0.00173553	-6.33215
CO1A2_MOUSE	Col1a2	Collagen alpha-2(I) chain OS=Mus musculus GN=Col1a2 PE=2 SV=2	1263900288	967333312	1104904576	91208216	197624032	89504104	41240592	500415040	76779416	51515240	82244112	21090394	307396448	292584064	368209056	343763872	13.3459	49.1126	123.924	59.2387	10.4793	8.81792	3.99378	0.00876232	0.340243	5.39448
CO2A1_MOUSE	Col2a1	Collagen alpha-1(II) chain OS=Mus musculus GN=Col2a1 PE=1 SV=2	97148208	55547956	84140416	4.67369e+06	23693690	4.96961e+06	328282	37101964	867519	851473	2.71792e+06	247874	21873384	19598592	20565488	22979912	26.9567	98.0603	165.106	101.201	6.96627	7.10432	10.0328	0.0416687	0.588166	6.18408
CO3A1_MOUSE	Col3a1	Collagen alpha-1(III) chain OS=Mus musculus GN=Col3a1 PE=2 SV=4	63865972	41387004	46271936	4289325	9314256	4336727	3599273	19674832	3983661	2494331	4.78985e+06	3.23418e+06	13383993	15206478	15671789	15622272	23.4083	48.2861	100.95	33.4179	7.20367	8.44606	2.59144	0.00493364	0.353127	5.55896
CO4A1_MOUSE	Col4a1	Collagen alpha-1(IV) chain OS=Mus musculus GN=Col4a1 PE=1 SV=4	60754408	31214966	31451344	2.40622e+06	6564300	4442552	6416824	11342115	1.53888e+06	3779392	2.19644e+06	4.18721e+06	11821942	11109048	9834483	11372748	41.2899	46.5035	76.1998	31.042	7.72539	9.20152	1.89882	0.00449625	0.586898	6.39558
CO4A2_MOUSE	Col4a2	Collagen alpha-2(IV) chain OS=Mus musculus GN=Col4a2 PE=2 SV=4	414472288	291375104	247950032	15061434	35795944	12514733	1.48002e+06	74317632	2.11222e+06	943719	3.11405e+06	2.91961e+06	74164936	68079488	76024880	71964744	27.1691	60.4519	161.231	51.632	4.70815	15.0507	11.1661	0.00528376	0.476841	12.2423
DDX46_MOUSE		Probable ATP-dependent RNA helicase DDX46 OS=Mus musculus GN=Ddx46 PE=1 SV=2	1.33488e+06	1.43635e+06	2510413	1.0827e+06	3.29522e+06	1.05477e+06	27071660	35632976	27938178	3.99699e+06	4391154	7213863	8159236	10283776	9076097	8649371	36.9988	70.9891	15.5976	33.7376	10.0484	-1.0286	5.80969	0.859118	0.00371938	-17.1619
HCFC1_MOUSE		Host cell factor OS=Mus musculus GN=Hcfc1 PE=1 SV=1	8723342	11327098	20056386	16482721	15928863	20810236	335102720	319498688	323087840	56803784	54672236	57815852	103545744	98242256	109418248	104978176	44.4016	15.0658	2.50766	2.84364	4.42751	-1.327	5.77517	0.301618	1.84915e-07	-24.3771
CO5A1_MOUSE	Col5a1	Collagen alpha-1(XI) chain OS=Mus musculus GN=Col11a1 PE=1 SV=2	31562028	16086794	24423028	589365	3.94369e+06	1.17622e+06	164697	8683649	1.6556e+06	212943	907102	858272	5090606	7.58788e+06	7726633	4.72371e+06	32.24	94.1312	129.937	58.754	25.4023	12.6236	5.30954	0.0264062	0.533409	6.86141
CRKL_MOUSE	Crkl	Crk-like protein - Mus musculus (Mouse)	12397677	23944762	22812822	2.93161e+06	15165875	4.50054e+06	59805840	74688048	84286576	10253033	19010848	23884652	27816004	26995952	27416576	26068606	32.2803	88.374	16.9143	38.9893	2.76797	2.61772	4.1164	0.125486	0.0176423	-3.69841
DDX42_MOUSE	Ctnnd2	ATP-dependent RNA helicase DDX42 OS=Mus musculus GN=Ddx42 PE=1 SV=3	273510	588552	530859	354228	555125	550011	12019612	16703233	18422286	4628596	2142519	3.01674e+06	5.00451e+06	4740941	4902267	5.45758e+06	36.1257	23.5459	21.0865	38.6544	6.11375	-1.0477	4.8167	0.79719	0.00680956	-33.8462
DCTN1_MOUSE	Dctn1	Dynactin subunit 1 OS=Mus musculus GN=Dctn1 PE=1 SV=2	103661208	133524752	105276384	24921196	32089646	23101430	97796936	112549040	66501052	48293012	63599432	71000840	68462096	73746968	69001352	65641796	14.7125	17.7948	25.4806	18.9963	4.85817	4.27478	1.51371	0.000423076	0.113273	1.23701
UBP2L_MOUSE		Ubiquitin-associated protein 2-like OS=Mus musculus GN=Ubap2l PE=1 SV=1	414724	893412	3.15115e+06	394301	1.04859e+06	768332	15164980	18118508	17291296	2287949	2556760	6.21534e+06	4.7757e+06	4198296	3.41225e+06	2960891	98.3178	44.5358	9.03793	59.5115	21.0651	2.01666	4.57275	0.558089	0.0328446	-11.3415
ZN148_MOUSE		Zinc finger protein 148 OS=Mus musculus GN=Znf148 PE=1 SV=2	271684	478922	960870	649118	652327	411631	12505843	11479082	11323911	2.91068e+06	2.33947e+06	2770736	3905544	3.54376e+06	3.9293e+06	4.14447e+06	61.9817	24.1756	5.45726	11.1358	6.41764	-1.00093	4.40211	0.799857	0.000364738	-20.6306
NASP_MOUSE		Nuclear autoantigenic sperm protein - Mus musculus (Mouse)	21918152	22683944	52940104	28499928	60558276	28152108	722617088	771364096	821803584	103138024	137189200	315992896	289584832	283170080	303050848	297495520	54.4183	47.6326	6.4249	61.657	2.9792	-1.20164	4.16268	0.623136	0.0427779	-23.7414
RTN4_MOUSE		Reticulon-4 OS=Mus musculus GN=Rtn4 PE=1 SV=2	39766464	41092024	34042640	33948524	75742176	41145204	560793856	618981696	613930560	77340368	83895776	271310432	196935936	206374000	199214064	211330048	9.78163	44.4398	5.39147	76.393	3.24805	-1.31275	4.14685	0.471645	0.0578888	-15.6109
COPG2_MOUSE		Coatomer subunit gamma-2 OS=Mus musculus GN=Copg2 PE=2 SV=1	141869488	208879888	167148736	157435520	152078576	132593200	527943200	521501664	449526144	121547784	127089424	123547600	167036864	176706112	174790960	157418080	19.6024	8.87135	8.71276	2.26206	5.19168	1.17143	4.02749	0.321363	0.000764223	-2.89434
FCOR_MOUSE		Foxo1-corepressor OS=Mus musculus GN=Fcor PE=1 SV=1	2.77929e+06	13170498	14816832	10652594	11221482	16431526	11505384	21690304	70674728	13436945	8502478	4059842	13734807	11320668	15149318	14414920	63.6411	24.9439	91.3654	54.125	12.1562	-1.24504	3.99513	0.513253	0.140471	-3.37608
SART3_MOUSE		Squamous cell carcinoma antigen recognized by T-cells 3 OS=Mus musculus GN=Sart3 PE=2 SV=1	8394844	9838332	13203109	11691472	11805975	8798740	106683752	103007944	99753728	19974026	26307160	34966680	37502328	45333648	40809060	38711184	23.5455	15.8298	3.36132	27.7903	8.48867	-1.02735	3.80866	0.838376	0.0128275	-9.84357
BAZ1B_MOUSE		Tyrosine-protein kinase BAZ1B OS=Mus musculus GN=Baz1b PE=1 SV=2	4.00015e+06	4.87898e+06	8865024	7.06663e+06	9518576	6.52512e+06	96530208	174665984	106354024	16046244	31917034	54353148	48311772	49475856	48910172	50863576	43.8321	20.7063	33.8182	56.4337	2.20917	-1.30242	3.69003	0.329878	0.0396492	-21.2774
IF4G1_MOUSE		Eukaryotic translation initiation factor 4 gamma 1 - Mus musculus (Mouse)	68329192	85179912	105494400	71750176	79428248	67252752	185993664	278811904	227291424	53461888	68811552	78023296	119912440	114775984	117530328	117595928	21.5551	8.45566	20.1574	18.5842	1.78873	1.18574	3.45536	0.33898	0.00156292	-2.67215
RBP2_MOUSE		E3 SUMO-protein ligase RanBP2 OS=Mus musculus GN=Ranbp2 PE=1 SV=1	21283278	14073639	30864240	29383446	29812800	16292604	68100816	122439808	78332392	17230048	28977324	31631796	40044288	40024160	43211212	43895548	38.1592	30.5407	32.2187	29.5392	4.90723	-1.13995	3.45421	0.656887	0.00884756	-4.06023
SRC8_MOUSE		Src substrate cortactin - Mus musculus (Mouse)	13883903	12175375	38490560	10695244	15505848	9343413	59987272	68199176	67421904	6.85763e+06	9219318	40594644	31166686	29844248	32097860	34376740	68.434	27.3372	6.95285	99.6974	5.99001	1.81603	3.45161	0.321083	0.104407	-3.03035
TMCO3_MOUSE		Transmembrane and coiled-coil domain-containing protein 3 OS=Mus musculus GN=Tmco3 PE=2 SV=1	3.20997e+06	17776100	21628472	7.65227e+06	17682256	10886456	10507448	10974328	37099404	10122124	5.93331e+06	965386	11308880	10778131	13469066	10832977	68.3901	42.4006	77.9425	80.7932	10.9545	1.17652	3.44174	0.934435	0.173611	-1.37468
TAF1_MOUSE		Transcription initiation factor TFIID subunit 1 OS=Mus musculus GN=Taf1 PE=2 SV=2	1.9295e+06	10695678	8967884	7742960	5011403	9031422	1680465	4.59949e+06	32624056	3.83201e+06	7.20421e+06	391401	4.53125e+06	3.70406e+06	4.87119e+06	5895785	64.5131	28.2669	131.748	89.4271	19.0978	-1.00893	3.40439	0.739906	0.445265	-1.80169
PRPF3_MOUSE		U4/U6 small nuclear ribonucleoprotein Prp3 OS=Mus musculus GN=Prpf3 PE=1 SV=1	333721	271828	1.42002e+06	789173	1.28216e+06	337438	17539972	23043736	20682944	4.00587e+06	5087821	9413535	6.73854e+06	7758108	9360703	8558848	95.6447	58.8489	13.5202	46.3828	13.8333	-1.18918	3.31042	0.645491	0.0295642	-30.2467
INSRR_MOUSE		Insulin receptor-related protein OS=Mus musculus GN=Insrr PE=2 SV=1	210460320	496800960	1014120960	331417472	248301376	458340800	319580224	277139808	1134014464	292216800	215007744	27123536	351969696	325138720	374619904	391611680	70.988	30.57	83.7099	76.5472	7.98425	1.65827	3.23896	0.538157	0.208904	-1.00543
LBR_MOUSE		Lamin-B receptor OS=Mus musculus GN=Lbr PE=2 SV=2	75168656	57858776	70997864	70448184	70950672	74011648	196107552	179459664	148851600	56989356	56536248	52498624	88795952	91648120	97340808	97915792	13.2834	2.68614	13.7119	4.46741	4.72496	-1.0558	3.15869	0.529567	0.00254507	-2.57036
PKP1_MOUSE		Plakophilin-1 OS=Mus musculus GN=Pkp1 PE=2 SV=1	7.24371e+06	36864088	36968076	13713509	18676610	33470276	12957690	7444373	43247836	11719023	6497903	2175618	15560568	16188060	16939988	16704236	63.3904	46.8169	90.8612	70.3015	3.74245	1.23103	3.12123	0.942882	0.207882	1.27378
E41L3_MOUSE		Band 4.1-like protein 3 OS=Mus musculus GN=Epb41l3 PE=1 SV=1	16447301	15724505	18364832	17931876	18611582	16483212	19068776	23604150	18818468	8595768	6015271	5282542	15257120	14340560	13814688	13889216	8.09989	6.15024	13.1417	26.2452	4.62939	-1.04927	3.09102	0.451991	0.00622484	-1.21677
COR1B_MOUSE		Coronin-1B - Mus musculus (Mouse)	28367134	42945936	27888212	35727748	19320618	33064828	27159572	32783106	31739790	15814721	10669420	3.66181e+06	23452680	20659790	19225242	22237478	25.8828	29.9791	9.78837	60.7066	8.6156	1.12584	3.04129	0.611669	0.0977778	1.08201
FBN2_MOUSE	Fbn2	Fibrillin-2 OS=Mus musculus GN=Fbn2 PE=1 SV=1	16948412	5816210	9144115	1.53589e+06	2.10558e+06	721535	2.93781e+06	5515440	878131	1.17762e+06	1.96989e+06	2092667	2.96487e+06	1.91483e+06	2.60591e+06	2.6933e+06	53.7232	47.8306	74.6986	28.4342	17.5611	7.31347	1.78074	0.011064	0.58253	3.41951
POF1B_MOUSE		Protein POF1B OS=Mus musculus GN=Pof1b PE=2 SV=3	503529	7206368	9866237	1.55348e+06	5038066	6900490	1431617	964207	8.09393e+06	1.7268e+06	1.47944e+06	255297	2.29305e+06	3365839	3.51801e+06	1.64776e+06	82.3499	60.3512	114.062	68.2876	32.949	1.3027	3.03037	0.904484	0.35037	1.67555
GSDMA_MOUSE		Gasdermin-A OS=Mus musculus GN=Gsdma PE=2 SV=1	27275302	65099000	45305812	45086840	46423540	75144256	21490956	33752540	145340864	27423008	34851456	5.63004e+06	38661804	33530014	38560912	38205704	41.2231	30.5679	102.063	67.099	6.66169	-1.21045	2.95392	0.506117	0.28917	-1.45689
SYT5_MOUSE		Synaptotagmin-5 OS=Mus musculus GN=Syt5 PE=1 SV=1	14118256	41071992	21652132	25092430	25727920	59852708	15790194	22956416	50846232	14342284	14402004	2574676	23069410	17706762	18913756	18435512	54.2935	53.91	62.0166	65.2448	12.3409	-1.44026	2.86066	0.424846	0.167541	-1.16593
KIF27_MOUSE		WD repeat-containing protein 91 OS=Mus musculus GN=Wdr91 PE=1 SV=1	14728966	48542188	37751384	32909610	36571544	68334632	16427929	28061058	126610984	24541612	34016788	3.65475e+06	33278058	27715154	30311166	32128556	51.2897	42.4083	106.142	74.9086	7.85977	-1.36421	2.75022	0.443617	0.348904	-1.69368
FIBA_MOUSE	Fga	Fibrinogen alpha chain OS=Mus musculus GN=Fga PE=1 SV=1	208698288	150634016	128558744	28547554	22542876	28931204	8663361	12105619	10482219	8614749	8909935	2.80121e+06	37282248	36809064	38878864	38809276	25.4532	13.4315	16.5311	50.8439	2.78434	6.09699	1.53751	0.00127328	0.286644	15.6119
FIBB_MOUSE	Fgb	Fibrinogen beta chain OS=Mus musculus GN=Fgb PE=2 SV=1	110479752	89799880	68328488	51212848	49129536	63012976	41028704	30434810	54792464	24201662	22790138	6184879	41395316	37769004	43550592	41821288	23.5401	13.7498	29.02	56.5252	5.90569	1.64432	2.37427	0.0528666	0.141828	2.12749
DSG1A_MOUSE		Desmoglein-1-alpha OS=Mus musculus GN=Dsg1a PE=2 SV=2	67418080	252846272	168806896	159959520	135529296	275043936	78283296	80581096	427741216	94251832	101981544	20926804	122036768	124914736	133609080	126472928	56.9544	39.1763	102.846	61.7971	3.88373	-1.16656	2.70126	0.622597	0.319899	-1.19943
SNW1_MOUSE		SNW domain-containing protein 1 OS=Mus musculus GN=Snw1 PE=1 SV=3	1.21452e+06	931030	2.68822e+06	754052	1.78109e+06	1.25284e+06	19534670	22490510	26919354	5.12313e+06	5.83197e+06	14787357	8714023	8580610	9670976	8955145	58.5497	40.6753	16.1728	62.7759	5.4109	1.27608	2.67824	0.652962	0.0723345	-14.2631
FIBG_MOUSE	Fgg	Fibrinogen gamma chain OS=Mus musculus GN=Fgg PE=2 SV=1	211358176	197459264	130144168	44271308	38371036	50181144	15061462	24593782	29731026	19599332	14468481	5754883	46725300	44776684	48155260	44998516	24.1777	13.3374	32.1838	52.7267	3.43945	4.05773	1.74238	0.00398565	0.224274	7.76755
DHB5_MOUSE		Estradiol 17 beta-dehydrogenase 5 OS=Mus musculus GN=Akr1c6 PE=1 SV=1	0	2.65491e+06	35513640	683342	1.79086e+06	1.44242e+06	0	946733	7234513	220648	2.69572e+06	166403	1.25876e+06	3.14828e+06	2788430	4.14033e+06	155.484	43.3771	144.189	140.61	42.1902	9.74525	2.65386	0.606533	0.58771	4.66537
ANXA1_MOUSE		Annexin A1 - Mus musculus (Mouse)	24103264	38513316	51792880	27134296	251031248	46280996	38654236	5985882	30305652	13661716	9722922	4860784	37357864	33729940	36831000	39005372	36.3134	114.758	67.9387	46.8238	6.00228	-2.83584	2.65338	0.453784	0.314376	1.52656
AFAD_MOUSE		Afadin OS=Mus musculus GN=Mllt4 PE=1 SV=3	10475615	14461819	15071520	15595616	11850048	12664574	66969940	86046760	63481240	19979308	19947316	41927208	35413756	35102856	38135424	36049664	18.7168	14.7339	16.832	46.4763	3.7727	-1.00253	2.64493	0.956598	0.0397924	-5.41124
TGM1_MOUSE		Protein-glutamine gamma-glutamyltransferase K OS=Mus musculus GN=Tgm1 PE=1 SV=2	31392546	66972572	47804444	43393280	57579364	81933232	26132128	27068708	106073720	24728700	27325868	8165692	34645472	38125460	39684752	38901280	36.5489	31.9709	86.4287	51.7791	5.87302	-1.25133	2.64487	0.455062	0.224066	-1.08966
CRTC2_MOUSE		CREB-regulated transcription coactivator 2 OS=Mus musculus GN=Crtc2 PE=1 SV=2	6637405	26076422	3.23073e+06	24083204	7103464	5.92331e+06	2.10795e+06	2724111	4.19314e+06	963936	1.1716e+06	1.31759e+06	6.6796e+06	6.32252e+06	4923863	2742382	102.865	82.143	35.6093	15.4401	34.5499	-1.03242	2.61363	0.806991	0.0281725	3.98268
FBX50_MOUSE		F-box only protein 50 OS=Mus musculus GN=Nccrp1 PE=1 SV=2	3.90749e+06	18540846	16014695	11785747	12221619	31617264	6.97146e+06	7379717	37631120	7654284	9726246	2545039	9359843	7715145	9970053	12486660	61.0091	61.0845	101.485	55.6487	20.0335	-1.44618	2.60882	0.491006	0.328966	-1.35149
ZEB1_MOUSE		Zinc finger E-box-binding homeobox 1 OS=Mus musculus GN=Zeb1 PE=2 SV=1	713640	3.41801e+06	599817	311979	234492	3.51969e+06	3822409	3.70996e+06	3423268	1.94803e+06	766490	1.50708e+06	1.30849e+06	1.5477e+06	1.73451e+06	1.4321e+06	101.147	138.318	5.63577	42.4295	12.0299	1.16362	2.59514	0.606102	0.0646279	-2.31549
FINC_MOUSE	Fn1	Fibronectin OS=Mus musculus GN=Fn1 PE=1 SV=3	1593879936	1403117696	983915008	199107616	261854256	181483728	31042182	211279296	56661572	52815536	37966908	21336248	279251168	271082784	281122752	283489216	23.5145	19.7263	97.841	42.1376	1.9334	6.1965	2.66667	0.000781873	0.336931	13.3148
PRUNE_MOUSE		Protein prune homolog OS=Mus musculus GN=Prune PE=2 SV=1	838197	2.21654e+06	2.38045e+06	1.43959e+06	2.40801e+06	727339	13896383	12084373	10390968	2677641	3.49935e+06	8005553	6.69299e+06	4.29332e+06	5.0528e+06	7401892	46.7551	55.3177	14.4594	60.6754	24.4864	1.18803	2.56454	0.718083	0.0781117	-6.69191
LCHN_MOUSE		Protein LCHN OS=Mus musculus GN=Lchn PE=2 SV=1	5969714	925322	2.90006e+06	4527360	1.11005e+06	6346964	1582718	1.89829e+06	6.38861e+06	1348111	2.37742e+06	173680	2.78599e+06	568573	1.75731e+06	2.74604e+06	77.8529	66.5558	81.712	84.8376	53.2038	-1.22351	2.53118	0.778025	0.281323	-1.00761
DESP_MOUSE		Desmoplakin OS=Mus musculus GN=Dsp PE=3 SV=1	552129024	2691779328	2333208320	1152278784	1202689408	2910768896	685909824	847127616	3879838720	1007170496	1060599808	127511352	1158614912	1134559232	1212697472	1241668736	61.6409	57.0308	99.7224	71.6049	4.12895	1.05913	2.46569	0.936794	0.353688	1.03034
WNK1_MOUSE		Serine/threonine-protein kinase WNK1 OS=Mus musculus GN=Wnk1 PE=1 SV=2	36455312	94877648	61783336	74658600	70139344	154885696	33889940	36147044	143931312	34994580	39406868	13311720	54127148	48261212	60708392	62889756	45.5121	47.7276	88.178	47.7727	11.7431	-1.55183	2.43941	0.302654	0.271933	-1.10798
P66B_MOUSE		Transcriptional repressor p66-beta OS=Mus musculus GN=Gatad2b PE=1 SV=1	1.10248e+06	1188622	913042	1.01231e+06	1.61025e+06	602615	23720136	22288676	16677618	9651315	5369239	10727602	8058819	6064990	6557017	8453909	13.1997	47.1359	17.8136	33.0258	15.8206	-1.00656	2.4346	0.841619	0.0323857	-19.5642
SMCA5_MOUSE		SWI/SNF-related matrix-associated actin-dependent regulator of chromatin subfamily A member 5 OS=Mus musculus GN=Smarca5 PE=1 SV=1	56030252	77422360	92970488	84867208	101816112	83761944	463029408	557637440	391821632	151578128	201565120	227959040	219523584	211391552	215584640	207244400	24.5739	11.2255	17.6673	20.0273	2.48202	-1.19442	2.43071	0.320932	0.00528285	-6.23827
CASA1_BOVIN		Alpha-S1-casein OS=Bos taurus GN=CSN1S1 PE=1 SV=2	84451072	120120208	231904096	94078224	65427808	150825376	32804024	46113980	154930144	30986760	52885300	12364845	48393268	47641072	44196560	36652164	52.8766	42.0154	85.9515	63.2261	12.1353	1.40648	2.42992	0.464607	0.268212	1.86649
DAPLE_MOUSE		Protein Daple OS=Mus musculus GN=Ccdc88c PE=1 SV=1	2730383104	12232203264	5633237504	5685419008	5894305792	10760076288	3058629632	5451122176	20849426432	4940307456	6640964096	578240064	5722076160	4882126336	5093132800	5577388544	70.9258	38.5606	98.66	77.1546	7.45069	-1.08468	2.4145	0.683333	0.372672	-1.42549
IAH1_MOUSE		Isoamyl acetate-hydrolyzing esterase 1 homolog OS=Mus musculus GN=Iah1 PE=2 SV=1	11229413	59610592	18188674	20247282	14960394	47982112	15136960	12590369	66179996	19613538	17119160	2287685	18047536	18489074	22125958	22623934	88.1393	63.9634	96.5793	72.0118	11.7436	1.07019	2.40662	0.927659	0.348549	-1.0548
KDM3B_MOUSE		Lysine-specific demethylase 3B OS=Mus musculus GN=Kdm3b PE=1 SV=2	1.01515e+06	2.66291e+06	2.03455e+06	2.59567e+06	2.18432e+06	1.40104e+06	18732622	16378631	13311288	7197835	5537977	7567762	4.70678e+06	4.89303e+06	6.62949e+06	4317721	43.6705	29.4556	16.8422	15.9733	19.9272	-1.082	2.38493	0.740498	0.00332968	-8.47642
NEST_MOUSE		Nestin OS=Mus musculus GN=Nes PE=1 SV=1	6521573376	23095291904	13834004480	13346077696	11250058240	21428758528	8622493696	12023308288	37787443200	11710779392	10912926720	1971886208	12286030848	12484845568	13051201536	12696136704	57.3471	35.0339	81.8759	65.9529	2.5907	-1.05924	2.37576	0.74984	0.285194	-1.34481
HA1K_MOUSE	H2-K1	H-2 class I histocompatibility antigen, L-D alpha chain OS=Mus musculus GN=H2-L PE=1 SV=2	4.16528e+06	7770581	8678572	227969	290884	583150	540010	294212	877039	122090	180496	261069	1.87382e+06	1.82967e+06	1.53298e+06	1.53439e+06	34.7408	51.5962	51.2957	37.1415	10.9005	18.7063	3.036	0.00145142	0.0577126	12.0463
RANB3_MOUSE		Ran-binding protein 3 OS=Mus musculus GN=Ranbp3 PE=1 SV=2	2.30311e+06	2252666	6705348	9471671	6.41319e+06	2739670	31779904	32752740	27839364	6.39168e+06	7850126	24860460	15433400	12703122	15860307	15104071	68.1012	54.2942	8.44989	78.777	9.58136	-1.65388	2.36232	0.367094	0.129373	-8.20273
PLAK_MOUSE		Junction plakoglobin OS=Mus musculus GN=Jup PE=2 SV=3	433769280	1867568768	1416436096	802084800	862790656	1962883968	555024320	524798080	2025068288	586419328	630928512	102992160	760620608	768789824	793518976	798864704	59.1593	54.0308	82.8618	66.5289	2.3846	1.02481	2.35158	0.921686	0.289045	1.19739
DPYL4_MOUSE		Dihydropyrimidinase-related protein 4 OS=Mus musculus GN=Dpysl4 PE=1 SV=1	18706096	28999378	24361904	23502016	20432338	17653126	240843344	220505616	213992832	97222664	73028640	117272848	91204720	86870208	88238008	93207368	21.4592	14.2512	6.22169	23.1157	3.18477	1.17016	2.34882	0.393442	0.0188431	-9.37098
CHD4_MOUSE		Chromodomain-helicase-DNA-binding protein 4 - Mus musculus (Mouse)	16296520	24610362	26174592	21105602	25401696	18953188	87944168	158078688	101190912	27779898	44285360	75847736	61825612	60214948	57773560	59469756	23.7449	15.0462	32.1948	49.5368	2.812	1.02476	2.34742	0.953286	0.0688122	-5.176
NISCH_MOUSE		Nischarin OS=Mus musculus GN=Nisch PE=1 SV=2	15829181	89221000	62369616	46634984	38792612	76964672	25633574	39611120	196857728	36551696	68857488	7.04447e+06	46979984	35442176	50085904	47416820	66.5396	37.2427	108.826	82.4795	14.4635	1.03096	2.33076	0.807231	0.42991	-1.56554
EXT1_MOUSE		Exostosin-1 OS=Mus musculus GN=Ext1 PE=1 SV=1	432572960	406674912	196272544	272168672	83396504	465326304	265194608	76892360	143521424	108692960	76730120	23425058	124709424	161807312	200813168	209042896	37.5465	69.7909	58.9874	61.8777	22.3087	1.26146	2.32517	0.537712	0.203137	2.13242
GREB1_MOUSE		Protein GREB1 OS=Mus musculus GN=Greb1 PE=2 SV=1	10609333	4462590	16940332	6.68382e+06	4402724	15467183	21681942	354253	5.68987e+06	5791257	5.30238e+06	877297	1937158	6.48207e+06	9010790	9910893	58.4691	66.0019	120.089	67.8395	52.2799	1.20557	2.31611	0.743236	0.913098	1.15459
FABP5_MOUSE		Fatty acid-binding protein, epidermal OS=Mus musculus GN=Fabp5 PE=1 SV=3	42564760	85891600	68476048	57037612	73764240	178837408	37116836	51080960	265891184	88743728	51405188	12867354	52650360	52277312	55491396	53051804	33.2121	63.969	108.652	74.3838	2.71827	-1.57231	2.31406	0.42502	0.440812	-1.79802
TGM3_MOUSE		Protein-glutamine gamma-glutamyltransferase E OS=Mus musculus GN=Tgm3 PE=2 SV=1	23317244	64970764	42801548	41331092	54047620	84018752	26040472	28847734	93841984	24825210	34537508	4953124	35137184	32738672	39649992	39296088	47.6953	36.6516	77.3761	70.341	9.11436	-1.36851	2.3125	0.389751	0.275667	-1.13457
VTDB_MOUSE		Vitamin D-binding protein OS=Mus musculus GN=Gc PE=1 SV=2	14929644	18085262	6.48757e+06	14119208	16437851	29712038	8416805	8196848	19918542	7913213	5465628	2.573e+06	12044092	9256651	10620888	10169360	45.5386	41.8794	55.0604	50.2737	11.0445	-1.5257	2.29015	0.310317	0.131247	1.08131
EF1D_MOUSE		Elongation factor 1-delta OS=Mus musculus GN=Eef1d PE=1 SV=3	558203	3053125	3.8824e+06	2.34284e+06	1.45373e+06	606833	18130388	15850884	15851830	11208549	3233870	7.33084e+06	8.05322e+06	6.49139e+06	4846548	7739472	69.268	59.1422	7.92124	54.946	21.4722	1.7018	2.28873	0.62652	0.119711	-6.64998
HELB_MOUSE		DNA helicase B OS=Mus musculus GN=Helb PE=1 SV=1	10537068	18810448	11224504	13771473	15676711	26103292	4990006	5878413	26305668	7.96338e+06	7.4277e+06	935162	9322647	10214200	9568128	12548622	33.9476	35.8505	97.3124	71.8895	14.1386	-1.36921	2.27695	0.312129	0.378379	1.09141
PP1RA_MOUSE		Serine/threonine-protein phosphatase 1 regulatory subunit 10 OS=Mus musculus GN=Ppp1r10 PE=1 SV=1	20866.4	4050.16	42795.8	33569.2	262689	4124.55	6245391	5602094	4.87679e+06	824301	1.85491e+06	4686221	354965	426310	328215	111042	86.0801	141.37	12.2824	81.4496	44.5238	-4.43616	2.27064	0.615452	0.167562	-246.99
TPM4_MOUSE		Tropomyosin alpha-4 chain OS=Mus musculus GN=Tpm4 PE=2 SV=3	2645158	2.89839e+06	4565217	5.25193e+06	3135779	4.23189e+06	3.23531e+06	571352	1.26808e+06	996736	643099	609599	1.52993e+06	2.39302e+06	3.34136e+06	2.55133e+06	30.958	25.1585	81.6723	28.607	30.2632	-1.24838	2.25601	0.366898	0.356497	1.99198
HPT_MOUSE		Haptoglobin OS=Mus musculus GN=Hp PE=1 SV=1	12538075	10113278	14619932	10607651	11208409	21784834	7.66233e+06	9495216	24055108	5913133	7225545	5.20278e+06	10038347	11645161	11033624	10641973	18.1547	43.2576	65.3838	16.785	6.2288	-1.16983	2.24697	0.693023	0.182708	-1.10575
IF5_MOUSE	Eif5	Eukaryotic translation initiation factor 5 OS=Mus musculus GN=Eif5 PE=1 SV=1	11334273	13696652	22693330	6659579	7.75787e+06	6343970	42824040	54315696	49987248	10257705	8419684	12212555	15325586	14701094	16693148	16307627	37.6773	10.7244	11.8343	18.4209	5.77098	2.2987	4.76294	0.0525547	0.000597631	-3.08286
ALG11_MOUSE		GDP-Man:Man(3)GlcNAc(2)-PP-Dol alpha-1,2-mannosyltransferase OS=Mus musculus GN=Alg11 PE=2 SV=1	201585360	664412224	628889536	195568784	323264800	581437504	218344640	267543872	830636160	325640224	239564384	27696410	324250432	284150400	342218880	344783904	51.6906	53.5986	77.5211	77.5849	8.6457	1.35865	2.22048	0.611209	0.321872	1.13548
LEG3_MOUSE		Galectin-3 OS=Mus musculus GN=Lgals3 PE=1 SV=3	1.27583e+06	2.01067e+06	17688160	1231370	496632	3.35443e+06	368201	566324	4.74601e+06	1.07084e+06	1.1969e+06	315993	1.52819e+06	1.7371e+06	1182635	1.70012e+06	132.6	87.5982	130.568	55.3141	16.4722	4.12689	2.19858	0.359509	0.761487	3.69237
ROBO4_MOUSE		Roundabout homolog 4 OS=Mus musculus GN=Robo4 PE=1 SV=2	109755920	184307488	57429080	112386608	138251024	283771680	75998408	102034592	191037280	65753872	63662636	40615432	59142764	48589996	44569320	34547376	54.4218	51.8661	49.0339	24.6117	21.7832	-1.5204	2.17059	0.370027	0.0995135	-1.05001
MAP4_MOUSE		Microtubule-associated protein 4 OS=Mus musculus GN=Map4 PE=1 SV=3	23090074	20075528	45565484	26728086	40491220	28931428	77553152	98551368	91434416	22611050	28996546	72423056	61773416	59951732	62408548	63598460	47.0913	23.0658	11.9749	65.5588	2.45773	-1.08362	2.15704	0.675301	0.12181	-3.01517
ISG15_MOUSE	Isg15	Ubiquitin-like protein ISG15 OS=Mus musculus GN=Isg15 PE=1 SV=4	75626176	151504816	74914352	2484266	3509076	1.99794e+06	4.55315e+06	3907356	3649687	1.50396e+06	899021	2.03667e+06	11805804	11431581	10194014	11206646	43.7174	28.9588	11.5296	38.463	6.17835	37.7969	2.72774	0.000419368	0.0396944	24.9414
ITSN1_MOUSE	Itsn1	Intersectin-1 OS=Mus musculus GN=Itsn1 PE=1 SV=1	3.52163e+06	2.66222e+06	4967829	394118	4288126	610901	8450496	11129965	7908880	3.1592e+06	5.71943e+06	7.55407e+06	6914607	7.38298e+06	6838960	7498692	31.3455	124.027	18.8226	40.2988	4.61683	2.10682	1.67284	0.221284	0.146686	-2.46504
K1107_MOUSE	Kiaa1107	Uncharacterized protein KIAA1107 OS=Mus musculus GN=Kiaa1107 PE=2 SV=4	101713624	45447388	28390570	5651353	12091404	26984766	1696871	1.63228e+06	2739223	958540	1.13376e+06	254283	12378579	13042182	16500051	14926304	65.5688	73.3929	30.7144	59.5126	13.1484	3.92491	2.58604	0.0743367	0.133089	28.9289
ARI1A_MOUSE		AT-rich interactive domain-containing protein 1A OS=Mus musculus GN=Arid1a PE=1 SV=1	893128	915774	1.90491e+06	1.26996e+06	2.2449e+06	540322	25313440	22035978	19464114	9671026	10966624	11091446	10081390	13114276	10384730	13290877	46.6686	63.2692	13.1639	7.43665	14.6822	-1.09192	2.10575	0.994189	0.00270078	-17.9905
PAPOA_MOUSE		Poly(A) polymerase beta OS=Mus musculus GN=Papolb PE=1 SV=2	2.13693e+06	15183842	4762435	12110327	4288187	3.12796e+06	19303508	26127694	23206180	10767035	9193568	12684948	10241900	10657021	11134659	10434235	93.7463	75.0612	14.9649	16.0682	3.6222	1.13094	2.1025	0.982297	0.00440123	-3.10812
APOA2_MOUSE		Apolipoprotein A-II OS=Mus musculus GN=Apoa2 PE=1 SV=1	17611928	22283856	8065436	14100726	8831150	18070882	13900742	9881653	25018200	9528775	8451049	5236901	11535262	11605870	11677087	12868484	45.3312	33.9129	48.2009	28.8516	5.31683	1.16971	2.10196	0.776963	0.109026	-1.0175
SEPT9_MOUSE		Septin-9 OS=Mus musculus GN=Sept9 PE=1 SV=1	132590656	269651200	266873120	200253744	225644672	285189824	144597952	173804720	259305728	99424632	79574200	95877400	172358944	159492976	173484192	173309984	35.125	18.3933	30.9559	11.5539	4.00624	-1.06273	2.1017	0.724707	0.0388422	1.15822
BSN_MOUSE		Protein bassoon OS=Mus musculus GN=Bsn PE=1 SV=3	825414848	1094400896	666818496	986887680	551407552	2057831808	1099712384	712172160	1220839680	921436864	403583040	118073696	849568704	633594880	901085120	879710976	25.0696	64.672	26.284	84.6604	15.1251	-1.39027	2.10154	0.65219	0.222522	-1.17246
TPPC4_MOUSE		Trafficking protein particle complex subunit 4 OS=Mus musculus GN=Trappc4 PE=1 SV=1	11998001	15890313	4.7742e+06	9742365	10087820	16644125	3.41096e+06	16494850	19933392	9498729	6.61723e+06	2.8462e+06	11637450	10217001	9606607	10964129	51.8085	31.9856	65.6476	52.7813	8.33091	-1.1167	2.10098	0.661889	0.417334	-1.21972
MSH4_MOUSE		MutS protein homolog 4 OS=Mus musculus GN=Msh4 PE=2 SV=1	38348926976	2759646976	24819265536	3513894144	11278855168	18179821568	12442169344	24820379648	100405264384	29922652160	20042084352	15859105792	33261932544	32778412032	32954920960	33175754752	81.7448	66.7573	103.763	32.9132	0.661479	1.99948	2.09146	0.678212	0.593188	-2.08816
SR140_MOUSE		U2-associated protein SR140 OS=Mus musculus GN=Sr140 PE=2 SV=2	1.12959e+06	718713	1.39483e+06	911112	1565505	1.35013e+06	9209508	9226381	7.92526e+06	3104809	3885944	5648925	5.09607e+06	4.99218e+06	4918568	5661390	31.5124	26.1453	8.4941	30.9324	6.53191	-1.17995	2.08559	0.525045	0.0397575	-8.12828
E2F4_MOUSE		Transcription factor E2F4 OS=Mus musculus GN=E2f4 PE=2 SV=1	12024766	19898470	8534801	14127146	9615602	15332729	25313428	9281659	20895196	16845298	8411509	1.46173e+06	12106364	10703757	10809721	12454836	43.1636	23.1372	44.768	86.4984	7.74637	1.03538	2.07685	0.982949	0.28311	-1.37155
CHD7_MOUSE		Chromodomain-helicase-DNA-binding protein 7 OS=Mus musculus GN=Chd7 PE=2 SV=1	30452622	5.33459e+06	21918912	25805178	31941020	14926222	31871782	510262	20832866	2.58071e+06	19777698	3.30534e+06	9397575	11183690	5.44304e+06	3.06332e+06	66.3997	35.5715	89.6823	113.696	50.7614	-1.25935	2.07354	0.533048	0.884055	1.0844
RM14_MOUSE		39S ribosomal protein L14, mitochondrial OS=Mus musculus GN=Mrpl14 PE=1 SV=1	882637	1522872	811038	153648	1713395	1.52453e+06	11881659	11509294	9546447	3.96993e+06	6593553	5.38563e+06	5.45085e+06	4.41342e+06	5880454	5975760	36.556	75.2973	11.4274	24.7007	13.1714	-1.05441	2.06516	0.716652	0.0225077	-10.24
BCAT1_MOUSE		Branched-chain-amino-acid aminotransferase, cytosolic OS=Mus musculus GN=Bcat1 PE=2 SV=2	693368	2.33395e+06	778274	0	418583	1.81552e+06	1347811	858478	6.43036e+06	1.15993e+06	1.34908e+06	1.68962e+06	1.26178e+06	1083856	1.11711e+06	841686	72.8131	127.659	107.173	19.1796	16.1998	1.70341	2.05702	0.406697	0.630877	-2.26946
ASAP2_MOUSE		Arf-GAP with SH3 domain, ANK repeat and PH domain-containing protein 2 OS=Mus musculus GN=Asap2 PE=1 SV=3	13279327232	39999717376	20555614208	23872464896	24277678080	43776864256	11105421312	14833029120	33570156544	14264233984	12582614016	2199200512	17711630336	19091789824	17531879424	18085632000	56.129	37.1272	60.6926	67.4924	3.8496	-1.24504	2.04877	0.505447	0.288313	1.24074
WIZ_MOUSE		Protein Wiz OS=Mus musculus GN=Wiz PE=1 SV=2	304788	231240	386277	571212	386440	71342.7	14252146	14598064	8936330	2.65705e+06	4.55851e+06	11399445	5.74787e+06	5.85021e+06	6.17865e+06	5.12631e+06	25.2255	73.6885	25.1968	74.0997	7.68208	-1.11568	2.0299	0.804549	0.168183	-40.9697
ATX2L_MOUSE		Ataxin-2-like protein OS=Mus musculus GN=Atxn2l PE=1 SV=1	3.50904e+06	6124491	8210945	4965026	5.94024e+06	6.77417e+06	23994906	26246508	23944238	6.78689e+06	9120869	20746534	15418729	15639397	18312126	17244774	39.6073	15.3651	5.31707	61.1999	8.24316	1.00934	2.02393	0.887589	0.132252	-4.15734
NID1_MOUSE		Nidogen-1 OS=Mus musculus GN=Nid1 PE=1 SV=1	4.05605e+06	1946562	3478565	3.94195e+06	2468603	2.15255e+06	313239	262166	541000	116536	251467	183850	1.61018e+06	576663	1.05189e+06	936350	34.4939	33.4589	39.8925	36.6758	41.0449	1.10721	2.02301	0.770872	0.0873227	8.4926
EHMT1_MOUSE		Histone-lysine N-methyltransferase EHMT1 OS=Mus musculus GN=Ehmt1 PE=1 SV=2	79915.6	0	653892	183702	496980	281871	6.30523e+06	8858640	5.08015e+06	1.41649e+06	3.41987e+06	5191041	3794770	4.01145e+06	3.30456e+06	3732831	145.829	49.9407	28.568	56.4992	7.97817	-1.31172	2.01887	0.403607	0.157584	-27.5876
NAMPT_MOUSE		Nicotinamide phosphoribosyltransferase OS=Mus musculus GN=Nampt PE=1 SV=1	261214992	537605248	197542256	472547040	206034112	488324224	208447056	320887136	528892800	269897024	198227152	58487772	257160544	262159248	259645472	283676032	54.432	40.7802	46.0905	61.2494	4.58578	-1.17117	2.0095	0.684566	0.225071	-1.06209
GPR98_MOUSE		G-protein coupled receptor 98 OS=Mus musculus GN=Gpr98 PE=2 SV=1	220723040	765444928	413328416	499491552	495040512	942454336	237804320	305379616	626259520	268307040	245634816	69166496	314152736	330842048	290779616	288754432	59.2126	39.8102	53.2397	56.089	6.56732	-1.38406	2.00553	0.401874	0.2285	1.19672
KIF15_MOUSE	Kif15	Kinesin-like protein KIF15 OS=Mus musculus GN=Kif15 PE=1 SV=1	3.5408e+06	2.6941e+06	4.13942e+06	1.02118e+06	1.85545e+06	1.13673e+06	1.16081e+06	3341918	986176	396437	1481753	1.17736e+06	2.7969e+06	1.50863e+06	1.2939e+06	1.28313e+06	21	33.7882	71.74	54.9644	42.1346	2.58494	1.79637	0.0158627	0.365067	1.89005
KIF4_MOUSE	Kif4	Chromosome-associated kinesin KIF4 OS=Mus musculus GN=Kif4 PE=2 SV=2	839293	891030	2.22808e+06	861211	371653	275501	2.64205e+06	6.29564e+06	3.33742e+06	808110	359218	1.39483e+06	2.18558e+06	1.1459e+06	1.34763e+06	1.24244e+06	59.6684	62.4724	47.4147	60.8079	32.2408	2.6243	4.79093	0.10326	0.0320904	-3.10103
DMRTD_MOUSE		Doublesex- and mab-3-related transcription factor C2 OS=Mus musculus GN=Dmrtc2 PE=2 SV=1	524079	1.80677e+06	7.60001e+06	1078596	1.03039e+06	1.18636e+06	692670	717880	3.42942e+06	849717	1.01855e+06	584114	1.19893e+06	1278548	1479072	1666733	113.886	7.26999	97.4905	26.7913	14.9459	3.01361	1.97358	0.540416	0.528445	2.05184
SMHD1_MOUSE		Structural maintenance of chromosomes flexible hinge domain-containing protein 1 OS=Mus musculus GN=Smchd1 PE=2 SV=2	18082538	11523887	26927740	20956904	20484830	18352274	51085924	87097456	47225216	23860912	34041188	36213236	26530234	27430018	27703412	27890498	41.0203	6.96255	35.5819	21.0209	2.20033	-1.05766	1.97001	0.691559	0.0553827	-3.27958
ITCH_MOUSE		E3 ubiquitin-protein ligase Itchy OS=Mus musculus GN=Itch PE=1 SV=2	5184733	30357626	21573882	12521235	14105837	40619252	6358112	26207196	126627608	36876300	43512408	908603	22944684	22704704	23841292	24018976	67.1079	70.4196	121.506	84.5897	2.77945	-1.17736	1.95816	0.72622	0.595566	-2.78717
SYF1_MOUSE		Pre-mRNA-splicing factor SYF1 OS=Mus musculus GN=Xab2 PE=2 SV=1	1.99154e+06	2.01282e+06	2802481	2.66926e+06	2.40015e+06	2.49469e+06	11208083	10033835	8061423	5641424	5583050	3.77544e+06	5092544	4.58061e+06	5567059	5.98667e+06	20.3695	5.41457	16.2792	21.2177	11.4273	-1.11125	1.95357	0.406564	0.0172768	-4.30498
CMYA5_MOUSE		Cardiomyopathy-associated protein 5 OS=Mus musculus GN=Cmya5 PE=1 SV=2	74860968	105970928	47584112	76156160	69215624	124922896	42887464	51771376	134859232	50327824	51055732	16149794	60639076	54968872	62288008	61941584	38.37	33.6944	66.3088	50.9119	5.67368	-1.18334	1.95279	0.565787	0.274889	-1.00482
PHB2_MOUSE		Prohibitin-2 - Mus musculus (Mouse)	43928028	140402544	100054288	77764800	72580848	155029088	40800640	64861388	188171552	72642656	67671208	10610197	74466800	70996152	74926464	55139404	51.1122	45.3651	80.7187	68.5161	13.5425	-1.07381	1.9469	0.797624	0.392212	-1.03323
CDHR3_MOUSE		Cadherin-related family member 3 OS=Mus musculus GN=Cdhr3 PE=2 SV=2	15944854	20485852	15804901	17322458	10045765	18291542	21281028	6677916	14552947	12840969	6.48142e+06	2.69489e+06	10131186	11012350	15984939	14319923	15.2945	29.613	51.5789	69.8605	21.4133	1.14402	1.93084	0.501852	0.265852	1.22873
S30BP_MOUSE		SAP30-binding protein OS=Mus musculus GN=Sap30bp PE=2 SV=2	63653980	76760192	39484684	97064552	53116180	77124504	73781448	40227844	64005084	51826188	32127370	8597098	33311076	33567104	26337808	25474554	31.5334	29.0432	29.0821	70.1545	14.7093	-1.26352	1.92343	0.414507	0.245201	1.01059
RL39_MOUSE		60S ribosomal protein L39 OS=Mus musculus GN=Rpl39 PE=2 SV=2	114381576	81035120	42528484	177959744	48052868	173391920	30207200	33846164	67548432	23820532	33530566	11189377	65386448	53722004	48190512	45877900	45.3349	55.3713	46.9349	49.0325	16.3383	-1.67856	1.92006	0.450274	0.176416	1.80807
MTA1_MOUSE		Metastasis-associated protein MTA1 OS=Mus musculus GN=Mta1 PE=1 SV=1	10327236	14639932	29314460	19993068	22435422	14800356	124839728	124527216	101100040	58140532	61827556	63860832	66071660	62342524	62550556	64922724	55.0114	20.4402	11.656	4.7322	2.85228	-1.05429	1.90648	0.714608	0.00566056	-6.45646
BLMH_MOUSE		Bleomycin hydrolase OS=Mus musculus GN=Blmh PE=2 SV=1	9119298	20784558	17421568	16468013	12286165	33627412	9484681	3274424	28691176	10538090	8864959	2462458	8492613	14110426	11257817	13799561	38.0623	54.387	95.9023	58.4809	21.9477	-1.31814	1.89569	0.571087	0.594873	1.14174
CDSN_MOUSE		Corneodesmosin OS=Mus musculus GN=Cdsn PE=2 SV=1	22506488	83896536	44469416	45051500	49418096	120711520	21266620	38240976	103230192	33781816	41923156	10214146	46539436	46784956	51968336	47966728	61.8528	59.2217	79.7521	57.5007	5.20354	-1.42625	1.89408	0.476995	0.409481	-1.07864
CLC1B_MOUSE		C-type lectin domain family 1 member B OS=Mus musculus GN=Clec1b PE=1 SV=1	54871388	448985632	24730084	367418912	151094864	101798976	158559408	240325616	342860736	298095104	37903644	57290652	142238656	158396304	157251568	168450848	134.352	68.3325	37.3493	110.567	6.90139	-1.17353	1.886	0.493964	0.248396	-1.40326
IF4B_MOUSE		Eukaryotic translation initiation factor 4B OS=Mus musculus GN=Eif4b PE=1 SV=1	81737.5	1.33034e+06	801968	696654	710628	498001	9749342	13629368	9667852	1.07915e+06	1.30167e+06	15198504	5673618	4.16642e+06	3943079	4421876	84.9242	18.7266	20.553	138.032	16.993	1.16206	1.87985	0.72656	0.248889	-14.9259
LIMC1_MOUSE	Limch1	LIM and calponin homology domains-containing protein 1 OS=Mus musculus GN=Limch1 PE=1 SV=2	5443457	6850239	10015690	5267951	4.43995e+06	1.88374e+06	39311996	49396984	47758108	3244728	5.81154e+06	14128348	15674981	17530510	16974974	20001036	31.4909	45.6566	11.8971	73.6177	10.3297	1.92461	5.8861	0.141536	0.0416091	-6.11703
ARGI1_MOUSE		Arginase-1 OS=Mus musculus GN=Arg1 PE=1 SV=1	37093072	144121936	82980216	81345384	85433120	194403264	54744552	75702464	245337056	86671600	86275712	29614934	60060956	67188880	69614392	62758960	60.9723	53.2639	83.4377	48.6191	6.62467	-1.3671	1.85515	0.490712	0.432389	-1.42237
NOLC1_MOUSE		Nucleolar and coiled-body phosphoprotein 1 OS=Mus musculus GN=Nolc1 PE=2 SV=1	47875784	58599784	44591912	46235948	31297226	65412656	38454876	24726916	57423348	33642660	23079118	8891124	33370338	34431712	40903312	35854580	14.5482	35.8909	40.8392	56.7872	9.22707	1.05682	1.83813	0.715044	0.22609	1.25258
UBL4A_MOUSE		Ubiquitin-like protein 4A OS=Mus musculus GN=Ubl4a PE=2 SV=1	13069873	15109437	8922407	14368471	11675636	17510890	15208506	6.5614e+06	22758580	9608854	8589169	6.13093e+06	13589826	11410925	13906534	13557546	25.4931	20.116	54.604	22.0461	8.7503	-1.17393	1.83027	0.437214	0.30464	-1.20017
MAP1B_MOUSE	Map1b	Microtubule-associated protein 1B OS=Mus musculus GN=Map1b PE=1 SV=1	381281216	456190912	470648896	151975744	188936608	145554144	1619691264	2836869120	2008162944	781440320	1159017088	1952313088	1273488768	1267754240	1306670720	1289075200	11.0014	14.4394	28.8512	46.0554	1.35905	2.68903	1.6607	0.00082257	0.166051	-4.94199
UBAP2_MOUSE		Ubiquitin-associated protein 2 OS=Mus musculus GN=Ubap2 PE=2 SV=1	34328.9	2759.05	320574	10013.4	9161.35	412161	2.74996e+06	4435392	3516383	125917	313449	5453929	187288	161735	862641	1.18189e+06	146.862	161.656	23.6559	153.91	84.6632	-1.20599	1.81592	0.970543	0.259234	-29.9214
H2A2A_MOUSE		Histone H2A type 2-C OS=Mus musculus GN=Hist2h2ac PE=1 SV=3	1711.14	587408	29448.6	32115.5	1.24661e+06	118989	640192	720340	1.04176e+06	9442.76	129373	1.18653e+06	253456	44613.5	95826.6	0	160.259	145.417	26.5401	146.623	112.203	-2.25961	1.81258	0.452067	0.299855	-3.88364
MBB1A_MOUSE	Mybbp1a	Myb-binding protein 1A OS=Mus musculus GN=Mybbp1a PE=1 SV=2	76587320	56309732	78585856	52590188	59310096	40911976	177837328	206981040	141859088	56725780	74622368	83978736	85082920	85440896	84833544	85852568	17.4834	18.2768	18.581	19.293	0.519821	1.38394	2.44594	0.100584	0.00502929	-2.4904
MSD2_MOUSE	Msantd2	Myb/SANT-like DNA-binding domain-containing protein 2 OS=Mus musculus GN=Msantd2 PE=1 SV=1	3.34492e+06	2.18377e+06	3722758	1.80841e+06	1.88139e+06	2.05768e+06	18593316	18181782	19234752	1.14671e+06	567633	1.99657e+06	6.93335e+06	4441062	6557177	6743511	26.0077	6.68917	2.84228	58.1042	18.8368	1.60966	15.0933	0.102	0.0158811	-6.05417
MTA2_MOUSE	Mta2	Metastasis-associated protein MTA2 OS=Mus musculus GN=Mta2 PE=1 SV=1	46137616	95975144	133395320	38434164	51012980	74303912	121278096	140655680	259081312	151440032	97686616	81924592	114210032	105781488	121784704	120791008	47.6674	33.3424	42.9539	33.0283	6.38435	1.68248	1.57382	0.286049	0.222036	-1.89111
ZN746_MOUSE		Zinc finger protein 746 OS=Mus musculus GN=Znf746 PE=2 SV=2	76893736	155402208	49699988	202631904	35314064	138595856	143535104	218817152	217943392	262203920	37115780	24671920	88585904	103889744	140164496	152999296	58.3921	67.2615	22.3407	123.792	24.8648	-1.33527	1.79108	0.800724	0.263303	-2.05782
MYH10_MOUSE	Myh10	Myosin-10 OS=Mus musculus GN=Myh10 PE=1 SV=2	15290440704	5854459392	4361634304	2008939776	3715595008	2917108224	259669040	467406944	500347968	254399280	277231808	153520912	1989148160	1941627392	2020173568	2034989696	69.6998	29.6442	31.8937	28.8246	2.06659	2.95158	1.79146	0.109881	0.108645	20.7805
MYH14_MOUSE	Myh14	Myosin-14 OS=Mus musculus GN=Myh14 PE=2 SV=1	11898819	3974579	4214396	1402746	2.56118e+06	1.95368e+06	763011	589813	1342615	734210	390836	229419	1567143	1570156	2.28086e+06	2.03692e+06	67.3159	29.3758	43.8809	57.1007	19.0492	3.39458	1.99004	0.0696492	0.156444	7.45251
CJ011_MOUSE		Leucine-rich repeat-containing protein C10orf11 homolog OS=Mus musculus PE=1 SV=1	355369248	772855168	161021216	704939520	459364736	284646560	889342016	316615872	608129344	617305152	332067104	70157928	166260000	168402992	142919488	110104200	72.746	43.7157	47.3591	80.5243	18.4608	-1.12387	1.77934	0.669808	0.335518	-1.40709
H4_MOUSE		Histone H4 - Mus musculus (Mouse)	22406352896	28839694336	7883879424	18914285568	9827246080	26997622784	17228525568	12600242176	20801863680	18393706496	6927234048	3197158400	13066703872	12970276864	13637580800	13589106688	54.4646	46.2336	24.3653	83.3122	2.6003	1.06083	1.77539	0.992418	0.250089	1.16787
PGRC2_MOUSE		Membrane-associated progesterone receptor component 2 OS=Mus musculus GN=Pgrmc2 PE=1 SV=2	31857894	26144798	33938524	22589846	36713748	23683914	63685048	65248952	65276132	25949706	38207204	45291816	54709656	48774320	42711504	42002608	13.1676	28.4055	1.40703	26.8226	12.6305	1.10789	1.77444	0.53498	0.0676032	-2.11233
ADH2_YEAST		RecName: Full=Alcohol dehydrogenase 2; AltName: Full=YADH-2; AltName: Full=Alcohol dehydrogenase II	3537389824	2787068928	1257203456	2421327360	1775642496	3018318592	1270618240	1594777600	2898275328	1431791104	1356305408	460849728	1124183168	1182303232	1096971776	1074936192	45.9829	25.8408	44.843	49.8718	4.14457	1.05078	1.77401	0.967816	0.240268	1.31542
NFAM1_MOUSE		NFAT activation molecule 1 OS=Mus musculus GN=Nfam1 PE=1 SV=1	165351088	147834352	122588792	204154000	110248336	199461408	121155056	94850856	127281880	84467752	87584424	21867854	124898656	115489464	109574576	118794512	14.7993	30.8918	15.0573	57.3554	5.46135	-1.1792	1.77025	0.587045	0.246632	1.26941
MOXD2_MOUSE		DBH-like monooxygenase protein 2 OS=Mus musculus GN=Moxd2 PE=2 SV=1	924699584	1068536576	520415104	779592384	661174912	576110976	774914048	283561280	739205632	526002784	402287968	91631672	476118400	535068800	548624896	550657280	33.9172	15.201	45.7184	65.8255	6.63795	1.24631	1.76257	0.50277	0.339092	1.39827
A2MG_MOUSE		Alpha-2-macroglobulin-P OS=Mus musculus GN=A2m PE=2 SV=2	38959608	51274496	16901682	27443566	23401636	45881108	12364619	17073252	43354204	14595969	19277564	7.43909e+06	22988580	19304570	22836100	25166788	48.7653	37.1668	68.8236	43.2958	10.7456	1.10762	1.76198	0.914234	0.359145	1.47181
ANK2_MOUSE		Ankyrin-2 OS=Mus musculus GN=Ank2 PE=1 SV=2	6297093	4419491	12245028	8435191	4.53829e+06	4964860	13517270	17863550	11462770	5646883	6.85117e+06	11991996	8542502	8235590	8146714	9302275	53.3768	35.7459	22.8836	41.2813	6.13701	1.28003	1.74943	0.618067	0.10107	-1.86588
MYH9_MOUSE	Myh9	Myosin-9 - Mus musculus (Mouse)	20626081792	8010779648	5787675136	2450567680	3992795648	3417565440	201708000	276090656	310472928	158166288	151457136	106542992	2337576448	2296506368	2386057472	2324476416	69.7419	23.7106	21.1583	20.2341	1.60176	3.491	1.89413	0.0848593	0.0237764	43.6709
SPA3K_MOUSE		Serine protease inhibitor A3K OS=Mus musculus GN=Serpina3k PE=1 SV=2	14978507	17646166	7233255	11033452	7837449	18058138	8150827	4978325	13971589	7.35093e+06	6028197	2.25622e+06	7607115	8502311	8706918	8976881	40.711	42.4747	50.4911	50.7246	7.02529	1.07931	1.7333	0.862783	0.289521	1.47073
ALBU_MOUSE		Serum albumin OS=Mus musculus GN=Alb PE=1 SV=3	1869858432	2162188544	976945984	1594104704	1240326784	2603009792	1072178176	905820608	2159290112	1123359360	808146048	456881376	1080711936	1154753920	1170434688	1179014912	36.9812	39.0129	49.3634	41.8778	3.91005	-1.08554	1.73225	0.800907	0.222036	1.21069
RL18_MOUSE		60S ribosomal protein L18 - Mus musculus (Mouse)	10804480000	7651449344	2478678528	3727299072	2937800448	7630347776	1348324224	1676682624	2679935232	1424518400	1194488320	677753088	2949234944	2822867968	3111428864	3068078336	60.238	52.7274	36.4802	34.8019	4.33878	1.46442	1.73047	0.606907	0.141923	3.66956
TTHY_MOUSE		Transthyretin OS=Mus musculus GN=Ttr PE=1 SV=1	13798607	21051890	8379729	17328420	15844042	26458974	11820071	8767383	18736968	10664743	7.69729e+06	4.43854e+06	11734814	8989991	11701275	12911762	44.1231	28.9184	38.9688	40.9758	14.6566	-1.37939	1.72471	0.31804	0.175759	1.09932
MPRIP_MOUSE		Myosin phosphatase Rho-interacting protein OS=Mus musculus GN=Mprip PE=1 SV=2	3.86846e+06	1.86488e+06	3816494	2.29709e+06	3316459	4351971	3120740	4569338	3.35096e+06	1.04812e+06	2.03851e+06	3339421	4.03972e+06	3.92209e+06	4.43587e+06	3925501	35.877	30.9301	21.1515	53.6482	5.95343	-1.04353	1.71817	0.849101	0.191579	-1.15615
ZMYM2_MOUSE		Zinc finger MYM-type protein 2 OS=Mus musculus GN=Zmym2 PE=2 SV=3	152165	58295.7	281023	108648	269126	194468	2.04338e+06	2.3534e+06	1.05979e+06	933733	1.2357e+06	1.02022e+06	835101	1.19788e+06	711811	691857	68.2551	42.0995	37.1333	14.6262	27.2976	-1.16431	1.71071	0.637107	0.176562	-11.1022
ADH1_YEAST		Alcohol dehydrogenase 1 OS=Saccharomyces cerevisiae GN=ADH1 PE=1 SV=4	137716187136	173734313984	74514628608	142644805632	98555346944	161710604288	84755070976	85279506432	167188873216	97877065728	74947420160	24754587648	95113691136	91224301568	92785975296	94570356736	39.0398	24.1195	42.2057	56.7854	1.89623	-1.0439	1.70678	0.798884	0.275924	1.14454
THIO_MOUSE		Thioredoxin OS=Mus musculus GN=Txn PE=1 SV=3	77713488	183580736	133509008	140389712	106172264	222799600	51646420	49776308	210074144	63803512	65019456	54060384	108978408	101943328	117228440	115994080	40.2424	38.3181	88.6168	9.85391	6.36485	-1.18885	1.70325	0.606248	0.600442	1.26744
OCAD1_MOUSE		OCIA domain-containing protein 1 OS=Mus musculus GN=Ociad1 PE=1 SV=1	511726848	635965440	349282944	678660800	487775392	365325440	559852224	217105760	623163328	481760224	259077120	84897920	366361440	366506112	413965408	417414048	28.8111	30.9268	46.8102	72.2718	7.2809	-1.02324	1.69561	0.938236	0.35051	1.06918
MYO5A_MOUSE	Myo5a	Myosin-Va OS=Mus musculus GN=Myo5a PE=1 SV=1	19914724	12088278	9148412	1.67407e+06	6.94457e+06	2.48229e+06	11346717	20584144	8.18276e+06	5514918	6.6719e+06	6696284	13494514	6160216	9955110	11531918	40.5691	76.7105	48.1916	10.726	30.2172	3.70702	2.12431	0.0560563	0.120372	1.02587
TEX10_MOUSE		Testis-expressed sequence 10 protein OS=Mus musculus GN=Tex10 PE=2 SV=1	1.62912e+06	0	924099	780341	631924	350125	1.50813e+06	3.381e+06	754297	1.01436e+06	1.29145e+06	1051601	1.63306e+06	1.36594e+06	1.54177e+06	1.6406e+06	95.9978	37.1984	71.8974	13.4376	8.26737	1.44873	1.68089	0.493738	0.513996	-2.21032
DNLI1_MOUSE		DNA ligase 1 OS=Mus musculus GN=Lig1 PE=1 SV=2	9639046	16538282	16561892	11371521	14572951	8399393	53348668	62201584	43267364	24258910	30582908	39782576	28243780	26946374	26277430	25916660	28.0078	26.9698	17.8955	24.7487	3.81742	1.24445	1.6784	0.42581	0.0456752	-3.71597
ATPG_MOUSE		ATP synthase subunit gamma, mitochondrial OS=Mus musculus GN=Atp5c1 PE=1 SV=1	4400502	8060997	5.27402e+06	6.84208e+06	6084516	8613135	2.69099e+06	6603806	6838724	5103972	2.59158e+06	1.94268e+06	5530316	4658489	4343284	3.95413e+06	32.3382	18.0743	43.323	51.9706	14.5156	-1.2145	1.67391	0.366743	0.283802	1.0993
NID2_MOUSE	Nid2	Nidogen-2 OS=Mus musculus GN=Nid2 PE=1 SV=1	54683848	65035808	55850728	56920088	41195328	44586600	44855120	12931065	17665282	25400742	11687194	7.85486e+06	17441974	27842336	29767654	37146676	9.68835	17.397	68.5001	61.5784	28.983	1.23033	1.67883	0.146771	0.386984	2.32693
TITIN_MOUSE		Titin OS=Mus musculus GN=Ttn PE=1 SV=1	502477952	866889536	354071616	631297536	423192832	725212160	434716288	304357728	725333696	444132512	313860384	120590912	348537728	374890048	485133056	511210016	45.9341	26.0547	44.15	55.586	18.6593	-1.03265	1.66678	0.818567	0.289621	1.17688
PGBM_MOUSE	Hspg2	Basement membrane-specific heparan sulfate proteoglycan core protein OS=Mus musculus GN=Hspg2 PE=1 SV=1	94957400	100131272	95529728	27993986	29750572	31710556	4.95375e+06	14648721	7209863	3.68812e+06	4.71803e+06	2.3166e+06	23970050	25027310	24726448	25410470	2.92796	6.23512	56.7625	33.7066	2.46262	3.24876	2.50051	0.000128395	0.098524	10.839
ULK1_MOUSE		Serine/threonine-protein kinase ULK1 OS=Mus musculus GN=Ulk1 PE=1 SV=1	2542531328	4064834816	1442435712	3718309376	2558231296	2422246400	3654618880	1611963904	3042585088	2874433280	1782375296	358445760	2223012096	2263046144	2224989952	2266588928	49.0764	24.5648	37.8489	75.4679	1.05255	-1.08062	1.65678	0.690658	0.354408	-1.03222
RS30_MOUSE		40S ribosomal protein S30 OS=Mus spicilegus GN=Fau PE=3 SV=1	67458536	52216808	45393116	38266408	78089952	233407152	26257768	54728420	28676746	34658512	18109052	13541676	54399520	52349000	50965200	48436476	20.5318	88.4392	43.1841	50.267	4.85646	-2.1189	1.65381	0.450717	0.221531	1.50523
PKN3_MOUSE		Serine/threonine-protein kinase N3 OS=Mus musculus GN=Pkn3 PE=1 SV=1	29740246	105957080	120606240	74453912	155007040	213176912	21604058	46378792	118303320	29440372	77137816	6722181	42434088	29873964	31045032	57972056	57.103	47.2136	80.89	95.1594	32.3665	-1.72701	1.64418	0.323674	0.478083	1.37586
KCNQ5_MOUSE		Potassium voltage-gated channel subfamily KQT member 5 OS=Mus musculus GN=Kcnq5 PE=1 SV=2	191438272	230852080	133267600	170371072	134981136	252529200	136657280	88785552	305306592	136327632	154855456	34278640	119671552	143213632	153567488	154863760	26.5094	32.4288	64.2881	59.8511	11.4086	-1.00418	1.63076	0.985594	0.421749	1.04674
GORS2_MOUSE		Golgi reassembly-stacking protein 2 OS=Mus musculus GN=Gorasp2 PE=1 SV=3	1.02238e+06	951408	3.09236e+06	1.81639e+06	1.72645e+06	1365201	1877335	1.19051e+06	2.02382e+06	915719	678544	1.5294e+06	1.96273e+06	1.49606e+06	2.18013e+06	1.94434e+06	72.0139	14.5967	26.2133	42.1709	15.1497	1.03221	1.63003	0.789699	0.155218	-1.00504
RL28_MOUSE		60S ribosomal protein L28 - Mus musculus (Mouse)	153210208	179868048	130233512	150531760	122917512	191991776	115052648	98109952	181067568	118721112	65362392	59369208	119592056	113039072	133206248	139507760	16.0842	22.4095	33.3544	40.2638	9.61846	-1.0046	1.61933	0.98403	0.157248	1.17523
SURF6_MOUSE		Surfeit locus protein 6 OS=Mus musculus GN=Surf6 PE=2 SV=1	17070304	14294697	6.21365e+06	11960673	7.92921e+06	39309060	7.16682e+06	18384076	21634596	12977596	11529093	4.64806e+06	8109446	8.05193e+06	7.72699e+06	5981297	45.0275	86.5191	48.2606	45.7926	13.4578	-1.57533	1.61845	0.632246	0.37666	-1.25565
GCKR_MOUSE		Glucokinase regulatory protein OS=Mus musculus GN=Gckr PE=2 SV=3	58286536	102101024	57463924	90238848	60194972	98175952	64638544	55344532	65061684	56215268	37373860	20841556	61443904	41964356	66657448	60161184	35.1667	24.1753	8.904	46.4021	18.7082	-1.14119	1.61709	0.575326	0.189399	1.17729
ALBU_BOVIN		Serum albumin precursor - Bos taurus	9541287936	14835781632	5700975616	8858894336	8840225792	15435459584	4926170624	5889102336	12737011712	5751687680	6169377792	2656835072	7363251200	7240804864	7447972864	7674984448	45.7475	34.4267	54.2485	39.487	2.46377	-1.10162	1.61562	0.709185	0.31598	1.27708
GABPA_MOUSE		GA-binding protein alpha chain OS=Mus musculus GN=Gabpa PE=1 SV=1	511145	686010	2.33291e+06	1.0178e+06	1.95098e+06	222415	6436038	4.49109e+06	5.98378e+06	2.53384e+06	3.29705e+06	4657738	3.57007e+06	3307794	3587775	3682507	85.4199	81.3361	18.0558	30.7724	4.54059	1.10619	1.61231	0.809723	0.0873681	-4.79054
ELMO1_MOUSE		Engulfment and cell motility protein 1 OS=Mus musculus GN=Elmo1 PE=1 SV=2	8489913	5834602	10768075	4.4645e+06	9251492	5.18207e+06	4.12048e+06	3500363	1.92973e+06	1.12645e+06	2.43139e+06	2.36721e+06	2.12624e+06	2.4571e+06	2.0118e+06	2.32497e+06	29.5203	40.9832	35.4707	37.2441	8.92996	1.32779	1.6119	0.348254	0.228747	2.62734
VATB2_MOUSE		Vacuolar ATP synthase subunit B, brain isoform OS=Mus musculus GN=Atp6v1b2 PE=1 SV=1	7.57442e+06	12790821	26877360	8346259	11590259	71126800	25854608	24790940	93822384	40922396	18437130	30331292	21299908	17712524	31759004	42905792	63.4091	116.448	82.1328	37.6257	39.9307	-1.92757	1.61073	0.69806	0.560881	-3.058
ATRX_MOUSE		Transcriptional regulator ATRX OS=Mus musculus GN=Atrx PE=1 SV=2	2.26665e+06	5055287	3.07583e+06	4814531	2.02862e+06	4.87627e+06	10802834	11639944	7.4874e+06	4558726	5.5001e+06	8657163	6011013	6405124	6397421	5929155	41.3933	41.6377	22.012	34.4099	4.06099	-1.12711	1.59918	0.801603	0.112167	-2.87852
RL37_MOUSE		60S ribosomal protein L37 OS=Mus musculus GN=Rpl37 PE=2 SV=3	93901896	32391610	22971000	31258684	19247502	80450968	14282690	15262590	27862140	14660618	13896547	7.53352e+06	25325126	26673728	26971748	28341258	77.4227	74.2902	39.5755	32.5261	4.61213	1.1398	1.59064	0.847536	0.202729	2.60009
DHX29_MOUSE		ATP-dependent RNA helicase Dhx29 OS=Mus musculus GN=Dhx29 PE=2 SV=1	26475292	42701908	28446544	35298916	32662266	47037412	37034872	37202324	51391212	27212028	27961506	23959976	30763812	32410532	37374356	33942492	27.2098	19.964	19.6788	8.06433	8.38059	-1.17798	1.58755	0.405195	0.0369376	-1.28686
IR3IP_MOUSE		Immediate early response 3-interacting protein 1 OS=Mus musculus GN=Ier3ip1 PE=3 SV=1	20985514	17506886	7.58536e+06	11254481	8391798	22571434	10559394	7757251	20858368	12177424	10847051	1.74616e+06	10239388	11907374	11935958	11942507	45.272	53.2818	52.8306	68.7614	7.34163	1.09143	1.58151	0.845398	0.410791	1.1762
MTEF4_MOUSE		Transcription termination factor 4, mitochondrial OS=Mus musculus GN=Mterf4 PE=2 SV=1	455718912	829811520	234353824	769138688	445865760	652960320	241361712	287353792	372073280	274814720	238926720	56719360	359562400	294279488	349536000	365312832	59.4076	26.2992	22.0823	61.4989	9.52371	-1.22902	1.57905	0.500003	0.328283	1.68728
PLCG2_MOUSE		1-phosphatidylinositol-4,5-bisphosphate phosphodiesterase gamma-2 OS=Mus musculus GN=Plcg2 PE=1 SV=1	640805632	688505984	344941376	555079552	572532224	892523968	780723840	318501728	466057472	598463488	334427648	63834500	435259232	465740416	473133248	521827520	33.3501	28.2138	45.2491	80.4598	7.56504	-1.20659	1.57043	0.486234	0.392554	1.06962
SRBS2_MOUSE		Sorbin and SH3 domain-containing protein 2 OS=Mus musculus GN=Sorbs2 PE=1 SV=2	415506	3.36573e+06	632511	2.18992e+06	1.74183e+06	1.25991e+06	12401697	17962542	14603583	6270450	9343300	13114226	7255627	7344931	9204564	7.99364e+06	111.759	26.876	18.6828	35.7959	11.3074	-1.17625	1.5653	0.473149	0.138769	-10.1881
ODPAT_MOUSE		Pyruvate dehydrogenase E1 component subunit alpha, testis-specific form, mitochondrial OS=Mus musculus GN=Pdha2 PE=1 SV=1	136062304	253404256	77696528	189404784	163947024	205692672	146531872	85391976	131744512	125902544	90748880	18504412	116058192	109654328	123869608	137253920	57.467	11.2907	26.3144	69.8551	9.76279	-1.19668	1.5465	0.487229	0.367875	1.28459
POSTN_MOUSE	Postn	Periostin OS=Mus musculus GN=Postn PE=1 SV=2	318557536	208543168	235357376	45300808	98090160	29399822	4.32179e+06	50310312	6.71485e+06	7337447	12026633	6737241	51065040	56877648	54296648	55256168	22.5711	62.4306	126.6	33.2875	4.50511	4.41261	2.35034	0.0337545	0.733591	12.4286
PRC2C_MOUSE	Prrc2c	Protein PRRC2C OS=Mus musculus GN=Prrc2c PE=1 SV=2	1.90801e+06	6213377	3.23525e+06	3.49031e+06	1151011	1.20309e+06	14816168	25433032	18564304	3988038	667597	3.58548e+06	5766518	4.6355e+06	5.3036e+06	6019560	58.2427	68.5688	27.4647	65.9642	11.1895	1.94316	7.1366	0.238196	0.0543137	-5.17878
SH321_MOUSE		SH3 domain-containing protein 21 OS=Mus musculus GN=Sh3d21 PE=1 SV=1	45669784	74439432	34077480	68089488	44837148	46898952	68322528	30537706	52001504	54977584	35371708	8.16495e+06	40669068	42699740	40730396	43761788	40.4339	24.1593	37.6848	71.5905	3.63268	-1.03657	1.53137	0.805104	0.388288	1.02204
M4K4_MOUSE		Mitogen-activated protein kinase kinase kinase kinase 4 OS=Mus musculus GN=Map4k4 PE=1 SV=1	21475344	26169484	25272328	29314624	23574676	23608416	83816296	94213096	78067472	51593452	62235552	53611072	53359384	51056268	51364236	47830520	10.2523	12.9583	9.58648	10.1276	4.49562	-1.0491	1.52948	0.651505	0.0058454	-3.51216
ZC3HE_MOUSE		Zinc finger CCCH domain-containing protein 14 OS=Mus musculus GN=Zc3h14 PE=2 SV=1	86621.4	23056.5	153927	66425.1	116724	104890	1.11986e+06	926498	1.38094e+06	261552	422189	1.55849e+06	384816	729698	708800	685016	74.4797	27.3904	19.9629	94.5923	25.9199	-1.0927	1.52852	0.628873	0.315274	-13.0017
RHGBA_MOUSE		Rho GTPase-activating protein 11A OS=Mus musculus GN=Arhgap11a PE=1 SV=1	13618960	12540600	3.24021e+06	8663448	7.8205e+06	23561300	2.52038e+06	4377375	12313214	7.50967e+06	5195771	97092.2	4999911	3.40422e+06	4838194	4376345	58.2291	66.3349	81.225	88.8684	16.2871	-1.36209	1.50056	0.579965	0.487928	1.53036
RAGP1_MOUSE	Rangap1	Ran GTPase-activating protein 1 OS=Mus musculus GN=Rangap1 PE=1 SV=1	3.60341e+06	2.8401e+06	12452654	475804	2.18228e+06	841940	22623674	26600938	14561003	3.50774e+06	5.04574e+06	25745880	9945428	12728278	9969573	8898471	84.8285	77.0044	28.8517	108.623	15.7891	5.39886	1.85967	0.0599749	0.244836	-3.37559
RAI14_MOUSE	Rai14	Ankycorbin OS=Mus musculus GN=Rai14 PE=1 SV=1	31605740	25762116	21214976	16747134	16686844	16475204	48878488	63399104	45100508	6001259	11516095	14886956	25889662	24051644	30483470	27317638	19.8854	0.858434	18.4153	41.5292	10.0866	1.57452	4.8567	0.061659	0.0164346	-2.0027
RBM10_MOUSE	Rbm10	RNA-binding protein 10 OS=Mus musculus GN=Rbm10 PE=1 SV=1	12996096	5309287	7.29503e+06	6.53639e+06	6.41992e+06	3.08142e+06	106566704	102810448	93321656	8430914	6867872	8407346	28191838	30665698	29810002	27473506	46.76	36.7004	6.76529	11.335	5.03394	1.59626	12.7688	0.27754	3.65962e-05	-11.824
RN213_MOUSE	Rnf213	E3 ubiquitin-protein ligase RNF213 OS=Mus musculus GN=Rnf213 PE=2 SV=1	31926782	43417100	30442574	7600842	6462521	6.94201e+06	23902204	31306520	23478236	4831783	3.9598e+06	3.4731e+06	15533255	16150331	17030130	15514865	20.1385	8.16234	16.7844	16.8382	4.43865	5.03616	6.41573	0.00156746	0.000156015	1.3444
SAMH1_MOUSE	Samhd1	SAM domain and HD domain-containing protein 1 OS=Mus musculus GN=Samhd1 PE=1 SV=2	22758784	22492400	28505356	11216774	11542248	12440032	15515774	16432659	17828782	7397586	10756856	10509151	17135332	15419636	17486468	15395722	13.8183	5.39971	7.01977	19.5935	6.77401	2.09541	1.7366	0.00503266	0.032696	1.48173
SKT_MOUSE	Skt	Sickle tail protein OS=Mus musculus GN=Skt PE=1 SV=1	1.77355e+06	807559	1.3419e+06	57669.1	665970	440355	5326705	10900491	6174823	619089	663322	1.68518e+06	2.62953e+06	3420718	2.91486e+06	2.94085e+06	37.0052	79.256	40.2189	60.9733	11.0204	3.3703	7.54888	0.163842	0.0084606	-5.71041
STAT1_MOUSE	Stat1	Signal transducer and activator of transcription 1 OS=Mus musculus GN=Stat1 PE=1 SV=1	116844136	167529840	137842960	21964898	22130838	15450204	153030352	143632608	127883488	4357872	6.58818e+06	5820341	57558392	56983308	55748592	54475200	18.095	19.1956	8.97881	20.2734	2.4395	7.09061	25.3213	0.000265042	0.000295769	-1.00552
TENS3_MOUSE	Tns3	Tensin-3 - Mus musculus (Mouse)	7491030	6.79556e+06	9007076	1.35491e+06	1.65023e+06	1.37746e+06	1.44667e+06	1.66945e+06	911151	0	172243	557808	1.9659e+06	3.12367e+06	2370182	2.87015e+06	14.5642	11.2521	29.0333	117.37	20.0072	5.31503	5.51643	0.000137785	0.313213	5.78398
TGM2_MOUSE	Tgm2	Protein-glutamine gamma-glutamyltransferase 2 OS=Mus musculus GN=Tgm2 PE=1 SV=4	1139852032	928633280	682662208	92005064	167248384	56440432	15803797	182781008	26599246	27855504	30964082	9034599	200174656	195731328	203317408	191876192	24.9512	53.7631	124.49	52.4619	2.53569	8.71461	3.31865	0.00877093	0.431171	12.2173
TKTL1_MOUSE	Tktl1	Transketolase-like protein 1 OS=Mus musculus GN=Tktl1 PE=2 SV=1	10308533	4338573	3.23779e+06	852923	2.08078e+06	983703	3762379	7759203	3.75859e+06	1423481	3.22119e+06	2.07138e+06	3.18935e+06	3242879	3.74153e+06	3.48172e+06	63.8172	51.6409	45.3267	40.6693	7.40288	4.5655	2.27517	0.0317772	0.0731304	1.17046
TMPSD_MOUSE	Tmprss13	Transmembrane protease, serine 13 OS=Mus musculus GN=Tmprss13 PE=2 SV=2	63222272	54757348	44851684	42260604	37385800	51443844	55515228	22176366	58681852	43377852	26161460	9535660	31582810	36988528	41367516	42547628	16.9403	16.3358	44.4905	64.1997	13.0427	1.24213	1.72461	0.188659	0.317233	1.19401
TOX4_MOUSE	Tox4	TOX high mobility group box family member 4 OS=Mus musculus GN=Tox4 PE=1 SV=2	179200	658792	341311	43515.3	205235	131137	12655159	22507378	22427630	482429	201532	3.78538e+06	3994099	3642177	3868391	3.09664e+06	62.059	63.93	29.5118	133.778	10.8704	3.10434	12.8856	0.121222	0.0585299	-48.8341
TPR_MOUSE	Tpr	Nucleoprotein TPR OS=Mus musculus GN=Tpr PE=1 SV=1	17254882	16816922	14099218	10022090	9557329	9731425	40122972	64528448	41251744	11308787	9427587	8421474	17705824	19516844	21054722	19638770	10.6469	2.40325	28.3261	15.0792	7.04774	1.64345	5.00391	0.0130433	0.00240042	-3.02886
VCIP1_MOUSE	Vcpip1	Deubiquitinating protein VCIP135 OS=Mus musculus GN=Vcpip1 PE=2 SV=1	1628220	994321	9619621	560030	481465	308785	5.58706e+06	6.78608e+06	6.60487e+06	655053	1.17116e+06	1.08518e+06	2.06435e+06	2.20362e+06	3.15643e+06	3.34875e+06	117.805	28.5556	10.2169	28.4931	24.2478	9.06639	6.51854	0.119175	0.00499496	-1.55022
VIME_MOUSE		Vimentin - Mus musculus (Mouse)	1320924032	1534062592	1648687744	1877019136	1623822592	1599937536	1737738752	1401322112	1231994368	1359999232	475006752	596449792	1195524736	1189376640	1244922496	1235348224	11.0797	9.03058	17.6684	59.1931	2.29549	-1.13258	1.79771	0.206659	0.156584	1.03034
KTN1_MOUSE		Kinectin OS=Mus musculus GN=Ktn1 PE=1 SV=1	172883728	123308704	143149008	168311744	161706400	195164048	141791616	189660832	111754896	78288096	88133568	62258288	101198376	106409656	117123208	118312000	17.0379	10.1225	26.5959	17.1334	7.51541	-1.19539	1.93811	0.195026	0.0304238	-1.0088
ANXA2_MOUSE		Annexin A2 - Mus musculus (Mouse)	572698432	856547328	662865792	884169344	714460672	1049136576	140718032	148315888	471660256	171617152	192948528	55453324	352006208	341097824	348452448	356959904	20.7976	18.9605	74.5035	52.8531	1.90839	-1.2656	1.81109	0.216588	0.374279	2.75027
IF4G3_MOUSE		Eukaryotic translation initiation factor 4 gamma 3 OS=Mus musculus GN=Eif4g3 PE=1 SV=2	1.65764e+06	1.90517e+06	1.7591e+06	2.73648e+06	2492671	1750897	8397254	10879854	5.00018e+06	2.51827e+06	4284548	7625249	2472811	4950514	4.42949e+06	4328621	7.01441	22.0627	36.4744	53.9286	26.7765	-1.31157	1.68264	0.194774	0.226937	-4.56177
SF3B1_MOUSE		Splicing factor 3B subunit 1 OS=Mus musculus GN=Sf3b1 PE=1 SV=1	90272024	73879224	86611776	118930328	102309824	107904328	330633440	358692896	270945088	167540400	183040816	153906224	176123936	168412624	173050912	166192736	10.2942	7.70805	14.0004	8.66855	2.62164	-1.31257	1.90346	0.0259718	0.00540977	-3.8294
EGFB2_MOUSE		Epidermal growth factor-binding protein type B OS=Mus musculus GN=Egfbp2 PE=1 SV=1	25905554	28635742	20439418	39138388	23417172	35975260	18067898	10428924	28498090	16943622	11298238	3.71691e+06	15658711	18209918	20355478	20647392	16.6986	25.3179	47.7434	62.3015	12.3461	-1.31408	1.78339	0.252534	0.290031	1.31557
NUCL_MOUSE		Nucleolin OS=Mus musculus GN=Ncl PE=1 SV=2	29845360	48041344	37944620	56784752	52427992	46007204	573289408	670310016	671191104	144200448	29791936	49396288	172650976	182494496	179563168	178286624	23.6108	10.4786	8.81626	82.1682	2.31517	-1.34005	8.57157	0.14105	0.0350351	-16.5309
EZRI_MOUSE		Ezrin OS=Mus musculus GN=Ezr PE=1 SV=3	6823349	9539769	13085338	11414620	13583169	14694641	30483406	26739562	27686304	20770894	2.07569e+06	8144573	13414058	12048983	14388924	11609401	31.9894	12.6081	6.87784	92.3233	9.89952	-1.34786	2.73979	0.21648	0.173246	-2.88332
TPX2_MOUSE		Targeting protein for Xklp2 OS=Mus musculus GN=Tpx2 PE=1 SV=1	0	0	100753	691.153	27428.7	108440	5.38679e+06	9578212	9491681	0	26995.6	1.19705e+06	1.40532e+06	1.60497e+06	1.59836e+06	1.55907e+06	173.205	123.257	29.3826	167.508	6.05067	-1.35539	19.9802	0.279674	0.202217	-242.739
FLOT2_MOUSE		Flotillin-2 OS=Mus musculus GN=Flot2 PE=1 SV=2	8517960	4.21605e+06	3.60977e+06	9922305	7083822	5.82576e+06	6.07204e+06	4689455	9552777	2.53464e+06	5480762	2.00056e+06	7526189	5.25249e+06	6235787	4.42563e+06	49.1188	27.5728	37.0078	56.1376	22.7755	-1.39698	2.02819	0.293762	0.117236	-1.24294
MEST_MOUSE		Mesoderm-specific transcript protein OS=Mus musculus GN=Mest PE=2 SV=1	10945611	8261402	7729548	16010246	15255726	7.80367e+06	1067921	1.14177e+06	531638	729690	339648	574587	498744	241147	48079.5	8847.1	19.1995	34.8299	36.4416	35.837	112.458	-1.45043	1.66755	0.286998	0.204047	9.8261
ADNP_MOUSE		Activity-dependent neuroprotector homeobox protein OS=Mus musculus GN=Adnp PE=2 SV=1	9109387	20691528	14033729	21938746	18762848	22982510	106834312	116787608	99419288	46695136	52950836	52071824	48423128	46996292	58835408	56337048	39.7812	10.3532	8.09341	6.69655	11.0582	-1.45283	2.12922	0.209804	0.000286111	-7.36954
PININ_MOUSE		Pinin OS=Mus musculus GN=Pnn PE=1 SV=4	190808	393063	446659	544025	383758	573681	7092296	11027864	8647588	625065	595905	1881687	2.7737e+06	2.17922e+06	2.78822e+06	2.97038e+06	39.2803	20.4147	22.2149	70.9786	12.8561	-1.45698	8.62736	0.247573	0.0175017	-25.9747
CATA_MOUSE		Catalase OS=Mus musculus GN=Cat PE=1 SV=3	6102095	15403412	9332471	13677840	10602270	20915520	5832297	6502354	26073396	7840750	8851956	1.70102e+06	7899179	8336942	10414124	9710956	45.9407	35.1455	89.8066	63.117	12.898	-1.46558	2.08811	0.287426	0.379536	-1.24548
ADDG_MOUSE		Gamma-adducin OS=Mus musculus GN=Add3 PE=1 SV=1	6677137	4684904	8144392	10200610	6684510	11787354	6.29255e+06	4553611	4468839	2.72359e+06	1.78764e+06	2.35036e+06	3.02878e+06	4.92671e+06	5557650	4010916	26.7046	27.3242	20.163	20.6	25.1697	-1.4699	2.23199	0.178357	0.00857417	1.27368
RU2A_MOUSE		U2 small nuclear ribonucleoprotein A' - Mus musculus (Mouse)	2109251	1.62594e+06	1.91304e+06	2562517	2.49715e+06	3.26295e+06	54269224	67654600	92250696	8.14943e+06	3376565	7.7451e+06	17754716	18867340	18367968	15629238	12.9108	15.3026	26.9843	41.201	8.07137	-1.47349	11.1138	0.0282945	0.00439936	-37.9189
WAPL_MOUSE		Wings apart-like protein homolog OS=Mus musculus GN=Wapal PE=1 SV=1	1490636	1.06243e+06	1.0766e+06	2.42087e+06	1.87056e+06	1.0756e+06	7.97354e+06	6592929	6.32133e+06	2.5182e+06	1.68973e+06	2452894	3.30108e+06	3410495	3.02624e+06	2.57652e+06	20.104	37.8049	12.7248	20.7462	12.0736	-1.47866	3.13592	0.281779	0.0037499	-5.75474
ACINU_MOUSE		Apoptotic chromatin condensation inducer in the nucleus OS=Mus musculus GN=Acin1 PE=1 SV=2	1.96878e+06	2.29035e+06	6.59501e+06	5.56434e+06	6252322	4.32404e+06	36780944	55051424	41443956	11893851	11935398	41325372	22553270	19693484	22806082	22846282	71.3959	18.1634	21.3687	78.1847	6.94607	-1.48705	2.04554	0.288976	0.157784	-12.2788
GLYR1_MOUSE		Putative oxidoreductase GLYR1 OS=Mus musculus GN=Glyr1 PE=2 SV=1	2.57851e+06	3.85266e+06	3.79107e+06	6624412	5132991	3.54722e+06	27799844	43289576	27599692	12332153	14130508	26687408	14867556	16588539	15519904	14116490	21.0867	30.1642	27.3627	44.1433	6.86026	-1.49719	1.8568	0.164992	0.0923441	-9.65435
PSA6_MOUSE		Proteasome subunit alpha type-6 - Mus musculus (Mouse)	3.32032e+06	5.93072e+06	6883604	5.68411e+06	6802640	11714394	4391302	4567661	20799548	9695744	5773211	2.5556e+06	8051193	7037331	7769037	6.35317e+06	34.3009	39.7645	94.9927	59.5166	10.4579	-1.49995	1.651	0.265627	0.610283	-1.84439
TAOK2_MOUSE		Serine/threonine-protein kinase TAO2 OS=Mus musculus GN=Taok2 PE=1 SV=3	229256736	264591456	330193664	536417760	289410144	416331936	347206592	129896712	329613056	162054000	201917728	44831188	266078608	244910000	236435648	249584416	18.6468	29.8318	44.8879	59.9235	5.00218	-1.5074	1.97336	0.150182	0.254335	1.02148
CRBL2_MOUSE		cAMP-responsive element-binding protein-like 2 OS=Mus musculus GN=Crebl2 PE=1 SV=1	6577600	8616045	6.1232e+06	13330467	7.63157e+06	11902162	3.9051e+06	6.25847e+06	8534131	4212432	4611217	1.37289e+06	6349082	5534684	5713909	6.44038e+06	18.6846	27.068	37.1376	51.9536	7.52682	-1.5417	1.83373	0.119408	0.219786	1.14008
PSA4_MOUSE		Proteasome subunit alpha type-4 - Mus musculus (Mouse)	5213549	17012752	7.16246e+06	19888476	11218817	16315764	10199933	12374795	36623224	16895170	9842666	2963627	14932185	11498635	13870048	12148852	64.5674	27.5632	74.3338	70.3597	11.9925	-1.61365	1.9931	0.237949	0.318863	-2.01431
PABP1_MOUSE		Polyadenylate-binding protein 1 - Mus musculus (Mouse)	4.2374e+06	5920934	5.99539e+06	10960360	8344540	8942119	29021056	27714156	17618532	33169168	4496366	10480760	15893340	13355818	11326344	11704311	18.4635	14.5576	25.1781	94.2479	15.9016	-1.74864	1.54433	0.0190095	0.331614	-4.60289
NFIA_MOUSE		Nuclear factor 1 A-type OS=Mus musculus GN=Nfia PE=1 SV=1	4036830	9107670	3.25731e+06	13769810	5.7834e+06	9456248	48588816	55044864	45810144	18145998	23103006	28861504	26229224	26090648	27452776	29091716	58.1036	41.3398	9.5109	22.947	5.11529	-1.76867	2.13155	0.204821	0.0177179	-9.11142
PTPRF_MOUSE		Receptor-type tyrosine-protein phosphatase F OS=Mus musculus GN=Ptprf PE=1 SV=1	1.17159e+06	2.90759e+06	2.55415e+06	2758212	6.21646e+06	3.46336e+06	13163775	12627447	13688316	8263362	9030868	4209268	6904528	6.29777e+06	5.86734e+06	5692195	41.4918	44.076	4.03079	36.1444	8.71953	-1.87508	1.83596	0.16305	0.110148	-5.95169
ZO1_MOUSE		Tight junction protein ZO-1 OS=Mus musculus GN=Tjp1 PE=1 SV=1	11594805	5996583	6898176	17457736	17002796	11641298	5377893	15651285	9656361	712517	583021	1.20809e+06	937924	1.34784e+06	786043	600044	36.8222	21.0499	50.4525	39.5326	34.6588	-1.88251	12.2564	0.0607719	0.00412069	-1.253
ZFR_MOUSE		Zinc finger RNA-binding protein OS=Mus musculus GN=Zfr PE=1 SV=2	377039	1289386	1.46442e+06	1.69822e+06	2.88452e+06	1.5403e+06	22560684	26439308	21611270	7341030	10158892	14240768	11840580	10059678	13504308	11374045	55.9467	35.9993	10.8672	32.7886	12.1652	-1.95571	2.22463	0.202977	0.0386756	-22.5534
SNUT1_MOUSE		U4/U6.U5 tri-snRNP-associated protein 1 OS=Mus musculus GN=Sart1 PE=2 SV=1	348531	2091386	1226784	3.83866e+06	1.97156e+06	2.00104e+06	830736	1.17189e+06	13624732	848947	2.23012e+06	186244	1.82811e+06	791237	1.9356e+06	1.90843e+06	71.2986	41.0777	139.949	95.8045	34.1387	-2.13032	4.78587	0.210651	0.350454	-4.26197
ZMYM4_MOUSE		Zinc finger MYM-type protein 4 OS=Mus musculus GN=Zmym4 PE=1 SV=1	367000	214377	699623	1.32716e+06	1.34263e+06	1.23637e+06	11702563	12975246	10369208	3.64233e+06	5131713	5.13419e+06	5.34392e+06	5605316	4.83477e+06	5.91267e+06	58.1089	4.40916	11.1548	18.5634	8.41674	-3.0493	2.51988	0.0685499	0.00481985	-27.3591
NSD1_MOUSE		Histone-lysine N-methyltransferase, H3 lysine-36 and H4 lysine-20 specific OS=Mus musculus GN=Nsd1 PE=1 SV=1	95587	168582	16110.6	263289	289993	434269	1.8391e+06	3642466	3.97354e+06	119684	176661	348328	623090	934668	453243	592564	81.6242	27.9421	36.4482	55.3859	31.2059	-3.52345	14.6665	0.144147	0.00285308	-33.7346
SRRM2_MOUSE		Serine/arginine repetitive matrix protein 2 - Mus musculus (Mouse)	17703.5	38682.1	184942	215832	560145	291578	7006288	11087349	7434823	3.48857e+06	1.98736e+06	1799582	2722585	2.30816e+06	2.62622e+06	3.01088e+06	113.255	50.8447	26.3559	38.1707	10.8624	-4.42368	3.50882	0.0974516	0.00946318	-105.784
MAST1_MOUSE		Microtubule-associated serine/threonine-protein kinase 1 OS=Mus musculus GN=Mast1 PE=1 SV=3	1.67492e+06	4.44869e+06	2.47698e+06	3.27661e+06	33739468	5.21638e+06	34721016	2.33296e+06	7645027	2.99965e+06	1.64644e+06	261287	5.80098e+06	5.96095e+06	7271765	6296155	49.7894	121.154	116.58	83.7033	10.4117	-4.91041	9.10853	0.244191	0.127664	-5.1972
LYZ1_MOUSE		Lysozyme C-1 OS=Mus musculus GN=Lyz1 PE=1 SV=1	1.83937e+06	11667278	5201713	6799847	99733248	36982476	2126621	6.42891e+06	40882248	8447984	12437051	1.14919e+06	14975102	15203535	11070188	9080330	80.0969	99.1006	128.906	77.9364	23.9077	-7.6712	2.24368	0.139403	0.676511	-2.64255
ZC11A_MOUSE		Zinc finger CCCH domain-containing protein 11A OS=Mus musculus GN=Zc3h11a PE=1 SV=1	3265.76	16367.5	0	107485	385374	90923.5	5.27002e+06	5.34529e+06	2.76694e+06	375748	367647	4.0826e+06	939433	2.15632e+06	2.56441e+06	2.03375e+06	132.362	85.0115	32.8951	133.185	36.0881	-29.7344	2.77295	0.180084	0.16903	-681.611
