# Supplementary material for: Non-muscle myosins control radial glial basal endfeet to mediate interneuron organization
Source: PLoS Biol. 2023 Feb 28;21(2):e3001926. doi: 10.1371/journal.pbio.3001926 (PMC9974137; doi:10.1371/journal.pbio.3001926)
Supplement: S6 Table — (XLSX) [file pbio.3001926.s011.xlsx]

## Sheet: Sheet1
Supplemental Table 6- Endfeet FC ≥1.5 BioID+ vs BioID-, p-value < 0.28
Primary Protein Name	Gene Name	Protein Description	A Endfeet+ ID31259	B Endfeet+ ID31260	C Endfeet+ ID31261	D Endfeet- ID31262	E Endfeet- ID31263	F Endfeet- ID31264	G Whole+ ID31265	H Whole+ ID31266	I Whole+ ID31267	J Whole- ID31268	K Whole- ID31269	L Whole- ID31270	QC Pool 1 ID31272	QC Pool 2 ID31272	QC Pool 3 ID31272	QC Pool 4 ID31272	Endfeet+ CV	Endfeet- CV	Whole+ CV	Whole- CV	QC Pool CV	Fold Change (Endfeet+/Endfeet-)	Fold Change (Whole+/Whole-)	Endfeet T-Test	Whole T-Test	Fold Change (Endfeet+/Whole+)
41_MOUSE		Protein 4.1 OS=Mus musculus GN=Epb41 PE=1 SV=2	28028782	33529538	35403532	21044452	16657070	15636517	137906304	179032496	150998736	20627010	20990690	25445716	57845452	54972624	56258988	58110456	11.8597	16.1611	13.4701	12.0033	2.58008	1.81787	6.97754	0.00739008	5.04072e-05	-4.826
ACAD9_MOUSE	Acad9	Acyl-CoA dehydrogenase family member 9, mitochondrial OS=Mus musculus GN=Acad9 PE=2 SV=1	5349226	5385594	4783804	2861648	5.0581e+06	1.17847e+06	5931889	3.73779e+06	2.53231e+06	6397454	10521896	22433348	8774569	9351444	8496444	8677275	6.52317	64.1489	42.3762	63.4805	4.18632	1.70568	-3.2251	0.241403	0.0759807	1.27181
AN32A_MOUSE	Anp32a	Acidic leucine-rich nuclear phosphoprotein 32 family member A OS=Mus musculus GN=Anp32a PE=1 SV=1	845149	1.02464e+06	1.37713e+06	749590	717004	664530	6958933	7215954	6698282	8.0365e+06	1.12685e+06	5.03609e+06	3.95681e+06	3.32442e+06	4.09583e+06	4492953	25.0054	6.04122	3.72016	73.2023	12.2292	1.52357	1.47	0.0977857	0.377763	-6.42861
BAG5_MOUSE	Bag5	BAG family molecular chaperone regulator 5 OS=Mus musculus GN=Bag5 PE=1 SV=1	14376.5	8789.82	319985	1310.9	0	41505.9	723856	626527	111137	152173	455643	1.90842e+06	439666	307300	184785	237204	155.684	165.315	67.5885	111.918	37.7629	8.01439	-1.72165	0.284775	0.751969	-4.25911
BCLF1_MOUSE	Bclaf1	Bcl-2-associated transcription factor 1 OS=Mus musculus GN=Bclaf1 PE=1 SV=2	1.50045e+06	1389.93	578508	0	438108	0	2786312	5945282	5363164	408029	1.42586e+06	8.34305e+06	2.67605e+06	2.90723e+06	1.79142e+06	1.63035e+06	109.036	173.205	35.783	127.275	28.1837	4.74849	1.38497	0.233371	0.384803	-6.77518
BGH3_MOUSE	Tgfbi	Transforming growth factor-beta-induced protein ig-h3 OS=Mus musculus GN=Tgfbi PE=1 SV=1	178453504	175402288	152118688	10119181	19548444	6210200	6932142	42281548	7.64638e+06	3135872	3.52481e+06	1.75235e+06	32948062	31826118	35866340	37835208	8.54072	57.3352	106.609	33.2191	7.90934	14.1027	6.75858	0.0127211	0.100779	8.89859
BIRA_ECOLI	birA	Bifunctional protein BirA OS=Escherichia coli (strain K12) GN=birA PE=1 SV=1	1502633088	2538802944	6258049024	57201292	63681412	84238952	23313051648	19233236992	20354875392	162194384	77128384	31892824	4414219264	4581802496	4345160192	3979200000	72.839	20.6459	10.0523	73.179	5.86955	50.2116	231.923	0.00826884	0.00624445	-6.10721
BST2_MOUSE	Bst2	Bone marrow stromal antigen 2 OS=Mus musculus GN=Bst2 PE=1 SV=1	151703616	593749248	99955376	35323664	16953646	52251920	14463653	29600024	45974080	1.78747e+06	2.63685e+06	1.54563e+06	51359608	48727832	56103720	62680888	96.3049	50.6673	52.5089	28.7995	11.1909	8.08777	15.0818	0.0511464	0.00686462	9.38949
CE295_MOUSE	Cep295	Centrosomal protein of 295 kDa OS=Mus musculus GN=Cep295 PE=1 SV=3	871506	872269	2.52899e+06	149221	849107	197026	1949562	416593	931960	1.59731e+06	885658	3719371	822629	1.12416e+06	2105731	2.45014e+06	67.174	98.1326	70.9565	71.3052	47.7351	3.57448	-1.88057	0.0988381	0.349292	1.29552
CHAP1_MOUSE	Champ1	Chromosome alignment-maintaining phosphoprotein 1 OS=Mus musculus GN=Champ1 PE=1 SV=1	1.01448e+06	2632231	586972	173861	1.32896e+06	475261	6.07472e+06	13789418	8667898	1.00933e+06	2.74676e+06	9761925	4.18432e+06	2.9671e+06	4.13438e+06	3667996	76.4448	90.8686	41.2777	102.839	15.0961	2.14029	2.11067	0.298088	0.231292	-6.7393
CKAP5_MOUSE	Ckap5	Cytoskeleton-associated protein 5 OS=Mus musculus GN=Ckap5 PE=2 SV=1	54867076	50258028	56536652	31475872	40663452	26768480	109451528	176290480	103939720	50312724	79406312	113347056	85638208	92235400	88283784	87333976	6.03477	21.4346	31.0061	38.9378	3.16602	1.63447	1.60319	0.0443405	0.168658	-2.41048
CMPK2_MOUSE	Cmpk2	UMP-CMP kinase 2, mitochondrial OS=Mus musculus GN=Cmpk2 PE=2 SV=2	10568818	25878296	10964135	1.21287e+06	1.93924e+06	476262	871682	346592	140012	289203	193640	264484	3.17891e+06	3.21846e+06	3.51561e+06	3.29244e+06	55.2214	60.4811	83.3136	19.9117	4.55536	13.0668	1.81753	0.00861926	0.579052	34.9052
CNDP2_MOUSE	Cndp2	Cytosolic non-specific dipeptidase OS=Mus musculus GN=Cndp2 PE=1 SV=1	50886172	49137204	65043568	30423296	39280676	20089918	27243570	19995720	18147484	30586898	30096172	38813424	39713352	43343440	43285656	39313088	15.8529	32.0896	22.0583	14.7665	5.3144	1.83829	-1.52166	0.0646421	0.0517576	2.52447
CO1A1_MOUSE	Col1a1	Collagen alpha-1(I) chain precursor - Mus musculus (Mouse)	1806173184	1200736896	1435918464	138129808	333064544	106517232	29128246	606942784	93687064	65154856	121351808	22338032	419406080	423206592	425319488	434033792	20.6098	63.7137	130.159	71.3315	1.45672	7.69039	3.49426	0.0165255	0.512645	6.08808
CO1A2_MOUSE	Col1a2	Collagen alpha-2(I) chain OS=Mus musculus GN=Col1a2 PE=2 SV=2	1263900288	967333312	1104904576	91208216	197624032	89504104	41240592	500415040	76779416	51515240	82244112	21090394	307396448	292584064	368209056	343763872	13.3459	49.1126	123.924	59.2387	10.4793	8.81792	3.99378	0.00876232	0.340243	5.39448
CO2A1_MOUSE	Col2a1	Collagen alpha-1(II) chain OS=Mus musculus GN=Col2a1 PE=1 SV=2	97148208	55547956	84140416	4.67369e+06	23693690	4.96961e+06	328282	37101964	867519	851473	2.71792e+06	247874	21873384	19598592	20565488	22979912	26.9567	98.0603	165.106	101.201	6.96627	7.10432	10.0328	0.0416687	0.588166	6.18408
CO3A1_MOUSE	Col3a1	Collagen alpha-1(III) chain OS=Mus musculus GN=Col3a1 PE=2 SV=4	63865972	41387004	46271936	4289325	9314256	4336727	3599273	19674832	3983661	2494331	4.78985e+06	3.23418e+06	13383993	15206478	15671789	15622272	23.4083	48.2861	100.95	33.4179	7.20367	8.44606	2.59144	0.00493364	0.353127	5.55896
CO4A1_MOUSE	Col4a1	Collagen alpha-1(IV) chain OS=Mus musculus GN=Col4a1 PE=1 SV=4	60754408	31214966	31451344	2.40622e+06	6564300	4442552	6416824	11342115	1.53888e+06	3779392	2.19644e+06	4.18721e+06	11821942	11109048	9834483	11372748	41.2899	46.5035	76.1998	31.042	7.72539	9.20152	1.89882	0.00449625	0.586898	6.39558
CO4A2_MOUSE	Col4a2	Collagen alpha-2(IV) chain OS=Mus musculus GN=Col4a2 PE=2 SV=4	414472288	291375104	247950032	15061434	35795944	12514733	1.48002e+06	74317632	2.11222e+06	943719	3.11405e+06	2.91961e+06	74164936	68079488	76024880	71964744	27.1691	60.4519	161.231	51.632	4.70815	15.0507	11.1661	0.00528376	0.476841	12.2423
CO5A1_MOUSE	Col5a1	Collagen alpha-1(XI) chain OS=Mus musculus GN=Col11a1 PE=1 SV=2	31562028	16086794	24423028	589365	3.94369e+06	1.17622e+06	164697	8683649	1.6556e+06	212943	907102	858272	5090606	7.58788e+06	7726633	4.72371e+06	32.24	94.1312	129.937	58.754	25.4023	12.6236	5.30954	0.0264062	0.533409	6.86141
CO6A1_MOUSE	Col6a1	Collagen alpha-1(VI) chain OS=Mus musculus GN=Col6a1 PE=2 SV=1	52529748	37513180	44328904	19965718	19537818	23957560	982286	8221126	1.22843e+06	2.35189e+06	2.23438e+06	2.51483e+06	9810520	10392894	11388376	11274243	16.7868	11.5234	118.2	5.95006	6.99962	2.11739	1.46905	0.00490343	0.900271	12.8809
COR1A_MOUSE	Coro1a	Coronin-1A - Mus musculus (Mouse)	13578307	19660312	22298424	3.35795e+06	3.96609e+06	2700918	1.69118e+06	1.4942e+06	644265	2.01724e+06	3077529	4166917	6806525	6447186	7589586	6.12709e+06	24.1567	18.9351	43.5831	34.8166	9.33138	5.53988	-2.41842	0.00112298	0.0745395	14.5019
CRKL_MOUSE	Crkl	Crk-like protein - Mus musculus (Mouse)	12397677	23944762	22812822	2.93161e+06	15165875	4.50054e+06	59805840	74688048	84286576	10253033	19010848	23884652	27816004	26995952	27416576	26068606	32.2803	88.374	16.9143	38.9893	2.76797	2.61772	4.1164	0.125486	0.0176423	-3.69841
CTND2_MOUSE	Ctnnd2	Catenin delta-2 OS=Mus musculus GN=Ctnnd2 PE=1 SV=1	460321	495000	71866.6	72144	30995	203862	2.6466e+06	2.89642e+06	1.91572e+06	1.25877e+06	2.07009e+06	6471714	943784	1.1927e+06	768181	1.19883e+06	68.6124	88.2419	20.4983	85.8615	20.3608	3.34588	-1.31397	0.227018	0.934118	-7.26131
DCTN1_MOUSE	Dctn1	Dynactin subunit 1 OS=Mus musculus GN=Dctn1 PE=1 SV=2	103661208	133524752	105276384	24921196	32089646	23101430	97796936	112549040	66501052	48293012	63599432	71000840	68462096	73746968	69001352	65641796	14.7125	17.7948	25.4806	18.9963	4.85817	4.27478	1.51371	0.000423076	0.113273	1.23701
DDX21_MOUSE	Ddx21	Nucleolar RNA helicase 2 - Mus musculus (Mouse)	33489794	74424192	33801808	24732558	20205858	22923024	53860144	71174944	50449424	53103792	61099104	71719680	50184880	54865712	59079212	45426256	49.8405	10.0726	18.9981	15.0688	11.2512	2.08831	-1.05948	0.12238	0.675977	-1.23828
DREB_MOUSE	Dbn1	Drebrin OS=Mus musculus GN=Dbn1 PE=1 SV=4	124271560	119077240	159693136	58112144	83446896	60707944	208895824	249913088	231332464	131387392	206072160	606060608	282025536	292239680	292742912	296873312	16.4523	20.673	8.92809	81.1555	2.17005	1.99262	-1.36714	0.0100459	0.843216	-1.71233
EDC4_MOUSE	Edc4	Enhancer of mRNA-decapping protein 4 OS=Mus musculus GN=Edc4 PE=1 SV=2	80868240	109731016	114873136	50353984	45059168	52858764	63048040	65530724	59739184	33768260	42277032	52347336	49993516	55172520	57955120	59811860	18.0012	8.05702	4.62873	21.7313	7.67074	2.06022	1.46673	0.0125527	0.0819898	1.62211
EF1A2_MOUSE	Eef1a2	Elongation factor 1-alpha 2 - Mus musculus (Mouse)	628406	153773	372311	219875	82286.2	124547	3896271	3.67818e+06	2.39565e+06	5087092	7828183	9798824	742904	1.18728e+06	690104	403773	61.7322	49.551	24.3967	31.2538	42.8328	2.70558	-2.27822	0.147158	0.0323631	-8.63594
EI3JB_MOUSE	Eif3j2	Eukaryotic translation initiation factor 3 subunit J-B OS=Mus musculus GN=Eif3j2 PE=1 SV=1	343466	508537	282647	0	0	0	0	551568	0	1209071	1.1904e+06	2.30658e+06	262047	376764	1104984	0	30.9044		173.205	40.7416	108.517	1000	-8.53214	0.000181666	0.155642	2.05713
F1142_MOUSE	Fam114a2	Protein FAM114A2 OS=Mus musculus GN=Fam114a2 PE=1 SV=2	1.0991e+06	1.94825e+06	3607488	1.03529e+06	1780885	269642	6.23489e+06	4291882	4.72784e+06	3.04564e+06	3.6631e+06	11912728	4746913	6618853	5145793	5.53106e+06	57.5135	73.463	20.0501	79.7596	14.6113	2.15659	-1.22071	0.250549	0.973345	-2.29226
FA49B_MOUSE		Protein FAM49B OS=Mus musculus GN=Fam49b PE=2 SV=1	27010988	26045032	42205732	16005489	16170647	6.45575e+06	58073824	47733024	48710980	56542356	70854400	79184000	45950984	46989292	48083132	43038220	28.5458	43.191	11.084	16.6305	4.70997	2.46588	-1.33694	0.0681164	0.0837509	-1.62203
FBN2_MOUSE	Fbn2	Fibrillin-2 OS=Mus musculus GN=Fbn2 PE=1 SV=1	16948412	5816210	9144115	1.53589e+06	2.10558e+06	721535	2.93781e+06	5515440	878131	1.17762e+06	1.96989e+06	2092667	2.96487e+06	1.91483e+06	2.60591e+06	2.6933e+06	53.7232	47.8306	74.6986	28.4342	17.5611	7.31347	1.78074	0.011064	0.58253	3.41951
FEN1_MOUSE	Fen1	Flap endonuclease 1 - Mus musculus (Mouse)	5772984	3184207	6773580	2.31109e+06	5.15071e+06	1268828	19491292	16846128	15508961	14446070	13963358	22455538	17210966	15947067	16283803	14485308	35.3254	69.0361	11.7269	28.1317	7.08166	1.80179	1.01929	0.224156	0.831527	-3.29586
FIBA_MOUSE	Fga	Fibrinogen alpha chain OS=Mus musculus GN=Fga PE=1 SV=1	208698288	150634016	128558744	28547554	22542876	28931204	8663361	12105619	10482219	8614749	8909935	2.80121e+06	37282248	36809064	38878864	38809276	25.4532	13.4315	16.5311	50.8439	2.78434	6.09699	1.53751	0.00127328	0.286644	15.6119
FIBB_MOUSE	Fgb	Fibrinogen beta chain OS=Mus musculus GN=Fgb PE=2 SV=1	110479752	89799880	68328488	51212848	49129536	63012976	41028704	30434810	54792464	24201662	22790138	6184879	41395316	37769004	43550592	41821288	23.5401	13.7498	29.02	56.5252	5.90569	1.64432	2.37427	0.0528666	0.141828	2.12749
FIBG_MOUSE	Fgg	Fibrinogen gamma chain OS=Mus musculus GN=Fgg PE=2 SV=1	211358176	197459264	130144168	44271308	38371036	50181144	15061462	24593782	29731026	19599332	14468481	5754883	46725300	44776684	48155260	44998516	24.1777	13.3374	32.1838	52.7267	3.43945	4.05773	1.74238	0.00398565	0.224274	7.76755
FINC_MOUSE	Fn1	Fibronectin OS=Mus musculus GN=Fn1 PE=1 SV=3	1593879936	1403117696	983915008	199107616	261854256	181483728	31042182	211279296	56661572	52815536	37966908	21336248	279251168	271082784	281122752	283489216	23.5145	19.7263	97.841	42.1376	1.9334	6.1965	2.66667	0.000781873	0.336931	13.3148
GGA1_MOUSE	Gga1	ADP-ribosylation factor-binding protein GGA1 OS=Mus musculus GN=Gga1 PE=2 SV=1	2445923	1.21037e+06	5.0342e+06	1.28741e+06	1.39366e+06	578309	1.3359e+06	1.61919e+06	564690	1.02379e+06	1.45559e+06	2.55046e+06	1.9363e+06	2128281	2.65992e+06	1.98886e+06	67.3627	40.7991	46.5149	46.9379	15.2003	2.66631	-1.42902	0.158627	0.419341	2.46904
GRIN1_MOUSE	Gprin1	G protein-regulated inducer of neurite outgrowth 1 OS=Mus musculus GN=Gprin1 PE=1 SV=2	80139.7	89846.8	32365.6	1980.72	25907.7	42502.5	161438	450333	347831	173353	303265	2238118	526589	442639	163250	321201	45.6182	86.8201	45.7888	127.793	43.4346	2.87469	-2.82902	0.237924	0.588725	-4.74224
HA1K_MOUSE	H2-K1	H-2 class I histocompatibility antigen, L-D alpha chain OS=Mus musculus GN=H2-L PE=1 SV=2	4.16528e+06	7770581	8678572	227969	290884	583150	540010	294212	877039	122090	180496	261069	1.87382e+06	1.82967e+06	1.53298e+06	1.53439e+06	34.7408	51.5962	51.2957	37.1415	10.9005	18.7063	3.036	0.00145142	0.0577126	12.0463
HPCA_MOUSE	Hpca	Neuron-specific calcium-binding protein hippocalcin OS=Mus musculus GN=Hpca PE=1 SV=2	438319	0	86224.1	0	0	0	288759	187913	685965	473308	1.32913e+06	6772329	1.64282e+06	1.27486e+06	760756	662299	132.807		67.9433	119.534	42.2627	1000	-7.37527	0.185317	0.167266	-2.21647
HXK2_MOUSE	Hk2	Hexokinase-2 OS=Mus musculus GN=Hk2 PE=1 SV=1	1.19755e+06	1.81196e+06	2.6988e+06	446127	402085	251471	5.44228e+06	4601753	3.79438e+06	4.26537e+06	5.06148e+06	8639034	3.51909e+06	4322481	3880872	3.7953e+06	39.6651	27.8465	17.8634	38.9001	8.59087	5.19087	-1.29826	0.00649093	0.414386	-2.42426
IF5_MOUSE	Eif5	Eukaryotic translation initiation factor 5 OS=Mus musculus GN=Eif5 PE=1 SV=1	11334273	13696652	22693330	6659579	7.75787e+06	6343970	42824040	54315696	49987248	10257705	8419684	12212555	15325586	14701094	16693148	16307627	37.6773	10.7244	11.8343	18.4209	5.77098	2.2987	4.76294	0.0525547	0.000597631	-3.08286
ISG15_MOUSE	Isg15	Ubiquitin-like protein ISG15 OS=Mus musculus GN=Isg15 PE=1 SV=4	75626176	151504816	74914352	2484266	3509076	1.99794e+06	4.55315e+06	3907356	3649687	1.50396e+06	899021	2.03667e+06	11805804	11431581	10194014	11206646	43.7174	28.9588	11.5296	38.463	6.17835	37.7969	2.72774	0.000419368	0.0396944	24.9414
ITSN1_MOUSE	Itsn1	Intersectin-1 OS=Mus musculus GN=Itsn1 PE=1 SV=1	3.52163e+06	2.66222e+06	4967829	394118	4288126	610901	8450496	11129965	7908880	3.1592e+06	5.71943e+06	7.55407e+06	6914607	7.38298e+06	6838960	7498692	31.3455	124.027	18.8226	40.2988	4.61683	2.10682	1.67284	0.221284	0.146686	-2.46504
K1107_MOUSE	Kiaa1107	Uncharacterized protein KIAA1107 OS=Mus musculus GN=Kiaa1107 PE=2 SV=4	101713624	45447388	28390570	5651353	12091404	26984766	1696871	1.63228e+06	2739223	958540	1.13376e+06	254283	12378579	13042182	16500051	14926304	65.5688	73.3929	30.7144	59.5126	13.1484	3.92491	2.58604	0.0743367	0.133089	28.9289
KI21A_MOUSE	Kif21a	Kinesin-like protein KIF21A OS=Mus musculus GN=Kif21a PE=1 SV=2	5188664	6.66783e+06	7842413	2840200	4315538	2.05311e+06	23094784	39310580	23812590	16525526	28172260	44468020	20427668	19834144	20507564	22999074	20.2516	37.4161	31.8797	47.2229	6.70336	2.13913	-1.03419	0.0456735	0.968025	-4.37679
KIF15_MOUSE	Kif15	Kinesin-like protein KIF15 OS=Mus musculus GN=Kif15 PE=1 SV=1	3.5408e+06	2.6941e+06	4.13942e+06	1.02118e+06	1.85545e+06	1.13673e+06	1.16081e+06	3341918	986176	396437	1481753	1.17736e+06	2.7969e+06	1.50863e+06	1.2939e+06	1.28313e+06	21	33.7882	71.74	54.9644	42.1346	2.58494	1.79637	0.0158627	0.365067	1.89005
KIF4_MOUSE	Kif4	Chromosome-associated kinesin KIF4 OS=Mus musculus GN=Kif4 PE=2 SV=2	839293	891030	2.22808e+06	861211	371653	275501	2.64205e+06	6.29564e+06	3.33742e+06	808110	359218	1.39483e+06	2.18558e+06	1.1459e+06	1.34763e+06	1.24244e+06	59.6684	62.4724	47.4147	60.8079	32.2408	2.6243	4.79093	0.10326	0.0320904	-3.10103
KIF5C_MOUSE	Kif5c	Kinesin heavy chain isoform 5C OS=Mus musculus GN=Kif5c PE=1 SV=2	188250976	170902112	157898048	100399792	142816736	82574496	190049248	193423440	165425776	180788352	208295456	212983296	170064240	170725360	192354976	191249744	8.83561	28.4965	8.35336	8.66672	6.831	1.58706	-1.09686	0.082511	0.265198	-1.06159
KLC1_MOUSE	Klc1	Kinesin light chain 1 OS=Mus musculus GN=Klc1 PE=1 SV=3	37828664	35549356	60832040	20839510	27912838	12754303	51843120	46700700	39091268	32049622	53612252	93995912	39226484	43366900	46100016	40773052	31.2618	36.9955	13.9839	52.5099	7.12533	2.18204	-1.30532	0.0529189	0.629032	-1.02552
KLC2_MOUSE	Klc2	Kinesin light chain 2 OS=Mus musculus GN=Klc2 PE=1 SV=1	14383638	16502731	20948408	7.40982e+06	15037844	5.64449e+06	30877752	31557016	27938104	19520626	34445764	50019388	29968906	25234448	30870462	34821688	19.3908	53.3135	6.38526	43.9979	13.0286	1.84517	-1.15063	0.12968	0.821607	-1.74348
LAMB2_MOUSE	Lamb2	Laminin subunit beta-2 OS=Mus musculus GN=Lamb2 PE=2 SV=1	6.82554e+06	5.38776e+06	7.89075e+06	5.06669e+06	3.92229e+06	4.29268e+06	1.72808e+06	2.27186e+06	1.15342e+06	3.09284e+06	817313	936793	2.99128e+06	3.38823e+06	2.38068e+06	2.93479e+06	18.7441	13.1898	32.5588	79.2672	14.1759	1.51367	1.06322	0.0454847	0.67638	3.90115
LAMC1_MOUSE	Lamc1	Laminin subunit gamma-1 OS=Mus musculus GN=Lamc1 PE=1 SV=2	55351276	55533484	39099984	31546896	21975584	42270344	1.60816e+06	4205777	641521	2.42568e+06	730322	1.37494e+06	13331028	15341880	12730064	14309629	18.8734	31.7962	85.6611	56.6602	8.22395	1.56572	1.42475	0.115566	0.782451	23.2338
LIMC1_MOUSE	Limch1	LIM and calponin homology domains-containing protein 1 OS=Mus musculus GN=Limch1 PE=1 SV=2	5443457	6850239	10015690	5267951	4.43995e+06	1.88374e+06	39311996	49396984	47758108	3244728	5.81154e+06	14128348	15674981	17530510	16974974	20001036	31.4909	45.6566	11.8971	73.6177	10.3297	1.92461	5.8861	0.141536	0.0416091	-6.11703
LRC47_MOUSE	Lrrc47	Leucine-rich repeat-containing protein 47 - Mus musculus (Mouse)	6702143	8997639	18799428	3.19693e+06	10109250	3.09464e+06	19416804	22399218	12782541	25325984	42674008	129689360	31459238	29956244	30441100	31969528	55.8714	73.5455	27.0477	84.8651	2.97537	2.10351	-3.62078	0.181695	0.144264	-1.5826
MA7D1_MOUSE	Map7d1	MAP7 domain-containing protein 1 OS=Mus musculus GN=Map7d1 PE=1 SV=1	2611068	1.45863e+06	2.12416e+06	1.25714e+06	849508	1.63421e+06	2088719	3254409	2.12232e+06	2.21519e+06	2382680	4613592	2.5813e+06	2.62796e+06	2.48607e+06	2.07828e+06	28.0207	31.4728	26.6638	43.6083	10.2511	1.65573	-1.23388	0.116635	0.56628	-1.2053
MAP1B_MOUSE	Map1b	Microtubule-associated protein 1B OS=Mus musculus GN=Map1b PE=1 SV=1	381281216	456190912	470648896	151975744	188936608	145554144	1619691264	2836869120	2008162944	781440320	1159017088	1952313088	1273488768	1267754240	1306670720	1289075200	11.0014	14.4394	28.8512	46.0554	1.35905	2.68903	1.6607	0.00082257	0.166051	-4.94199
MSD2_MOUSE	Msantd2	Myb/SANT-like DNA-binding domain-containing protein 2 OS=Mus musculus GN=Msantd2 PE=1 SV=1	3.34492e+06	2.18377e+06	3722758	1.80841e+06	1.88139e+06	2.05768e+06	18593316	18181782	19234752	1.14671e+06	567633	1.99657e+06	6.93335e+06	4441062	6557177	6743511	26.0077	6.68917	2.84228	58.1042	18.8368	1.60966	15.0933	0.102	0.0158811	-6.05417
MTA2_MOUSE	Mta2	Metastasis-associated protein MTA2 OS=Mus musculus GN=Mta2 PE=1 SV=1	46137616	95975144	133395320	38434164	51012980	74303912	121278096	140655680	259081312	151440032	97686616	81924592	114210032	105781488	121784704	120791008	47.6674	33.3424	42.9539	33.0283	6.38435	1.68248	1.57382	0.286049	0.222036	-1.89111
MTAP2_MOUSE	Map2	Microtubule-associated protein 2 OS=Mus musculus GN=Map2 PE=1 SV=2	24816992	11878463	15116543	9697683	11297839	10001111	87527440	127517400	111935408	109354856	137496128	448053856	154285584	154044240	175393264	180496336	38.9844	8.22582	18.4935	81.1413	8.3628	1.67154	-2.12522	0.158726	0.326556	-6.3109
MYH10_MOUSE	Myh10	Myosin-10 OS=Mus musculus GN=Myh10 PE=1 SV=2	15290440704	5854459392	4361634304	2008939776	3715595008	2917108224	259669040	467406944	500347968	254399280	277231808	153520912	1989148160	1941627392	2020173568	2034989696	69.6998	29.6442	31.8937	28.8246	2.06659	2.95158	1.79146	0.109881	0.108645	20.7805
MYH14_MOUSE	Myh14	Myosin-14 OS=Mus musculus GN=Myh14 PE=2 SV=1	11898819	3974579	4214396	1402746	2.56118e+06	1.95368e+06	763011	589813	1342615	734210	390836	229419	1567143	1570156	2.28086e+06	2.03692e+06	67.3159	29.3758	43.8809	57.1007	19.0492	3.39458	1.99004	0.0696492	0.156444	7.45251
MYH9_MOUSE	Myh9	Myosin-9 - Mus musculus (Mouse)	20626081792	8010779648	5787675136	2450567680	3992795648	3417565440	201708000	276090656	310472928	158166288	151457136	106542992	2337576448	2296506368	2386057472	2324476416	69.7419	23.7106	21.1583	20.2341	1.60176	3.491	1.89413	0.0848593	0.0237764	43.6709
MYL6_MOUSE	Myl6	Myosin light polypeptide 6 - Mus musculus (Mouse)	156578880	84500608	66937044	42179792	57531336	40844592	8220718	6.03718e+06	9413944	11324742	7927175	18619022	33395238	34812592	33648488	34310828	46.267	19.7916	21.7019	43.2758	1.88801	2.19142	-1.59983	0.0858276	0.225566	13.0119
MYO5A_MOUSE	Myo5a	Myosin-Va OS=Mus musculus GN=Myo5a PE=1 SV=1	19914724	12088278	9148412	1.67407e+06	6.94457e+06	2.48229e+06	11346717	20584144	8.18276e+06	5514918	6.6719e+06	6696284	13494514	6160216	9955110	11531918	40.5691	76.7105	48.1916	10.726	30.2172	3.70702	2.12431	0.0560563	0.120372	1.02587
PDS5A_MOUSE	Pds5a	Sister chromatid cohesion protein PDS5 homolog A OS=Mus musculus GN=Pds5a PE=2 SV=2	8144494	4908991	7363627	2.78788e+06	5089217	2.72787e+06	7712812	11447790	4.25262e+06	6707103	8816706	12874928	7369620	5608041	5605381	3.73741e+06	24.8081	38.086	46.1081	33.1155	26.5794	1.92524	-1.21294	0.0620209	0.536917	-1.14674
PGBM_MOUSE	Hspg2	Basement membrane-specific heparan sulfate proteoglycan core protein OS=Mus musculus GN=Hspg2 PE=1 SV=1	94957400	100131272	95529728	27993986	29750572	31710556	4.95375e+06	14648721	7209863	3.68812e+06	4.71803e+06	2.3166e+06	23970050	25027310	24726448	25410470	2.92796	6.23512	56.7625	33.7066	2.46262	3.24876	2.50051	0.000128395	0.098524	10.839
PI42B_MOUSE	Pip4k2b	Phosphatidylinositol-5-phosphate 4-kinase type-2 beta OS=Mus musculus GN=Pip4k2b PE=1 SV=1	1.7716e+06	11210317	1.43563e+06	656947	1.78776e+06	758977	7686054	8012572	3676110	5495948	6452018	18555376	5234027	6.51449e+06	5239905	5821491	115.463	58.5735	37.3929	71.5946	10.6522	4.50031	-1.57439	0.212815	0.486871	-1.34383
PLSL_MOUSE	Lcp1	Plastin-2 OS=Mus musculus GN=Lcp1 PE=1 SV=4	36112176	47448380	52569588	11873126	13891630	7.93278e+06	2.66189e+06	2.4929e+06	2.13133e+06	1.61929e+06	3001532	3973580	7.65861e+06	9238398	10793434	11159082	18.5602	26.981	11.1598	41.2974	16.4998	4.03977	-1.17956	0.00352618	0.736846	18.6835
POSTN_MOUSE	Postn	Periostin OS=Mus musculus GN=Postn PE=1 SV=2	318557536	208543168	235357376	45300808	98090160	29399822	4.32179e+06	50310312	6.71485e+06	7337447	12026633	6737241	51065040	56877648	54296648	55256168	22.5711	62.4306	126.6	33.2875	4.50511	4.41261	2.35034	0.0337545	0.733591	12.4286
PRC2C_MOUSE	Prrc2c	Protein PRRC2C OS=Mus musculus GN=Prrc2c PE=1 SV=2	1.90801e+06	6213377	3.23525e+06	3.49031e+06	1151011	1.20309e+06	14816168	25433032	18564304	3988038	667597	3.58548e+06	5766518	4.6355e+06	5.3036e+06	6019560	58.2427	68.5688	27.4647	65.9642	11.1895	1.94316	7.1366	0.238196	0.0543137	-5.17878
PSA7L_MOUSE	Psa7l	Proteasome subunit alpha type-7 OS=Mus musculus GN=Psma7 PE=1 SV=1	7.95346e+06	18258454	11877587	7.41076e+06	8399191	9295749	10735662	7309131	12303611	16095985	7251784	10398702	10785739	10379523	10426619	12318692	40.9646	11.2668	25.249	39.8528	8.3101	1.51717	-1.11197	0.265311	0.799298	1.25507
PSME1_MOUSE	Psme1	Proteasome activator complex subunit 1 - Mus musculus (Mouse)	7523600	15256608	20970336	10342321	8520158	7348584	1.58316e+06	4418253	6.58393e+06	4239432	5731370	30119872	8573114	10582346	11324991	8448774	46.2755	17.2668	59.7801	108.733	14.8312	1.66916	-3.18551	0.282934	0.289864	3.47631
PSME2_MOUSE	Psme2	Proteasome activator complex subunit 2 OS=Mus musculus GN=Psme2 PE=2 SV=4	5.97213e+06	5538562	16452197	3323444	7790109	1.75949e+06	1.4672e+06	2.28627e+06	1.46754e+06	1.94552e+06	3414720	17500112	5087053	3863699	4.1091e+06	4.14016e+06	66.2982	72.9332	27.1668	112.699	12.5366	2.17221	-4.37853	0.21394	0.247701	5.35584
PSME3_MOUSE	Psme3	Proteasome activator complex subunit 3 - Mus musculus (Mouse)	1.22319e+06	1728304	2.1907e+06	921937	1.48391e+06	850863	8792667	8673712	10558524	6725105	6.74352e+06	9648366	6459807	7237295	5.56033e+06	8596544	28.232	31.9463	11.2992	21.834	18.4733	1.57895	1.21231	0.130441	0.22963	-5.44999
PYRG1_MOUSE	Ctps1	CTP synthase 1 - Mus musculus (Mouse)	17298930	16747017	27655078	13944597	14077901	11215949	33311050	24642290	24740820	18355122	21354416	26364364	18203284	20867206	20289128	20010802	29.8762	12.3494	18.0546	18.3725	5.79368	1.57246	1.25154	0.100575	0.195208	-1.34024
RAGP1_MOUSE	Rangap1	Ran GTPase-activating protein 1 OS=Mus musculus GN=Rangap1 PE=1 SV=1	3.60341e+06	2.8401e+06	12452654	475804	2.18228e+06	841940	22623674	26600938	14561003	3.50774e+06	5.04574e+06	25745880	9945428	12728278	9969573	8898471	84.8285	77.0044	28.8517	108.623	15.7891	5.39886	1.85967	0.0599749	0.244836	-3.37559
RAI14_MOUSE	Rai14	Ankycorbin OS=Mus musculus GN=Rai14 PE=1 SV=1	31605740	25762116	21214976	16747134	16686844	16475204	48878488	63399104	45100508	6001259	11516095	14886956	25889662	24051644	30483470	27317638	19.8854	0.858434	18.4153	41.5292	10.0866	1.57452	4.8567	0.061659	0.0164346	-2.0027
RBBP9_MOUSE	Rbbp9	Putative hydrolase RBBP9 OS=Mus musculus GN=Rbbp9 PE=1 SV=2	807557	1407626	874694	390800	429845	300794	831296	615593	663379	426609	595371	4482883	386186	701813	331658	502144	31.9224	17.7043	16.1055	125.056	34.0942	2.75528	-2.60861	0.0129233	0.639076	1.46421
RBM10_MOUSE	Rbm10	RNA-binding protein 10 OS=Mus musculus GN=Rbm10 PE=1 SV=1	12996096	5309287	7.29503e+06	6.53639e+06	6.41992e+06	3.08142e+06	106566704	102810448	93321656	8430914	6867872	8407346	28191838	30665698	29810002	27473506	46.76	36.7004	6.76529	11.335	5.03394	1.59626	12.7688	0.27754	3.65962e-05	-11.824
RIC8A_MOUSE	Ric8a	Synembryn-A OS=Mus musculus GN=Ric8a PE=1 SV=2	1.90823e+06	1210958	3.36691e+06	684641	1.29314e+06	388474	5702344	5371591	3.1402e+06	2.95878e+06	3691576	8.1889e+06	3.19159e+06	2259725	2821855	2.31348e+06	50.8854	58.4763	29.4134	57.251	16.7328	2.74108	-1.04398	0.0865938	0.950568	-2.19148
RN213_MOUSE	Rnf213	E3 ubiquitin-protein ligase RNF213 OS=Mus musculus GN=Rnf213 PE=2 SV=1	31926782	43417100	30442574	7600842	6462521	6.94201e+06	23902204	31306520	23478236	4831783	3.9598e+06	3.4731e+06	15533255	16150331	17030130	15514865	20.1385	8.16234	16.7844	16.8382	4.43865	5.03616	6.41573	0.00156746	0.000156015	1.3444
SAMH1_MOUSE	Samhd1	SAM domain and HD domain-containing protein 1 OS=Mus musculus GN=Samhd1 PE=1 SV=2	22758784	22492400	28505356	11216774	11542248	12440032	15515774	16432659	17828782	7397586	10756856	10509151	17135332	15419636	17486468	15395722	13.8183	5.39971	7.01977	19.5935	6.77401	2.09541	1.7366	0.00503266	0.032696	1.48173
SKT_MOUSE	Skt	Sickle tail protein OS=Mus musculus GN=Skt PE=1 SV=1	1.77355e+06	807559	1.3419e+06	57669.1	665970	440355	5326705	10900491	6174823	619089	663322	1.68518e+06	2.62953e+06	3420718	2.91486e+06	2.94085e+06	37.0052	79.256	40.2189	60.9733	11.0204	3.3703	7.54888	0.163842	0.0084606	-5.71041
STAT1_MOUSE	Stat1	Signal transducer and activator of transcription 1 OS=Mus musculus GN=Stat1 PE=1 SV=1	116844136	167529840	137842960	21964898	22130838	15450204	153030352	143632608	127883488	4357872	6.58818e+06	5820341	57558392	56983308	55748592	54475200	18.095	19.1956	8.97881	20.2734	2.4395	7.09061	25.3213	0.000265042	0.000295769	-1.00552
STRN4_MOUSE	Strn4	Striatin-4 OS=Mus musculus GN=Strn4 PE=1 SV=1	2.14721e+06	2548184	7.22883e+06	954999	1.64268e+06	608062	11389190	10748309	7983294	2.95659e+06	5733400	26993672	9395404	9220550	7.41959e+06	10034694	71.0799	49.2782	18.0272	110.552	12.4348	3.71965	-1.18469	0.0638754	0.738353	-2.52602
SV2A_MOUSE	Sv2a	Synaptic vesicle glycoprotein 2A OS=Mus musculus GN=Sv2a PE=1 SV=1	137194	154639	79890.5	10793.4	70382.4	13079.8	441959	480492	316677	568198	542185	821150	359522	277266	455802	381473	31.5601	107.462	20.7364	23.9345	19.9371	3.94379	-1.55878	0.0900449	0.0732325	-3.33346
TBR1_MOUSE	Tbr1	T-box brain protein 1 OS=Mus musculus GN=Tbr1 PE=2 SV=1	1918370	5021185	2.40746e+06	247915	443732	711356	5044110	7.91698e+06	5845302	7913097	8741832	23784788	6.82469e+06	8.07609e+06	7.99552e+06	7696422	53.5437	49.746	23.6492	66.2757	7.48906	6.66214	-2.15032	0.0108296	0.197073	-2.01202
TCPQ_MOUSE	Cct8	T-complex protein 1 subunit theta - Mus musculus (Mouse)	793736768	896112448	1122727040	578027840	717361152	509382624	1776650240	1549006208	1420307456	1174809856	1285509248	1816871168	1418155904	1436417792	1467376000	1450257792	17.9579	17.6154	11.4063	24.074	1.44665	1.55841	1.1096	0.0358696	0.485419	-1.68741
TENS3_MOUSE	Tns3	Tensin-3 - Mus musculus (Mouse)	7491030	6.79556e+06	9007076	1.35491e+06	1.65023e+06	1.37746e+06	1.44667e+06	1.66945e+06	911151	0	172243	557808	1.9659e+06	3.12367e+06	2370182	2.87015e+06	14.5642	11.2521	29.0333	117.37	20.0072	5.31503	5.51643	0.000137785	0.313213	5.78398
TGM2_MOUSE	Tgm2	Protein-glutamine gamma-glutamyltransferase 2 OS=Mus musculus GN=Tgm2 PE=1 SV=4	1139852032	928633280	682662208	92005064	167248384	56440432	15803797	182781008	26599246	27855504	30964082	9034599	200174656	195731328	203317408	191876192	24.9512	53.7631	124.49	52.4619	2.53569	8.71461	3.31865	0.00877093	0.431171	12.2173
TKTL1_MOUSE	Tktl1	Transketolase-like protein 1 OS=Mus musculus GN=Tktl1 PE=2 SV=1	10308533	4338573	3.23779e+06	852923	2.08078e+06	983703	3762379	7759203	3.75859e+06	1423481	3.22119e+06	2.07138e+06	3.18935e+06	3242879	3.74153e+06	3.48172e+06	63.8172	51.6409	45.3267	40.6693	7.40288	4.5655	2.27517	0.0317772	0.0731304	1.17046
TLN2_MOUSE	Tln2	Talin-2 OS=Mus musculus GN=Tln2 PE=1 SV=2	196976272	259902432	219620176	160663600	145197120	141336960	19383878	30397196	33072880	40045216	20694456	27876340	78165688	85668456	89804896	89758288	14.1341	6.86118	26.2704	33.1156	6.37996	1.51275	-1.06954	0.0214081	0.83371	8.16496
TOX4_MOUSE	Tox4	TOX high mobility group box family member 4 OS=Mus musculus GN=Tox4 PE=1 SV=2	179200	658792	341311	43515.3	205235	131137	12655159	22507378	22427630	482429	201532	3.78538e+06	3994099	3642177	3868391	3.09664e+06	62.059	63.93	29.5118	133.778	10.8704	3.10434	12.8856	0.121222	0.0585299	-48.8341
TPR_MOUSE	Tpr	Nucleoprotein TPR OS=Mus musculus GN=Tpr PE=1 SV=1	17254882	16816922	14099218	10022090	9557329	9731425	40122972	64528448	41251744	11308787	9427587	8421474	17705824	19516844	21054722	19638770	10.6469	2.40325	28.3261	15.0792	7.04774	1.64345	5.00391	0.0130433	0.00240042	-3.02886
UBE2O_MOUSE	Ube2o	Ubiquitin-conjugating enzyme E2 O OS=Mus musculus GN=Ube2o PE=1 SV=2	800839	941041	1.6169e+06	694391	763398	564189	3514023	1.93326e+06	2.30644e+06	1563274	1.32647e+06	2873738	2185880	1467218	2.17544e+06	1.88055e+06	38.9736	15.0089	31.9693	43.3805	17.5267	1.66113	1.34532	0.145773	0.33958	-2.3085
UBP19_MOUSE	Usp19	Ubiquitin carboxyl-terminal hydrolase 19 OS=Mus musculus GN=Usp19 PE=2 SV=1	843778	649904	1.07518e+06	423688	994323	266034	2.08728e+06	2.48768e+06	1.11177e+06	1.55551e+06	2.84996e+06	3.78783e+06	1.99107e+06	2795892	2600373	2439746	24.8645	68.2576	37.3346	41.0419	13.9584	1.52541	-1.44078	0.286457	0.377502	-2.21372
UCHL3_MOUSE	Uchl3	Ubiquitin carboxyl-terminal hydrolase isozyme L3 - Mus musculus (Mouse)	5325788	8091808	3.35246e+06	2.28438e+06	2.17045e+06	1.34724e+06	13075320	10404136	6637930	17028140	8599041	13566560	9534236	8938490	7163593	6711788	42.5884	26.4399	32.2157	32.4305	16.8392	2.89036	-1.30137	0.0352081	0.405432	-1.7959
URP2_MOUSE	Fermt3	Fermitin family homolog 3 OS=Mus musculus GN=Fermt3 PE=2 SV=1	13548356	12419870	15438514	4692480	5532171	6343444	0	0	0	0	0	149842	2.02776e+06	2.70801e+06	2503123	2.2551e+06	11.0508	14.9478		173.205	12.4569	2.49919	-1000	0.00153643	0.42265	1000
VCIP1_MOUSE	Vcpip1	Deubiquitinating protein VCIP135 OS=Mus musculus GN=Vcpip1 PE=2 SV=1	1628220	994321	9619621	560030	481465	308785	5.58706e+06	6.78608e+06	6.60487e+06	655053	1.17116e+06	1.08518e+06	2.06435e+06	2.20362e+06	3.15643e+06	3.34875e+06	117.805	28.5556	10.2169	28.4931	24.2478	9.06639	6.51854	0.119175	0.00499496	-1.55022
VPS29_MOUSE	Vps29	Vacuolar protein sorting-associated protein 29 OS=Mus musculus GN=Vps29 PE=1 SV=1	2.40145e+06	2837865	4.07864e+06	2.79566e+06	1.07148e+06	1.75124e+06	2.02204e+06	177766	65159.8	677021	2.06854e+06	3474536	2977187	2481524	5394405	3609710	28.0153	46.374	145.531	67.4634	35.1941	1.65848	-2.74623	0.174182	0.217556	4.11396
