# Supplementary material for: Non-muscle myosins control radial glial basal endfeet to mediate interneuron organization
Source: PLoS Biol. 2023 Feb 28;21(2):e3001926. doi: 10.1371/journal.pbio.3001926 (PMC9974137; doi:10.1371/journal.pbio.3001926)
Supplement: S8 Table — (XLSX) [file pbio.3001926.s013.xlsx]

## Sheet: Sheet1
Supplemental Table 8- Endfeet FC ≥1.5 BioID+ vs BioID-, p-value < 0.28, FC≥1.2 Endfoot BioID+ vs Whole RGC BioID+
Primary Protein Name	Gene Name	Protein Description	A Endfeet+ ID31259	B Endfeet+ ID31260	C Endfeet+ ID31261	D Endfeet- ID31262	E Endfeet- ID31263	F Endfeet- ID31264	G Whole+ ID31265	H Whole+ ID31266	I Whole+ ID31267	J Whole- ID31268	K Whole- ID31269	L Whole- ID31270	QC Pool 1 ID31272	QC Pool 2 ID31272	QC Pool 3 ID31272	QC Pool 4 ID31272	Endfeet+ CV	Endfeet- CV	Whole+ CV	Whole- CV	QC Pool CV	Fold Change (Endfeet+/Endfeet-)	Fold Change (Whole+/Whole-)	Endfeet T-Test	Whole T-Test	Fold Change (Endfeet+/Whole+)
URP2_MOUSE	Fermt3	Fermitin family homolog 3 OS=Mus musculus GN=Fermt3 PE=2 SV=1	13548356	12419870	15438514	4692480	5532171	6343444	0	0	0	0	0	149842	2.02776e+06	2.70801e+06	2503123	2.2551e+06	11.0508	14.9478		173.205	12.4569	2.49919	-1000	0.00153643	0.42265	1000
MYH9_MOUSE	Myh9	Myosin-9 - Mus musculus (Mouse)	20626081792	8010779648	5787675136	2450567680	3992795648	3417565440	201708000	276090656	310472928	158166288	151457136	106542992	2337576448	2296506368	2386057472	2324476416	69.7419	23.7106	21.1583	20.2341	1.60176	3.491	1.89413	0.0848593	0.0237764	43.6709
CMPK2_MOUSE	Cmpk2	UMP-CMP kinase 2, mitochondrial OS=Mus musculus GN=Cmpk2 PE=2 SV=2	10568818	25878296	10964135	1.21287e+06	1.93924e+06	476262	871682	346592	140012	289203	193640	264484	3.17891e+06	3.21846e+06	3.51561e+06	3.29244e+06	55.2214	60.4811	83.3136	19.9117	4.55536	13.0668	1.81753	0.00861926	0.579052	34.9052
K1107_MOUSE	Kiaa1107	Uncharacterized protein KIAA1107 OS=Mus musculus GN=Kiaa1107 PE=2 SV=4	101713624	45447388	28390570	5651353	12091404	26984766	1696871	1.63228e+06	2739223	958540	1.13376e+06	254283	12378579	13042182	16500051	14926304	65.5688	73.3929	30.7144	59.5126	13.1484	3.92491	2.58604	0.0743367	0.133089	28.9289
ISG15_MOUSE	Isg15	Ubiquitin-like protein ISG15 OS=Mus musculus GN=Isg15 PE=1 SV=4	75626176	151504816	74914352	2484266	3509076	1.99794e+06	4.55315e+06	3907356	3649687	1.50396e+06	899021	2.03667e+06	11805804	11431581	10194014	11206646	43.7174	28.9588	11.5296	38.463	6.17835	37.7969	2.72774	0.000419368	0.0396944	24.9414
LAMC1_MOUSE	Lamc1	Laminin subunit gamma-1 OS=Mus musculus GN=Lamc1 PE=1 SV=2	55351276	55533484	39099984	31546896	21975584	42270344	1.60816e+06	4205777	641521	2.42568e+06	730322	1.37494e+06	13331028	15341880	12730064	14309629	18.8734	31.7962	85.6611	56.6602	8.22395	1.56572	1.42475	0.115566	0.782451	23.2338
MYH10_MOUSE	Myh10	Myosin-10 OS=Mus musculus GN=Myh10 PE=1 SV=2	15290440704	5854459392	4361634304	2008939776	3715595008	2917108224	259669040	467406944	500347968	254399280	277231808	153520912	1989148160	1941627392	2020173568	2034989696	69.6998	29.6442	31.8937	28.8246	2.06659	2.95158	1.79146	0.109881	0.108645	20.7805
PLSL_MOUSE	Lcp1	Plastin-2 OS=Mus musculus GN=Lcp1 PE=1 SV=4	36112176	47448380	52569588	11873126	13891630	7.93278e+06	2.66189e+06	2.4929e+06	2.13133e+06	1.61929e+06	3001532	3973580	7.65861e+06	9238398	10793434	11159082	18.5602	26.981	11.1598	41.2974	16.4998	4.03977	-1.17956	0.00352618	0.736846	18.6835
FIBA_MOUSE	Fga	Fibrinogen alpha chain OS=Mus musculus GN=Fga PE=1 SV=1	208698288	150634016	128558744	28547554	22542876	28931204	8663361	12105619	10482219	8614749	8909935	2.80121e+06	37282248	36809064	38878864	38809276	25.4532	13.4315	16.5311	50.8439	2.78434	6.09699	1.53751	0.00127328	0.286644	15.6119
COR1A_MOUSE	Coro1a	Coronin-1A - Mus musculus (Mouse)	13578307	19660312	22298424	3.35795e+06	3.96609e+06	2700918	1.69118e+06	1.4942e+06	644265	2.01724e+06	3077529	4166917	6806525	6447186	7589586	6.12709e+06	24.1567	18.9351	43.5831	34.8166	9.33138	5.53988	-2.41842	0.00112298	0.0745395	14.5019
FINC_MOUSE	Fn1	Fibronectin OS=Mus musculus GN=Fn1 PE=1 SV=3	1593879936	1403117696	983915008	199107616	261854256	181483728	31042182	211279296	56661572	52815536	37966908	21336248	279251168	271082784	281122752	283489216	23.5145	19.7263	97.841	42.1376	1.9334	6.1965	2.66667	0.000781873	0.336931	13.3148
MYL6_MOUSE	Myl6	Myosin light polypeptide 6 - Mus musculus (Mouse)	156578880	84500608	66937044	42179792	57531336	40844592	8220718	6.03718e+06	9413944	11324742	7927175	18619022	33395238	34812592	33648488	34310828	46.267	19.7916	21.7019	43.2758	1.88801	2.19142	-1.59983	0.0858276	0.225566	13.0119
CO6A1_MOUSE	Col6a1	Collagen alpha-1(VI) chain OS=Mus musculus GN=Col6a1 PE=2 SV=1	52529748	37513180	44328904	19965718	19537818	23957560	982286	8221126	1.22843e+06	2.35189e+06	2.23438e+06	2.51483e+06	9810520	10392894	11388376	11274243	16.7868	11.5234	118.2	5.95006	6.99962	2.11739	1.46905	0.00490343	0.900271	12.8809
POSTN_MOUSE	Postn	Periostin OS=Mus musculus GN=Postn PE=1 SV=2	318557536	208543168	235357376	45300808	98090160	29399822	4.32179e+06	50310312	6.71485e+06	7337447	12026633	6737241	51065040	56877648	54296648	55256168	22.5711	62.4306	126.6	33.2875	4.50511	4.41261	2.35034	0.0337545	0.733591	12.4286
CO4A2_MOUSE	Col4a2	Collagen alpha-2(IV) chain OS=Mus musculus GN=Col4a2 PE=2 SV=4	414472288	291375104	247950032	15061434	35795944	12514733	1.48002e+06	74317632	2.11222e+06	943719	3.11405e+06	2.91961e+06	74164936	68079488	76024880	71964744	27.1691	60.4519	161.231	51.632	4.70815	15.0507	11.1661	0.00528376	0.476841	12.2423
TGM2_MOUSE	Tgm2	Protein-glutamine gamma-glutamyltransferase 2 OS=Mus musculus GN=Tgm2 PE=1 SV=4	1139852032	928633280	682662208	92005064	167248384	56440432	15803797	182781008	26599246	27855504	30964082	9034599	200174656	195731328	203317408	191876192	24.9512	53.7631	124.49	52.4619	2.53569	8.71461	3.31865	0.00877093	0.431171	12.2173
HA1K_MOUSE	H2-K1	H-2 class I histocompatibility antigen, L-D alpha chain OS=Mus musculus GN=H2-L PE=1 SV=2	4.16528e+06	7770581	8678572	227969	290884	583150	540010	294212	877039	122090	180496	261069	1.87382e+06	1.82967e+06	1.53298e+06	1.53439e+06	34.7408	51.5962	51.2957	37.1415	10.9005	18.7063	3.036	0.00145142	0.0577126	12.0463
PGBM_MOUSE	Hspg2	Basement membrane-specific heparan sulfate proteoglycan core protein OS=Mus musculus GN=Hspg2 PE=1 SV=1	94957400	100131272	95529728	27993986	29750572	31710556	4.95375e+06	14648721	7209863	3.68812e+06	4.71803e+06	2.3166e+06	23970050	25027310	24726448	25410470	2.92796	6.23512	56.7625	33.7066	2.46262	3.24876	2.50051	0.000128395	0.098524	10.839
BST2_MOUSE	Bst2	Bone marrow stromal antigen 2 OS=Mus musculus GN=Bst2 PE=1 SV=1	151703616	593749248	99955376	35323664	16953646	52251920	14463653	29600024	45974080	1.78747e+06	2.63685e+06	1.54563e+06	51359608	48727832	56103720	62680888	96.3049	50.6673	52.5089	28.7995	11.1909	8.08777	15.0818	0.0511464	0.00686462	9.38949
BGH3_MOUSE	Tgfbi	Transforming growth factor-beta-induced protein ig-h3 OS=Mus musculus GN=Tgfbi PE=1 SV=1	178453504	175402288	152118688	10119181	19548444	6210200	6932142	42281548	7.64638e+06	3135872	3.52481e+06	1.75235e+06	32948062	31826118	35866340	37835208	8.54072	57.3352	106.609	33.2191	7.90934	14.1027	6.75858	0.0127211	0.100779	8.89859
TLN2_MOUSE	Tln2	Talin-2 OS=Mus musculus GN=Tln2 PE=1 SV=2	196976272	259902432	219620176	160663600	145197120	141336960	19383878	30397196	33072880	40045216	20694456	27876340	78165688	85668456	89804896	89758288	14.1341	6.86118	26.2704	33.1156	6.37996	1.51275	-1.06954	0.0214081	0.83371	8.16496
FIBG_MOUSE	Fgg	Fibrinogen gamma chain OS=Mus musculus GN=Fgg PE=2 SV=1	211358176	197459264	130144168	44271308	38371036	50181144	15061462	24593782	29731026	19599332	14468481	5754883	46725300	44776684	48155260	44998516	24.1777	13.3374	32.1838	52.7267	3.43945	4.05773	1.74238	0.00398565	0.224274	7.76755
MYH14_MOUSE	Myh14	Myosin-14 OS=Mus musculus GN=Myh14 PE=2 SV=1	11898819	3974579	4214396	1402746	2.56118e+06	1.95368e+06	763011	589813	1342615	734210	390836	229419	1567143	1570156	2.28086e+06	2.03692e+06	67.3159	29.3758	43.8809	57.1007	19.0492	3.39458	1.99004	0.0696492	0.156444	7.45251
CO5A1_MOUSE	Col5a1	Collagen alpha-1(XI) chain OS=Mus musculus GN=Col11a1 PE=1 SV=2	31562028	16086794	24423028	589365	3.94369e+06	1.17622e+06	164697	8683649	1.6556e+06	212943	907102	858272	5090606	7.58788e+06	7726633	4.72371e+06	32.24	94.1312	129.937	58.754	25.4023	12.6236	5.30954	0.0264062	0.533409	6.86141
CO4A1_MOUSE	Col4a1	Collagen alpha-1(IV) chain OS=Mus musculus GN=Col4a1 PE=1 SV=4	60754408	31214966	31451344	2.40622e+06	6564300	4442552	6416824	11342115	1.53888e+06	3779392	2.19644e+06	4.18721e+06	11821942	11109048	9834483	11372748	41.2899	46.5035	76.1998	31.042	7.72539	9.20152	1.89882	0.00449625	0.586898	6.39558
CO2A1_MOUSE	Col2a1	Collagen alpha-1(II) chain OS=Mus musculus GN=Col2a1 PE=1 SV=2	97148208	55547956	84140416	4.67369e+06	23693690	4.96961e+06	328282	37101964	867519	851473	2.71792e+06	247874	21873384	19598592	20565488	22979912	26.9567	98.0603	165.106	101.201	6.96627	7.10432	10.0328	0.0416687	0.588166	6.18408
CO1A1_MOUSE	Col1a1	Collagen alpha-1(I) chain precursor - Mus musculus (Mouse)	1806173184	1200736896	1435918464	138129808	333064544	106517232	29128246	606942784	93687064	65154856	121351808	22338032	419406080	423206592	425319488	434033792	20.6098	63.7137	130.159	71.3315	1.45672	7.69039	3.49426	0.0165255	0.512645	6.08808
TENS3_MOUSE	Tns3	Tensin-3 - Mus musculus (Mouse)	7491030	6.79556e+06	9007076	1.35491e+06	1.65023e+06	1.37746e+06	1.44667e+06	1.66945e+06	911151	0	172243	557808	1.9659e+06	3.12367e+06	2370182	2.87015e+06	14.5642	11.2521	29.0333	117.37	20.0072	5.31503	5.51643	0.000137785	0.313213	5.78398
CO3A1_MOUSE	Col3a1	Collagen alpha-1(III) chain OS=Mus musculus GN=Col3a1 PE=2 SV=4	63865972	41387004	46271936	4289325	9314256	4336727	3599273	19674832	3983661	2494331	4.78985e+06	3.23418e+06	13383993	15206478	15671789	15622272	23.4083	48.2861	100.95	33.4179	7.20367	8.44606	2.59144	0.00493364	0.353127	5.55896
CO1A2_MOUSE	Col1a2	Collagen alpha-2(I) chain OS=Mus musculus GN=Col1a2 PE=2 SV=2	1263900288	967333312	1104904576	91208216	197624032	89504104	41240592	500415040	76779416	51515240	82244112	21090394	307396448	292584064	368209056	343763872	13.3459	49.1126	123.924	59.2387	10.4793	8.81792	3.99378	0.00876232	0.340243	5.39448
PSME2_MOUSE	Psme2	Proteasome activator complex subunit 2 OS=Mus musculus GN=Psme2 PE=2 SV=4	5.97213e+06	5538562	16452197	3323444	7790109	1.75949e+06	1.4672e+06	2.28627e+06	1.46754e+06	1.94552e+06	3414720	17500112	5087053	3863699	4.1091e+06	4.14016e+06	66.2982	72.9332	27.1668	112.699	12.5366	2.17221	-4.37853	0.21394	0.247701	5.35584
VPS29_MOUSE	Vps29	Vacuolar protein sorting-associated protein 29 OS=Mus musculus GN=Vps29 PE=1 SV=1	2.40145e+06	2837865	4.07864e+06	2.79566e+06	1.07148e+06	1.75124e+06	2.02204e+06	177766	65159.8	677021	2.06854e+06	3474536	2977187	2481524	5394405	3609710	28.0153	46.374	145.531	67.4634	35.1941	1.65848	-2.74623	0.174182	0.217556	4.11396
LAMB2_MOUSE	Lamb2	Laminin subunit beta-2 OS=Mus musculus GN=Lamb2 PE=2 SV=1	6.82554e+06	5.38776e+06	7.89075e+06	5.06669e+06	3.92229e+06	4.29268e+06	1.72808e+06	2.27186e+06	1.15342e+06	3.09284e+06	817313	936793	2.99128e+06	3.38823e+06	2.38068e+06	2.93479e+06	18.7441	13.1898	32.5588	79.2672	14.1759	1.51367	1.06322	0.0454847	0.67638	3.90115
PSME1_MOUSE	Psme1	Proteasome activator complex subunit 1 - Mus musculus (Mouse)	7523600	15256608	20970336	10342321	8520158	7348584	1.58316e+06	4418253	6.58393e+06	4239432	5731370	30119872	8573114	10582346	11324991	8448774	46.2755	17.2668	59.7801	108.733	14.8312	1.66916	-3.18551	0.282934	0.289864	3.47631
FBN2_MOUSE	Fbn2	Fibrillin-2 OS=Mus musculus GN=Fbn2 PE=1 SV=1	16948412	5816210	9144115	1.53589e+06	2.10558e+06	721535	2.93781e+06	5515440	878131	1.17762e+06	1.96989e+06	2092667	2.96487e+06	1.91483e+06	2.60591e+06	2.6933e+06	53.7232	47.8306	74.6986	28.4342	17.5611	7.31347	1.78074	0.011064	0.58253	3.41951
CNDP2_MOUSE	Cndp2	Cytosolic non-specific dipeptidase OS=Mus musculus GN=Cndp2 PE=1 SV=1	50886172	49137204	65043568	30423296	39280676	20089918	27243570	19995720	18147484	30586898	30096172	38813424	39713352	43343440	43285656	39313088	15.8529	32.0896	22.0583	14.7665	5.3144	1.83829	-1.52166	0.0646421	0.0517576	2.52447
GGA1_MOUSE	Gga1	ADP-ribosylation factor-binding protein GGA1 OS=Mus musculus GN=Gga1 PE=2 SV=1	2445923	1.21037e+06	5.0342e+06	1.28741e+06	1.39366e+06	578309	1.3359e+06	1.61919e+06	564690	1.02379e+06	1.45559e+06	2.55046e+06	1.9363e+06	2128281	2.65992e+06	1.98886e+06	67.3627	40.7991	46.5149	46.9379	15.2003	2.66631	-1.42902	0.158627	0.419341	2.46904
FIBB_MOUSE	Fgb	Fibrinogen beta chain OS=Mus musculus GN=Fgb PE=2 SV=1	110479752	89799880	68328488	51212848	49129536	63012976	41028704	30434810	54792464	24201662	22790138	6184879	41395316	37769004	43550592	41821288	23.5401	13.7498	29.02	56.5252	5.90569	1.64432	2.37427	0.0528666	0.141828	2.12749
EI3JB_MOUSE	Eif3j2	Eukaryotic translation initiation factor 3 subunit J-B OS=Mus musculus GN=Eif3j2 PE=1 SV=1	343466	508537	282647	0	0	0	0	551568	0	1209071	1.1904e+06	2.30658e+06	262047	376764	1104984	0	30.9044		173.205	40.7416	108.517	1000	-8.53214	0.000181666	0.155642	2.05713
KIF15_MOUSE	Kif15	Kinesin-like protein KIF15 OS=Mus musculus GN=Kif15 PE=1 SV=1	3.5408e+06	2.6941e+06	4.13942e+06	1.02118e+06	1.85545e+06	1.13673e+06	1.16081e+06	3341918	986176	396437	1481753	1.17736e+06	2.7969e+06	1.50863e+06	1.2939e+06	1.28313e+06	21	33.7882	71.74	54.9644	42.1346	2.58494	1.79637	0.0158627	0.365067	1.89005
EDC4_MOUSE	Edc4	Enhancer of mRNA-decapping protein 4 OS=Mus musculus GN=Edc4 PE=1 SV=2	80868240	109731016	114873136	50353984	45059168	52858764	63048040	65530724	59739184	33768260	42277032	52347336	49993516	55172520	57955120	59811860	18.0012	8.05702	4.62873	21.7313	7.67074	2.06022	1.46673	0.0125527	0.0819898	1.62211
SAMH1_MOUSE	Samhd1	SAM domain and HD domain-containing protein 1 OS=Mus musculus GN=Samhd1 PE=1 SV=2	22758784	22492400	28505356	11216774	11542248	12440032	15515774	16432659	17828782	7397586	10756856	10509151	17135332	15419636	17486468	15395722	13.8183	5.39971	7.01977	19.5935	6.77401	2.09541	1.7366	0.00503266	0.032696	1.48173
RBBP9_MOUSE	Rbbp9	Putative hydrolase RBBP9 OS=Mus musculus GN=Rbbp9 PE=1 SV=2	807557	1407626	874694	390800	429845	300794	831296	615593	663379	426609	595371	4482883	386186	701813	331658	502144	31.9224	17.7043	16.1055	125.056	34.0942	2.75528	-2.60861	0.0129233	0.639076	1.46421
RN213_MOUSE	Rnf213	E3 ubiquitin-protein ligase RNF213 OS=Mus musculus GN=Rnf213 PE=2 SV=1	31926782	43417100	30442574	7600842	6462521	6.94201e+06	23902204	31306520	23478236	4831783	3.9598e+06	3.4731e+06	15533255	16150331	17030130	15514865	20.1385	8.16234	16.7844	16.8382	4.43865	5.03616	6.41573	0.00156746	0.000156015	1.3444
CE295_MOUSE	Cep295	Centrosomal protein of 295 kDa OS=Mus musculus GN=Cep295 PE=1 SV=3	871506	872269	2.52899e+06	149221	849107	197026	1949562	416593	931960	1.59731e+06	885658	3719371	822629	1.12416e+06	2105731	2.45014e+06	67.174	98.1326	70.9565	71.3052	47.7351	3.57448	-1.88057	0.0988381	0.349292	1.29552
ACAD9_MOUSE	Acad9	Acyl-CoA dehydrogenase family member 9, mitochondrial OS=Mus musculus GN=Acad9 PE=2 SV=1	5349226	5385594	4783804	2861648	5.0581e+06	1.17847e+06	5931889	3.73779e+06	2.53231e+06	6397454	10521896	22433348	8774569	9351444	8496444	8677275	6.52317	64.1489	42.3762	63.4805	4.18632	1.70568	-3.2251	0.241403	0.0759807	1.27181
PSA7L_MOUSE	Psa7l	Proteasome subunit alpha type-7 OS=Mus musculus GN=Psma7 PE=1 SV=1	7.95346e+06	18258454	11877587	7.41076e+06	8399191	9295749	10735662	7309131	12303611	16095985	7251784	10398702	10785739	10379523	10426619	12318692	40.9646	11.2668	25.249	39.8528	8.3101	1.51717	-1.11197	0.265311	0.799298	1.25507
