# Supplementary material for: Non-muscle myosins control radial glial basal endfeet to mediate interneuron organization
Source: PLoS Biol. 2023 Feb 28;21(2):e3001926. doi: 10.1371/journal.pbio.3001926 (PMC9974137; doi:10.1371/journal.pbio.3001926)
Supplement: S1 Data — (XLSX) [file pbio.3001926.s014.xlsx]

## Sheet: Fig 2B
Category	Pvalue	negative log pvalue
GO:0005201~extracellular matrix structural constituent	7.49892e-14	13.125
GO:0048407~platelet-derived growth factor binding	1.6487e-13	12.7829
GO:0030898~actin-dependent ATPase activity	4.20594e-06	5.37614
GO:0051015~actin filament binding	1.96948e-05	4.70565
GO:0050839~cell adhesion molecule binding	3.02303e-05	4.51956
GO:0003774~motor activity	4.60668e-05	4.33661
GO:0005178~integrin binding	0.000115689	3.93671
GO:0030674~protein binding, bridging	0.000486393	3.31301
GO:0000146~microfilament motor activity	0.000729421	3.13702
GO:0003779~actin binding	0.00154838	2.81012
GO:0005515~protein binding	0.0075029	2.12477
GO:0061133~endopeptidase activator activity	0.0224761	1.64828
GO:0046872~metal ion binding	0.0321938	1.49223

## Sheet: Fig 2C
Endfoot Proteome	Synapse Proteome (Noya et al)
Myh9	Ubr4
Cmpk2	Dip2c
Myh10	Prkca
Lcp1	Spryd7
Fga	Plxnd1
Coro1a	Gpr158
Myl6	S100a13
Tln2	Selt
Fgg	Cpne5
Myh14	Ddah1
Tns3	Sh3bgrl2
Psme2	Mecr
Vps29	Slc32a1
Psme1	Agap3
Cndp2	Diras1
Gga1	Zfyve1
Fgb	Pcyt2
Rbbp9	Snap47
Acad9	Cops7b
Psma7	Lamtor2
Dctn1	Nbea
	Acad12
Fermt3	Adss
Kiaa1107	Gpm6a
Isg15	Psmd12
Lamc1	Wbp2
Fn1	Myl12b;Myl12a;Myl9
col6a1	Synj2bp
Postn	Rpl34;Gm2178
col4a2	Mccc2
Tgm2	Fam65a
H2-L	Vac14
Hspg2	Snx30
Bst2	Hapln2
Tgfbi	Atp1a1
Col11a1	Copg2
Col4a1	Prkcb
Col2a1	Mesdc2
Col1a1	Idh1
Col3a1	Stk24
Col1a2	Cacna2d1
Lamb2	Rfk
Fbn2	Hsd17b4
Eif3j2	Pik3r4
kif15	Fam114a2
Edc4	Adam23
Samhd1	Rilpl1
Rnf213	Amt
Cep295	Wasf3
	Dnaja4
	Exoc4
	Dctn4
	Aamdc
	Prune
	Hibch
	Rptor
	Oat
	Abhd10
	Tpm3;Tpm3-rs7
	Syt17
	Cpt1a
	Slc16a1
	Mcu
	Eef1g
	Ctsd
	Mag
	Strada
	Gabrd
	Sod1
	Cand1
	Aimp2
	Snap25
	Cd200
	Cox15
	Pgp
	Epb41l3
	Cpped1
	Gmppb
	Mtnd2
	Cdk18
	Mpp6
	Ecsit
	Vat1l
	Map2k1
	Decr1
	Cad
	Mtmr7
	Slc25a18
	Ndufb3
	Rcn2
	Nif3l1
	Syt12
	Slc25a20
	Hacd3
	Atp2b3
	Gpm6b
	Ipo9
	Iqsec3
	Epb41;Epb4.1
	Gmfb
	Rpl26
	Osbpl2
	Htt
	Gldc
	Psmd9
	Tagln3
	Vps13a
	Trim2
	Mycbp2
	Dbnl
	Pcca
	Clpb
	Sec24b
	Slc30a9
	Sdhaf2
	Rnf14
	Fam13c
	Reep2
	Scrn3
	Atp9a
	Rab11b;Rab11a
	Vcan
	Selenbp1;Selenbp2
	Psma2
	Atp5d
	Myl4
	Pura
	Tsc22d3
	Sarm1
	Atxn2l
	Pcmt1
	Matk
	Pgbd5
	Pdk1
	Mfn1
	Acaa2
	Elmo2
	Dpm1
	Sec24c
	Ate1
	Ncam1
	Bpnt1
	Gnb1
	Hcls1
	Slc1a2
	Lzic
	Ndufa9
	Ehbp1
	Olfm3
	Akr1b1;Akr1b3
	Yars
	Ache
	Ndrg2
	Negr1
	Ablim2
	Itgb2
	Rab27b
	Etfa
	Timm44
	Slmo1
	Prmt1
	Prpsap1
	Glul
	Armc6
	Akt1s1
	Cox6a1
	Mut
	Aldoc
	Osbpl10
	Rpl7
	Eml2
	Ncald
	Hpcal4
	Agpat1
	Tufm;Gm9755
	Slc25a35
	Dcakd
	Smad2;Smad3;Smad9
	Kiaa0196
	Vta1
	Snap29
	Arc
	Nfasc
	Nrp1
	Chordc1
	Loh12cr1
	Eefsec
	2015-09-07
	Padi2
	Cyb5r3
	Por
	Pdp1
	Kcnc1
	Vps35
	Heatr5b
	Mtfp1
	Pcdh1
	Sqstm1
	Gfod1
	Akt3
	Cox7a2l
	Ckb
	Lgi1
	Mtnd4
	Ldhb
	Cyb5r1
	Necab2
	Cep170
	Slc6a11
	Trnt1
	Mrpl40
	Efhd2
	Fbxo41
	Tesc
	Pcbp3
	Slc25a27
	Tpm4
	Bcap31
	Fam73b
	Lmf1
	Ccz1
	Napb
	Cdk5
	Gtpbp3
	Bag6
	Chm
	Atp1a3
	Camk4
	Rpl23
	Mrpl13
	Acss1
	Lamp1
	Pde1a
	Tuba1b;Tuba1c
	Smdt1
	Slc39a12
	2015-09-02
	Pddc1
	Anxa3
	Rsu1
	Nt5c3a
	Adcy5
	Chmp7
	Gna11
	Map7d1
	Arpin
	Ak4
	Pkp4
	Tph2
	Dmxl2
	Ethe1
	Rin1
	Cecr6
	Mog
	Eif2b2
	Gdap1
	Atat1
	Aldh7a1
	BC026585
	Cct5
	Pvalb
	Rgs17
	Acy1
	Faf1
	Pts
	Add1
	Slc35g2
	Cnn3
	Ndufb4
	Hn1
	Gpx1
	Tmem132a
	Hebp1
	Tmem222
	Nudt9
	Wdr54
	Slc39a6
	Ikbkb
	Sec31a
	Cc2d1a
	Rpl5
	Psmb3
	Ugp2
	Cmbl
	Prkag2
	Dab2ip
	Ubqln1
	Ptms
	Ttc19
	Cse1l
	Kcna6
	Kpna1
	Usp32
	Btf3l4
	Apbb1
	Hax1
	Tom1
	Gria3
	Nipsnap1
	Acaa1a;Acaa1b
	Cr1l
	Psap
	Mrps2
	Them4
	Carkd
	Ndufv1
	Usp7
	Stxbp5
	2210016F16Rik
	Syt7
	Stx1b
	Fundc1
	Tmem30a
	Fam73a
	Slc30a3
	Akr7a2
	Ppp3r1
	Ptpra
	Tsg101
	Ywhae
	Mtss1l
	Nefl
	Prkcg
	Fau
	Ak3
	Vcpip1
	Prmt5
	Csk
	Gamt
	Psma4
	Sfxn5
	Rhot2
	Slc25a36
	Cntnap1
	Idi1
	Tspan7
	Gng2
	Fxyd7
	Fahd1
	Psd
	Nadk2
	Kcnab2
	Prex1
	Gpr37l1
	Gm20425;Tf
	Trappc4
	Mccc1
	Hars2
	Rcan1
	Kdsr
	Commd9
	Psmd7
	Acsf2
	Rlbp1
	Ccrn4l
	Acads
	Hcn4
	Lap3
	Svop
	Csmd1
	Slc25a23
	Psmb4
	Pcdhgc5
	Ivd
	Eif3f
	Itm2c
	Gstm7
	Nckipsd
	2015-09-06
	Lamtor3
	Eci1
	Cox5a
	Rabep1
	Pcbd1
	Cd151
	Hscb
	Atp2b2
	Slc25a10
	Hspa12a
	Luzp1
	Mpst
	Slc24a2
	Abcb8
	Emc1
	Opcml
	Gng3
	Map2k4
	Nhlrc2
	Pabpc4;Gm10110
	Mrps31
	Hibadh
	Ssbp1
	Fasn
	Tmx4
	Hexb
	Ppm1h
	Abcb10
	Stx2
	Bcl2l1
	Fkbp15
	Cyth2
	Isoc1
	Tubb5
	Sema4a
	Clybl
	Dctn5
	Slc6a7
	Mtnd5
	Ppp2r1a
	Tnpo3
	Eef1e1
	Strap
	Lphn3
	Mrpl2
	Ptpn11
	Aldh6a1
	Eea1
	Ptcd2
	Clvs1
	Actn4
	Pgrmc2
	Gria1
	Acadl
	Gls
	Tmem143
	Tspan2
	Uap1l1
	Cdip1
	Uba5
	Aldh3b1
	Prrt2
	Cadps
	Cycs;Gm10108
	Fech
	Lancl1
	Pitrm1
	Tln2
	Atxn10
	Ppp1r16b
	Akt1
	Btbd11
	Ttn
	Cul4a
	Lphn1
	Tmem126b
	Clpp
	Sms
	Pde4d
	Flad1
	Acadsb
	Rmdn3
	Map1s
	Dlat
	Qars
	Slk
	Immt
	Actn1
	Bloc1s1
	Tnr
	Opa3
	Trmt112
	Prps2
	Prodh
	Rims1
	Nf1
	Dad1
	Etfdh
	Pcdh9
	Pex5l
	Pip5k1c
	Ech1
	Atp8a1
	Lsamp
	Tmem151a
	Txnrd2
	Dnajb14
	Epdr1
	Pcp4l1
	Ppa2
	Sccpdh
	Crbn
	Anxa5
	Uqcrh
	Plcb1
	Fbxl16
	Cntn1
	Sv2a
	Ube3a
	Cerk
	Capns1
	Abhd17b
	2310035C23Rik;Kiaa1468
	Gadd45gip1
	Ndufb11
	Ube2l3
	Gm2a
	Gsk3b
	Prkar1a
	Rpp14
	Anxa6
	Crk
	Acsbg1
	Mtfmt
	Lhpp
	Gabarapl2
	Cldn11
	Nedd4l
	Arl8a
	Scn4b
	Acp6
	Fam107a
	Ppap2b
	Dak
	Hsdl1
	Cspg5
	Inpp4a
	Tapt1
	Arf5
	Rpl10a
	Slc7a10
	Usp30
	F3
	Htra1
	Camk2a
	Gmps
	Snx2
	Cadm1
	Acadvl
	Pdcd5
	Tbce
	Uchl3;Uchl4
	Selm
	Syn2
	Yes1
	Sptbn1
	Commd7
	Gstm1
	Gda
	Calm1
	Aldh4a1
	Acadm
	Stk39
	Avl9
	Bcs1l
	Slc25a22
	Nebl
	Daglb
	Acad8
	Uros
	Dnajc6
	Ppp1r1b
	Psmd5
	Appl1
	Pgm2l1
	Nefm
	Rtn1
	Acot1
	Ddhd2
	Cadps2
	Phkb
	Mterf2
	Tsc22d4
	Cdipt
	Gsta4
	Tmem65
	Acad9
	Lingo1
	Rasgrp2
	Mrpl43
	Rps3a
	Gpr56
	Cops6
	Sar1b
	Basp1
	Cox20
	Asl
	Edf1
	Tmem35
	Atp2b4
	Eif2b4
	C1ql3
	Adam11
	Snx15
	Plcd1
	Sh3bgrl
	Dnaja1
	Gmppa
	Ndufb2
	Grpel1
	Wdr37
	Grin2b
	Slc14a1
	Rplp1;Gm10073
	Snx7
	Robo2
	Phldb1
	Tmem9b
	Kiaa1045
	Gale
	Slc7a5
	Aldh1a1
	Wipf3
	Rps21
	Aco1
	Fam213b
	Gatb
	Gnas
	Rap1a
	Ube2n
	Nrbf2
	Mpv17
	Wdr81
	Grm3
	Braf
	S100a16
	Ina
	Itm2b
	Hk2
	Stx1a
	Snx4
	Rps28;Gm10263
	Atic
	Ap2a1
	Ptpre
	Tac1
	Brox
	Pcdhga8;Pcdhga7;Pcdhga1;Pcdhga11;Pcdhga5;Pcdhga3;Pcdhga6;Pcdhgb4;Pcdhga4;Pcdhga2
	Brinp1
	Baiap3
	Dlgap4
	Neo1
	Lgmn
	Rgs6
	GOLGA7B
	Cntn3
	Cars
	Dgkq
	Tmem261
	Pnkd
	Atg3
	Mtco2
	Me3
	Ociad1
	Txnl1
	Cdc37l1
	Prkaca
	Diras2
	Atp1b3
	Slc25a19
	Mtx1
	Fam210a
	Tuba1a
	Vars
	Slc25a53
	Skiv2l
	Fam45a
	Arfip2
	Pcyox1l
	Dnajb4
	Npl
	Cntnap2
	Tst
	Cttnbp2
	Bzw1
	Epb41l2
	Aifm1
	C2cd5
	Wnk1
	Gmpr
	Cntnap4
	Dctn3
	Bckdhb
	Atp5j
	Atpaf1
	Ap3m2
	Abhd17c
	Nt5dc3
	Pdpk1
	Mtch2
	Scyl1
	Cops7a
	Sord
	Atp5i;Atp5k
	Ap1m1
	Klc4
	Eif6
	Mon2
	Capzb
	Mrps26
	Ppid
	Ddc
	Dock3
	Mrpl49
	2015-09-01
	Sel1l
	Gars
	Etf1
	Snx5
	Ppox
	Mlec
	Cpne1
	Ndufaf1
	Cd99l2
	Lrrc16a
	Palm
	Agk
	Arhgef9
	Pusl1
	Grm7
	Suclg1
	Dpp6
	Rab11fip2
	Rab22a
	Mrps28
	Gabra1
	Acyp1
	Surf1
	Dnajc11
	Mbp
	Trap1
	Ccbl2
	Grin1
	Nt5m
	Dhrs4
	Rars2
	Vps13c
	Efnb2
	Kcnip4
	Aldh1l2
	Plp1
	Mrpl46
	Apoo
	Katnb1
	Chmp2b
	Ccdc92
	Tmx2
	Ndrg3
	Calu
	L2hgdh
	Usp31
	Itpa
	Ppp1r7
	Kcnc3
	Psme1
	Vps39
	Adsl
	Pnpla8
	Gap43
	Brsk1
	Numbl
	Vps52
	Adam22
	Camkk2
	Mapt
	Dtymk
	Fbxo7
	Evi5l
	Rasa1
	Abhd12
	Serpinb9
	Pip4k2b
	Nrcam
	L1cam
	Kpna4
	Apba2
	Stmn1
	Vps13d
	Reep1
	Ilvbl
	Smim20
	Ctbp1
	Cacnb3
	Sptan1
	Sorcs1
	Nlrx1
	Reep5
	Tenm4
	Sdha
	Hypk
	Mrpl41;Gm6434
	Pck2
	Mief1
	Alg2
	Lpar1
	Rtn4
	Baiap2
	Cndp2
	Ptprd
	Ube2k
	Magi2
	Ufd1l
	Rmnd1
	Psmc4
	Prep
	Slc27a1
	Zadh2
	Igsf9b
	Rps15
	Ndufa12
	Smpd1
	Foxred1
	Mtnd1
	Tceal6;Tceal3
	Clasp1
	Tbrg4
	Slc4a7
	1700037H04Rik
	Arsa
	Psat1
	Acsl6
	Dhx9
	Me1
	Rps10
	Plekha5
	Marcksl1
	Ank2
	Pycrl
	Dock4
	Tubb4a
	Chrm1
	Spcs2
	Actbl2
	Timm22
	Pex14
	Araf
	Pfdn6
	Sgtb
	Ndufab1
	Arhgap44
	Mrps6
	Ubap2l
	Fgf12
	Iah1
	Omg
	Sugt1
	Rmdn1
	Oxsm
	Mrpl15
	Cox7a2
	Zmym3
	Stim2
	Mrpl34
	Gak
	Pdk3
	Rpl3
	Ak1
	Ipo4
	Tmod1
	Yars2
	Picalm
	Cdk17
	Nptn
	Eif3j1;Eif3j2
	Apeh
	Cul5
	Pafah1b1
	Ptges3
	Copb2
	Mlip
	Nova1
	Lrp1
	Tssc1
	Zyx
	Wdr41
	Rdx
	Ndufs2
	Cpne6
	Mipep
	Nrd1
	Hdhd3
	Srr
	Gnb4
	Ndufb10
	Slc1a4
	Rab3gap2
	Slc44a1
	Faxc
	Farsa
	Emb
	2310061I04Rik
	Qdpr
	Timm9
	Bag5
	Begain
	Slc25a29
	Zwint
	Timm23
	Ppp6r3
	Dync1li2
	Ube2i
	Cmip
	Penk
	Tnpo2
	Golga3
	Cacybp
	Itsn1
	Clpx
	Cacng2
	Pdf
	Commd10
	Tbc1d24
	Rab39b
	Dars
	Cacna1b
	Exoc6
	Ptges2
	Serinc1
	Ttc9c
	Pfdn2
	Stmn2
	Atad1
	Isoc2a
	Thop1
	Trim32
	Map2k2
	Adgra1
	Prkag1
	Atp1a2
	Clcn4
	Rab8a
	Ptprr
	Aars2
	1700025G04Rik
	Ddx1
	Ict1
	Rab8b
	Carm1
	Prmt8
	Try10
	Itsn2
	Tcaim;TCAIM
	Clta
	Slc8a1
	Bdh1
	Hpcal1
	Slc6a1
	C1qa
	Ogfr
	Pip4k2c
	Pak3
	Mogs
	Kcnab1
	Ndufs5
	Hprt1
	Napepld
	L7rn6;l7Rn6
	Rab2a
	Ndufs8
	Ptpn4
	Mfn2
	Lactb
	Camk2d
	Rps5
	Bphl
	Syn1
	Hnrnpm
	Fdps
	Ogdhl
	Syngr3
	Adap1
	Rtn3
	Sirt2
	Aspscr1
	Xpo1
	Psma3
	Mcee
	Klhl22
	Tubb4b
	Psme2
	Mtap
	Nfu1
	Ctnnb1
	Uqcrfs1
	Cisd3
	Hras
	Grik3
	Mthfd1l
	Xpnpep1
	Ube2g1
	Wipf2
	Cct4
	Kcna1
	Scamp1
	Ptcd3
	Gna12
	Txndc5
	Ppp2r5d
	Ksr1
	Nsfl1c
	Vapb
	Wnk2
	Scn1a
	Mtatp6
	Pycr2
	Hdac11
	Trappc1
	Uqcc1
	Ano10
	Csnk1a1
	Myadm
	Gm20390;Nme2
	Vamp7
	Dhrs7
	Ppt1
	Spred1
	Erlec1
	Rps24
	Mtx3
	Ptprg
	Acot2
	Shmt2
	Arpc5l
	Camk2b
	Apool
	Fth1
	Hspa1a;Hspa1b
	Psmd1
	Asap2
	Sh3gl1
	Emc8
	Selo
	Yme1l1
	Plxna4
	Rabggtb
	Ap1b1
	Syp
	Csdc2
	Fxr2
	Arpc4
	Ccbl1
	Cars2
	Psma1
	Dbt
	Exoc8
	Slc25a25
	Iqsec1
	Alad
	Ndufaf4
	Arl6
	Susd2
	Cpne7
	Sphk2
	Ptprz1
	Prdx1
	Actb;Actg1
	Prpsap2
	Gnaz
	Ykt6
	Atp6v1f
	Myl6
	Marcks
	Mrpl27
	Slc25a32
	Tgfbrap1
	Scn2a1
	Sephs2
	Copb1
	Nrxn1
	Esyt1
	Gria2
	Ptrh2
	Ezr
	Grcc10
	Dpysl3
	Aplp2
	Csnk2a2
	Sgip1
	Cacnb4
	Tpd52l2
	Fhit
	Idh2
	Mien1
	Tomm34
	Fkbp3
	Erbb2ip
	Bckdha
	Ran;1700009N14Rik
	Dnajb2
	Bzw2
	Msra
	Oxnad1
	Ktn1
	Abr
	Itgb8
	Trappc2l
	Camk1d
	Pex19
	Arf3;Arf1
	Scg3
	Slc17a6
	Mapre1
	Kiaa1033
	Plcg1
	Plin3
	Fah
	Exoc5
	Ppp1cb
	Tstd3
	Ywhaq
	Ablim3
	Grk6
	Uba3
	Paics
	Ptpmt1
	Sptbn2
	Vps8
	Mat2b
	Fabp5
	Ubxn1
	Ubr1
	Comt
	Slc4a3
	Twf1
	Psmd14
	Slc7a14
	Lmo7
	Ipo7
	Cadm4
	Sec61a1
	Mrpl23
	Entpd2
	Myh14
	Tsc2
	Aqp4
	Chmp3
	Nt5c3b
	Khdrbs1
	Pdha1
	Napg
	Nudt18
	Gprin3
	Maob
	Larp1
	Gabrb1
	Prdx5
	Cyfip1
	Kcnb1
	Chga
	Fam98a
	Nudt5
	Pccb
	Ehd3
	Dhrs1
	Cops3
	Tubgcp2
	Rap2c
	Slc12a5
	Plgrkt
	Blvra
	Rabl6
	Chmp1b1
	Pag1
	Coq5
	Mrpl48
	Rab9a;Rab9
	Lrrc40
	Mrps7
	Rab1A
	Ctps2
	Gng10;Gm20503
	Strn3
	Rab35
	Sh3glb2
	Aldh9a1
	Mapk8ip3
	Rab5c
	Aldoa;Aldoart1
	Ndufa4
	Abcd3
	Lrpap1
	Arl10
	Gatsl2
	Macrod2
	Actr10
	Eif5b
	Slc9a6
	Shisa7
	Cdc42
	Slc3a2
	Mavs
	Pcyox1
	Tmem178b
	Aldh2
	Erbb4
	Syngap1
	Grm5
	Ppp3ca
	Psmd6
	Slc39a10
	Eif3h
	Ufl1
	Csnk2a1
	Stxbp1
	Dync1i2
	Flii
	Cask
	Spry2
	Mrps30
	Bsdc1
	Chn1
	Mertk
	Reps1
	Hsd17b11
	Arl6ip5
	Pkm
	Blvrb
	Psmd4
	Naaa
	Jam3
	Msrb2
	Ghitm
	Mtfr1l
	Scfd1
	Hars
	0610011F06Rik
	Thnsl2
	Abat
	Slc4a4
	Ptprs
	Sirt5
	Ppp2r5e
	Nt5c2
	Kcnj3
	Trio
	Abcb7
	Cpox
	Ap2s1
	Sdhaf4
	Gbe1
	Gucy1b3
	Rhob
	Rgs10
	Herc1
	Atp6v0c
	Cotl1
	Tecpr1
	Nipsnap3b
	Tsfm
	Gskip
	Csrp1
	Txnrd1
	Bckdk
	Rapgef4
	Cab39l
	Vwa8
	Mrps5
	Eif1
	Opalin
	Ccsap
	Slc30a1
	Tpmt
	Eif3e
	Mrpl47
	Rtkn
	Gnaq
	Ccdc127
	Actc1;Acta1;Acta2;Actg2
	Rpl4
	Pithd1
	Nrbp1
	Txn
	Atp6v1g1
	Mllt4
	Pygm
	Atp5h;Gm10250
	Rb1cc1
	Arf2
	Hacd2
	Lars2
	Rab33a
	Mark1
	Rps17
	G3bp2
	Cfl1
	Lamp2
	Epb4.1l1;Epb41l1
	Sacs
	Pacsin1
	Vps4a
	Cmtm5
	Nefh
	Map4
	Trappc12
	Mrs2
	Smim1
	Rac1;Rac2
	Dnaja3
	Cdc42bpa
	Hsp90b1
	Stoml2
	Tpt1
	Tubb2b
	Cnr1
	Crat
	Atp6ap2
	Mal2
	Psmb6
	Ndufa5
	Mtm1
	Fry
	Rps6
	Prps1;Prps1l3
	Dhrs7b
	Ncdn
	Pls3
	Atp2b1
	Rgs14
	Frmd4a
	Dgki
	Taldo1
	Msi2
	Eef2
	Olfm1
	Tubb2a
	Ralb
	Fez1
	Ppil1
	Acp1
	Mtmr12
	Cplx2
	Impa1
	Osgep
	Aifm3
	Psd3
	Brcc3
	Cox7b
	Chchd1
	Hsdl2
	Ero1l
	Gspt1
	Pcbd2
	Ampd2
	Nap1l1
	Src
	Myh9
	Myh10
	Cops8
	Pafah1b3
	Hadha
	Eif5
	Rgs7bp
	Auh
	Xpnpep3
	Pdk2
	Ptcd1
	Ocrl
	Dmxl1
	Tmed2
	G3bp1
	Srcin1
	Ppp2r2a
	Sepw1
	Samm50
	Trappc11
	Dguok
	Mon1b
	Cltb
	Atp1b2
	Ranbp9
	Soga3
	Psph
	Exd2
	Ndufa3
	Elp2
	Bai1
	Gaa
	Pde10a
	Nt5c
	Ywhag
	Cs
	Trappc8
	Nisch
	Gng12
	Hpca
	Bnip3l
	Slc6a3
	Ppp1cc
	Ecm29;AI314180
	Ndufaf2
	Lsm4
	Prkar2b
	Ube2v2
	Vsnl1
	Gas7
	Skp1
	Pde2a
	Lrpprc
	Gid8
	Stx8
	Mrps11
	Appl2
	Tubgcp3
	Magi3
	Nrxn3
	Srp14
	Diablo
	Stx17
	Ndufc2
	Acox1
	Akap7
	Add3
	Mrps16
	Arl5a;Arl5b;Arl5c
	Tsn
	Ado
	Adi1
	Fundc2
	Sdc4
	Rab2b
	Bcan
	Cdh10
	Akt2
	Cdc42ep4
	Gatm
	Raph1
	Gps1
	Gng13
	Stam
	Rps18;Gm10260
	Rps12
	Nedd8
	Fdxr
	Ubl4a
	Nqo1
	Rangap1
	Scn2b
	Mrps21
	Mark3
	Tk2
	Hadh
	Mrpl54
	Sh3glb1
	Asphd1
	Rbbp9
	Dnm1l
	Cdh11
	Fars2
	Mfsd6
	Pfkm
	Ass1;Gm5424
	Slc44a2
	Csnk2b
	Celf2
	Acsl3
	Rap1gap2
	Slc6a6
	Camsap3
	Xpo7
	Aplp1
	Shank3
	Pld3
	Drg1
	Adprhl2
	Arfgef3
	Gramd1b
	Hagh
	Rps11
	Ralgapa1
	Pgap1
	Ptpn23
	Rpl10;Rpl10l
	Mtif2
	Wdfy3
	Farsb
	Metap2
	Rab1b
	Ephb2
	Rab31
	Kbtbd11
	Anxa11
	Prdx3
	Rps6ka2
	Kcnq2
	Tardbp
	Msmo1
	Tubb3
	Agpat4
	Ncstn
	Psmc5
	Anks1b
	Guk1
	Cstb
	Otud6b
	Rpn1
	Map2k7
	Ppib
	Tnfrsf21
	Pfdn1
	Eif4h
	Btbd17
	Actn2
	Pde8b
	Cox19
	Scarb2
	Denr
	Cyld
	Ptgr2
	Get4
	Rragc
	Pomgnt2
	Ndufa11
	Gatc
	Plcl2
	Dhdh
	Hexa
	Hint3
	Arcn1
	Anln
	Ugt8
	Atg9a
	Gjc3
	Dnpep
	Vbp1
	Mp68
	Apba1
	Gnal
	Got1
	Ccdc136
	G6pdx
	Isca2
	Prkacb
	Snx17
	Cygb
	Dab1
	Sacm1l
	Armc1
	Ccdc58
	Dnajc13
	Cox4i1
	Bin1
	Eif4g3
	Pacs1
	Npc1
	Helb
	Pdcd6
	Amacr
	Uggt1
	Trove2
	F5
	Acp2
	Rpl7a
	Fyn
	Eno1
	Lmtk3
	Kiaa0513;6430548M08Rik
	Pi4ka
	Rtn4rl2
	Afg3l1
	Lrrc8a
	Ace
	Slc22a28
	Slc24a4
	Cdk16
	Ppp1r2
	Atp13a1
	Rpl32
	Stxbp5l
	Gad1
	Dlg4
	Rapgef2
	Dap3
	Emc2
	Cpt1c
	Anxa7
	Kiaa1109
	Chl1
	Nampt
	Pigs
	Mpp5
	Grm8
	Arf6
	Micu3
	Ndufb7
	Kcnma1
	Armc8
	Jph3
	Rad23b
	Fam134a
	Crtc1
	Dmtn
	Myo1b
	Atg5
	Krt76
	Nlgn3
	Arl3
	C2cd2l
	Arhgef7
	Usp14
	Rab23
	Trpv2
	Acat1
	Coq10a
	Clvs2
	Plcxd3
	Mrpl28
	Nudcd3
	Hnrnpab
	Gnao1
	Tmed10
	Stat3
	Tmem63b
	Sdr39u1
	Ywhaz
	Arl8b
	Acbd5
	Atp6v1b2
	Syt6
	Abcc8
	Nutf2
	Rab4a
	Actr1b
	Ubfd1
	Scai
	Scamp5
	Rps13
	Pin1
	Tars
	Fermt2
	Vps25
	Enpp5
	Zdhhc5
	Becn1
	Csnk1g2
	Prkcd
	Tollip
	Necap1
	Ccdc85a
	Tamm41
	Capn5
	Farp1
	Dnm1
	Ist1
	Ndrg4
	Mlycd
	Cdh6
	Nfs1
	Gpr37
	Arhgef2
	Prkaa1
	Opa1
	Nt5e
	Ap3s2
	Ccdc90b
	Th
	Cyth1
	Slirp
	Mark2
	Hnrnpa1
	Emc3
	Cryab
	Aif1
	Kiaa1598
	Ndufaf7
	Hspa13
	Psmd3
	Maoa
	Mpi
	Gtpbp1
	Mrps24
	Atp5c1
	Crot
	Endod1
	Rpsa
	Adck4
	Slc4a8
	Mto1
	Map7
	Slc25a3
	Cryzl1
	Adprh
	Pdhb
	Erlin2
	Mapk3
	Slc7a2
	Fryl
	Mlc1
	Mcat
	Comtd1
	Lpcat1
	Ddx3y
	Rpl19
	Pmpca
	Ostf1
	C1qc
	Pitpnc1
	Podxl2
	Tbcb
	Cbr4
	Ppp4r4
	Glrx
	Map1lc3a;Gm5612
	Pvrl1
	Eef1a1
	Galc
	Rab3a
	Gprin1
	Rock2
	Pnp
	Mtmr9
	Slc7a8
	Aspa
	Coq6
	Akr1e2;Akr1e1
	Plcl1
	Aldh1b1
	Psmd8
	Fmr1
	Ap3m1
	Gss
	Pls1
	Umps
	Trhde
	Vps51
	Cyp2d22
	Odr4;BC003331
	Zmpste24
	Adck1
	Wdr11
	Kif5b
	Dnm2
	Suclg2
	Gng5
	Memo1
	Lasp1
	Tor1aip1
	Chgb
	Pnpo
	Elac1
	Tmem132b
	Paip1
	Apc
	Higd1a
	Usp4
	Slc25a42
	Gstz1
	Mri1
	F8a;F8a1
	Angel2
	Pcbp1
	Poldip2
	Vti1a
	Dync1li1
	Kcmf1
	Glrx5
	Dnaja2
	Wdr26
	Pgs1
	Syt3
	Plxnc1
	Rpl6;Gm5428
	Abi1
	Neto1
	Snd1
	Tbcc
	Pnpt1
	Myo18a
	Taok2
	Ap2m1
	Strn4
	Setd7
	Crkl
	Tdrkh
	Dst
	Gpsm1
	Vezt
	Rab6a
	Ppfia2
	Thnsl1
	Cyb5a
	Lztfl1
	Cul1
	Ndrg1
	Mrpl30
	Hip1r
	Rap1gds1
	Fkbp4
	Vamp2
	Psmc6
	Pbdc1
	Pik3cb
	Kcnj2
	BC017643
	Bcas1
	Vps41
	Endog
	Mrps25
	Usp9x
	Tenm1
	Sumo2;Sumo3
	Gcdh
	Kit
	Spast
	Ndufb8
	Nrbp2
	Rpl13
	Dlg3
	Ephx2
	Pde6d
	Phka1
	Ccdc124
	Hecw2
	Gga1
	Fkbp8
	Pgrmc1
	Ube2v1;Gm20431
	Atp6ap1
	Aacs
	Mpp2
	Rpl15;Gm10020
	Ppfia3
	Pick1
	Cnnm1
	Cadm3
	Faim2
	Fahd2
	Akr1a1
	Slc12a2
	Commd4
	Grhpr
	Ahnak
	Scg2
	Ctsb
	Pitpna
	Eif3g
	Prrt3
	Ap2a2
	Mrpl20
	Slc4a1
	Dgke
	Dclk2
	Skt;Etl4
	Slc8a2
	Sptb
	Ank3
	Cdc37
	Ap1s2
	Hapln4
	Nudt16
	Psma5;Gm8394
	Ca4;Car4
	Eno2
	Inpp1
	Ppih
	Rftn1
	Cacna1c
	Ndufb5
	Ddx19b
	Stim1
	Edil3
	Adcy3
	Mtmr6
	Arhgap1
	Rtcb
	Ppp1r16a
	Flna
	Rap1gap
	Egfr
	Tfam
	Atp1b1
	Nos1
	Dusp3
	Arhgap26
	Fn3k
	Cpne4
	Mcam
	Phb2
	Gucy1a2
	Rps23
	Slc27a4
	Rab12
	Grid2
	Aldh1l1
	Isoc2b
	Mrpl16
	Synj1
	Nudcd2
	Slc13a5
	Ttyh2
	Epha4
	Elmod1
	Evl
	Gspt2
	Mobp
	Cox6c
	Arhgdib
	Kctd16
	Sirpa
	Tuba4a
	Dlgap3
	Rps26
	Sv2b
	Ak5
	Palmd
	Lrrc47
	Chmp5
	Plaa
	Dtd2
	Nav1
	Gsk3a
	Rala
	Tmem126a
	Fam126b
	Usp10
	Eef1a2
	Fxyd6
	Dnal1
	Fam171b
	Rplp2
	Ampd3
	Bola1
	Pmch
	Cul3
	Ubxn6
	Adcyap1r1
	Tmem177
	Dcaf7
	Camk2n1;Camk2n2
	Ogt
	Mgll
	Dynlrb1
	Gabrb2
	Panx1
	Tppp
	Tprg1l;Tprgl
	Ap3d1
	Acyp2
	Mrpl10
	Cdh13
	Mpp3
	Bri3bp
	Pcx;Pc
	Phactr1
	Vps53
	Ndufa13
	Iscu
	Psmc1
	Mrpl24
	Uba1
	Pcsk1
	Acsl5
	Gabrg2
	Lysmd1
	Kras
	Sco1
	Map6
	Atox1
	Tagln2
	Hnrnpk;Gm7964
	Pmm1
	Mrpl33
	Ddb1
	Hspa4l
	Msn
	Wdr13
	Ccdc43
	Ica1
	Hectd3
	Hrsp12
	Arhgap39
	Ccdc177
	Vat1
	Vps9d1
	Ntm
	Yjefn3
	Cox7a1
	Ankrd13a
	Epn2
	Pea15;Pea15a
	Acly
	Snca
	Nap1l5
	Gphn
	Chrm4
	Hcn2
	Dpysl2
	Arih1
	Rasgrf1
	Qrsl1
	Eif2b5
	Rexo2
	Dcc
	Nsf
	Upf2
	Pam
	Epm2aip1
	Rwdd1
	Doc2a
	Cetn2
	Gnpda2
	Slc12a9
	Abracl
	Sestd1
	Adpgk
	Hps5
	Hmgn2;Gm16494;Gm6594
	Uba6
	Dynll2
	Ap3b2
	Eri3
[truncated: 1,974 more rows]

## Sheet: Fig 2D
Endfoot Proteome	Synapse Transcriptome (Ouwenga et al)	Synapse Transcriptome (Noya et al)
Myh9	Reln	A2m
Cmpk2	Fat1	Aaas
Myh10	Tm9sf2	Aacs
Lcp1	Itih5	Aagab
Fga	Itgav	Aak1
Coro1a	Ptprm	Aamp
Myl6	Hsd17b12	Aard
Tln2	Man2b1	Aars
Fgg	Plxnb1	Aars2
Myh14	Slc3a2	Aarsd1
Tns3	Vtn	Aasdh
Psme2	Tenm3	Aasdhppt
Vps29	Hsp90b1	Aass
Psme1	Lrp1	Aatf
Cndp2	Scg2	Aatk
Gga1	Cdh2	Abat
Fgb	L1cam	Abca1
Rbbp9	Igf2r	Abca2
Acad9	Abca5	Abca3
Psma7	Sez6l	Abca4
Dctn1	Clptm1	Abca5
	Kcnj16	Abca6
Fermt3	Sez6l2	Abca7
Kiaa1107	Itgam	Abca8a
Isg15	Cntnap2	Abca9
Lamc1	Prrt3	Abcb10
Fn1	Pla2g7	Abcb1a
col6a1	Cyp51	Abcb1b
Postn	Clu	Abcb4
col4a2	Paqr8	Abcb6
Tgm2	Sc5d	Abcb7
H2-L	Fads2	Abcb8
Hspg2	Megf8	Abcb9
Bst2	Tenm2	Abcc1
Tgfbi	Ppp1r3c	Abcc10
Col11a1	Clstn3	Abcc3
Col4a1	Slc9a7	Abcc4
Col2a1	Vgf	Abcc5
Col1a1	Prkcsh	Abcc8
Col3a1	Bcap31	Abcc9
Col1a2	Matn2	Abcd1
Lamb2	D130043K22Rik	Abcd2
Fbn2	Arsb	Abcd3
Eif3j2	Tnr	Abcd4
kif15	Cfh	Abce1
Edc4	Mfge8	Abcf1
Samhd1	P4hb	Abcf2
Rnf213	Rpn2	Abcf3
Cep295	Atp2b3	Abcg1
	Cntnap1	Abcg2
	Luzp2	Abcg4
	Gabrd	Abhd1
	Cacna1i	Abhd10
	Lrrn1	Abhd12
	Scg3	Abhd13
	Tenm1	Abhd14a
	Serpine2	Abhd14b
	Sparc	Abhd15
	Grn	Abhd16a
	Lgals3bp	Abhd2
	Syt5	Abhd3
	Ganab	Abhd4
	Tcn2	Abhd5
	Ctsa	Abhd6
	Slc20a2	Abhd8
	Pcnxl3	Abi1
	Slit1	Abi2
	Calr	Abi3
	Sparcl1	Abl1
	Slc32a1	Abl2
	Tmem47	Ablim1
	Astn2	Ablim2
	Abca3	Ablim3
	Pbxip1	Abr
	Scap	Abt1
	Rrbp1	Abtb1
	Hspa13	Abtb2
	Dpp6	Acaa1a
	Itgb1	Acaa2
	Cacna2d3	Acaca
	Lmbrd1	Acad10
	Jam2	Acad11
	Emc1	Acad9
	Ctsf	Acadl
	B2m	Acadm
	Pcdh7	Acads
	Slit2	Acadsb
	Bcan	Acadvl
	Fads1	Acan
	Spon1	Acap2
	Epas1	Acap3
	Ncstn	Acat1
	Sorcs2	Acat3
	Axl	Acbd3
	Tmem132a	Acbd4
	Celsr2	Acbd5
	Grm3	Acbd6
	Gpc5	Accs
	Lamb2	Acd
	Sorcs3	Ace
	Gaa	Ace2
	Disp2	Acer2
	Atp13a1	Acer3
	Uggt1	Ache
	Pcdhb17	Acin1
	Stt3b	Acly
	Cacna2d2	Aco1
	Dner	Aco2
	Tmem176a	Acot1
	Sdk2	Acot13
	Pcdhga9	Acot2
	Dag1	Acot3
	Ctsl	Acot7
	Cspg5	Acot8
	Tnc	Acot9
	Timp3	Acox1
	Ntm	Acox3
	Sulf2	Acp1
	Psap	Acp2
	Creld1	Acp6
	Pamr1	Acsbg1
	Npc1	Acsf2
	Itgb8	Acsf3
	Plxdc2	Acsl1
	Neo1	Acsl3
	Slc39a6	Acsl4
	Mcoln1	Acsl5
	Cntn2	Acsl6
	Ctsd	Acss1
	Pigt	Acss2
	Ptn	Acta1
	Slc38a3	Acta2
	Atp1a2	Actb
	3632451O06Rik	Actg1
	Tmem229a	Actl6a
	Slc6a1	Actl6b
	Slc16a2	Actn1
	Gpr155	Actn2
	Chst2	Actn3
	AI464131	Actn4
	Golim4	Actr10
	Slitrk2	Actr1a
	Apoe	Actr1b
	Pcdh1	Actr2
	Stt3a	Actr3
	Chgb	Actr3b
	Cntn4	Actr5
	Fam213a	Actr6
	Ermp1	Actr8
	Tmem66	Acvr1
	Grm2	Acvr1b
	Tenm4	Acvr1c
	Atp1b2	Acvr2a
	Trim56	Acvrl1
	Lamp1	Acy1
	Arxes2	Acy3
	Pcnxl2	Acyp1
	Olfm2	Acyp2
	Sema5b	Adam10
	Lrrn2	Adam11
	Mia3	Adam12
	Ncam1	Adam15
	Plxna1	Adam17
	Enpp5	Adam19
	Pgap1	Adam1a
	Astn1	Adam22
	Man2a2	Adam23
	Ccpg1	Adam8
	Olfml2b	Adam9
	Hexb	Adamts1
	Canx	Adamts15
	Sez6	Adamts17
	Gm2a	Adamts2
	Lgmn	Adamts20
	Robo1	Adamts3
	Lphn3	Adamts4
	Bmpr1a	Adamts5
	Rpn1	Adamts6
	Fgfr3	Adamts8
	Igsf8	Adamts9
	Scarb2	Adamtsl1
	Mmd2	Adamtsl2
	Grm1	Adamtsl4
	Slc12a5	Adap1
	Abca1	Adap2
	Serinc3	Adar
	Pcdhb13	Adarb1
	Laptm4b	Adarb2
	Ctss	Adat1
	Sqle	Adck1
	Ccdc47	Adck2
	Csf1r	Adck3
	Elfn1	Adck4
	Mboat7	Adck5
	Fstl4	Adcy1
	Sema3e	Adcy2
	Lrp1b	Adcy3
	Abca2	Adcy4
	Chga	Adcy5
	Csmd1	Adcy6
	Por	Adcy8
	Nceh1	Adcy9
	Tril	Adcyap1
	9330182L06Rik	Adcyap1r1
	Dnajc3	Add1
	Chl1	Add2
	Slc1a3	Add3
	Cyp2j6	Adh5
	Ttyh1	Adhfe1
	Nalcn	Adi1
	Cntn1	Adipor1
	Cspg4	Adipor2
	Tpp1	Adk
	Nup210	Adm
	Trank1	Adnp
	Rcn2	Adnp2
	Tmem33	Ado
	Tmem131	Adora1
	Ntrk2	Adora2a
	Gsg1l	Adora2b
	Galnt1	Adora3
	Tmem63c	Adpgk
	Sepp1	Adprh
	Slc9a1	Adprhl2
	Tmbim6	Adra1a
	Ptgfrn	Adra1b
	Glg1	Adra1d
	Mtss1l	Adra2a
	Notch1	Adra2c
	Dirc2	Adrb2
	Ssr2	Adrbk1
	Kcnj10	Adrbk2
	Mag	Adrm1
	Porcn	Adsl
	Lamp2	Adss
	M6pr	Aebp1
	4932438A13Rik	Aebp2
	Itgb5	Aen
	Sel1l	Aes
	Grin1	Afap1
	Egfr	Afap1l1
	Atp6ap1	Afap1l2
	Pdia3	Aff1
	Sdc2	Aff2
	S1pr1	Aff3
	Nell1	Aff4
	Epdr1	Afg3l1
	Pcdhb18	Afg3l2
	Kit	Afmid
	Dscam	Aftph
	Nomo1	Aga
	Wwtr1	Agap1
	Cd68	Agap2
	Spock1	Agap3
	Ndnf	Agbl2
	Scd1	Agbl3
	Ntsr1	Agfg1
	Extl2	Agfg2
	Slc4a4	Aggf1
	Slc6a11	Agk
	Pcdhb16	Agl
	Lrp4	Agmo
	Vcam1	Agpat1
	Dhcr7	Agpat3
	Icam5	Agpat4
	Gm26672	Agpat5
	Atp6ap2	Agpat6
	Slc7a14	Agpat9
	Itm2b	Agps
	Npc2	Agrn
	Gfra2	Agt
	Ncam2	Agtpbp1
	Sema3a	Agtr1a
	Sorl1	Agtrap
	Sema6b	Ahcy
	Clstn2	Ahcyl1
	Atp1a1	Ahcyl2
	Gpc4	Ahdc1
	Slc44a2	Ahi1
	Fat4	Ahnak
	Alcam	Ahnak2
	Cntnap4	Ahr
	Pcdh10	Ahsa2
	Adcy2	Aif1
	Mfsd1	Aif1l
	Igsf21	Aifm1
	Edil3	Aifm2
	D4Wsu53e	Aifm3
	Plxna4	Aig1
	C1galt1c1	Aim1
	Emp2	Aim2
	Crim1	Aimp1
	Trpc5	Aimp2
	Wsb1	Aip
	Scrg1	Ajap1
	Scn1a	Ajuba
	Fat3	Ak1
	Slc29a3	Ak2
	Ppap2b	Ak3
	D630045J12Rik	Ak4
	Extl3	Ak7
	Acp2	Akap1
	Elovl5	Akap10
	Cd81	Akap11
	Cers2	Akap12
	Mfsd6	Akap13
	Tm9sf4	Akap17b
	Scn8a	Akap2
	Pcdhb14	Akap5
	Serpini1	Akap6
	Sirpa	Akap7
	Crhbp	Akap8
	Fibcd1	Akap8l
	Wfs1	Akap9
	Cpe	Akip1
	Prdx4	Akirin1
	Pcdh9	Akirin2
	Hyou1	Akna
	Hspa5	Akr1a1
	Atp8a1	Akr1b10
	Scd2	Akr1b8
	Amfr	Akt1
	Ptprg	Akt1s1
	Pcsk2	Akt2
	Itfg1	Akt3
	Itih2	Aktip
	Slc22a17	Alad
	Ephb6	Alas1
	Smpdl3a	Alcam
	Mgat5	Aldh16a1
	Dpp10	Aldh18a1
	Gpr37l1	Aldh1a1
	Pigk	Aldh1a2
	Lgi3	Aldh1a7
	Erlin2	Aldh1b1
	Igfbp5	Aldh1l1
	2310067B10Rik	Aldh1l2
	Abhd3	Aldh2
	Cdh11	Aldh3a2
	Pcdh19	Aldh3b1
	Crtac1	Aldh4a1
	Pcdh17	Aldh5a1
	P2ry12	Aldh6a1
	Sorcs1	Aldh7a1
	Fcer1g	Aldh9a1
	Chrdl1	Aldoa
	Plxnb2	Aldoc
	Slco2b1	Alg1
	Lrrc4b	Alg11
	Txndc16	Alg12
	Enpp2	Alg13
	Casd1	Alg14
	Fbln1	Alg2
	Slc1a1	Alg3
	Il6st	Alg5
	S100b	Alg6
	Igsf11	Alg8
	Lmtk3	Alg9
	Degs1	Alk
	Gpr56	Alkbh3
	Atp2b4	Alkbh4
	Cp	Alkbh5
	Ubxn8	Alkbh6
	Sulf1	Alkbh8
	Emb	Alms1
	Stab1	Alox12b
	Cst3	Alox5
	Acsl6	Alox5ap
	Sfxn5	Alpk1
	Tmem130	Alpl
	Lmbrd2	Als2
	Igsf3	Als2cl
	B3galnt1	Amacr
	Txndc12	Ambra1
	Sema3d	Amd1
	Ctsb	Amdhd2
	Pam	Amfr
	Fkbp9	Amigo1
	Sema4a	Amigo2
	Lrp10	Amigo3
	Robo2	Ammecr1l
	Atrn	Amn1
	Adcyap1r1	Amot
	Cacna1a	Amotl1
	Prex2	Amotl2
	Yipf3	Ampd2
	Olfm3	Ampd3
	Mansc1	Amph
	Gfra1	Amt
	Ndrg2	Amz1
	Ddr1	Amz2
	Slc2a3	Anapc1
	Serinc1	Anapc10
	Nacc2	Anapc11
	Emc7	Anapc13
	Cd200	Anapc2
	Pon2	Anapc4
	Gpr158	Anapc5
	Ptprn	Anapc7
	Slc7a4	Angel1
	Grin2a	Angel2
	Chpt1	Angpt1
	8430419L09Rik	Angpt2
	Thsd7a	Angptl1
	Mboat2	Angptl2
	Cacna1c	Angptl4
	Gdf11	Ank1
	Ache	Ank2
	Mest	Ank3
	Cachd1	Ankfy1
	Tpbg	Ankib1
	Gabrg2	Ankle2
	Gstm1	Ankmy2
	Ptprk	Ankra2
	Pld3	Ankrd10
	Thbs2	Ankrd11
	Spp1	Ankrd12
	Syp	Ankrd13a
	Bai3	Ankrd13b
	Glb1	Ankrd13c
	Cacna2d1	Ankrd13d
	Tmem63b	Ankrd16
	Nov	Ankrd17
	Slc13a3	Ankrd26
	Chrna3	Ankrd27
	Abcb7	Ankrd28
	Grid2	Ankrd32
	Nlgn3	Ankrd33b
	Nrcam	Ankrd34a
	Hsd11b1	Ankrd34b
	Aqp4	Ankrd34c
	Slc7a1	Ankrd37
	C2cd2l	Ankrd39
	Glrb	Ankrd40
	Slc8a2	Ankrd42
	Slc39a10	Ankrd44
	Lrtm2	Ankrd45
	Ncan	Ankrd46
	Sc4mol	Ankrd49
	Pcdha2	Ankrd50
	Adcy3	Ankrd52
	Lamp5	Ankrd54
	Epha5	Ankrd55
	Ptprj	Ankrd6
	Flrt1	Ankrd63
	Gjc2	Anks3
	Erlec1	Anks6
	Slc8a1	Ankzf1
	Igfbp2	Anln
	Chst12	Ano1
	Tnfrsf19	Ano10
	Ssfa2	Ano3
	Col11a2	Ano4
	C1qb	Ano6
	Slc25a36	Anp32a
	H2-K1	Anp32b
	Pcyox1	Anp32e
	Apc2	Anpep
	Cyp46a1	Antxr1
	Man1c1	Anxa1
	Rftn2	Anxa11
	P2ry13	Anxa2
	Gjb6	Anxa3
	Gdpd1	Anxa4
	Ptprt	Anxa5
	Ptchd2	Anxa6
	Slc7a2	Anxa7
	Tmem176b	Aox1
	Tmem59l	Ap1ar
	Atp1a3	Ap1b1
	C1qtnf4	Ap1g1
	Maneal	Ap1m1
	Coch	Ap1s1
	Pcsk1	Ap1s2
	Sv2b	Ap2a1
	Tmco3	Ap2a2
	St8sia5	Ap2b1
	Grid1	Ap2m1
	Sema6d	Ap2s1
	Fstl5	Ap3b1
	Lgr4	Ap3b2
	Cadm1	Ap3d1
	Atf6b	Ap3m1
	Slc44a1	Ap3m2
	Agpat3	Ap3s1
	Vmp1	Ap4b1
	Adam9	Ap4e1
	Slc2a13	Ap4m1
	Gprc5b	Ap4s1
	Slc2a1	Apaf1
	Cntnap3	Apba1
	Gpm6b	Apba2
	Nipal3	Apba3
	Calu	Apbb1
	Mfap3l	Apbb1ip
	Emr1	Apbb2
	Ece1	Apc
	Cdh13	Apc2
	Hepacam	Apeh
	Scn2a1	Apex1
	Tnfrsf21	Aph1a
	Asph	Aph1b
	Ptdss1	Api5
	Cdh7	Apip
	Cntn3	Aplf
	Slc1a2	Apln
	Dnajb11	Aplp1
	Fcrls	Aplp2
	Tfrc	Apoa1bp
	Ace	Apobec1
	Sptlc2	Apobr
	Sidt2	Apoc1
	Csmd2	Apod
	Cdh18	Apoe
	Asic1	Apold1
	Gja1	Apoo
	Adra1b	Apool
	Lphn1	Apopt1
	Abi3bp	App
	Apod	Appbp2
	Slco1c1	Appl1
	Itm2c	Appl2
	Cckbr	Aprt
	Cds2	Aptx
	Plxnd1	Aqp11
	Pdgfra	Aqp4
	Ephb1	Aqp9
	Cd53	Aqr
	Ctso	Ar
	Mrc2	Araf
	Tspan3	Arap1
	Txndc15	Arap2
	Clstn1	Arc
	Ajap1	Arcn1
	Tmem59	Arf1
	Cpd	Arf2
	Hmgcr	Arf3
	Tmem255a	Arf4
	Grm8	Arf5
	Sema5a	Arf6
	Htra1	Arfgap1
	Pcdhb10	Arfgap2
	Lrp12	Arfgap3
	Dusp11	Arfgef1
	Dhcr24	Arfgef2
	Fam126b	Arfip1
	Pigs	Arfip2
	Laptm4a	Arfrp1
	Slc7a8	Arg2
	Erp44	Arglu1
	Pigu	Arhgap1
	Acaa2	Arhgap10
	Asrgl1	Arhgap11a
	Dkk3	Arhgap12
	Reep2	Arhgap15
	Abhd6	Arhgap17
	Brinp2	Arhgap20
	Cx3cl1	Arhgap21
	Hbegf	Arhgap22
	Nucb1	Arhgap23
	Slc1a4	Arhgap24
	Cdh20	Arhgap25
	Sfrp1	Arhgap26
	Rnf13	Arhgap29
	Gria3	Arhgap30
	Tspan6	Arhgap31
	Ezr	Arhgap32
	Srebf2	Arhgap35
	Penk	Arhgap39
	Sema3c	Arhgap4
	Ndufb9	Arhgap42
	Smpd3	Arhgap5
	Serping1	Arhgdia
	Grm7	Arhgdib
	Serpinh1	Arhgdig
	Lmf2	Arhgef1
	Rtn4rl1	Arhgef11
	Met	Arhgef12
	Pdia6	Arhgef17
	Gba	Arhgef18
	Cdh10	Arhgef19
	Sec63	Arhgef2
	Gpr137c	Arhgef25
	Efemp1	Arhgef26
	Ptplad1	Arhgef3
	Hgsnat	Arhgef37
	Slc9a6	Arhgef4
	Plxdc1	Arhgef40
	Acsl3	Arhgef5
	Mlc1	Arhgef6
	Slitrk3	Arhgef7
	Efcab14	Arhgef9
	Notch2	Arid1a
	Ergic3	Arid1b
	Lrfn3	Arid2
	Snx19	Arid3b
	Pvrl1	Arid4a
	Ptgs2	Arid4b
	Tmco1	Arid5a
	Ankrd10	Arid5b
	Mertk	Arih1
	D3Bwg0562e	Arih2
	Acsl4	Arl1
	Vimp	Arl11
	Gabrb1	Arl13b
	D430041D05Rik	Arl15
	Ctsc	Arl2
	Zfp451	Arl2bp
	Atad1	Arl3
	Syt4	Arl4a
	Col25a1	Arl5a
	Atrnl1	Arl5b
	Grin3a	Arl6
	Ptprf	Arl6ip1
	Iars2	Arl6ip5
	Tmem50a	Arl6ip6
	Pvrl3	Arl8a
	Tusc3	Arl8b
	Sdf2	Armc1
	Cacna1h	Armc10
	Slc7a3	Armc2
	Erbb4	Armc5
	Paqr7	Armc6
	B3gnt1	Armc7
	Wls	Armc8
	Emc10	Armc9
	Nhsl1	Armcx1
	Slc4a10	Armcx2
	Galnt16	Armcx3
	Tmx2	Armcx6
	Golm1	Arnt
	Sv2a	Arnt2
	AU040320	Arntl
	Tm9sf1	Arntl2
	Cacna1e	Arpc1a
	Tspan7	Arpc1b
	Akap5	Arpc2
	Trf	Arpc3
	Pcdh8	Arpc4
	Pcdhb22	Arpc5
	Tmem200a	Arpc5l
	Susd2	Arpp21
	Syt3	Arrb1
	4833424O15Rik	Arrb2
	Hcn1	Arrdc1
	Aplp1	Arrdc2
	Slitrk5	Arrdc3
	Ktn1	Arrdc4
	Pcnx	Arsa
	Syvn1	Arsb
	Chst11	Arsk
	Lnpep	Art3
	Shisa9	Arv1
	Syngr3	Arvcf
	Lrrc8a	Arx
	Mapk1ip1	As3mt
	Adhfe1	Asah1
	Cyp2d22	Asap1
	Igdcc4	Asap2
	Ednrb	Asb1
	Gabrg3	Asb13
	Bmpr2	Asb2
	Slc27a4	Asb3
	Serinc5	Asb6
	Slc5a3	Asb7
	Slc23a2	Asb8
	Bai2	Ascc1
	Syt11	Ascc2
	Psen1	Ascc3
	Gal3st3	Ascl1
	Nid1	Asf1a
	Nrxn3	Asgr1
	Sema6a	Ash1l
	Fstl1	Ash2l
	Nptx1	Asl
	Ptprn2	Asna1
	Reep3	Asns
	Acvr1b	Asnsd1
	Tmed7	Aspa
	Plxna3	Aspdh
	Fn1	Asph
	Fam107a	Asphd2
	Large	Aspm
	Tpcn1	Aspscr1
	Alg2	Asrgl1
	Mtdh	Ass1
	Lamc1	Aste1
	Cx3cr1	Astn1
	Lmf1	Asxl2
	Omg	Asxl3
	Npdc1	Atad1
	Sort1	Atad2
	Ssr3	Atad3a
	Aebp1	Atad5
	App	Atat1
	C1qc	Atcay
	Bai1	Ate1
	Syt12	Atf1
	Msn	Atf2
	Trhde	Atf4
	Slc9a5	Atf5
	Ddost	Atf6
	Resp18	Atf6b
	Tmx4	Atf7
	Ntsr2	Atf7ip
	Kcnk1	Atg10
	Plod1	Atg12
	Cdipt	Atg13
	Chrna4	Atg14
	Enpp6	Atg16l1
	Gns	Atg16l2
	Tyro3	Atg2a
	Slc17a6	Atg3
	Clcn4-2	Atg4a
	Abcb8	Atg4b
	Rnf130	Atg4c
	Atg9a	Atg4d
	Ncoa7	Atg5
	2017-03-06	Atg7
	Cox6a1	Atg9a
	Dpy19l4	Athl1
	Tecr	Atic
	Lrrn3	Atl1
	Hapln1	Atl2
	Mgst1	Atl3
	Lphn2	Atm
	Smoc1	Atmin
	Adipor1	Atn1
	Fuca1	Atox1
	Cntnap5a	Atp10a
	Lama2	Atp11a
	Scn7a	Atp11b
	Atp2a2	Atp13a1
	Tmem9b	Atp13a2
	Slc35a2	Atp13a4
	Abhd16a	Atp13a5
	Ppap2a	Atp1a1
	Atp13a3	Atp1a2
	Tram1l1	Atp1a3
	Lpcat4	Atp1b1
	Kirrel3	Atp1b2
	Cecr6	Atp1b3
	Nxph1	Atp2a2
	Gda	Atp2a3
	Cntfr	Atp2b1
	Gabra1	Atp2b2
	Pcdh18	Atp2b3
	Slc6a9	Atp2b4
	Rnf103	Atp2c1
	Mdga1	Atp5a1
	Lcat	Atp5b
	Tmem145	Atp5c1
	Pom121	Atp5d
	Emc3	Atp5e
	Slc9a9	Atp5f1
	Sema7a	Atp5g1
	Ly6h	Atp5g2
	Bsg	Atp5g3
	Papss2	Atp5h
	Lrrtm4	Atp5j
	Tgoln1	Atp5j2
	Adam11	Atp5l
	Abhd12	Atp5o
	Slc41a1	Atp5s
	Tmem205	Atp5sl
	Smyd1	Atp6ap1
	Dchs1	Atp6ap1l
	Aplp2	Atp6ap2
	Zdhhc8	Atp6v0a1
	Slc24a3	Atp6v0a2
	Cnih4	Atp6v0a4
	Sdc3	Atp6v0b
	Ttyh3	Atp6v0c
	Synpr	Atp6v0d1
	Ptprs	Atp6v0e2
	Flrt3	Atp6v1a
	Hs2st1	Atp6v1b2
	Csrnp3	Atp6v1c1
	Fras1	Atp6v1c2
	Lsamp	Atp6v1d
	Sgce	Atp6v1e1
	Strada	Atp6v1f
	Os9	Atp6v1g1
	Igfbp7	Atp6v1g2
	Gabbr1	Atp6v1h
	Sec61a1	Atp7a
	Zcchc24	Atp7b
	Islr	Atp8a1
	Slitrk1	Atp8b2
	Col19a1	Atp9a
	Chrm3	Atp9b
	Slc35a5	Atpaf1
	Tm9sf3	Atpaf2
	Cpt1a	Atpif1
	2510039O18Rik	Atr
	Atp13a2	Atrip
	Nell2	Atrn
	Mgat5b	Atrnl1
	Fgfr1	Atrx
	Abca9	Atxn1
	Lamc2	Atxn10
	Smpd1	Atxn1l
	Ssr1	Atxn2
	Nrp1	Atxn2l
	Tmem132b	Atxn3
	Ston2	Atxn7
	Slit3	Atxn7l1
	Tmem179	Atxn7l3
	Atp2b1	Auh
	Grik3	Aup1
	Syt2	Aurka
	Lclat1	Aurkaip1
	mt-Nd5	Aven
	Hsd17b11	Avpi1
	Lgi1	Avpr1a
	Nptn	Axin1
	Slco3a1	Axin2
	Pcdh20	Axl
	Anpep	Azi2
	BC004004	Azin1
	Dos	B2m
	Ugt8a	B3galnt1
	Dpy19l3	B3galnt2
	Srsf6	B3galt1
	H13	B3galt2
	Car11	B3galt5
	Kcnt2	B3galt6
	Pdia4	B3gat1
	Gpr17	B3gat2
	Uhrf2	B3gat3
	Dgcr2	B3gnt2
	Gabbr2	B3gnt7
	Slc38a10	B3gntl1
	Pigg	B4galnt1
	Derl1	B4galnt4
	Pdyn	B4galt1
	Ephb2	B4galt2
	Svop	B4galt3
	Suco	B4galt4
	Plod3	B4galt5
	Dio2	B4galt6
	Fjx1	B9d1
	Plxnb3	B9d2
	Atp8a2	Baalc
	Siglech	Babam1
	Slc6a15	Bace1
	0610031J06Rik	Bace2
	Sil1	Bach1
	Kcnj4	Bad
	Ly86	Bag1
	Hook1	Bag2
	H2-D1	Bag3
	Grm4	Bag4
	Ntrk3	Bag5
	Adamts4	Bag6
	Hapln4	Bahd1
	C4b	Baiap2
	Sdk1	Baiap2l1
	Grin2c	Bak1
	Cers6	Bambi
	Nptxr	Banf1
	Fam134b	Banp
	Agrn	Bap1
	Man1a	Basp1
	Lnp	Bax
	Slc14a1	Baz1a
	Arxes1	Baz1b
	E130309F12Rik	Baz2a
	Rnase4	Baz2b
	Elfn2	Bbs1
	Dock1	Bbs10
	Nfe2l1	Bbs2
	Tac2	Bbs4
	Cxcl14	Bbs5
	Prelp	Bbs7
	Snx14	Bbs9
	Sst	Bbx
	Aco2	Bcam
	Grm5	Bcan
	Tmem8b	Bcap29
	Dagla	Bcap31
	Srprb	Bcar1
	Kcnma1	Bcar3
	Nfasc	Bcas1
	Megf10	Bcas2
	Ric3	Bcas3
	Lrrc8c	Bcat1
	Dnajb9	Bcat2
	Hs6st2	Bccip
	Tapt1	Bcdin3d
	Slc15a2	Bche
	Mpeg1	Bckdha
	Scube1	Bckdhb
	Atp9a	Bckdk
	Atp2b2	Bcl10
	Scn3a	Bcl11a
	Adcy9	Bcl11b
	Tada2a	Bcl2l1
	Agt	Bcl2l12
	Gde1	Bcl2l13
	Galnt14	Bcl2l2
	Dcn	Bcl6
	Lrrtm3	Bcl6b
	Slc30a1	Bcl7b
	Tmx3	Bcl7c
	Qsox2	Bcl9
	Il1rap	Bcl9l
	Cpeb1	Bclaf1
	Gabra3	Bcor
	Tmem30a	Bcorl1
	Trpm3	Bcr
	Plat	Bcs1l
	Rer1	Bdh1
	Cdk17	Bdnf
	Rhbdd2	Bdp1
	Nlgn1	Bean1
	Vstm2a	Becn1
	Nwd1	Begain
	Atp1b1	Bend4
	Pcdhb7	Bend5
	Unc5b	Bend6
	mt-Nd1	Bend7
	Ptpra	Bet1
	Qpct	Bet1l
	Slc38a2	Bex1
	mt-Nd6	Bex2
	R3hdm4	Bfar
	Dcc	Bgn
	Cpsf6	Bhlhb9
	Ifnar1	Bhlhe22
	Thbd	Bhlhe40
	2017-03-02	Bhlhe41
	Atraid	Bicc1
	Plxna2	Bicd1
	Col3a1	Bicd2
	Slc27a1	Bid
	Slc6a17	Bin1
	Mfsd5	Bin2
	Abhd4	Bin3
	Slc12a2	Birc2
	Slc35f1	Birc3
	Gpc1	Birc6
	Asah1	Blcap
	Islr2	Blm
	G6pc3	Blmh
	Cd180	Blnk
	Trem2	Bloc1s1
	Lrp11	Bloc1s2
	Sel1l3	Bloc1s3
	Col4a2	Blvra
	Ostm1	Blvrb
	Shisa4	Blzf1
	mt-Co1	Bmf
	Adamts3	Bmi1
	Gm27031	Bmp1
	Slc26a11	Bmp2k
	Pcdh11x	Bmp3
	Kcnt1	Bmp4
	Dgke	Bmp6
	Jagn1	Bmp7
	Ank	Bmper
	Bscl2	Bmpr1a
	Slc6a20a	Bmpr1b
	Tmbim1	Bmpr2
	Clcn6	Bms1
	Slc38a1	Bmyc
	Hs6st3	Bnip1
	Tpm1	Bnip2
	Kcnd2	Bnip3
	1500015O10Rik	Bnip3l
	Gpr123	Bod1
	Spns1	Bok
	Fuca2	Bola1
	Zdhhc14	Bola3
	Npnt	Bop1
	Lman2	Bora
	Hiat1	Bpgm
	Cnpy3	Bphl
	Bin2	Bpnt1
	Tmem86a	Braf
	Sec62	Brca1
	Prnp	Brca2
	Phka1	Brcc3
	Oxtr	Brd1
	Sash1	Brd2
	Daam2	Brd3
	Tor1aip1	Brd4
	Cadm3	Brd7
	Tmem260	Brd8
	Cd248	Brd9
	Epha4	Bre
	Naglu	Brf1
	F2r	Brf2
	mt-Nd2	Bri3
	Mcam	Bri3bp
	Nid2	Brix1
	Tmem175	Brk1
	Htr2c	Brms1
	Laptm5	Brms1l
	Ndc1	Brox
	Spock3	Brpf1
	Lamb1	Brpf3
	Chrm1	Brsk1
	Adamts2	Brsk2
	Sppl2b	Brwd1
	Abcb9	Brwd3
	Gpr125	Bscl2
	Sidt1	Bsdc1
	Tmem178b	Bsg
	Ephx1	Bsn
	Prkaa2	Bst2
	Prcp	Btaf1
	Slc7a11	Btbd1
	Abcc8	Btbd10
	Igf1r	Btbd11
	Ret	Btbd16
	Mmp17	Btbd17
	Txndc5	Btbd2
	Fam189b	Btbd3
	Galnt18	Btbd6
	Aig1	Btbd7
	B4galnt1	Btbd9
	Entpd2	Btd
	Cdh4	Btf3
	Lrrc8b	Btf3l4
	Lrpap1	Btg1
	Wscd1	Btg2
	Sema4d	Btk
	Pcsk6	Btn2a2
	Cdh8	Btrc
	Agpat4	Bub1b
	Hspg2	Bub3
	Slc39a12	Bud13
	Dpy19l1	Bud31
	Gria1	Bves
	Ltbp1	Bysl
	Neurod6	Bzrap1
	Spi1	Bzw1
	Lifr	Bzw2
	Asic2	C1d
	Igsf10	C1galt1
	Chrm4	C1galt1c1
	Tgfbr1	C1qa
	Ints10	C1qb
	Man2a1	C1qbp
	Fam134a	C1qc
	Ept1	C1ql1
	Zfp9	C1ql2
	Surf4	C1ql3
	Creg2	C1qtnf1
	Kcnb1	C1qtnf4
	Fam169a	C1qtnf5
	Cacng5	C1qtnf6
	Dscaml1	C1qtnf7
	Glce	C2
	Creg1	C2cd2
	Nlgn2	C2cd2l
	Tspan13	C2cd3
	Shisa6	C3
	Fmod	C3ar1
	Spock2	C4b
	Tspan9	C5ar1
	Hcn3	C8g
	Soat1	Cab39
	Abca7	Cab39l
	Tmem9	Cabin1
	Cd9	Cables1
	Fam171b	Cables2
	Tmem104	Cabp7
	Oprl1	Cachd1
	Plcb3	Cacna1a
	5330417C22Rik	Cacna1b
	Paqr4	Cacna1c
	Rbmx	Cacna1d
	Pcdhb19	Cacna1e
	Hexa	Cacna1g
	Plxnc1	Cacna1h
	Kcnf1	Cacna1i
	Cpt1c	Cacna2d1
	Glud1	Cacna2d2
	Hipk4	Cacna2d3
	Elovl2	Cacnb1
	Zfp281	Cacnb2
	Kdelr1	Cacnb3
	Slc13a5	Cacnb4
	Insr	Cacng2
	Gpr34	Cacng3
	Mfsd2a	Cacng4
	Zdhhc9	Cacng5
	Tm7sf3	Cacng6
	Elmod1	Cacng7
	Adam15	Cacng8
	Slc4a8	Cacybp
	Trp53i11	Cad
	Lman1	Cadm1
	Ptprd	Cadm2
	Ints7	Cadm3
	Serpinf1	Cadm4
	Daglb	Cadps
	Npy2r	Cadps2
	Man2b2	Cage1
	Srek1	Calb1
	Sema4g	Calb2
	Chst8	Calcoco1
	Lrig1	Calcr
	Fut8	Calcrl
	Cadm4	Cald1
	Elovl4	Calhm2
	Podxl2	Calm1
	Plbd2	Calm2
	Sdf4	Calm3
	Col1a2	Calml4
	Armcx4	Caln1
	Scara3	Calr
	Slc30a4	Calr3
	Pomt2	Calr4
	Rgs17	Calu
	Slc12a9	Caly
	Tyrobp	Camk1
	Cd52	Camk1g
	Ddrgk1	Camk2a
	Arsa	Camk2b
	B4galt5	Camk2d
	Lingo1	Camk2g
	Emc4	Camk2n1
	Aldh1a1	Camk4
	9530068E07Rik	Camkk1
	Scg5	Camkk2
	Parm1	Camkmt
	Dnajc10	Camkv
	Dnajc16	Camsap1
	Pcdhb20	Camsap2
	Itga6	Camta1
	Ltbp3	Camta2
	Tmem178	Cand1
	Pmp22	Cand2
	Syt13	Cant1
	Entpd5	Canx
	Ttc17	Cap1
	Scamp3	Cap2
	4632428N05Rik	Capg
	Chrnb2	Capn1
	Lmtk2	Capn10
	Frzb	Capn2
	Fsd1l	Capn5
	Prpf4b	Capn6
	Cttnbp2	Capn7
	Ggt7	Capns1
	Clcn3	Caprin1
	Clcc1	Capza1
	Darc	Capza2
	Gm4076	Capzb
	Cd63	Car11
	Galnt9	Car12
	Grik5	Car14
	Abcg1	Car3
	Negr1	Car4
	Pcdhb12	Car5b
	Csnk1g1	Car7
	Dgat2	Car8
	Ecm1	Card10
	Tmem147	Card6
	Tmem132d	Carhsp1
	2610002M06Rik	Carkd
	Kdelr2	Carm1
	Epha7	Cars
	Pcsk5	Cartpt
	Slc6a7	Casc1
	Selplg	Casc3
	Adra2a	Casc4
	Slc35g2	Cask
	Glul	Caskin1
	Tlr3	Caskin2
	Gpm6a	Casp1
	Slc52a2	Casp2
	B3galt2	Casp3
	Slc43a2	Casp6
	Kcnk3	Casp7
	Cyb5r3	Casp8
	Clcn7	Casp8ap2
	Sgcb	Casp9
	Cd33	Casr
	Kcnh5	Cast
	Ebp	Cat
	Fyb	Catsper2
	Slc39a3	Cav1
	Gpr165	Cav2
	Glt8d2	Cbfa2t2
	Olfml3	Cbfa2t3
	Galnt13	Cbfb
	Kidins220	Cbl
	Atp1b3	Cblb
	Elovl6	Cbll1
	Slc13a4	Cbln1
	Ttyh2	Cbln2
	Mrc1	Cbln4
	Erp29	Cbr1
	Mmp14	Cbr3
	Tmub2	Cbr4
	Adam22	Cbs
	Tmem97	Cbwd1
	Hace1	Cbx1
	Cmtm5	Cbx2
	Havcr2	Cbx3
	Gla	Cbx4
	Lag3	Cbx5
	Epha6	Cbx6
	Icmt	Cbx7
	Gm15440	Cby1
	Acsbg1	Cc2d1a
	Abhd2	Cc2d1b
	Cep70	Ccar1
	Sdc4	Ccbl1
	Ptprr	Ccdc101
	Lyn	Ccdc102a
	Gria2	Ccdc106
	Zscan26	Ccdc107
	Tmed5	Ccdc112
	Zcchc7	Ccdc114
	Tspan12	Ccdc115
	Pigo	Ccdc116
	Tmem163	Ccdc117
	Gng2	Ccdc12
	Tex264	Ccdc120
	Gpr107	Ccdc124
	Tmeff2	Ccdc126
	Scamp5	Ccdc127
	Ddah1	Ccdc129
	Eogt	Ccdc132
	Wfdc1	Ccdc136
	Pcyox1l	Ccdc14
	Sppl3	Ccdc148
	St8sia3	Ccdc15
	Tmem106b	Ccdc157
	Kif1c	Ccdc159
	Slc16a7	Ccdc163
	Endod1	Ccdc17
	Pcgf2	Ccdc22
	Pgrmc1	Ccdc23
	Clcn2	Ccdc25
	Reep5	Ccdc28a
	Rnft2	Ccdc3
	Col8a1	Ccdc30
	Sprn	Ccdc32
	Slc26a2	Ccdc34
	Cdh12	Ccdc39
	Ppt1	Ccdc40
	Aup1	Ccdc42
	Cd99l2	Ccdc43
	Vip	Ccdc47
	Kcnc1	Ccdc50
	Cybrd1	Ccdc51
	Epha10	Ccdc53
	Slc22a23	Ccdc58
	Edem3	Ccdc59
	Ptgds	Ccdc6
	Ednra	Ccdc62
	Wbscr17	Ccdc64
	Gpr83	Ccdc65
	Mesdc2	Ccdc71
	Chpf	Ccdc74a
	Xpr1	Ccdc77
	Slc30a3	Ccdc79
	Xk	Ccdc8
	Sgpp1	Ccdc80
	Acsl5	Ccdc82
	Bmpr1b	Ccdc84
	Abcg2	Ccdc85a
	Acot11	Ccdc85c
	Pcnxl4	Ccdc86
	Cacna1g	Ccdc87
	Fxyd6	Ccdc88a
	Cnnm2	Ccdc88c
	Ttc14	Ccdc90b
	Ptch1	Ccdc91
	Tbl2	Ccdc92
	Lrfn4	Ccdc93
	Necap1	Ccdc94
	Rfx7	Ccdc96
	Slc37a4	Ccdc97
	Gga3	Cck
	Dbi	Cckbr
	Cpq	Ccl6
	Kcnip3	Ccm2
	Qsox1	Ccna2
	Gucy1a2	Ccnb1
	Cant1	Ccnc
	Evi2a	Ccnd1
	Grina	Ccnd2
	Tmed9	Ccnd3
	Morf4l2	Ccndbp1
	Fgfr2	Ccne1
	Gabrg1	Ccne2
	Unc5a	Ccnf
	Rnf152	Ccng1
	Prkar2b	Ccng2
	Amot	Ccnh
	Adora1	Ccni
	Grik2	Ccnj
	Alg3	Ccnjl
	Agpat5	Ccnk
	Gpaa1	Ccnl1
	Asah2	Ccnl2
	Ift88	Ccnt1
	Fam212b	Ccnt2
	Fcgrt	Ccny
	Tmem127	Ccnyl1
	Gabrb2	Ccp110
	Gdf10	Ccpg1
	Nrxn2	Ccr5
	Itpripl2	Ccrn4l
	Aldoc	Ccs
	Gnai2	Cct2
	Steap2	Cct3
	Thsd4	Cct4
	Arpc5	Cct5
	Kcnh1	Cct6a
	Lrrtm1	Cct7
	Gldc	Cct8
	Gpc3	Ccz1
	C1ql3	Cd109
	Apmap	Cd151
	Cyp4v3	Cd163
	Znrf3	Cd164
	Ndst1	Cd180
	Egfl6	Cd1d1
	Lrrc3	Cd200
	Lhfp	Cd248
	Ddx26b	Cd276
	Tmem56	Cd2ap
	Yif1b	Cd2bp2
	Htr5a	Cd302
	Car8	Cd320
	Tspan18	Cd34
	Igfbp4	Cd36
	Cox4i1	Cd37
	4933411K20Rik	Cd38
	Fnbp1l	Cd3eap
	Xxylt1	Cd4
	Cobl	Cd44
	Mchr1	Cd47
	Opcml	Cd48
	Slc25a37	Cd52
	Heg1	Cd53
	Lingo3	Cd55
	Sft2d2	Cd6
	Cacna1b	Cd63
	Schip1	Cd68
	Itgb2	Cd7
	Tmem150c	Cd74
	Pomgnt2	Cd81
	BC018242	Cd82
	Gm20594	Cd83
	Bcap29	Cd84
	Tmem87b	Cd86
	Ildr2	Cd9
	Atp6v0b	Cd93
	Pcdhb11	Cd99l2
	Bmp3	Cda
	Zmpste24	Cdadc1
	Cers5	Cdan1
	Ywhah	Cdc123
	Rabac1	Cdc14a
	Mlec	Cdc14b
	Stx16	Cdc16
	Pak3	Cdc20
	Fam3c	Cdc23
	Pcsk1n	Cdc25a
	Slc35c1	Cdc25b
	Atp2c1	Cdc26
	Pak7	Cdc27
	Timp2	Cdc34
	Nrxn1	Cdc37
	Pdzd8	Cdc37l1
	Slc35e4	Cdc40
	Bcam	Cdc42
	Itpr2	Cdc42bpa
	Il1rapl1	Cdc42bpb
	Thy1	Cdc42bpg
	Smo	Cdc42ep1
	Tmem201	Cdc42ep2
	Col6a2	Cdc42ep3
	Ppm1l	Cdc42ep4
	Tapbp	Cdc42se1
	Brinp3	Cdc42se2
	Cdh6	Cdc45
	Map2k4	Cdc5l
	Fkbp2	Cdc7
	Scpep1	Cdc73
	Nckap1l	Cdca4
	Tmed4	Cdca7
	Gpr37	Cdca8
	Clptm1l	Cdh10
	Dcx	Cdh11
	Wscd2	Cdh12
	Asphd1	Cdh13
	Cyp2j9	Cdh18
	Slc16a1	Cdh19
	Il6ra	Cdh2
	Cox8a	Cdh20
	Gstm5	Cdh22
	Tmem63a	Cdh23
	Ifngr1	Cdh24
	Ctgf	Cdh4
	Tmed10	Cdh5
	Map9	Cdh6
	Ctsz	Cdh7
	Tmem259	Cdh8
	Kcnc2	Cdh9
	Cacnb2	Cdhr1
	Sfrs18	Cdhr2
	Kif1a	Cdipt
	Syngr1	Cdk10
	Slc45a1	Cdk12
	Psen2	Cdk13
	Rcn1	Cdk14
	2610507B11Rik	Cdk16
	Gpr26	Cdk17
	Fgfr1op2	Cdk18
	Zfp292	Cdk19
	Vldlr	Cdk2
	Bgn	Cdk20
	Paip2	Cdk2ap1
	Pcdhb2	Cdk2ap2
	Cd38	Cdk4
	Osbpl8	Cdk5
	Ephb3	Cdk5r1
	Mllt11	Cdk5r2
	Kcnh3	Cdk5rap1
	Srsf11	Cdk5rap2
	Sod3	Cdk5rap3
	Gpalpp1	Cdk7
	Insig1	Cdk9
	Unc5d	Cdkal1
	Fam73b	Cdkl1
	Ano3	Cdkl2
	Tmem38a	Cdkl3
	Ahi1	Cdkl4
	Mfsd12	Cdkn1a
	Tram1	Cdkn1b
	Tbc1d9b	Cdkn1c
	Atp6v0a2	Cdkn2aip
	Spcs2	Cdkn2aipnl
	Stim1	Cdkn2c
	1810041L15Rik	Cdkn2d
	Agpat6	Cdo1
	Cd47	Cdon
	Kcna2	Cdr2
	Slc35f6	Cdr2l
	Hdx	Cds1
	A2m	Cds2
	Casc4	Cdv3
	Pik3cg	Cdyl
	Slc7a5	Cdyl2
	Dram2	Ceacam1
	Fam189a1	Cebpa
	Pcdhb15	Cebpg
	Spin1	Cebpz
	Mapk8	Cecr2
	Adcy5	Cecr5
	Npy1r	Celf1
	Mapk11	Celf2
	Tspan17	Celf3
	Mat2a	Celf4
	Lhfpl4	Celf5
	Dgki	Celf6
	Bcl11a	Celsr1
	D1Ertd622e	Celsr2
	AF251705	Celsr3
	Slc39a1	Cend1
	Gpr101	Cenpb
	Scn2b	Cenpc1
	Slc36a1	Cenpe
	Alg8	Cenpf
	Reep1	Cenpj
	Xylt1	Cenpl
	Crh	Cenpm
	Amigo2	Cenpq
	mt-Nd4	Cenpv
	Cnpy2	Cep112
	Kcnv1	Cep120
	Tlr13	Cep135
	Srebf1	Cep152
	Ensa	Cep164
	Cldn10	Cep19
	Rtn3	Cep290
	Crybb1	Cep350
	F11r	Cep41
	Rnf145	Cep44
	Cyb561	Cep57
	Lpcat1	Cep57l1
	Rassf2	Cep63
	Usp48	Cep68
	2017-09-15	Cep70
	Arpp19	Cep72
	Cnr1	Cep76
	Zkscan3	Cep78
	Cyb561d2	Cep85
	Cpeb3	Cep89
	Tmem184c	Cep95
	Grhl1	Cep97
	Cd44	Cept1
	Pygm	Cercam
	Fgf12	Cerk
	Onecut2	Cers1
	Nptx2	Cers2
	Ckap4	Cers4
	Scamp1	Cers5
	Adam17	Cers6
	Nkain4	Cetn2
	4921524J17Rik	Cetn3
	Lpcat3	Cetn4
	Gas6	Cfdp1
	Slc2a6	Cfh
	Ttr	Cfl1
	Enpp4	Cfl2
	BC005764	Cflar
	NA	Cfp
	Tmem184b	Cftr
	Fam171a2	Cggbp1
	Glra3	Cgnl1
	Mtf2	Cgref1
	Itga3	Cgrrf1
	Igf2	Chac1
	Fndc1	Chac2
	Spg7	Chaf1a
	Apbb2	Chchd1
	Cnot10	Chchd10
	Col1a1	Chchd2
	Vkorc1	Chchd3
	Hbb-bs	Chchd4
	Ttc4	Chchd5
	Cldn11	Chchd6
	Prom1	Chd1
	Ttll7	Chd1l
	Il1rapl2	Chd2
	Pianp	Chd3
	Reps2	Chd4
	Caly	Chd5
	Furin	Chd6
	Thbs4	Chd7
	Scn4b	Chd8
	Pik3ip1	Chd9
	Hs3st1	Chdh
	Cadm2	Chek1
	Rbm33	Chek2
	Fyttd1	Cherp
	Cnnm3	Chfr
	Brinp1	Chga
	Sema4f	Chgb
	Gm10222	Chic1
	Ubac2	Chic2
	Car7	Chid1
	Leprot	Chka
	Tmem35	Chkb
	Tspan5	Chl1
	Cbs	Chm
	Htr2a	Chml
	Pnpla6	Chmp1a
	Mkx	Chmp2a
	Kcnb2	Chmp2b
	Exd2	Chmp3
	Jarid2	Chmp4b
	Nyap2	Chmp5
	Hrh3	Chmp6
	Sar1b	Chmp7
	Rtn1	Chn1
	Fgfrl1	Chn2
	Fads3	Chodl
	Mgp	Chordc1
	Tst	Chpf
	Slitrk4	Chpf2
	Slc35e1	Chpt1
	Gstk1	Chrac1
	Malat1	Chrd
	Ppp2ca	Chrdl1
	Mbtps1	Chrm1
	Fkbp10	Chrm2
	8030462N17Rik	Chrm3
	Mageh1	Chrm4
	Wdr37	Chrm5
	Ilvbl	Chrna1
	Gpc6	Chrna2
	Clgn	Chrna4
	Ncln	Chrna5
	Nufip2	Chrna7
	A730017C20Rik	Chrnb2
	Slc9a8	Chrnb3
	Rgma	Chrnb4
	Cdh9	Chst1
	Hyls1	Chst10
	Ptpru	Chst11
	mt-Cytb	Chst12
	Slc41a2	Chst14
	Zwint	Chst15
	Slc35c2	Chst2
	Spryd7	Chst3
	Mr1	Chst5
	Prg4	Chst7
	Galntl6	Chst8
	Prokr2	Chst9
	Adcyap1	Chsy1
	Letm1	Chsy3
	Fam171a1	Chtf18
	Acan	Chtf8
	Zdhhc6	Chuk
	Vwa8	Churc1
	Gpr108	Ciao1
	Lrp3	Ciapin1
	Tmem151b	Cib1
	Atp6v0a1	Cib2
	F3	Cic
	Ctage5	Cilp2
	Pnoc	Cinp
	Cd164	Cir1
	Tgfb2	Cirbp
	Tm2d3	Cirh1a
	Mrgpre	Cisd1
	B3galt1	Cisd2
	Igsf1	Cisd3
	Col11a1	Cish
	Mbtps2	Cit
	Car10	Cited2
	Ddr2	Ciz1
	Kcnd3	Ckap2
	Chchd4	Ckap4
	Mmgt1	Ckap5
	TMEM185B	Ckb
	Ramp1	Cklf
	Kcnn3	Ckmt1
	Dhrs3	Cks1b
	Vasn	Clasp1
	Syt1	Clasp2
	Grem2	Clasrp
	Faim2	Clcc1
	Lgr5	Clcf1
	Btbd10	Clcn2
	Slc24a4	Clcn3
	Fam178a	Clcn4-2
	Tmeff1	Clcn5
	Nfx1	Clcn6
	Kcnq5	Clcn7
	Ddx17	Cldn1
	Sema4b	Cldn10
	Slc17a7	Cldn11
	Slc25a14	Cldn12
	Mgat3	Cldn19
	Dsel	Cldn5
	Cnrip1	Cldnd1
	Rin2	Clec11a
	Adam10	Clec14a
	Naaa	Clec16a
	Cyp7b1	Clec2l
	Tmem215	Clec4a3
	Tmem246	Clec5a
	Fzd3	Clgn
	Pcolce	Clic1
	Npsr1	Clic4
	AI987944	Clic5
	Rspo1	Clint1
	Rufy2	Clip1
	Bri3bp	Clip2
	Pcdhb8	Clip3
	Cck	Clip4
	Ptplb	Clk1
	Map4k5	Clk2
	Stxbp6	Clk3
	Fam20c	Clk4
	Pcdhb5	Clmn
	Rsrc2	Clmp
	Cln8	Cln3
	Slc8a3	Cln5
	Suclg2	Cln6
	Fbxl5	Cln8
	Luc7l3	Clns1a
	D17H6S56E-5	Clock
	Mapk1	Clp1
	Gpr68	Clpb
	Wdr82	Clpp
	Amigo1	Clptm1
	Ube2e2	Clptm1l
	Aldh1l1	Clpx
	Slc39a9	Clspn
	Fa2h	Clstn1
	Ccnt2	Clstn2
	St6gal1	Clstn3
	Tmem19	Clta
	Gramd2	Cltb
	Akap11	Cltc
	Neurod2	Clu
	Zfp57	Cluap1
	Npy	Clvs1
	Tnfrsf1a	Clvs2
	Spcs3	Clybl
	Tspyl5	Cmas
	Zmym6	Cmbl
	Kcnh2	Cmc1
	Npr2	Cmip
	Hrh1	Cmklr1
	Nap1l5	Cml1
	Cdc7	Cml3
	Tet2	Cml5
	Ntn4	Cmpk1
	Kcna6	Cmpk2
	Kank2	Cmtm3
	2310035C23Rik	Cmtm4
	Sms	Cmtm5
	Ppip5k2	Cmtm6
	Rtn4r	Cmtm7
	Cort	Cmtm8
	Flrt2	Cmya5
	Map3k2	Cnbp
	Calm2	Cndp2
	Cept1	Cnih2
	9930013L23Rik	Cnih3
	Hrsp12	Cnih4
	Oxr1	Cnksr2
	Ptprz1	Cnksr3
	Tlr7	Cnn3
	Gpcpd1	Cnnm1
	Fcgr3	Cnnm2
	Lmbr1	Cnnm3
	Ftx	Cnnm4
	Pnma2	Cnot1
	Klf7	Cnot10
	Otud4	Cnot2
	Trmt10c	Cnot3
	Tmem119	Cnot4
	Tspan2	Cnot6
	Cds1	Cnot6l
	Tmc7	Cnot7
	Gopc	Cnot8
	Slc5a6	Cnp
	Ggh	Cnppd1
	Cacnb4	Cnpy2
	Slc9a4	Cnpy3
	Osbpl6	Cnpy4
	Pdk4	Cnr1
	Pcdhb21	Cnrip1
	Zdhhc18	Cnst
	Gga2	Cntf
	Vstm2b	Cntfr
	Cml1	Cntln
	Sbk1	Cntn1
	Nr1d2	Cntn2
	Ythdf3	Cntn3
	Nts	Cntn4
	Ero1lb	Cntn5
	Csmd3	Cntn6
	Klf6	Cntnap1
	Mal	Cntnap4
	Dcun1d4	Cntnap5a
	Tex40	Cntnap5b
	Psd2	Coa5
	Entpd1	Coasy
	Tns1	Cobl
	Paqr9	Cobll1
	Susd4	Coch
	Lpcat2	Cog1
	Tmem68	Cog2
	Sspn	Cog3
	Acsf2	Cog4
	Kif5c	Cog6
	Adam23	Cog7
	Panx2	Cog8
	3110057O12Rik	Coil
	Rnf128	Col11a1
	Pgrmc2	Col11a2
	Zc2hc1a	Col12a1
	Slc29a1	Col15a1
	Jhdm1d	Col16a1
	Piezo1	Col17a1
	Vangl2	Col18a1
	Zzef1	Col19a1
	Gprin3	Col1a1
	Mdm4	Col1a2
	Slc30a5	Col20a1
	St7l	Col22a1
	Ube2v2	Col23a1
	Ogt	Col27a1
	Fbxo2	Col3a1
	Snx25	Col4a1
	Rabgap1l	Col4a2
	Hook3	Col4a3bp
	Zfp941	Col4a5
	Hcfc2	Col5a1
	Cnot7	Col5a2
	Snx11	Col5a3
	Tpmt	Col6a1
	Tmem208	Col6a2
	Pafah1b2	Col6a3
	Kcnq2	Col7a1
	Ptgs1	Col8a1
	Ttpal	Col8a2
	Slc35e3	Col9a3
	Arl6ip1	Colec12
	Gpr162	Commd1
	Glcci1	Commd10
	Slc29a2	Commd2
	Zfp39	Commd3
	Fnbp4	Commd4
	Vstm2l	Commd5
	Slc35e2	Commd6
	Gap43	Commd7
	Agpat1	Commd8
	Lrp6	Commd9
	Dcbld1	Comt
	Acvr2a	Comtd1
	B3galtl	Copa
	Neto2	Copb1
	Tmem87a	Copb2
	Cldn25	Cope
	Nog	Cops2
	Rnasek	Cops3
	Cdh19	Cops4
	Qars	Cops5
	Clk4	Cops6
	Ficd	Cops7a
	Itm2a	Cops7b
	Mog	Cops8
	Mogs	Copz1
	Tmem57	Copz2
	A930011O12Rik	Coq10a
	Fam57a	Coq10b
	Nucb2	Coq2
	Sun1	Coq3
	Pros1	Coq4
	Tnrc6a	Coq5
	Gcnt2	Coq6
	Pter	Coq7
	Ntng1	Coq9
	Atp6v1c1	Coro1a
	Abcc9	Coro1b
	Ttc5	Coro1c
	Fzd1	Coro2a
	Scn5a	Coro2b
	Tlcd1	Coro6
	Lypd6	Coro7
	Thpo	Cotl1
	Tmem198	Cox11
	Enthd2	Cox15
	Orai2	Cox16
	Sumf1	Cox17
	Mob4	Cox18
	Chrnb3	Cox19
	Slc4a3	Cox4i1
	Dennd5b	Cox4i2
	P4htm	Cox5a
	Ipcef1	Cox5b
	Ogn	Cox6a1
	Tgfbr2	Cox6b2
	Ormdl3	Cox6c
	Shisa5	Cox7a2
	Pcdhb9	Cox7a2l
	Rdh11	Cox7b
	Slc48a1	Cox7c
	Lingo2	Cox8a
	Slc24a2	Cp
	Tmbim4	Cpa2
	Lum	Cpd
	Prex1	Cpe
	Rab3c	Cpeb1
	Fgf1	Cpeb2
	Cbln2	Cpeb3
	Efnb3	Cpeb4
	Itpr1	Cplx1
	Cln5	Cplx2
	Pip5k1a	Cplx3
	9330159F19Rik	Cpm
	Brms1l	Cpne3
	Folr1	Cpne4
	Trappc13	Cpne5
	Snca	Cpne6
	Dhrs7	Cpne7
	Csrnp2	Cpne8
	Skil	Cpne9
	Mut	Cpox
	Tpra1	Cpped1
	Ptpro	Cpsf1
	Impad1	Cpsf2
	C1qa	Cpsf3
	Nucks1	Cpsf3l
	Ero1l	Cpsf4
	Necab1	Cpsf6
	Lrrtm2	Cpsf7
	6720427I07Rik	Cpt1a
	Slc30a6	Cpt1c
	Zdhhc5	Cpt2
	Uqcr11	Cpxm1
	Tspyl4	Cpxm2
	Extl1	Cpz
	Kcnab1	Cr1l
	Gpr62	Cradd
	Dpagt1	Cramp1l
	Ugcg	Crat
	Agmo	Crb1
	Ndfip1	Crbn
	Rbfox1	Crcp
	Ogfod3	Creb1
	Nppc	Creb3
	Angpt1	Creb3l1
	Spcs1	Creb3l2
	Tnik	Creb5
	Coq10a	Crebbp
	Gabra2	Crebl2
	Gpr153	Crebzf
	Tsnax	Creg1
	Hipk2	Creld1
	Alox5ap	Creld2
	Tmem151a	Crem
	Mras	Crh
	Timm9	Crhbp
	Nrsn2	Crhr1
	Kcnj13	Crim1
	Akap8	Crip1
	Ss18l1	Crip2
	Pmepa1	Cript
	Gpr12	Crispld1
	0610007P14Rik	Crispld2
	Tmem165	Crk
	Mfap4	Crkl
	Sec11c	Crlf1
	1190002N15Rik	Crlf3
	Zdhhc17	Crls1
	Myo10	Crmp1
	Tm7sf2	Crnkl1
	Akap1	Crot
	Strn	Crtac1
	Map7d2	Crtap
	Cdc40	Crtc1
	Slc46a1	Crtc2
	Cd34	Crtc3
	Plce1	Cry1
	Men1	Cry2
	Zfp948	Cryab
	Gabrb3	Crybb1
	Slc7a10	Crybg3
	Rgs9	Cryl1
	Sv2c	Crym
	A830018L16Rik	Cryz
	Rbm45	Cryzl1
	2810008D09Rik	Cs
	Paxbp1	Csad
	Spint2	Csdc2
	Twsg1	Csde1
	Fam69b	Cse1l
	Ext2	Csf1
	Tiam2	Csf1r
	Fam20a	Csf2rb
	Snrnp70	Csf3r
	Pomt1	Csgalnact1
	Lrrc8d	Csgalnact2
	S100a1	Csk
	Smarcad1	Csmd1
	Hopx	Csnk1a1
	Slc12a6	Csnk1d
	Scai	Csnk1e
	Acvr1	Csnk1g1
	Hcls1	Csnk1g2
	Dnajb1	Csnk1g3
	Bicd1	Csnk2a1
	Sh3gl2	Csnk2a2
	Ube2b	Csnk2b
	Slc22a8	Cspg4
	Miat	Cspg5
	Faf2	Cspp1
	Naa30	Csrnp1
	Ptprc	Csrnp2
	Asic4	Csrnp3
	Trpv2	Csrp1
	P4ha1	Csrp2
	6330403K07Rik	Csrp2bp
	Tmem209	Cst3
	Prkci	Cst6
	Ercc6	Cstb
	Faah	Cstf1
	Zranb2	Cstf2
	Fndc5	Cstf2t
	Lgi2	Cstf3
	Ikbip	Ctage5
	Gdpd5	Ctbp1
	Csnk1a1	Ctbp2
	Nmt2	Ctbs
	Tmem180	Ctc1
	Chsy3	Ctcf
	Gfap	Ctdnep1
	Lgals9	Ctdp1
	Ldlr	Ctdsp1
	Dkkl1	Ctdspl
	Zfp286	Ctdspl2
	Cacng4	Ctf1
	Gusb	Ctgf
	Dlgap3	Cth
	Il17ra	Cthrc1
	Jph1	Ctla2a
	Tmtc3	Ctnna1
	Eps8	Ctnna2
	Caprin2	Ctnnal1
	Slc6a13	Ctnnb1
[truncated: 12,047 more rows]

## Sheet: Fig 2E
Peptides in Endfeet	Fold Change (Endfoot+/RGC+)
6100000000	43.6709
6716364	34.9052
28797620	28.9289
33882023	24.9414
7263287	23.2338
4530000000	20.7805
6176359	18.6835
30711959	15.6119
3289360	14.5019
229000000	13.3148
35937802	13.0119
5159425	12.8809
42936562	12.4286
64359876	12.2423
156000000	12.2173
1804132	12.0463
2172315	10.839
208000000	9.38949
11026315	8.89859
22935204	8.16496
33006468	7.76755
3468592	7.45251
5291437	6.86141
13076112	6.39558
15598380	6.18408
217000000	6.08808
828348	5.78398
8905112	5.55896
101000000	5.39448
4754155	5.35584
648439	4.11396
875726	3.90115
4706610	3.47631
4208111	3.41951
6680836	2.52447
1424910	2.46904
14138368	2.12749
86880.1	2.05713
509339	1.89005
13970594	1.62211
2613228	1.48173
251778	1.46421
5436632	1.3444
736490	1.29552
259380	1.27181
3707969	1.25507
12913758	1.23701

## Sheet: Fig 2F
	MYH9	MYH10	MYH14	MYL6	Avg EF enriched	Avg All
	43.67	20.78	7.45	13.01	9.58	2.29
