# Supplementary material for: Non-muscle myosins control radial glial basal endfeet to mediate interneuron organization
Source: PLoS Biol. 2023 Feb 28;21(2):e3001926. doi: 10.1371/journal.pbio.3001926 (PMC9974137; doi:10.1371/journal.pbio.3001926)
Supplement: S3 Data — (XLSX) [file pbio.3001926.s016.xlsx]

## Sheet: Fig 5G
Fig 5G Cortical Thickness	Ctrl	Myh10 cHet	Myh10 cKO
	699.638	636.055	548.907
	614.72	698.297	691.463
	573.875	656.448	699.621
		629.26	691.905

## Sheet: Fig 5H
Fig 5H Sox2 density	Ctrl	Myh10 cHet	Myh10 cKO
	0.395951	0.24319	0.305058
	0.258428	0.226318	0.356313
	0.187653	0.249689	0.185452
		0.285447	0.256873
