# Supplementary material for: Non-muscle myosins control radial glial basal endfeet to mediate interneuron organization
Source: PLoS Biol. 2023 Feb 28;21(2):e3001926. doi: 10.1371/journal.pbio.3001926 (PMC9974137; doi:10.1371/journal.pbio.3001926)
Supplement: S4 Data — (XLSX) [file pbio.3001926.s017.xlsx]

## Sheet: Fig 6C
Fig 6C Dapi cells in MZ	Ctrl	Myh10 cKO
	237	287.333
	256.667	304.333
	203	297.333
	207	329.333
	261	340.5
		295

## Sheet: Fig 6D
Fig 6D MZ thickness (um)	Ctrl	Myh10 cKO
	40.2723	42.6853
	46.152	39.5063
	37.848	42.6837
	45.4157	48.5743
	46.1743	38.7857
	48.4403	45.6267

## Sheet: Fig 6F
Fig 6F Calretinin Thickness (um)	Ctrl	Myh10 cKO
	12.943	33.029
	20.101	40.215
	14.645	39.298

## Sheet: Fig 6H
Fig 6H P73 in MZ	Ctrl	Myh10 cKo
	20.3333	26.6667
	26.3333	22
	17.6667	26.3333
	23.6667	31.6667
	29.3333	24.6667
	24	23.6667
