# Supplementary material for: Non-muscle myosins control radial glial basal endfeet to mediate interneuron organization
Source: PLoS Biol. 2023 Feb 28;21(2):e3001926. doi: 10.1371/journal.pbio.3001926 (PMC9974137; doi:10.1371/journal.pbio.3001926)
Supplement: S5 Data — (XLSX) [file pbio.3001926.s018.xlsx]

## Sheet: Fig 7B
Fig 7B Lhx6+ cells in the MZ (Myh10)	Ctrl	Myh10 cKo
	65.2408	104.545
	80.0048	110.331
	66.8369	105.143
	97.7615	122.501
	108.535	118.91
	74.6179	135.669
	80.8028	136.268
	94.3697	139.16
	109.134	135.07

## Sheet: Fig 7D
Fig 7B Lhx6+ cells in the MZ (Myh9)	Ctrl	Myh9 cKO
	75.4898	61.5428
	61.3511	68.3598
	57.2344	64.2947
	54.077	57.9598
	69.8589	66.3796
	59.507	45.1359
	53.1406	65.0523
	58.0688	36.5085
	61.5129	67.9437
	68.7817	41.6208

## Sheet: Fig 7F
Fig 7F fraction of Lhx6+ cells at BM (Myh9)	Ctrl	Myh9 cKO
	0.107492	0.12549
	0.130435	0.054348
	0.128755	0.082397
	0.153488	0.042918
	0.089965	0.065693
	0.202429	0.141304
	0.076677	0.08209
	0.078873	0.052239
	0.084233	0.043659
	0.096244	0.068376

## Sheet: Fig 7H
Fig 7H fraction of Lhx6+ cells at BM (Myh10)	Ctrl	Myh10 cKO
	0.100917	0.0477099
	0.0723192	0.0488246
	0.0686567	0.028463
